# Supplementary material for: Accelerating amorphous polymer electrolyte screening by learning to reduce errors in molecular dynamics simulated properties
Source: Nat Commun. 2022 Jun 14;13:3415. doi: 10.1038/s41467-022-30994-1 (PMC9197847; doi:10.1038/s41467-022-30994-1)
Supplement: Supplementary file 4 — Supplementary data 1 [file 41467_2022_30994_MOESM4_ESM.zip]

Archive with 596 entries (567 files):
- supp_files/
- __MACOSX/._supp_files
- supp_files/search_space_pred.csv
- __MACOSX/supp_files/._search_space_pred.csv
- supp_files/conductivity/
- __MACOSX/supp_files/._conductivity
- supp_files/logp/
- __MACOSX/supp_files/._logp
- supp_files/li_diff/
- __MACOSX/supp_files/._li_diff
- supp_files/.DS_Store
- __MACOSX/supp_files/._.DS_Store
- supp_files/poly_diff/
- __MACOSX/supp_files/._poly_diff
- supp_files/readme.txt
- __MACOSX/supp_files/._readme.txt
- supp_files/candidate_space_pred.csv
- __MACOSX/supp_files/._candidate_space_pred.csv
- supp_files/tfsi_diff/
- __MACOSX/supp_files/._tfsi_diff
- supp_files/fig_1c.json
- __MACOSX/supp_files/._fig_1c.json
- supp_files/fig_1b.json
- __MACOSX/supp_files/._fig_1b.json
- supp_files/conductivity/5ns/
- __MACOSX/supp_files/conductivity/._5ns
- supp_files/conductivity/.DS_Store
- __MACOSX/supp_files/conductivity/._.DS_Store
- supp_files/conductivity/50ns/
- __MACOSX/supp_files/conductivity/._50ns
- supp_files/conductivity/50ns_extrapolate/
- __MACOSX/supp_files/conductivity/._50ns_extrapolate
- supp_files/logp/noise_1.28/
- __MACOSX/supp_files/logp/._noise_1.28
- supp_files/logp/noise_0.16/
- __MACOSX/supp_files/logp/._noise_0.16
- supp_files/logp/.DS_Store
- __MACOSX/supp_files/logp/._.DS_Store
- supp_files/logp/noise_0.04/
- __MACOSX/supp_files/logp/._noise_0.04
- supp_files/logp/noise_0.32/
- __MACOSX/supp_files/logp/._noise_0.32
- supp_files/logp/noise_0.02/
- __MACOSX/supp_files/logp/._noise_0.02
- supp_files/logp/noise_2.56/
- __MACOSX/supp_files/logp/._noise_2.56
- supp_files/logp/noise_5.12/
- __MACOSX/supp_files/logp/._noise_5.12
- supp_files/logp/noise_0.00/
- __MACOSX/supp_files/logp/._noise_0.00
- supp_files/logp/noise_0.08/
- __MACOSX/supp_files/logp/._noise_0.08
- supp_files/logp/noise_0.01/
- __MACOSX/supp_files/logp/._noise_0.01
- supp_files/logp/noise_0.64/
- __MACOSX/supp_files/logp/._noise_0.64
- supp_files/li_diff/5ns/
- __MACOSX/supp_files/li_diff/._5ns
- supp_files/li_diff/.DS_Store
- __MACOSX/supp_files/li_diff/._.DS_Store
- supp_files/li_diff/50ns/
- __MACOSX/supp_files/li_diff/._50ns
- supp_files/li_diff/50ns_extrapolate/
- __MACOSX/supp_files/li_diff/._50ns_extrapolate
- supp_files/poly_diff/5ns/
- __MACOSX/supp_files/poly_diff/._5ns
- supp_files/poly_diff/.DS_Store
- __MACOSX/supp_files/poly_diff/._.DS_Store
- supp_files/poly_diff/50ns/
- __MACOSX/supp_files/poly_diff/._50ns
- supp_files/poly_diff/50ns_extrapolate/
- __MACOSX/supp_files/poly_diff/._50ns_extrapolate
- supp_files/tfsi_diff/5ns/
- __MACOSX/supp_files/tfsi_diff/._5ns
- supp_files/tfsi_diff/.DS_Store
- __MACOSX/supp_files/tfsi_diff/._.DS_Store
- supp_files/tfsi_diff/50ns/
- __MACOSX/supp_files/tfsi_diff/._50ns
- supp_files/tfsi_diff/50ns_extrapolate/
- __MACOSX/supp_files/tfsi_diff/._50ns_extrapolate
- supp_files/conductivity/5ns/.DS_Store
- __MACOSX/supp_files/conductivity/5ns/._.DS_Store
- supp_files/conductivity/5ns/cv_8.csv
- __MACOSX/supp_files/conductivity/5ns/._cv_8.csv
- supp_files/conductivity/5ns/cv_9.csv
- __MACOSX/supp_files/conductivity/5ns/._cv_9.csv
- supp_files/conductivity/5ns/test.csv
- __MACOSX/supp_files/conductivity/5ns/._test.csv
- supp_files/conductivity/5ns/cv_4.csv
- __MACOSX/supp_files/conductivity/5ns/._cv_4.csv
- supp_files/conductivity/5ns/cv_5.csv
- __MACOSX/supp_files/conductivity/5ns/._cv_5.csv
- supp_files/conductivity/5ns/cv_7.csv
- __MACOSX/supp_files/conductivity/5ns/._cv_7.csv
- supp_files/conductivity/5ns/cv_6.csv
- __MACOSX/supp_files/conductivity/5ns/._cv_6.csv
- supp_files/conductivity/5ns/cv_2.csv
- __MACOSX/supp_files/conductivity/5ns/._cv_2.csv
- supp_files/conductivity/5ns/cv_3.csv
- __MACOSX/supp_files/conductivity/5ns/._cv_3.csv
- supp_files/conductivity/5ns/cv_1.csv
- __MACOSX/supp_files/conductivity/5ns/._cv_1.csv
- supp_files/conductivity/5ns/cv_0.csv
- __MACOSX/supp_files/conductivity/5ns/._cv_0.csv
- supp_files/conductivity/50ns/.DS_Store
- __MACOSX/supp_files/conductivity/50ns/._.DS_Store
- supp_files/conductivity/50ns/cv_8.csv
- __MACOSX/supp_files/conductivity/50ns/._cv_8.csv
- supp_files/conductivity/50ns/cv_9.csv
- __MACOSX/supp_files/conductivity/50ns/._cv_9.csv
- supp_files/conductivity/50ns/test.csv
- __MACOSX/supp_files/conductivity/50ns/._test.csv
- supp_files/conductivity/50ns/cv_4.csv
- __MACOSX/supp_files/conductivity/50ns/._cv_4.csv
- supp_files/conductivity/50ns/cv_5.csv
- __MACOSX/supp_files/conductivity/50ns/._cv_5.csv
- supp_files/conductivity/50ns/cv_7.csv
- __MACOSX/supp_files/conductivity/50ns/._cv_7.csv
- supp_files/conductivity/50ns/cv_6.csv
- __MACOSX/supp_files/conductivity/50ns/._cv_6.csv
- supp_files/conductivity/50ns/cv_2.csv
- __MACOSX/supp_files/conductivity/50ns/._cv_2.csv
- supp_files/conductivity/50ns/cv_3.csv
- __MACOSX/supp_files/conductivity/50ns/._cv_3.csv
- supp_files/conductivity/50ns/cv_1.csv
- __MACOSX/supp_files/conductivity/50ns/._cv_1.csv
- supp_files/conductivity/50ns/cv_0.csv
- __MACOSX/supp_files/conductivity/50ns/._cv_0.csv
- supp_files/conductivity/50ns_extrapolate/cv_8.csv
- __MACOSX/supp_files/conductivity/50ns_extrapolate/._cv_8.csv
- supp_files/conductivity/50ns_extrapolate/cv_9.csv
- __MACOSX/supp_files/conductivity/50ns_extrapolate/._cv_9.csv
- supp_files/conductivity/50ns_extrapolate/test.csv
- __MACOSX/supp_files/conductivity/50ns_extrapolate/._test.csv
- supp_files/conductivity/50ns_extrapolate/cv_4.csv
- __MACOSX/supp_files/conductivity/50ns_extrapolate/._cv_4.csv
- supp_files/conductivity/50ns_extrapolate/cv_5.csv
- __MACOSX/supp_files/conductivity/50ns_extrapolate/._cv_5.csv
- supp_files/conductivity/50ns_extrapolate/cv_7.csv
- __MACOSX/supp_files/conductivity/50ns_extrapolate/._cv_7.csv
- supp_files/conductivity/50ns_extrapolate/cv_6.csv
- __MACOSX/supp_files/conductivity/50ns_extrapolate/._cv_6.csv
- supp_files/conductivity/50ns_extrapolate/cv_2.csv
- __MACOSX/supp_files/conductivity/50ns_extrapolate/._cv_2.csv
- supp_files/conductivity/50ns_extrapolate/cv_3.csv
- __MACOSX/supp_files/conductivity/50ns_extrapolate/._cv_3.csv
- supp_files/conductivity/50ns_extrapolate/cv_1.csv
- __MACOSX/supp_files/conductivity/50ns_extrapolate/._cv_1.csv
- supp_files/conductivity/50ns_extrapolate/cv_0.csv
- __MACOSX/supp_files/conductivity/50ns_extrapolate/._cv_0.csv
- supp_files/logp/noise_1.28/cv_8.csv
- __MACOSX/supp_files/logp/noise_1.28/._cv_8.csv
- supp_files/logp/noise_1.28/cv_9.csv
- __MACOSX/supp_files/logp/noise_1.28/._cv_9.csv
- supp_files/logp/noise_1.28/test.csv
- __MACOSX/supp_files/logp/noise_1.28/._test.csv
- supp_files/logp/noise_1.28/cv_4.csv
- __MACOSX/supp_files/logp/noise_1.28/._cv_4.csv
- supp_files/logp/noise_1.28/cv_5.csv
- __MACOSX/supp_files/logp/noise_1.28/._cv_5.csv
- supp_files/logp/noise_1.28/cv_7.csv
- __MACOSX/supp_files/logp/noise_1.28/._cv_7.csv
- supp_files/logp/noise_1.28/cv_6.csv
- __MACOSX/supp_files/logp/noise_1.28/._cv_6.csv
- supp_files/logp/noise_1.28/cv_2.csv
- __MACOSX/supp_files/logp/noise_1.28/._cv_2.csv
- supp_files/logp/noise_1.28/cv_3.csv
- __MACOSX/supp_files/logp/noise_1.28/._cv_3.csv
- supp_files/logp/noise_1.28/cv_1.csv
- __MACOSX/supp_files/logp/noise_1.28/._cv_1.csv
- supp_files/logp/noise_1.28/cv_0.csv
- __MACOSX/supp_files/logp/noise_1.28/._cv_0.csv
- supp_files/logp/noise_0.16/cv_8.csv
- __MACOSX/supp_files/logp/noise_0.16/._cv_8.csv
- supp_files/logp/noise_0.16/cv_9.csv
- __MACOSX/supp_files/logp/noise_0.16/._cv_9.csv
- supp_files/logp/noise_0.16/test.csv
- __MACOSX/supp_files/logp/noise_0.16/._test.csv
- supp_files/logp/noise_0.16/cv_4.csv
- __MACOSX/supp_files/logp/noise_0.16/._cv_4.csv
- supp_files/logp/noise_0.16/cv_5.csv
- __MACOSX/supp_files/logp/noise_0.16/._cv_5.csv
- supp_files/logp/noise_0.16/cv_7.csv
- __MACOSX/supp_files/logp/noise_0.16/._cv_7.csv
- supp_files/logp/noise_0.16/cv_6.csv
- __MACOSX/supp_files/logp/noise_0.16/._cv_6.csv
- supp_files/logp/noise_0.16/cv_2.csv
- __MACOSX/supp_files/logp/noise_0.16/._cv_2.csv
- supp_files/logp/noise_0.16/cv_3.csv
- __MACOSX/supp_files/logp/noise_0.16/._cv_3.csv
- supp_files/logp/noise_0.16/cv_1.csv
- __MACOSX/supp_files/logp/noise_0.16/._cv_1.csv
- supp_files/logp/noise_0.16/cv_0.csv
- __MACOSX/supp_files/logp/noise_0.16/._cv_0.csv
- supp_files/logp/noise_0.04/cv_8.csv
- __MACOSX/supp_files/logp/noise_0.04/._cv_8.csv
- supp_files/logp/noise_0.04/cv_9.csv
- __MACOSX/supp_files/logp/noise_0.04/._cv_9.csv
- supp_files/logp/noise_0.04/test.csv
- __MACOSX/supp_files/logp/noise_0.04/._test.csv
- supp_files/logp/noise_0.04/cv_4.csv
- __MACOSX/supp_files/logp/noise_0.04/._cv_4.csv
- supp_files/logp/noise_0.04/cv_5.csv
- __MACOSX/supp_files/logp/noise_0.04/._cv_5.csv
- supp_files/logp/noise_0.04/cv_7.csv
- __MACOSX/supp_files/logp/noise_0.04/._cv_7.csv
- supp_files/logp/noise_0.04/cv_6.csv
- __MACOSX/supp_files/logp/noise_0.04/._cv_6.csv
- supp_files/logp/noise_0.04/cv_2.csv
- __MACOSX/supp_files/logp/noise_0.04/._cv_2.csv
- supp_files/logp/noise_0.04/cv_3.csv
- __MACOSX/supp_files/logp/noise_0.04/._cv_3.csv
- supp_files/logp/noise_0.04/cv_1.csv
- __MACOSX/supp_files/logp/noise_0.04/._cv_1.csv
- supp_files/logp/noise_0.04/cv_0.csv
- __MACOSX/supp_files/logp/noise_0.04/._cv_0.csv
- supp_files/logp/noise_0.32/cv_8.csv
- __MACOSX/supp_files/logp/noise_0.32/._cv_8.csv
- supp_files/logp/noise_0.32/cv_9.csv
- __MACOSX/supp_files/logp/noise_0.32/._cv_9.csv
- supp_files/logp/noise_0.32/test.csv
- __MACOSX/supp_files/logp/noise_0.32/._test.csv
- supp_files/logp/noise_0.32/cv_4.csv
- __MACOSX/supp_files/logp/noise_0.32/._cv_4.csv
- supp_files/logp/noise_0.32/cv_5.csv
- __MACOSX/supp_files/logp/noise_0.32/._cv_5.csv
- supp_files/logp/noise_0.32/cv_7.csv
- __MACOSX/supp_files/logp/noise_0.32/._cv_7.csv
- supp_files/logp/noise_0.32/cv_6.csv
- __MACOSX/supp_files/logp/noise_0.32/._cv_6.csv
- supp_files/logp/noise_0.32/cv_2.csv
- __MACOSX/supp_files/logp/noise_0.32/._cv_2.csv
- supp_files/logp/noise_0.32/cv_3.csv
- __MACOSX/supp_files/logp/noise_0.32/._cv_3.csv
- supp_files/logp/noise_0.32/cv_1.csv
- __MACOSX/supp_files/logp/noise_0.32/._cv_1.csv
- supp_files/logp/noise_0.32/cv_0.csv
- __MACOSX/supp_files/logp/noise_0.32/._cv_0.csv
- supp_files/logp/noise_0.02/cv_8.csv
- __MACOSX/supp_files/logp/noise_0.02/._cv_8.csv
- supp_files/logp/noise_0.02/cv_9.csv
- __MACOSX/supp_files/logp/noise_0.02/._cv_9.csv
- supp_files/logp/noise_0.02/test.csv
- __MACOSX/supp_files/logp/noise_0.02/._test.csv
- supp_files/logp/noise_0.02/cv_4.csv
- __MACOSX/supp_files/logp/noise_0.02/._cv_4.csv
- supp_files/logp/noise_0.02/cv_5.csv
- __MACOSX/supp_files/logp/noise_0.02/._cv_5.csv
- supp_files/logp/noise_0.02/cv_7.csv
- __MACOSX/supp_files/logp/noise_0.02/._cv_7.csv
- supp_files/logp/noise_0.02/cv_6.csv
- __MACOSX/supp_files/logp/noise_0.02/._cv_6.csv
- supp_files/logp/noise_0.02/cv_2.csv
- __MACOSX/supp_files/logp/noise_0.02/._cv_2.csv
- supp_files/logp/noise_0.02/cv_3.csv
- __MACOSX/supp_files/logp/noise_0.02/._cv_3.csv
- supp_files/logp/noise_0.02/cv_1.csv
- __MACOSX/supp_files/logp/noise_0.02/._cv_1.csv
- supp_files/logp/noise_0.02/cv_0.csv
- __MACOSX/supp_files/logp/noise_0.02/._cv_0.csv
- supp_files/logp/noise_2.56/cv_8.csv
- __MACOSX/supp_files/logp/noise_2.56/._cv_8.csv
- supp_files/logp/noise_2.56/cv_9.csv
- __MACOSX/supp_files/logp/noise_2.56/._cv_9.csv
- supp_files/logp/noise_2.56/test.csv
- __MACOSX/supp_files/logp/noise_2.56/._test.csv
- supp_files/logp/noise_2.56/cv_4.csv
- __MACOSX/supp_files/logp/noise_2.56/._cv_4.csv
- supp_files/logp/noise_2.56/cv_5.csv
- __MACOSX/supp_files/logp/noise_2.56/._cv_5.csv
- supp_files/logp/noise_2.56/cv_7.csv
- __MACOSX/supp_files/logp/noise_2.56/._cv_7.csv
- supp_files/logp/noise_2.56/cv_6.csv
- __MACOSX/supp_files/logp/noise_2.56/._cv_6.csv
- supp_files/logp/noise_2.56/cv_2.csv
- __MACOSX/supp_files/logp/noise_2.56/._cv_2.csv
- supp_files/logp/noise_2.56/cv_3.csv
- __MACOSX/supp_files/logp/noise_2.56/._cv_3.csv
- supp_files/logp/noise_2.56/cv_1.csv
- __MACOSX/supp_files/logp/noise_2.56/._cv_1.csv
- supp_files/logp/noise_2.56/cv_0.csv
- __MACOSX/supp_files/logp/noise_2.56/._cv_0.csv
- supp_files/logp/noise_5.12/cv_8.csv
- __MACOSX/supp_files/logp/noise_5.12/._cv_8.csv
- supp_files/logp/noise_5.12/cv_9.csv
- __MACOSX/supp_files/logp/noise_5.12/._cv_9.csv
- supp_files/logp/noise_5.12/test.csv
- __MACOSX/supp_files/logp/noise_5.12/._test.csv
- supp_files/logp/noise_5.12/cv_4.csv
- __MACOSX/supp_files/logp/noise_5.12/._cv_4.csv
- supp_files/logp/noise_5.12/cv_5.csv
- __MACOSX/supp_files/logp/noise_5.12/._cv_5.csv
- supp_files/logp/noise_5.12/cv_7.csv
- __MACOSX/supp_files/logp/noise_5.12/._cv_7.csv
- supp_files/logp/noise_5.12/cv_6.csv
- __MACOSX/supp_files/logp/noise_5.12/._cv_6.csv
- supp_files/logp/noise_5.12/cv_2.csv
- __MACOSX/supp_files/logp/noise_5.12/._cv_2.csv
- supp_files/logp/noise_5.12/cv_3.csv
- __MACOSX/supp_files/logp/noise_5.12/._cv_3.csv
[truncated: 296 more entries]
