# Supplementary material for: Accelerating amorphous polymer electrolyte screening by learning to reduce errors in molecular dynamics simulated properties
Source: Nat Commun. 2022 Jun 14;13:3415. doi: 10.1038/s41467-022-30994-1 (PMC9197847; doi:10.1038/s41467-022-30994-1)
Supplement: Supplementary file 4 — Supplementary data 1 [file 41467_2022_30994_MOESM4_ESM.zip › supp_files/search_space_pred.csv]

smiles	conductivity	li_diffusivity	tfsi_diffusivity	poly_diffusivity
O=C([Au])OC(CCN[Cu])C(F)(F)F	1.5464027737285074e-05	4.740423582826058e-09	5.780393446732205e-09	2.57301963279218e-09
O=C([Au])OCC(CO[Cu])NCCCF	2.9339285955538316e-05	6.384628026573415e-09	1.2851823720325163e-08	5.691260964405927e-09
O=C([Au])OCCOCCOCCCN[Cu]	0.00011859403074269621	1.2710138119379795e-08	2.8760119749401745e-08	1.4512273013545746e-08
O=C(CCS)NCC(COC(=O)[Au])O[Cu]	2.4376095910577147e-05	5.343237765254982e-09	8.543060068257856e-09	4.03589027103499e-09
CCOCCN(C)CC(OC(=O)[Au])C(C)O[Cu]	3.480309283769368e-05	8.605288202408974e-09	1.9134860041364147e-08	8.223068347684633e-09
CN(CCOCCN[Cu])C(=O)CNC(=O)[Au]	2.3190004878453164e-05	4.080747281681309e-09	4.6676684497940264e-09	3.469790071552394e-09
CCCCCCCCC(CO[Cu])COC(=O)[Au]	1.767093827978703e-05	9.083983359796258e-09	2.6097148690724845e-08	9.244515820243363e-09
CS(=O)(=O)NC(CCO[Cu])CCOC(=O)[Au]	1.944623232579327e-05	4.475186614154209e-09	5.1445631192348895e-09	3.4835115112712017e-09
CCCC(C)(CNC(=O)COC(=O)[Au])O[Cu]	1.389970458024712e-05	3.4062467088405764e-09	5.617603076962607e-09	2.59199345159752e-09
C=CCN(C)C(=O)C(N[Cu])C(C)(C)OC(=O)[Au]	8.497289602083922e-06	3.948575077271278e-09	4.225746593097753e-09	1.9438748461239637e-09
CC(CNCCC(N)=O)(CO[Cu])COC(=O)[Au]	2.3036059415047827e-05	5.4894192380979e-09	7.302187832254993e-09	3.3774672770010635e-09
CC(C)(C#CC#CC(C)(C)OC(=O)[Au])O[Cu]	7.516941839297446e-06	3.5880315236177007e-09	3.861439190422478e-09	2.683517612500165e-09
CC(NC(=O)[Au])C(=O)NC(CO[Cu])CC(F)F	1.277173915213202e-05	3.049143754259554e-09	3.740773388811767e-09	1.7940211140414152e-09
C#CCN(C)CC(C)(CO[Cu])COC(=O)[Au]	1.8544810079285767e-05	5.855481322154109e-09	1.0066857475433718e-08	4.239230196067081e-09
CN(C)S(=O)(=O)NC(CO[Cu])COC(=O)[Au]	1.911832191505607e-05	3.6428735798313582e-09	4.018946732036806e-09	2.4117400752553877e-09
CC(CCOC(=O)[Au])CNC(=O)CCCN[Cu]	1.987432328601232e-05	4.195247623012376e-09	6.16346593482774e-09	3.599473661167956e-09
CCC(CN(CCOC(=O)[Au])CC(F)F)O[Cu]	3.219908125262935e-05	7.116887487163616e-09	1.5721214382440138e-08	6.975332269052876e-09
CC(N[Cu])C(=O)N(C)CCOCCOC(=O)[Au]	2.164695927018487e-05	5.1709614490681965e-09	6.010888887205911e-09	4.120946724383482e-09
CCC(CO[Cu])C(=O)N(CC)CCOC(=O)[Au]	1.2570798643363082e-05	3.5072506146102666e-09	6.545799521216667e-09	3.453236717336536e-09
CC(C)CC(=O)NC(C)(CO[Cu])COC(=O)[Au]	1.3477422712288553e-05	4.426331639592375e-09	6.851560548184586e-09	2.8272150888565505e-09
CC(CN[Cu])CNC(=O)C(C)NC(=O)[Au]	1.3092713060579588e-05	2.5704484584482213e-09	2.9284134980741388e-09	1.519278702954146e-09
C=C(F)C(=O)NC(CO[Cu])C(C)OC(=O)[Au]	1.56982250194779e-05	4.3780992232892525e-09	5.5767772748631916e-09	3.0972024918310157e-09
CC(C)CCN(C)C(=O)C(COC(=O)[Au])N[Cu]	9.729204006994428e-06	3.979885703957587e-09	5.580839078872009e-09	2.1361465791007066e-09
COCCC(C)NC(=O)C(COC(=O)[Au])N[Cu]	1.873124869359544e-05	4.939822000294098e-09	7.140422338644103e-09	2.7504889213401077e-09
CC(C)(CO[Cu])NCC(C)(C)NC(=O)[Au]	1.019865404368349e-05	3.5067471281779903e-09	4.3580975790837495e-09	2.2697558807867944e-09
C#CCCCN(CCO[Cu])CCOC(=O)[Au]	4.139921726568996e-05	8.366706222324138e-09	1.9877389598006768e-08	9.183510565941274e-09
CCC(CC)(CN[Cu])NC(=O)CNC(=O)[Au]	1.2646738539958988e-05	2.384712345371706e-09	3.510182526532778e-09	1.5348682413439471e-09
CN(CCCNC(=O)[Au])C(=O)CCN[Cu]	1.4779701742740025e-05	2.7733322377088934e-09	3.300581795726223e-09	2.375185317764906e-09
CC(=O)CN(CCCO[Cu])CCOC(=O)[Au]	4.169060139946361e-05	8.098873209545695e-09	1.551733228052479e-08	8.82011910924221e-09
CC(C)C(CNC(C)C(C)OC(=O)[Au])CO[Cu]	1.3180496799464145e-05	5.5941531269364835e-09	1.0497847993734167e-08	5.518388856039456e-09
CC(CNC(=O)[Au])C(=O)NCC(F)(F)CN[Cu]	1.3877239704017404e-05	2.826529353717222e-09	3.2651410726037278e-09	1.6643986313623078e-09
CCOC(=O)N(CO[Cu])COC(=O)[Au]	1.637737562703408e-05	4.813829455354629e-09	6.3540678792802005e-09	3.400294241789425e-09
CC(C)CCN(C)CC(CNC(=O)[Au])O[Cu]	1.863011132291444e-05	6.220567399476753e-09	1.1542635992389574e-08	4.418675409584697e-09
CCCC(OC(=O)[Au])C(C)C(C)O[Cu]	9.566070341187244e-06	6.245843527904039e-09	1.2691775458325226e-08	5.593214823795129e-09
CC(NC(=O)C(CO[Cu])NC(=O)[Au])C(F)F	1.4571392276725785e-05	3.6595796169063592e-09	4.35188539614905e-09	1.6628271236396004e-09
C=CC(CO[Cu])NC(C)CCOC(=O)[Au]	2.5782912812215336e-05	6.172592403125158e-09	1.0876299794989974e-08	7.264062964999587e-09
COCC(CCNC(=O)C(C)O[Cu])OC(=O)[Au]	1.8814255174930546e-05	4.4704104537159466e-09	7.255724764049674e-09	3.5971048747628207e-09
C=C(N)C(=O)NC(CC)(CO[Cu])COC(=O)[Au]	1.5158373716012293e-05	4.214996322037283e-09	5.4139420146179244e-09	2.698871144501082e-09
CCC(OC(=O)[Au])C(C)CO[Cu]	1.080427600245345e-05	5.53504301115893e-09	1.1580994890391446e-08	5.361322103027327e-09
CC(CCCCO[Cu])NCC(C)OC(=O)[Au]	2.513425633635917e-05	8.197980859525858e-09	1.463904210801046e-08	1.0374052703074779e-08
C=CC(C)(CNCC(CF)OC(=O)[Au])O[Cu]	2.2001002987278673e-05	5.883930035671347e-09	9.479096182731782e-09	4.6098909288791875e-09
CC(C)(N[Cu])C(=O)NCC=CCOC(=O)[Au]	1.4608415742492637e-05	2.8145333560028473e-09	3.8180534156226735e-09	1.9841027086577953e-09
O=C(CCN[Cu])NCCOCCOC(=O)[Au]	4.3972466832753625e-05	5.1736673314858305e-09	8.56818805806976e-09	4.750000988458183e-09
CCCN(CCO[Cu])CC(OC(=O)[Au])C(C)C	1.855816236340259e-05	7.454865287861245e-09	1.7330713386325116e-08	7.849071766667473e-09
C#CC(=O)NCC(C)(CO[Cu])COC(=O)[Au]	7.180267927676052e-06	3.983843321995961e-09	5.15478314735345e-09	2.3970550057539743e-09
CN(CCCOC(=O)[Au])C(=O)CNCCN[Cu]	2.1654336935606016e-05	3.7927166655790314e-09	5.026534873676284e-09	3.953093167264915e-09
CC(C)C(CCSCCCOC(=O)[Au])O[Cu]	2.767014914245312e-05	1.069983301499585e-08	2.071161239735685e-08	1.1639623696320075e-08
O=C([Au])NCC#CCN[Cu]	1.8163925836348686e-05	2.1973090781538327e-09	2.7526728539519656e-09	1.5454987210258268e-09
O=C([Au])OCCOCC#CCOCCO[Cu]	9.036073607323292e-05	1.0661082398884266e-08	3.003235853212262e-08	1.3717826635891962e-08
CC(CCN(C)CC(C)(C)NC(=O)[Au])O[Cu]	1.3941520446134146e-05	4.469921539181097e-09	7.0185031634910365e-09	3.8284836788520655e-09
COCCCNC(CO[Cu])COC(=O)[Au]	4.399090433517132e-05	7.840628917750854e-09	1.7668910464407292e-08	8.418113946390595e-09
COC(C)(C)CN(C)CC(CO[Cu])OC(=O)[Au]	1.8300517043422407e-05	7.479843306060259e-09	1.254853886225136e-08	5.3396359701766994e-09
CC(C)CN(C)C(=O)CC(CNC(=O)[Au])O[Cu]	1.0305470869221134e-05	4.5282719399652056e-09	6.3377192969013724e-09	2.666031951604751e-09
CN(CCCO[Cu])C(=O)C(C)(C)NC(=O)[Au]	1.0723594171821555e-05	3.4160427734339475e-09	3.6869135119952996e-09	2.553885074492877e-09
CSCC(CNCC#CCOC(=O)[Au])O[Cu]	3.1749111057588124e-05	5.795914229966684e-09	1.2237705282934702e-08	6.425576522663351e-09
CC(=O)N(CC(C)OC(=O)[Au])C(C)CO[Cu]	1.0746263863013084e-05	3.471495447007965e-09	4.529114498243747e-09	2.7842876433511874e-09
CC(C#N)N(C)C(=O)C(CN[Cu])NC(=O)[Au]	1.1992052468467449e-05	3.249619409158009e-09	3.0998572870203906e-09	1.3289501790415874e-09
CC(C)=CC(=O)NC(C)(CO[Cu])COC(=O)[Au]	1.065105433037158e-05	4.159136750479417e-09	5.045850744423096e-09	2.4682221762316954e-09
CCOC(=O)CNC(CO[Cu])COC(=O)[Au]	2.2694565377168344e-05	5.84468554133912e-09	9.701357972344782e-09	5.208710259806545e-09
CCC(CNC(=O)C(NC(=O)[Au])C(C)C)N[Cu]	1.1572309758895012e-05	2.8712595321641014e-09	3.671043240467573e-09	1.5592038554761945e-09
CC(C)CC(NC(=O)[Au])C(=O)NCC#CCO[Cu]	1.362608676466291e-05	3.1545513407428175e-09	4.418458700687461e-09	2.176572811939407e-09
CNCC(CO[Cu])OC(=O)[Au]	3.260034228978673e-05	4.822228106308995e-09	9.434214580124204e-09	4.956475913258496e-09
CC(CCN[Cu])NC(=O)C(C)(C)CNC(=O)[Au]	1.3362431441746763e-05	2.8601617870849254e-09	3.1650687647373676e-09	1.8099848927717959e-09
O=C([Au])OCC#CCO[Cu]	2.427312877841864e-05	3.9068096340283695e-09	8.289630636596308e-09	4.282230003094311e-09
CCCN(CC(C)C)CC(CO[Cu])OC(=O)[Au]	1.3919412009963664e-05	8.098015431116729e-09	1.7960629742573885e-08	6.352738811756013e-09
CC(C#N)NCC(CO[Cu])OC(=O)[Au]	2.478313827552975e-05	5.523785427727051e-09	8.968786585644582e-09	3.790861345787492e-09
CCCC(C)NC(=O)CC(CNC(=O)[Au])O[Cu]	1.6341182866293317e-05	4.842080440368871e-09	7.158787976385768e-09	2.7220932585944767e-09
COCC(CNC(=O)CCOC(=O)[Au])O[Cu]	2.6803007013308558e-05	4.186717907480981e-09	8.414875599329355e-09	3.650502078056628e-09
C=CCOCC(CO[Cu])OC(=O)[Au]	3.8420887270893396e-05	7.89317624173215e-09	2.174363354026519e-08	7.60150962952502e-09
CCC(COC(=O)[Au])NC(=O)C(C)(CC)N[Cu]	1.1543403056115304e-05	3.0729397833435387e-09	4.457411200286379e-09	1.979343868031507e-09
O=C([Au])OCCCSCCCO[Cu]	6.044257944560191e-05	1.3113172069265577e-08	2.9762685827509346e-08	1.651996260858937e-08
COCC(C)CN(CCN[Cu])CCOC(=O)[Au]	3.71909652385356e-05	7.111006899213862e-09	1.6000127742186413e-08	7.332311383537104e-09
CCCC(C)(CO[Cu])NC(=O)COC(=O)[Au]	1.3202267863679325e-05	3.1355725224792363e-09	5.279774206475531e-09	2.3034659666344053e-09
CC(CCCOC(=O)[Au])CNC(=O)C(C)N[Cu]	1.4479827230359541e-05	4.047833124250834e-09	5.25974028345134e-09	3.0016607058667834e-09
CCC(C)(COC(=O)[Au])NC(=O)C(C)O[Cu]	1.0141047104728367e-05	2.9761581126410213e-09	4.376899755053643e-09	1.9887111102547336e-09
CC(CC#N)NC(=O)CC(CN[Cu])OC(=O)[Au]	2.3019651263827346e-05	4.3583534763045364e-09	6.042138832502559e-09	2.287751769840774e-09
CC(C)C(CCN(C)CCNC(=O)[Au])N[Cu]	2.0068522051474114e-05	4.512556992684011e-09	6.444490680731455e-09	3.5114213872982925e-09
CN(CCCO[Cu])CCCOC(=O)[Au]	5.834806660024975e-05	9.21063982746781e-09	2.0431761009385867e-08	1.3460240199779684e-08
CCNCCNC(=O)C(COC(=O)[Au])N[Cu]	2.1185588867106127e-05	3.96719319198258e-09	6.02960205112148e-09	2.256490970494097e-09
CCC(C)(O[Cu])C(=O)OCCCOC(=O)[Au]	1.4064774709534399e-05	5.017237966400649e-09	8.544777726638331e-09	5.285286084747173e-09
COCC(C)(CN[Cu])OC(=O)[Au]	1.7335380557070112e-05	4.792108030785158e-09	7.807134295400816e-09	3.3049325466178897e-09
CC(NCC(C)(C)CCOC(=O)[Au])C(C)O[Cu]	1.1277881577459662e-05	5.366405054763257e-09	8.46802165585532e-09	5.3122884671637016e-09
CC(OC(=O)[Au])C(=O)OCCO[Cu]	1.489204740454536e-05	3.603048847422831e-09	6.863009499121808e-09	4.133245484898432e-09
CCC(O[Cu])C(NC(=O)[Au])C(C)C	9.780850482453155e-06	4.617866781283958e-09	7.474324518143112e-09	2.783579311423406e-09
CC(CCCN[Cu])NC(=O)CCCNC(=O)[Au]	1.935641077587177e-05	3.764915211204281e-09	4.1852846440858436e-09	2.6782767423679686e-09
CC(CNC(=O)C(OC(=O)[Au])C(C)C)O[Cu]	1.1861191563191991e-05	3.386045970559754e-09	5.615705185047714e-09	2.462761751163538e-09
C=CCCCCC(CNC(=O)[Au])O[Cu]	2.007394592883135e-05	6.726872558597348e-09	1.3979938471591533e-08	5.292992760687156e-09
CC(CNC(CO[Cu])C(C)C)OC(=O)[Au]	1.4741691552278023e-05	5.487606982115777e-09	1.0359333628347274e-08	5.4041407297282915e-09
CCCC(CCOC(=O)[Au])N[Cu]	1.4237085395879718e-05	5.494569865863787e-09	8.562763516704454e-09	4.301509139582906e-09
CCCC(OC(=O)[Au])C(=O)NCC(CC)N[Cu]	1.2743929785727843e-05	3.599636940330762e-09	5.475840001470469e-09	2.37239636536499e-09
CCC(C)C(CNC(=O)COC(=O)[Au])O[Cu]	1.4635229933288209e-05	3.4266638266754657e-09	6.478661659231027e-09	2.604082565909482e-09
CCCC(O[Cu])C(=O)N(C)C(C)CNC(=O)[Au]	8.711070328224454e-06	3.239101446223251e-09	4.217780260929078e-09	2.398259646474395e-09
CCC(C)CN(CCO[Cu])CCOC(=O)[Au]	2.6305572016519034e-05	8.105581931367551e-09	1.9512754926732225e-08	9.092420238939267e-09
CC(C)C(CNC(=O)[Au])CO[Cu]	1.2830463336633142e-05	4.223925016897285e-09	7.737359929391425e-09	3.2412258954406784e-09
CC(C)=CCNC(CO[Cu])COC(=O)[Au]	1.783220507497997e-05	5.8477722493458414e-09	1.0365931628545328e-08	5.116616888714049e-09
COCC(CCNCC(C)OC(=O)[Au])O[Cu]	3.592391995239744e-05	7.795903416470455e-09	1.7328264562356883e-08	8.600194237461994e-09
CCC(C)NC(=O)C(CCN[Cu])NC(=O)[Au]	1.3764852754006515e-05	3.495225096142043e-09	3.986823871705553e-09	1.7466971032202485e-09
CCN(CC(C)C)CC(O[Cu])C(C)OC(=O)[Au]	1.3270606143554516e-05	7.3693604628168174e-09	1.4616899468486621e-08	5.445610813650941e-09
CN(CCCCCCN[Cu])CCOC(=O)[Au]	4.327233693196523e-05	8.957386213696259e-09	1.537113051006824e-08	1.087900559223909e-08
CCC(OC(=O)[Au])C(=O)OCCO[Cu]	1.4636689166767753e-05	4.056716420753374e-09	8.348991136577839e-09	4.557198019827117e-09
CCC(NC(=O)[Au])C(=O)NC(C)C(C)(C)O[Cu]	8.908246379255227e-06	2.8721611270876935e-09	3.3122998886508804e-09	1.7055403559420848e-09
CC=CCC(CO[Cu])NC(=O)[Au]	1.5999057896276214e-05	4.183204056865595e-09	7.3440783251274644e-09	2.811294869308729e-09
CC(CCNC(C)CCOC(=O)[Au])CCO[Cu]	2.505755775306838e-05	7.668121754639303e-09	1.517786794748633e-08	1.0362276105668418e-08
CC(OC(=O)[Au])C(=O)NOCC(C)(C)O[Cu]	1.5256358662194634e-05	2.849093815462192e-09	4.432335231247894e-09	2.5051151879497394e-09
CC(C)(C)OC(=O)C(CN[Cu])OC(=O)[Au]	1.1826642527239513e-05	4.381979585856367e-09	5.70593171514321e-09	2.450064400252919e-09
O=C([Au])NCCCCN[Cu]	2.6009808819331173e-05	4.619409891879035e-09	4.3457876360508875e-09	3.2591811511170626e-09
C=C(COC(=O)[Au])C(=O)NC(C)CN[Cu]	1.7012139684774563e-05	2.7307729987640398e-09	3.678161125332803e-09	2.6138011818686573e-09
CCCCOCC(CNCCNC(=O)[Au])O[Cu]	3.3807599119235536e-05	7.213162230947656e-09	1.6430874178644446e-08	7.188540104692082e-09
CCC(C)(O[Cu])C(=O)NCC(C)(C)OC(=O)[Au]	1.0637433056525612e-05	3.3187882971909196e-09	4.3730576229652005e-09	2.3101506387598804e-09
CC(CNCC(C)O[Cu])COC(=O)[Au]	2.1635385107597076e-05	5.874667621355515e-09	1.1917202251802517e-08	6.865274394424494e-09
O=C(CO[Cu])NC(CCF)COC(=O)[Au]	1.91534494575356e-05	3.2667733199018718e-09	4.919989772813183e-09	2.523442423279184e-09
CS(=O)(=O)NC(CO[Cu])COC(=O)[Au]	1.6605867564285017e-05	3.5097634742366107e-09	4.045642658656787e-09	2.3534536525398207e-09
CC(CN(CCO[Cu])C(C)C)OC(=O)[Au]	2.0784389859168036e-05	6.309205162391104e-09	1.3033705386781905e-08	7.149965561750543e-09
CCCN(CC(C)O[Cu])CC(C)OC(=O)[Au]	1.6412145556684393e-05	6.80865141476263e-09	1.5887902280311656e-08	7.546442199492823e-09
CCCC(C)(OC(=O)[Au])C(=O)NCCCO[Cu]	1.6757919505027033e-05	4.561028647262783e-09	6.926496992737513e-09	3.6625326083445763e-09
CC=CCC(CO[Cu])NC(C)CCOC(=O)[Au]	2.193515966693618e-05	6.512533945481508e-09	1.202899183234182e-08	7.117290624661408e-09
CC(C)(C)CCCNC(CN[Cu])CNC(=O)[Au]	1.4571069175793759e-05	4.988658210444945e-09	6.407832487944681e-09	2.823026142961262e-09
CC(CN(CCO[Cu])CC(C)(C)C)NC(=O)[Au]	1.4063485184390888e-05	5.534802774865645e-09	8.560607198403178e-09	4.254232783674182e-09
CC=CCC(COC(=O)[Au])NC(=O)CCO[Cu]	1.9664914386583073e-05	3.6941633896658223e-09	6.530579188635536e-09	2.930942173234159e-09
COC(=O)N(CO[Cu])COC(=O)[Au]	1.4702285095411362e-05	4.137506604238696e-09	4.778667903454003e-09	2.9410631520093217e-09
CN(CCCO[Cu])C(=O)CCNC(=O)[Au]	1.4551468717388444e-05	3.2588854855767154e-09	4.434500416256926e-09	3.3438893645580975e-09
CCN(CCN[Cu])C(=O)C(C)CNC(=O)[Au]	1.3513346102020112e-05	2.5868282791572742e-09	3.780980608466147e-09	1.990567000109198e-09
CC#CCCCC(=O)NC(CO[Cu])COC(=O)[Au]	1.9062161733001013e-05	5.100178780216223e-09	8.450143418593325e-09	3.4333406856099656e-09
CCCC(=O)NC(CO[Cu])COC(=O)[Au]	1.6939038300711898e-05	4.730490776134261e-09	7.702597422801171e-09	3.242134293961466e-09
CCCCC(C)NCC(CO[Cu])OC(=O)[Au]	1.6078564049207997e-05	6.796847095882075e-09	1.6661837325204144e-08	6.050180061040351e-09
COCC(CNCCCCCOC(=O)[Au])O[Cu]	5.373915459664306e-05	1.0538529122315407e-08	2.4274715574196735e-08	1.2715359984648625e-08
C=CCCC(CN(C)CCNC(=O)[Au])O[Cu]	3.0744411901402196e-05	5.99929544503102e-09	1.2606307021948535e-08	6.313097548565512e-09
CCCC(CN(CCC)CCOC(=O)[Au])O[Cu]	2.040094241576236e-05	8.3322578277825e-09	2.2125887506492194e-08	9.181644003151124e-09
CCCC(N[Cu])C(C)(C)OC(=O)[Au]	8.46140494566265e-06	4.378151644522342e-09	5.458665724808081e-09	2.5990321395130486e-09
C=C(COC(=O)[Au])C(=O)NCC(COC)O[Cu]	2.5267874431224387e-05	4.6973724897279846e-09	7.926271605494474e-09	4.3581166454174335e-09
NC(=O)CNC(=O)C(CNC(=O)[Au])N[Cu]	1.7315735368828787e-05	3.150540015296084e-09	2.7079291666957782e-09	1.3212077118782629e-09
CC(C)C(C)N(C)CC(CO[Cu])OC(=O)[Au]	1.3804045114920768e-05	6.569225197006035e-09	1.2217454772529294e-08	4.8768949405748105e-09
CC(C)(CCS(=O)(=O)CCO[Cu])OC(=O)[Au]	1.0464029130466546e-05	2.9125638174224136e-09	4.495343677805272e-09	2.294392424181985e-09
CCC=CCCNC(CO[Cu])COC(=O)[Au]	2.118540008307353e-05	6.5914915550363905e-09	1.4711444239088581e-08	6.070306920876348e-09
CC(C)CCCNC(=O)C(COC(=O)[Au])N[Cu]	1.4490178318404725e-05	4.284799947394687e-09	6.573666994008502e-09	2.421567615443725e-09
CCC(C)N(CCOC(=O)[Au])CC(C)O[Cu]	1.8007105125946084e-05	6.8052259592695775e-09	1.4929312198366892e-08	7.3101097959981656e-09
C=CC(O[Cu])C(=O)NCC(C)(CC)OC(=O)[Au]	1.1742860454428822e-05	3.537572506711102e-09	5.230669741059144e-09	2.563495739590562e-09
CCC(CO[Cu])COC(=O)[Au]	1.430201239199619e-05	5.7380899243536055e-09	1.2970150037748795e-08	5.793410471759898e-09
CC(C)C(C)(CNC(=O)[Au])NC(=O)CN[Cu]	1.1402714483247489e-05	2.342979830517434e-09	3.0345748210131165e-09	1.388868889902126e-09
CCOC(=O)C(COC(=O)[Au])NCC(C)O[Cu]	1.864250808026577e-05	5.378006217817339e-09	9.440169234673924e-09	4.6161275449859495e-09
N#CCC(COC(=O)[Au])O[Cu]	3.678049163168808e-05	4.902083448460573e-09	8.78640464123097e-09	3.6349806221079317e-09
CC(O[Cu])C(=O)NC(C)(COC(=O)[Au])C(=O)O	1.2506724982436586e-05	3.1352342873519207e-09	3.6680386232393246e-09	1.7292174123072847e-09
CNCC(C)(CN(C)CC(C)N[Cu])OC(=O)[Au]	1.8835778729889066e-05	4.136485440052174e-09	6.6347704236313755e-09	3.6911096775171954e-09
CN(CC(C)(C)C)C(=O)C(COC(=O)[Au])N[Cu]	8.045837370793534e-06	3.886298902971607e-09	4.691400394139768e-09	1.797162301666346e-09
COC(=O)C(C)NCC(CO[Cu])OC(=O)[Au]	1.7870752906439878e-05	5.793446489387445e-09	8.786140422540554e-09	4.123848481020108e-09
C#CC(C)NC(=O)CC(CNC(=O)[Au])O[Cu]	1.7412751412481084e-05	4.312497933774087e-09	5.296190524885303e-09	2.1185943024635547e-09
CCN(CCOC(=O)[Au])C(=O)C(C)(C)O[Cu]	1.0937208718904006e-05	3.2329861938233068e-09	4.715871904484424e-09	2.8584996936088224e-09
CC(C)(C)C(CCOC(=O)[Au])NCCCO[Cu]	1.8068012818364785e-05	7.575184239912605e-09	1.1651797814163381e-08	7.327842056073506e-09
CC(O[Cu])C(COC(=O)[Au])NC(=O)CC(F)F	1.6259621812957273e-05	4.890767302005915e-09	6.214125929465011e-09	2.7366824051096167e-09
CCC(CNC(=O)C(C)(CC)OC(=O)[Au])O[Cu]	1.2892295759061172e-05	3.73325194471007e-09	6.040137149807511e-09	2.7956384181937817e-09
CN(C)CC(C)(CNC(=O)[Au])O[Cu]	1.7415055786771092e-05	4.596127840393537e-09	6.21241486205433e-09	2.846604293099692e-09
CCC(COC(=O)[Au])NC(=O)C(C)O[Cu]	1.2014242675295698e-05	3.1123838276594266e-09	4.585542257631696e-09	2.2749243014503292e-09
CC(CC(C)NC(=O)C(C)(C)NC(=O)[Au])N[Cu]	1.1537066873932593e-05	2.6932225989784406e-09	2.7728252488780755e-09	1.4185883861536042e-09
O=C([Au])OCCN(CCF)CCOCCO[Cu]	0.00012044212796502394	1.1454380612643993e-08	3.104586895566696e-08	1.4171001042995733e-08
CC(C)C(CO[Cu])ONC(=O)CCOC(=O)[Au]	2.080329319860873e-05	3.622654779832671e-09	7.098299178441079e-09	3.416796786778e-09
CCC(CNC(=O)[Au])C(=O)NCC(C)(C)O[Cu]	1.1706085989750162e-05	3.096778192345881e-09	4.3455124647527825e-09	2.142330643961026e-09
CC(C)C(C)(OC(=O)[Au])C(=O)NCCO[Cu]	1.3940590816613752e-05	3.350436567323605e-09	5.007491260516386e-09	2.628840276657303e-09
C=CC(OC(=O)[Au])C(=O)NC(C)CO[Cu]	1.3148469097622595e-05	3.07652394776546e-09	4.5155618997046674e-09	2.368713853268859e-09
CC(CCCNC(=O)CO[Cu])OC(=O)[Au]	2.0586093454169353e-05	3.766579167123481e-09	5.889780366729171e-09	3.469072290407366e-09
CC(CCCOC(=O)[Au])NC(=O)C(C)CN[Cu]	1.4829734983916891e-05	3.82866087268239e-09	5.000128320845267e-09	2.9484373222561643e-09
COC(=O)C(CCOC(=O)[Au])OCCO[Cu]	3.2645115537725786e-05	8.422473825511175e-09	1.4291348506906558e-08	7.210588307719423e-09
CC(O[Cu])C(=O)NCCOCCOC(=O)[Au]	3.60145530965783e-05	5.972303918699127e-09	8.702612175703546e-09	5.248182152431016e-09
CC(CCC(=O)N(C)CC(C)NC(=O)[Au])N[Cu]	1.0522389167181255e-05	2.757446849153134e-09	3.196133785822291e-09	1.9136444491740144e-09
CC(C)CCCN(CCO[Cu])CCOC(=O)[Au]	2.8549291832130754e-05	8.769385258220427e-09	2.0880406054663294e-08	9.993920031044523e-09
CNOCCNC(=O)CC(CN[Cu])OC(=O)[Au]	3.312379132594686e-05	5.19766936941013e-09	7.171301801435926e-09	3.3671405892741866e-09
C=CC(OC(=O)[Au])C(=O)NOC(C)(C)CO[Cu]	1.3362857894908835e-05	3.3963289733287214e-09	4.797333381739929e-09	2.709614140069973e-09
COC(C)CC(=O)NCC(CO[Cu])OC(=O)[Au]	2.0930685879200096e-05	6.132290074303853e-09	1.0517083451616395e-08	3.8860456677125364e-09
CC(C)(CNC(=O)CNCCNC(=O)[Au])N[Cu]	2.0155063928458707e-05	2.892308740419297e-09	3.4046807872669757e-09	1.8576714217415963e-09
C=CCCC(CN(C)C(C)CNC(=O)[Au])O[Cu]	2.0667493037786752e-05	5.697474629888118e-09	1.1079715272553005e-08	5.459929059730209e-09
CC(CN(CC=CCl)CCO[Cu])OC(=O)[Au]	3.726141472713935e-05	8.336698589275404e-09	1.672232038968855e-08	8.047299222747277e-09
CCC(O[Cu])C(=O)OCC(C)(C)COC(=O)[Au]	9.26329297656208e-06	3.861082666060408e-09	6.736571133656553e-09	3.5059191773793325e-09
CCCCCCC(NC(=O)[Au])C(C)O[Cu]	1.2873701351535827e-05	6.2369132006364984e-09	1.1316806234656087e-08	4.4769577925369994e-09
CCC(NC(=O)[Au])C(=O)N(C)CC(C)(C)N[Cu]	8.275086649021345e-06	2.4897468982775186e-09	2.7210993588610816e-09	1.4860393171493239e-09
C=CC(C)(CNCC(C)(C)CO[Cu])OC(=O)[Au]	1.4039201585146552e-05	5.099697902646664e-09	7.77906857586147e-09	4.3463345281891155e-09
CCCC(CCNC(=O)CCO[Cu])OC(=O)[Au]	1.8974849939007587e-05	4.310566009371157e-09	8.091067978728969e-09	3.952713618184248e-09
CCN(CCCOC(=O)[Au])CCOCCO[Cu]	0.00010771466373525813	1.2082270929446477e-08	3.183924860569785e-08	1.630807875196627e-08
CC(C)(CC(=O)NCCCCO[Cu])OC(=O)[Au]	1.487378536006747e-05	4.186280261905941e-09	5.633013602978286e-09	3.763726873723285e-09
C#CCN(CC#C)CC(O[Cu])C(C)(C)OC(=O)[Au]	1.5880287839362033e-05	5.99143290171575e-09	9.232520699049177e-09	3.5938549933785485e-09
CN(CCNC(=O)[Au])C(=O)CCC(C)(C)N[Cu]	1.0843630239222438e-05	2.747388018911382e-09	3.1207702698594346e-09	1.918585244214172e-09
CCC(CC)(CCNCC(C)OC(=O)[Au])O[Cu]	1.673359447480619e-05	6.251032401160148e-09	1.1509486556899663e-08	5.928808187413763e-09
COC(=O)C(CCO[Cu])OCCNC(=O)[Au]	2.9767329172838643e-05	6.95395378345149e-09	1.042891169115023e-08	5.48156792436936e-09
CC(CC(=O)NCC(F)(F)CN[Cu])NC(=O)[Au]	1.3935390400614627e-05	2.700122078385714e-09	3.1527254314046373e-09	1.6075141335228865e-09
CC(C)(C)CCN(CCNC(=O)[Au])CCO[Cu]	1.9991094402320798e-05	6.295290852403317e-09	1.0783001360381247e-08	5.559983464709179e-09
COCCCCCNC(CN[Cu])CNC(=O)[Au]	3.0015166028997127e-05	6.6222412779489775e-09	1.059638550758527e-08	4.784720241188318e-09
CCC(CC#N)NC(CC)(CO[Cu])NC(=O)[Au]	1.762228903011494e-05	4.352567350482905e-09	7.042178028896403e-09	2.6110392480197373e-09
C=CC(C)(O[Cu])C(=O)N(C)CCCNC(=O)[Au]	1.2065149287546225e-05	3.481604620159661e-09	4.040443610355973e-09	2.874971209889465e-09
CCN(CC)CC(O[Cu])C(C)(C)OC(=O)[Au]	1.2798538818023165e-05	6.276778453914303e-09	1.0523183413824577e-08	4.3729967038989e-09
CCC(CNC(=O)C(COC)N[Cu])NC(=O)[Au]	1.5811596392772707e-05	3.2782566435379815e-09	4.257985223780767e-09	1.8955637725502392e-09
C#CCN(C)CC(CC(C)(C)O[Cu])OC(=O)[Au]	1.6225325573164526e-05	5.873005397835995e-09	9.287045001936681e-09	4.208924156815171e-09
O=C([Au])OCC(=O)OCCCCCCO[Cu]	3.1205947966019576e-05	7.4833619261898e-09	1.4371122124636422e-08	9.670543437364947e-09
CC(C)(CNC(=O)[Au])N[Cu]	1.0310498656724871e-05	2.5071452772194585e-09	2.478127231096773e-09	1.2560817336358303e-09
CNC(=O)CN(CCN[Cu])CCOC(=O)[Au]	2.435707424840048e-05	4.895324099923468e-09	6.222389600984156e-09	3.750163477942963e-09
O=C([Au])OCCCOCCN[Cu]	7.378869166328313e-05	1.00310584266579e-08	1.7868542522670355e-08	1.0423129413570101e-08
CCCC(CN(C)CCC(C)O[Cu])OC(=O)[Au]	1.9536677163343446e-05	7.173673393184132e-09	1.6526440333643836e-08	8.536950239561509e-09
C#CC(C)(CC)NCC(COC(=O)[Au])O[Cu]	1.240364020281156e-05	5.758912102469617e-09	9.215924325885378e-09	4.0024162211067636e-09
CCC(CNC(C)(C)CO[Cu])OC(=O)[Au]	1.3273807343909602e-05	4.918550106340539e-09	7.851351122490422e-09	4.317533838315184e-09
CCNCC(=O)NCC(CN[Cu])OC(=O)[Au]	2.5671306384409592e-05	4.552220602627381e-09	6.933553963596176e-09	2.6527620746434464e-09
CC(C)C(CNCCOCCOC(=O)[Au])O[Cu]	6.043757912407351e-05	1.0237778992339872e-08	2.181676933830447e-08	1.1597835111136349e-08
CCC(C)CCNC(=O)C(COC(=O)[Au])N[Cu]	1.3777054930943483e-05	4.2335671241691655e-09	6.594933185710303e-09	2.3102224506747216e-09
CC(C)(CC(=O)NCC(C)(C)NC(=O)[Au])N[Cu]	9.600585507264805e-06	2.4593166497405754e-09	2.6955966005133713e-09	1.3347772625633326e-09
CC(C)CC(C)(O[Cu])C(=O)NCCOC(=O)[Au]	1.4880708865856808e-05	3.748598266385887e-09	6.089327048816538e-09	2.933564557765184e-09
O=C([Au])OCCNCCCNCCO[Cu]	8.197203560110351e-05	8.442554055653481e-09	1.8542930903349554e-08	1.1818489671681021e-08
CCCCCC(C)NC(CO[Cu])COC(=O)[Au]	1.531488006226882e-05	6.731859604172233e-09	1.5042779514581684e-08	6.581250173821731e-09
C=C(CO[Cu])C(=O)NC(C#N)COC(=O)[Au]	2.1626295357556876e-05	3.212595154609532e-09	4.129594416464576e-09	2.817399284671106e-09
CC(OC(=O)[Au])C(=O)N(C)CCCCCO[Cu]	1.3103981762913013e-05	5.326588535363691e-09	6.098164002587408e-09	5.0136284948234335e-09
CC(CCNC(=O)C(NC(=O)[Au])C(C)C)O[Cu]	1.1827941557858982e-05	3.2095947429310515e-09	4.695402209657166e-09	2.2527798347996365e-09
CCC(C)C(CNC(C)CCOC(=O)[Au])O[Cu]	1.598935260883527e-05	6.537253104771868e-09	1.3219719187814217e-08	6.750952464489664e-09
CCC(CCN[Cu])OC(=O)[Au]	1.5887119418115e-05	4.553011528820559e-09	7.836769081126149e-09	4.0692296474062225e-09
O=NN(O)N(CCCN[Cu])CCCNC(=O)[Au]	3.861533261441037e-05	4.324895317600627e-09	5.164212445748829e-09	3.749629868551941e-09
C=C(C)CC(CO[Cu])NC(=O)C(=C)COC(=O)[Au]	1.8065483108714624e-05	4.413236485913622e-09	6.329083858691696e-09	3.803848399341343e-09
CC(O[Cu])C(=O)OCCCOC(=O)[Au]	1.7398094282048154e-05	4.660931281998663e-09	8.33621774439778e-09	5.429218246513269e-09
CSC(C)CNC(=O)C(COC(=O)[Au])N[Cu]	1.517077823769023e-05	4.203729863581193e-09	5.931018791100427e-09	2.3505148537705406e-09
CC#CCNCC(CC(C)(C)OC(=O)[Au])O[Cu]	1.547805123802362e-05	5.299961319280836e-09	8.720055719486022e-09	4.149167810947281e-09
CCC(CNC(=O)CNC(=O)[Au])N[Cu]	1.4549971076488265e-05	2.2176438478306537e-09	3.0524221755428703e-09	1.4842306646512264e-09
C=COCCOCC(CNC(=O)[Au])O[Cu]	3.091898866080433e-05	6.953956985866243e-09	1.3966016152763483e-08	6.072734581388568e-09
C=CC(=O)OCC(COC(=O)[Au])O[Cu]	1.59989267492894e-05	5.6835626291666475e-09	8.458496228509062e-09	4.389511589321363e-09
C=CC(CNC(COC(=O)[Au])CC(C)C)O[Cu]	1.8511084785572504e-05	6.529907059747083e-09	1.3116534321856054e-08	6.37139455446745e-09
COCC(C)(OC(=O)[Au])C(=O)NCCCO[Cu]	2.3789471829530916e-05	4.877578301428518e-09	7.703961433193109e-09	3.904677770603365e-09
CCCCCNC(=O)CC(CN[Cu])OC(=O)[Au]	1.8462371262091715e-05	5.24691163305751e-09	8.486490902599827e-09	3.229153202655609e-09
C=CC(OC(=O)[Au])C(=O)NC(C)(C)CCO[Cu]	1.176067964037608e-05	3.4530248197905534e-09	4.669358294645118e-09	2.534778121899844e-09
CC(=O)NC(C)(CO[Cu])COC(=O)[Au]	1.3789781029891247e-05	3.5054388859854667e-09	4.026990452965931e-09	2.1613569653185507e-09
CC(CNC(=O)C(C)(C)CO[Cu])OC(=O)[Au]	1.289124136938268e-05	3.29100468085768e-09	4.781233458678469e-09	2.4668812837768872e-09
CCC(CN(C)CCCO[Cu])NC(=O)[Au]	2.6186220468887236e-05	5.857926928354371e-09	1.0058106504050143e-08	6.059579672033096e-09
O=C([Au])OCC(CC(=O)C(=O)O)O[Cu]	1.5068510324145698e-05	5.397956743279571e-09	6.424313116590537e-09	3.3542466909124613e-09
C#CCC(NC(=O)[Au])C(=O)NCCCCCO[Cu]	1.9694479162290993e-05	4.728838694049623e-09	6.050302655561303e-09	3.4485732092812047e-09
COCC(CNC(COC(=O)[Au])C(=O)O)O[Cu]	2.812048650336752e-05	5.984120084285493e-09	9.345718594423934e-09	4.105420059582136e-09
CC(C)CNC(=O)C(OC(=O)[Au])C(C)(C)O[Cu]	1.0569364610979975e-05	4.563164760859589e-09	5.7895612118766625e-09	2.452001604314439e-09
CN(CC(CO[Cu])OC(=O)[Au])C(C)(C)C	1.2839855907958605e-05	6.105045429355722e-09	8.761011491845874e-09	4.052539438427189e-09
CCC(CNC(COC(=O)[Au])C(C)(C)C)O[Cu]	1.2226147754845462e-05	5.972929655554838e-09	9.775567075659145e-09	4.774933746412984e-09
CCCN(CC)C(=O)CC(CNC(=O)[Au])O[Cu]	1.2480063928392196e-05	4.843706281531515e-09	7.894575818466512e-09	3.002404483922971e-09
CC(C)C(C)N(CCO[Cu])CCOC(=O)[Au]	2.0386770313974992e-05	7.145432154888259e-09	1.5349045376449038e-08	7.808164422022867e-09
CCS(=O)(=O)NC(C)(CO[Cu])COC(=O)[Au]	8.34756135837052e-06	3.3557291462461676e-09	4.179143655435846e-09	2.2703792033569983e-09
CC(C)(CNCC(F)(F)CNC(=O)[Au])N[Cu]	1.4367006227138866e-05	3.517081239431453e-09	3.949990944577524e-09	1.970834245354918e-09
CC(CN(CCOC(=O)[Au])CC[N+](=O)[O-])O[Cu]	3.789060589702456e-05	6.3892358526267154e-09	9.50497896309954e-09	5.660187266528044e-09
C=CC(O[Cu])C(=O)NCCCCOC(=O)[Au]	2.017696961580526e-05	4.884418865666418e-09	6.802084144088339e-09	4.341903830807655e-09
CC(CCC#N)CN(CCN[Cu])CCOC(=O)[Au]	3.741212097494764e-05	6.518664056883881e-09	1.2725518891022026e-08	5.884896105166704e-09
COCCC(COC(=O)[Au])NC(C)CCO[Cu]	3.352450854512459e-05	7.968355473389947e-09	1.5259371979560702e-08	9.497635101460255e-09
CC(COCCOC(=O)[Au])OCCO[Cu]	9.158413333028381e-05	1.1448672706999249e-08	3.0637369190662266e-08	1.4283056692333233e-08
COCC(NC(=O)[Au])C(=O)NCC(C)(C)N[Cu]	1.3093951862942713e-05	3.017208343485561e-09	3.5601393717946605e-09	1.6247384188680088e-09
CC(=O)CCC(=O)NCC(COC(=O)[Au])O[Cu]	2.0565074635261923e-05	5.430661080948474e-09	8.445691233835159e-09	3.106026451921825e-09
CC(C)(O[Cu])C(=O)OCCCOC(=O)[Au]	1.5848676107139867e-05	4.8691841539595105e-09	7.263681619403165e-09	4.986438878216595e-09
CCCNC(CO[Cu])COC(=O)[Au]	1.6174945275504937e-05	5.827142651817151e-09	1.2420580960089423e-08	5.831373380326425e-09
O=C([Au])OCC(N[Cu])C(=O)NO	1.7606422525239965e-05	2.7563419825553497e-09	3.144317551999751e-09	1.7815222468688362e-09
N#CCCN(CCC#N)CC(CO[Cu])OC(=O)[Au]	5.4778740182350534e-05	7.653810405469031e-09	1.3132986263148862e-08	4.971908184601978e-09
CCCC(OC(=O)[Au])C(CC)N[Cu]	1.039324846927209e-05	5.16247189108418e-09	8.761609640956715e-09	3.3823827441538345e-09
CCC(OC(=O)[Au])C(C)C(=O)NC(C)CO[Cu]	1.1181906332955096e-05	3.45305781611462e-09	5.43004526632347e-09	2.529049909457249e-09
COC(C)CNC(=O)C(CO[Cu])NC(=O)[Au]	1.765887205713661e-05	4.688791272515357e-09	6.733163337552524e-09	2.4453281647837993e-09
CN(CCN[Cu])C(=O)CC(C)(C)NC(=O)[Au]	9.18909094951132e-06	2.3362348602956253e-09	2.724725147327007e-09	1.7195446212086632e-09
CCSCC(C)NCC(COC(=O)[Au])O[Cu]	2.185579306327455e-05	6.718550718311746e-09	1.6548417912419547e-08	6.43437028419348e-09
CC(O[Cu])C(=O)NC(COC(=O)[Au])C(C)C	1.1164332954568393e-05	3.241416958951665e-09	4.8275229823653915e-09	2.1827120698951045e-09
C=CC(COC(=O)[Au])NCC(COC)O[Cu]	3.8226090178200644e-05	7.007704818341319e-09	1.6024426298724005e-08	7.28200880964502e-09
CC(CN[Cu])C(=O)NCCNC(=O)[Au]	1.7263745695953246e-05	2.4386257202227745e-09	3.148303556675368e-09	1.6686947516055187e-09
NC(=O)C(OC(=O)[Au])C(O[Cu])C(=O)O	1.573852941201859e-05	4.5716371161261595e-09	4.165942391150465e-09	1.8338516484475025e-09
O=C([Au])NCCCC(=O)NCCCCO[Cu]	2.5728961079171814e-05	4.755773362128415e-09	6.333679744913043e-09	4.185465341249572e-09
CSCC(CN(C)C(C)CO[Cu])OC(=O)[Au]	2.1393649681240636e-05	5.942877797252572e-09	1.2956505686970595e-08	6.994196829712678e-09
CCCC(N[Cu])C(OC(=O)[Au])C(=O)O	1.235847860319723e-05	4.726967322088087e-09	5.695790147223709e-09	2.3404984076887313e-09
CC=CC(O[Cu])C(=O)NCCOC(=O)[Au]	1.680453617765164e-05	3.10986975038537e-09	5.1548775093654476e-09	2.618482646245237e-09
CC(CONC(=O)C(C)C(C)NC(=O)[Au])N[Cu]	1.4941411610886478e-05	2.6184742052681e-09	3.492195110998641e-09	1.7407996872770053e-09
COCC(C)(C)CNCC(CO[Cu])OC(=O)[Au]	1.919086763534897e-05	7.151771825297957e-09	1.4861828999592972e-08	5.87990555026609e-09
CC(N[Cu])C(=O)N(C)CCCNC(=O)[Au]	1.1701132845124922e-05	2.6095258299306583e-09	2.7365100660398457e-09	1.84503899742288e-09
CN(CCCOC(=O)[Au])CC(C)(C)O[Cu]	2.0317693755291525e-05	6.064995737792788e-09	1.0335344804501062e-08	6.892432950703612e-09
CC(CCNC(=O)CNC(=O)[Au])O[Cu]	1.5821600345026665e-05	2.4962699572356008e-09	3.940184425280708e-09	2.2237000201239755e-09
CCC(CNC(C)CC(C)(C)OC(=O)[Au])O[Cu]	1.2612951332651064e-05	5.167609048335642e-09	8.612502083928868e-09	4.958591710065354e-09
CC(COC(=O)[Au])N(C)C(=O)CCCCN[Cu]	1.2691593102543147e-05	3.96171564024507e-09	4.460716267723537e-09	3.465876233568873e-09
CCC=CCCN(C)CC(CO[Cu])OC(=O)[Au]	2.4078666411267954e-05	8.015143459423309e-09	1.8148634317694995e-08	6.282962968334782e-09
COCCN(CCCCOC(=O)[Au])CCO[Cu]	7.80352291471956e-05	1.1589972887050644e-08	2.9416370036277305e-08	1.5199662332500813e-08
CN(CC(CO[Cu])OC(=O)[Au])C(=O)CCS	1.3701461351295096e-05	5.278040884408144e-09	7.687412755493068e-09	3.880855298984775e-09
CCCC(C)(CNCC(CC)OC(=O)[Au])O[Cu]	1.55788605549748e-05	6.307122991537215e-09	1.2522123709938811e-08	5.679399253153454e-09
N=C(N)CCN(CCO[Cu])CCOC(=O)[Au]	3.6144582279504105e-05	7.516394221525917e-09	1.1225730196263853e-08	6.552418080115667e-09
CC(=O)CSCC(C)(CO[Cu])COC(=O)[Au]	1.7722918077445346e-05	6.469635303995225e-09	1.0643346963751139e-08	5.011138429315449e-09
C=CCN(C)CC(COC(=O)[Au])O[Cu]	3.565068098614861e-05	7.72517453090257e-09	1.607180853577337e-08	6.362365287807127e-09
CC(N[Cu])C(=O)N(C)CC(C)(C)NC(=O)[Au]	8.328272945005648e-06	2.277355341677317e-09	2.365468123651038e-09	1.3170992425668854e-09
CC(OC(=O)[Au])C(=O)NCC#CCO[Cu]	1.5634966318335197e-05	2.8081208880675684e-09	4.117906676092494e-09	2.2482670726655297e-09
CCC(CNCCC(C)(C)O[Cu])OC(=O)[Au]	1.7716887195422763e-05	5.892120906527273e-09	9.916327237653506e-09	5.638313243817415e-09
COC(CNC(=O)[Au])C(=O)NCCC(C)N[Cu]	1.9409191723372706e-05	3.6575047599730777e-09	4.281927404279799e-09	2.2387943385771044e-09
CC(C#N)N(C)C(=O)C(CCCNC(=O)[Au])N[Cu]	1.3147545425510486e-05	4.066695919847513e-09	3.6452267615489274e-09	1.8723791656593936e-09
O=C([Au])OCCSCCO[Cu]	7.231783898609724e-05	1.080624052934908e-08	2.4455303671339484e-08	1.235801135714412e-08
CC(COCC(C)OCC(C)OC(=O)[Au])O[Cu]	3.483309706701846e-05	8.222387687247109e-09	2.1040189645136178e-08	9.672135008617886e-09
CCN(CCO[Cu])CCOC(=O)[Au]	5.1854317200738544e-05	7.628351564940595e-09	1.8499418616863017e-08	9.750337978006566e-09
CC(=O)OCC(N[Cu])C(=O)NCCNC(=O)[Au]	1.4450282581790658e-05	2.83159867215791e-09	2.9487055010508007e-09	1.708450892470073e-09
CC(CO[Cu])(COC(=O)[Au])[N+](=O)[O-]	1.6697719454026068e-05	3.379727223893225e-09	4.563681212826908e-09	2.336809448680333e-09
COC(=O)C(CCOC(=O)[Au])OCCCO[Cu]	3.2329538860446805e-05	9.290130828508124e-09	1.5739864524574923e-08	8.39177053543529e-09
CC(CNC(=O)CCN[Cu])CC(C)OC(=O)[Au]	1.7000461067991993e-05	3.3444938369860963e-09	5.457981383354259e-09	2.833255888128504e-09
C=C(COC(=O)[Au])C(=O)NCCCCCO[Cu]	2.7996550208807163e-05	6.347505706748557e-09	7.903124071475733e-09	6.39415338417843e-09
C=CC(C)(OC(=O)[Au])C(=O)NOCCO[Cu]	3.072706435441774e-05	4.010489651110311e-09	5.995991382441604e-09	3.58631349150259e-09
CC(CCNC(=O)[Au])NC(=O)C(N[Cu])C(C)C	1.1839401535817718e-05	2.76372164581802e-09	3.3410440374442833e-09	1.6611689315242819e-09
O=C([Au])OCCN(CCO[Cu])CC(F)(F)F	4.037820233940429e-05	7.220288484093981e-09	1.4891821433799883e-08	6.385688802608472e-09
O=C(O)CC(O[Cu])C(=O)OCCOC(=O)[Au]	1.722743698439903e-05	4.410452508693661e-09	6.452890565882688e-09	3.5431961877159567e-09
C#CCN(CCOCCO[Cu])CCOC(=O)[Au]	9.288848079808991e-05	1.0862325182299438e-08	2.50660014236824e-08	1.2715822588597505e-08
CC(C)(C)CC(COC(=O)[Au])NC(=O)CO[Cu]	1.2141017636940949e-05	3.3800245135514728e-09	4.957370750297297e-09	2.2912329699438766e-09
C#CCNC(=O)C(OC(=O)[Au])C(C)(C)O[Cu]	1.2301456635479728e-05	4.096518306757459e-09	4.8205944897302e-09	2.0724578187092425e-09
CC(CN[Cu])C(=O)NCC(C)(C)NC(=O)[Au]	1.1465651309893899e-05	2.5887850981164454e-09	2.957082900848265e-09	1.4389214941793375e-09
CC(C)C(C)(O[Cu])C(=O)OCCCOC(=O)[Au]	1.3092722406179555e-05	5.247429953313045e-09	8.180821184434646e-09	5.127882910585451e-09
CC(CNC(=O)CC(C)(C)NC(=O)[Au])N[Cu]	1.0695789324058375e-05	2.407856217831828e-09	2.7895435760159343e-09	1.3944938394688638e-09
C#CCC(COC(=O)[Au])NCC(CC)O[Cu]	2.1480506123949633e-05	5.8725469828179915e-09	1.2050301412673661e-08	5.400562543828501e-09
CC(CCOC(=O)[Au])NC(CO[Cu])C(C)C	1.5447957999625612e-05	5.9438904981829125e-09	1.0183089714923716e-08	6.432316417323959e-09
C=C(Cl)CN(C)CC(CNC(=O)[Au])O[Cu]	2.8369427385958254e-05	7.460624979211587e-09	1.1001673446397287e-08	4.480801447940356e-09
CC(C)C(C)(COC(=O)[Au])NC(=O)CCN[Cu]	1.2853535459749401e-05	2.92589104679785e-09	4.368337652810444e-09	1.981409313329137e-09
CCN(CCCCCCOC(=O)[Au])CCN[Cu]	4.293693503635962e-05	9.400625896076048e-09	1.80373112713693e-08	1.1005483829084076e-08
C#CCOCC(CNCCO[Cu])OC(=O)[Au]	4.647247152656673e-05	7.484998195872202e-09	1.7752300469119846e-08	7.689507059794274e-09
CN(CC(F)(F)F)C(=O)C(CN[Cu])NC(=O)[Au]	1.085449117788704e-05	3.6823214689422716e-09	3.30644573874323e-09	1.3761873136643222e-09
CNC(=O)C(CO[Cu])NC(C)C(C)OC(=O)[Au]	1.3540839175309341e-05	4.072863920460727e-09	4.902616245726467e-09	2.5379312306092905e-09
CC(O[Cu])C(CN(C)CC(C)(C)C)OC(=O)[Au]	1.1132266127185306e-05	6.6013658170100485e-09	1.0378045967868123e-08	4.245876913832653e-09
CC=CCC(CO[Cu])NCC(C)OC(=O)[Au]	2.114989229066504e-05	6.137762790471343e-09	1.2444390768268454e-08	6.1161636880289305e-09
O=C([Au])OCC(CNCS(=O)(=O)O)O[Cu]	1.6946020989796452e-05	3.835079754610353e-09	5.458414978172944e-09	2.83358960080331e-09
C=CCCNC(=O)NC(CO[Cu])COC(=O)[Au]	1.9372831450983425e-05	4.843086769454272e-09	6.722277709533986e-09	2.946518688615997e-09
C=CC(CNC(COC(=O)[Au])C(F)(F)F)O[Cu]	2.17611358416139e-05	6.011229375194447e-09	1.0074335271962785e-08	4.069939936252344e-09
O=C([Au])OCC(O[Cu])C(=O)O	1.5234684334876152e-05	4.3786940395063875e-09	4.965139444075458e-09	2.476580790424611e-09
COC(=O)C(CNCC(C)(C)O[Cu])OC(=O)[Au]	1.49761699566191e-05	5.01407585664767e-09	7.065990512949835e-09	3.6333459391577872e-09
CCC(CO[Cu])N(C)C(=O)COC(=O)[Au]	9.559144133909724e-06	2.851929595173932e-09	4.134438155765949e-09	2.7294981230638774e-09
C=CC(=O)NC(C)(CO[Cu])COC(=O)[Au]	1.4569823140229122e-05	3.945325141252875e-09	5.085259268110245e-09	2.7427586917319457e-09
COCC(C)(O[Cu])C(=O)NC(C)COC(=O)[Au]	1.7388680187064442e-05	3.961513132861193e-09	6.159387112427983e-09	2.7987009808435076e-09
CCC(CO[Cu])(COC(=O)[Au])NC(=O)OC	1.2786419241739212e-05	4.406374446314129e-09	6.463334756698088e-09	2.857223740538212e-09
C=CC(C)(CNCC(=O)CCOC(=O)[Au])O[Cu]	2.5414090376021497e-05	5.2595362170673605e-09	9.133516548827485e-09	4.975665771902671e-09
CC(CCNC(=O)C(C)OC(=O)[Au])CCO[Cu]	1.542315595203861e-05	4.2838095037891475e-09	6.328749411345961e-09	3.8387771408264625e-09
C=CC(O[Cu])C(=O)NCC(C)OC(=O)[Au]	1.4107257383069062e-05	3.327157807519136e-09	5.2388064072447374e-09	2.635001094855327e-09
CC(C)(CNS(=O)(=O)CCNC(=O)[Au])O[Cu]	1.1824786277660582e-05	2.2670839378568153e-09	3.1812844304887286e-09	1.6930984027319629e-09
O=C([Au])NCC(N[Cu])C(=O)NCCCS	1.8840551009930072e-05	3.668680150834868e-09	4.230415259375244e-09	2.169326392462712e-09
CC(OC(=O)[Au])C(=O)N(C)CCO[Cu]	9.233571574639494e-06	2.7200879717481702e-09	3.841156924905868e-09	2.716403616527419e-09
C#CCOCC(CNC(C=C)COC(=O)[Au])O[Cu]	3.437513797389912e-05	6.994378815567153e-09	1.5661318435763467e-08	6.755146156595839e-09
CCN(CCO[Cu])CC(OC(=O)[Au])C(C)C	2.1921602575172874e-05	6.865279136789646e-09	1.537854614037375e-08	7.243804152922592e-09
CC(C)CC(C)(NC(=O)[Au])C(=O)NCCN[Cu]	1.4667280918872932e-05	3.0238096591755874e-09	3.942759619516844e-09	1.7630052273739461e-09
COC(=O)C(CC(=O)NCCO[Cu])NC(=O)[Au]	1.63229518676355e-05	2.9859810690813453e-09	4.3767561432858975e-09	2.102610844422029e-09
CC(CCCOC(=O)[Au])NC(=O)CCCN[Cu]	1.9696579350059886e-05	4.324427794138299e-09	5.644222816152507e-09	3.6022719802036845e-09
CC(C)C(CO[Cu])(COC(=O)[Au])[N+](=O)[O-]	1.4161802387912888e-05	4.030222283997636e-09	5.780065368295164e-09	2.5934883411932353e-09
CC(C)(COC(=O)[Au])NC(=O)C(C)(C)N[Cu]	1.0250387416651524e-05	2.598256365841264e-09	3.083065489711347e-09	1.4743608834022152e-09
CN(CCCCCCOC(=O)[Au])CCCO[Cu]	5.376974910245233e-05	1.212083836996452e-08	2.670625859916209e-08	1.7782288010128796e-08
CCC(CO[Cu])NC(=O)C(OC(=O)[Au])C(C)C	1.117269928969701e-05	3.469161755303369e-09	5.5344019794332195e-09	2.4513560757953826e-09
COCCC(CO[Cu])NCC(C)OC(=O)[Au]	3.256384058467544e-05	7.782089119828575e-09	1.6144660245960588e-08	8.563427002351488e-09
O=C([Au])OCCSOCCO[Cu]	0.00011097637892242727	1.122996105111272e-08	2.8801967102378108e-08	1.1592142468095554e-08
CCC(CNC(CO[Cu])C(=O)O)OC(=O)[Au]	1.9995635895583244e-05	5.291300787604459e-09	7.571299046175706e-09	3.5631827729858476e-09
O=C(CCNC(=O)CO[Cu])NCCOC(=O)[Au]	2.345252459036972e-05	2.4967404650579292e-09	3.995794088119558e-09	2.214709150358099e-09
CC(CNC(=O)[Au])CC(C)O[Cu]	1.2964235752324624e-05	4.3603580224456566e-09	7.286044174592549e-09	3.904642256896183e-09
COCC(CN(C)CCCO[Cu])OC(=O)[Au]	5.089474233475552e-05	8.35335810828149e-09	2.0490373272382823e-08	1.0505105299990455e-08
COCCN(CCO[Cu])CCOC(=O)[Au]	8.680902131256066e-05	9.827137665519628e-09	2.5585465918247054e-08	1.257425577038667e-08
CC(C)(CCN[Cu])NC(=O)[Au]	1.1845939219968191e-05	2.7792723064747004e-09	2.928762127854314e-09	1.6303952447857955e-09
C#CCC(COC(=O)[Au])NC(C)CCO[Cu]	2.2253578094350237e-05	5.857590403059299e-09	1.0427409997701983e-08	6.055978156161471e-09
COCCCN(C)CC(CN[Cu])OC(=O)[Au]	3.857138734890218e-05	7.669391362286349e-09	1.5792183801283714e-08	6.1798993224769315e-09
CSCCNC(CO[Cu])COC(=O)[Au]	2.782137499514907e-05	6.5814335384274715e-09	1.384398659184116e-08	7.362072670127049e-09
CCC(NC(C)C(C)OC(=O)[Au])C(C)O[Cu]	1.0622518105663174e-05	5.3126297508209234e-09	8.842669025477445e-09	5.0792664990800595e-09
CC(CCN(C)C(=O)C(C)(C)OC(=O)[Au])O[Cu]	8.87643178730226e-06	3.538360677596608e-09	4.2785065382693916e-09	3.0247821396843516e-09
C=CC(C)(O[Cu])C(=O)NC(C)CCNC(=O)[Au]	1.5608085304932237e-05	3.240929620004888e-09	4.03831739784259e-09	2.3392681080835325e-09
CC(O[Cu])C(=O)NCCCCCCOC(=O)[Au]	2.2266076148847647e-05	6.154335955360873e-09	7.785450180953443e-09	5.533590919454193e-09
CN(CCO[Cu])C(=O)C(OC(=O)[Au])C(C)(C)C	8.12391535987892e-06	3.5029218633972388e-09	4.5518065873810954e-09	2.6834178230590384e-09
CCCC(OC(=O)[Au])C(=O)NOCC(C)N[Cu]	1.615543997388052e-05	3.15021068336421e-09	5.260560262031698e-09	2.605071214195526e-09
O=C([Au])NCC(F)(F)CNC(=O)CCCN[Cu]	1.772426889116388e-05	3.2743183349729603e-09	3.6721930134488045e-09	2.051089446293082e-09
COC(=O)C(C)SCC(CO[Cu])OC(=O)[Au]	1.658453044792143e-05	6.523975178063908e-09	1.0155126788130992e-08	4.8169739758008454e-09
C=CCCC(COC(=O)[Au])NC(=O)CO[Cu]	1.977668380616302e-05	3.6560943945479398e-09	6.0088235350817615e-09	2.8873305099604523e-09
CSCC(C)(CNCC(C)O[Cu])OC(=O)[Au]	1.8461911296844767e-05	5.887443467936022e-09	1.077870361071165e-08	5.597129432551693e-09
C=CC(C)(CN(C)CC(CC)NC(=O)[Au])O[Cu]	1.571804942256578e-05	4.588906405565888e-09	7.327398310138922e-09	3.876528667598096e-09
CC(C)N(CC(CO[Cu])OC(=O)[Au])C(C)C	1.3457157024710981e-05	6.432760761347743e-09	1.1767543435018168e-08	4.888610654966483e-09
CCN(CCO[Cu])CC(COC)OC(=O)[Au]	4.5707647561303165e-05	8.027262220912877e-09	2.0808316740904217e-08	8.974870277157221e-09
N#CC(NC(=O)C(CN[Cu])NC(=O)[Au])C(N)=O	1.7725129221358285e-05	3.3766916197280892e-09	2.7918726226284064e-09	1.2497846893991985e-09
CC(CCCNCC(C)O[Cu])COC(=O)[Au]	2.7714720299808205e-05	7.760504409254394e-09	1.5064683436256972e-08	9.158728815331183e-09
CC(CCNC(CO[Cu])C(C)(C)C)OC(=O)[Au]	1.3219622086075468e-05	6.064426683862913e-09	9.574842305225587e-09	5.33923701342891e-09
CN(CC(N)=O)CC(OC(=O)[Au])C(C)(C)O[Cu]	2.153281851247493e-05	5.653911418670645e-09	6.2106442032433306e-09	3.0028500786426663e-09
CC(CN(CCCO[Cu])CC(F)F)OC(=O)[Au]	3.6238029149589156e-05	7.69773666400088e-09	1.583906058489447e-08	7.987225576136302e-09
CC(CC(C)NC(=O)[Au])NCC(C)(C)N[Cu]	1.1862732026338918e-05	3.4102286604345465e-09	3.9702865271052285e-09	2.0481648092817887e-09
CC(C#N)NC(=O)C(NC(=O)[Au])C(C)O[Cu]	1.500814752419024e-05	3.793697514223376e-09	4.2630821340596965e-09	1.6090946838060987e-09
O=C([Au])NCCOCCN[Cu]	5.7474423003561424e-05	6.765619199071633e-09	7.641987271644957e-09	5.1211211496498285e-09
CCN(CC(CO[Cu])OC(=O)[Au])C(C)C#N	2.300604367887128e-05	6.6354976545613255e-09	1.1025345556105218e-08	4.313053050543273e-09
CCC(CS(=O)(=O)CC(C)OC(=O)[Au])O[Cu]	9.807904534996688e-06	2.765195872777288e-09	5.653252194585881e-09	2.245585524060286e-09
COCC(COC(=O)[Au])NC(=O)CCO[Cu]	2.5442529104928553e-05	3.979460515888613e-09	7.129168015537804e-09	3.420180684683043e-09
CCC(CC(C)CO[Cu])NCC(C)OC(=O)[Au]	1.6120812991452742e-05	6.187357359056284e-09	1.2099652844619298e-08	6.92878523297544e-09
CC#CC(=O)NC(CC)(CO[Cu])COC(=O)[Au]	7.4983174010123216e-06	3.699398788510531e-09	4.591212033289448e-09	2.444257182263691e-09
COCC(C)(O[Cu])C(=O)N(C)CCOC(=O)[Au]	1.3159482170549417e-05	4.0750716581495776e-09	5.958257934438841e-09	3.5278771220382152e-09
C=CC(CNCC(C)(C)COC(=O)[Au])O[Cu]	1.715137963991644e-05	5.619998504475515e-09	9.59701978198533e-09	5.169827471799525e-09
O=C([Au])NCCC(=O)NCCCCN[Cu]	2.434131967542595e-05	3.4877187008462757e-09	4.049074802619256e-09	2.628813643027106e-09
CNC(=O)C(C)NC(=O)C(CO[Cu])NC(=O)[Au]	1.3303973158522529e-05	3.374591435752994e-09	3.242524005524615e-09	1.4965050957671836e-09
CC(CNC(=O)CCO[Cu])OC(=O)[Au]	1.9821730176338713e-05	3.1272467510771738e-09	5.440915736045059e-09	2.83617614589529e-09
O=C([Au])OCCC(O[Cu])C(F)(F)F	1.581868288880447e-05	6.298442950559822e-09	9.596857363392795e-09	3.79965617709996e-09
CC(CCOC(=O)[Au])N(C)CCC(C)(C)O[Cu]	1.497819740265829e-05	5.776016165027236e-09	9.55558807958318e-09	6.577459762853757e-09
O=C(CCCCCN[Cu])NCCCOC(=O)[Au]	2.6720152348605927e-05	5.446506797636486e-09	7.2630042785630875e-09	4.895273940224097e-09
CC(CN(C)S(=O)(=O)CCN[Cu])NC(=O)[Au]	1.4274560972845076e-05	2.180773946266473e-09	2.9359347545529304e-09	1.6149389157200976e-09
CC(CCNC(=O)[Au])NC(=O)CCN[Cu]	1.8089966391282697e-05	2.6145635360021076e-09	3.251818518828979e-09	1.8944927603799175e-09
CON=CC(=O)N(C)CC(CO[Cu])OC(=O)[Au]	1.0661227478843393e-05	4.830722608636213e-09	5.899732897682048e-09	2.80670391223507e-09
CCCCCC(CNCCOC(=O)[Au])O[Cu]	2.8556671783577618e-05	8.194930788052267e-09	2.087153353473204e-08	9.032837138497492e-09
CC(=O)CN(CCO[Cu])CCOC(=O)[Au]	4.07456321430379e-05	7.3329934994072405e-09	1.406936705269075e-08	7.63716194751857e-09
CC(C=CC(C)OC(=O)[Au])O[Cu]	1.2600744626255866e-05	4.420031353208193e-09	8.052543137223251e-09	4.809055619844966e-09
CCC(F)C(=O)NC(CO[Cu])COC(=O)[Au]	1.6438590994646387e-05	4.81452060807524e-09	6.7119861242401305e-09	2.9688564560264902e-09
CCN(CC(C)(C)OC(=O)[Au])C(C)C(C)O[Cu]	1.0104342528376355e-05	4.976358962261399e-09	8.677265782742495e-09	4.583371922986785e-09
CNCCCNC(=O)CC(CN[Cu])OC(=O)[Au]	2.5080355033181623e-05	4.692764388900112e-09	6.852293396564707e-09	2.9656626660850923e-09
CC(CNC(=O)[Au])NC(=O)CC(C)(C)N[Cu]	1.0659043878300098e-05	2.385985224928942e-09	2.775391155726678e-09	1.3990740455572293e-09
CCN(CCCC(C)O[Cu])CCOC(=O)[Au]	3.3863796840074946e-05	8.671579300155184e-09	1.886257023989836e-08	1.071744985000334e-08
COCCNC(=O)NC(CO[Cu])COC(=O)[Au]	2.6238411568161467e-05	5.480786692074374e-09	7.70350023230304e-09	3.5329573935509142e-09
CCC(COC(=O)[Au])C(=O)NOCCO[Cu]	2.8692365863779938e-05	3.9403912862168564e-09	6.931011189860624e-09	3.839234150067656e-09
CCC(CO[Cu])NCC(C)(OC(=O)[Au])C(C)=O	1.54892068651903e-05	5.360866595555738e-09	8.211591566246733e-09	3.930233924335228e-09
C=CCCCC(=O)NCC(CN[Cu])OC(=O)[Au]	2.101214455932673e-05	5.34637971084348e-09	8.670017218935527e-09	3.1191757803443584e-09
C=C(Cl)CC(N[Cu])C(=O)NCCNC(=O)[Au]	1.7517467886263996e-05	3.508934003309922e-09	3.743235491773681e-09	1.870734906818902e-09
O=C([Au])OCC(O)=C(O)C(O)=C(O)CO[Cu]	1.8531383341649567e-05	4.08679308624396e-09	3.6198493787697746e-09	2.3728112894953606e-09
CN(CC(COC(=O)[Au])O[Cu])C(C)(C)C(N)=O	1.98243350919385e-05	5.977123095813541e-09	6.727007315956453e-09	2.9347408010653586e-09
CC(CNCCCCCCO[Cu])OC(=O)[Au]	4.150288051060708e-05	1.102736830769635e-08	2.0790368640000824e-08	1.402026072574254e-08
CC=CC(=O)N(C)CC(COC(=O)[Au])O[Cu]	8.631804787437519e-06	4.428326664481015e-09	5.5330914726875955e-09	2.8673162764067927e-09
CC(C)CCC(C)(CN[Cu])OC(=O)[Au]	1.0527960576664087e-05	4.647881532381183e-09	7.519562095030959e-09	3.1669273450660433e-09
C=CC(C)(O[Cu])C(=O)N(CC)CCNC(=O)[Au]	1.2957432048920694e-05	3.1390208472545913e-09	4.644799802274261e-09	2.5722578424563077e-09
CC(C)N(CCCO[Cu])CCOC(=O)[Au]	3.3540608701311585e-05	8.187584591228134e-09	1.6508539378155134e-08	1.0015566295481196e-08
CC(C)C(OC(=O)[Au])C(=O)NCCCCN[Cu]	1.65367549175263e-05	4.1870577409393174e-09	5.477262434864557e-09	3.0555444083135342e-09
O=C(NCC#CCO[Cu])NCCCOC(=O)[Au]	2.2677567066640565e-05	3.476495327348187e-09	4.6627625534218035e-09	3.0442120450506264e-09
C=CC(C)(CC(=O)NC(C)CO[Cu])OC(=O)[Au]	1.214720134045598e-05	3.132829430488076e-09	4.6887642817408135e-09	2.41390736613607e-09
CC(C)(OC(=O)[Au])C(=O)OCCOCCO[Cu]	3.681877797006318e-05	7.360696312738518e-09	1.241087181351649e-08	7.2681335708580785e-09
CC(C)CCC(C)NCC(COC(=O)[Au])O[Cu]	1.4503982931378705e-05	6.631535517755566e-09	1.4489962449312934e-08	5.5348206169905374e-09
CCOCC(=O)N(C)CC(CO[Cu])OC(=O)[Au]	1.5926516651368795e-05	6.225692985079859e-09	1.0090418291602883e-08	4.279144478567297e-09
CC(CO[Cu])SCC(CC(=O)O)OC(=O)[Au]	2.1974448284939694e-05	6.6182626740621665e-09	1.0439731039246927e-08	5.019439222752658e-09
CC(CONC(=O)CN[Cu])NC(=O)[Au]	1.8623256719112884e-05	2.0452645927956178e-09	2.9287526866559057e-09	1.6254244940843326e-09
CC(CC(C)NC(=O)[Au])NCC=CCO[Cu]	1.9678425638652562e-05	4.254286170753952e-09	7.099073129764578e-09	4.482988244085836e-09
COC(CNC(=O)[Au])CC(=O)N(C)CCN[Cu]	1.5202245442443326e-05	3.664395996623024e-09	4.414392548031284e-09	2.641610608411004e-09
CN(CCN[Cu])CCNC(=O)[Au]	3.5971052060684436e-05	3.686576072512415e-09	5.3547611028600636e-09	3.540725836395002e-09
O=C([Au])OCCCNS(=O)(=O)CCN[Cu]	2.0781086974461243e-05	2.785407880696455e-09	4.227827214712166e-09	2.32687899928712e-09
CC(CCN(C)C(C)CCO[Cu])OC(=O)[Au]	2.1538748738288973e-05	6.63076062703438e-09	1.307048400595221e-08	9.055151900149837e-09
CC(COC(=O)[Au])CSCCC(C)(C)O[Cu]	1.6470554862756073e-05	6.985802447501302e-09	1.179106924933214e-08	7.271320707888022e-09
COC(=O)C(CNC(=O)COC(=O)[Au])O[Cu]	1.6711019269643135e-05	3.206431009886178e-09	4.890361908124556e-09	2.2348681178247715e-09
NS(=O)(=O)NC(CO[Cu])COC(=O)[Au]	1.609981849719089e-05	2.8109414523122675e-09	3.4068972052739984e-09	2.0514422703919985e-09
C=CC(CNCCCC(C)(C)OC(=O)[Au])O[Cu]	2.1975940471713865e-05	6.9390145797652215e-09	1.1093752433473522e-08	6.6171259338675695e-09
CNCC(CNC(C)C(C)O[Cu])OC(=O)[Au]	2.2715430922440965e-05	5.280335287807442e-09	9.416111662108648e-09	5.574104418517057e-09
CC(CCNC(=O)C(OC(=O)[Au])C(C)C)O[Cu]	1.2728894295748297e-05	3.702203184138526e-09	5.994266535846743e-09	2.920910164366817e-09
CC(CN(C)C(C)CNC(=O)[Au])N[Cu]	1.6348664442624385e-05	3.3322735813837916e-09	4.714492508889849e-09	2.476486700334824e-09
O=C([Au])OCC(COC(=O)CCS)O[Cu]	2.3249677869416873e-05	6.3266979381573344e-09	1.1112866572795349e-08	6.080057689290742e-09
COCC(=O)N(C)CC(COC(=O)[Au])O[Cu]	1.5256375875445709e-05	6.161031794346933e-09	9.053491954790457e-09	3.913131116836646e-09
CC(CN(C)C(=O)CCN[Cu])NC(=O)[Au]	1.177770521139322e-05	2.3423899713245625e-09	2.9422447731172474e-09	1.8045592664609376e-09
CC(CN(C)C(=O)C(C)NC(=O)[Au])N[Cu]	9.287151923609063e-06	2.174125450718509e-09	2.445456263747021e-09	1.3822060831934532e-09
CCCC(C)(CO[Cu])COC(=O)[Au]	1.0436556534209001e-05	5.498319214980158e-09	1.0798523307484396e-08	4.808525239950755e-09
C=CCCC(CO[Cu])NC(=O)C(C=C)OC(=O)[Au]	1.5912082433101065e-05	4.269994346335649e-09	6.492386260438874e-09	3.174636462041349e-09
CCNC(=O)C(N[Cu])C(C)(C)OC(=O)[Au]	1.0825486680374714e-05	3.5629752043840326e-09	3.963815211713696e-09	1.7252645551193903e-09
O=C([Au])NCC(O[Cu])C(=O)O	1.5794043143100205e-05	3.551817559718257e-09	3.783989302827889e-09	1.909178346300857e-09
CCCC(O[Cu])C(=O)NCC(C)NC(=O)[Au]	1.2488700482151135e-05	3.2961623925000546e-09	4.881366878403858e-09	2.171031626076476e-09
COC(CN[Cu])C(=O)NCCNC(=O)[Au]	2.380287303065512e-05	3.4810238593473862e-09	4.25327633787894e-09	2.141965393958933e-09
CCCCN(CCCO[Cu])CCNC(=O)[Au]	3.292685566959708e-05	7.621972017212922e-09	1.6524070909880316e-08	8.370181974348755e-09
CN(C)N(CCO[Cu])CCOC(=O)[Au]	6.934641112339883e-05	7.443949188036278e-09	1.2351516702754957e-08	8.331998824417094e-09
CCC=CNC(=O)C(CCNC(=O)[Au])N[Cu]	1.525623711611726e-05	3.5670430434961992e-09	3.744091899124046e-09	1.7773784081822907e-09
CC(C)(COC(=O)[Au])N[Cu]	8.993997655029398e-06	2.770222804080723e-09	3.6645879566775832e-09	1.7772546124016514e-09
CC(NCCCCOC(=O)[Au])C(C)O[Cu]	2.5608161496522413e-05	7.94655145769574e-09	1.3463059650000034e-08	9.517241288009824e-09
CC(OC(=O)[Au])C(=O)OCC(C)(C)O[Cu]	8.788660939242755e-06	3.2429757413287754e-09	5.12672237581314e-09	2.900588361171336e-09
CC(C)CC(CNC(=O)C(C)O[Cu])OC(=O)[Au]	1.2456921567234932e-05	3.903059752423776e-09	6.1900791186314756e-09	2.7998811712668007e-09
C=CCC(CNC(=O)C(C)O[Cu])COC(=O)[Au]	1.6433224562883066e-05	4.270806548863202e-09	6.599096816212339e-09	3.210228159706873e-09
O=C([Au])NCC(CC(=O)NCCCS)O[Cu]	2.2464207913292242e-05	4.9705174177914915e-09	7.1913959306775276e-09	3.5938893354439114e-09
CCC(CO[Cu])CC(CC)OC(=O)[Au]	1.2890301930961138e-05	6.790225543418778e-09	1.4739388971216117e-08	6.610356776306961e-09
CCCC(C)NC(COC(=O)[Au])C(C)O[Cu]	1.184307855610303e-05	6.065043917816423e-09	1.1721138831679273e-08	5.312750856743743e-09
NC(=O)NCCCC(COC(=O)[Au])N[Cu]	1.961274988711946e-05	4.3888890284787935e-09	4.491323629779159e-09	2.1056197718753835e-09
CCNC(=O)N(C)CC(COC(=O)[Au])O[Cu]	1.0822945212911937e-05	4.52083805437262e-09	5.645921038608646e-09	2.514005364103927e-09
C#CC(CO[Cu])NCC(CNC(=O)[Au])C(C)C	1.7495583043378813e-05	4.698042054025381e-09	8.12237338306852e-09	3.7150999295561953e-09
CCONC(=O)C(CO[Cu])NC(=O)[Au]	2.0566342783262887e-05	3.880884341092016e-09	5.27505266627787e-09	2.2699876792957582e-09
CC(CO[Cu])SCCCCCCOC(=O)[Au]	4.224482058596717e-05	1.2692913780001394e-08	2.54003821119281e-08	1.557871742774052e-08
NC(=O)CNC(=O)C(CCCNC(=O)[Au])N[Cu]	1.8339417187060053e-05	3.847280045704784e-09	3.3141682315233583e-09	1.8508656692703708e-09
CCCC(CNC(=O)C(CC)N[Cu])OC(=O)[Au]	1.2068155014022899e-05	3.4973258666962236e-09	5.310718722417151e-09	2.4079967697825047e-09
CCCCC(CNCCC(C)N[Cu])OC(=O)[Au]	2.0529195474852843e-05	6.2067678229279024e-09	1.11939468370825e-08	5.523924066414061e-09
CC(OC(=O)[Au])C(C)SCC(C)(C)O[Cu]	1.2412299035370018e-05	5.159257450407468e-09	8.747082043063241e-09	4.772751249395509e-09
CC(C)CSCC(C)(CO[Cu])COC(=O)[Au]	1.220379068015237e-05	6.274543723754084e-09	1.2265741282261481e-08	5.518414269217787e-09
C#CCCCNC(CO[Cu])COC(=O)[Au]	2.398374731819233e-05	6.203635892233419e-09	1.2752126140675653e-08	5.622026650579217e-09
O=C([Au])NC(C(=O)O)C(O[Cu])C(=O)O	1.3198924663072986e-05	3.943540905241377e-09	3.464210310902452e-09	1.6088186792113513e-09
CCCC(CC)NC(CC)(COC(=O)[Au])N[Cu]	1.0778091594451078e-05	4.773187009539228e-09	8.579257044736566e-09	3.1769958681153886e-09
CCCCC(COC(=O)[Au])NCC(C)O[Cu]	1.7947208160448727e-05	6.742436267497799e-09	1.4641998229404417e-08	7.08373245516952e-09
O=C(O)CC(NC(=O)[Au])C(=O)NCCCN[Cu]	1.6550183752493018e-05	3.2381405859492933e-09	3.0753337188873093e-09	1.845790897767155e-09
CC(CCO[Cu])NCC(COC(=O)[Au])C(C)C	1.7475223545141272e-05	6.362104525154017e-09	1.2394636938115968e-08	7.102906535656719e-09
CCCCCCNC(CO[Cu])COC(=O)[Au]	2.0534106019752273e-05	7.212438948754335e-09	1.757290778300535e-08	7.44146099998054e-09
O=C(NCO[Cu])NCOC(=O)[Au]	2.0824165180218813e-05	2.0786525385077035e-09	2.8534627006879287e-09	1.6655493296584664e-09
CCOCCN(CCO[Cu])CCOC(=O)[Au]	7.351599507557282e-05	9.504142516111708e-09	2.659311857305839e-08	1.2810024194367922e-08
C=CC(O[Cu])C(=O)N(C)CCC(C)OC(=O)[Au]	9.305923755770961e-06	3.6372558412009157e-09	5.101226416530156e-09	3.4145281698677894e-09
CC(C)OCCCNC(CO[Cu])COC(=O)[Au]	2.7810035932295828e-05	7.8483832096409e-09	1.5847429557835094e-08	7.827302171522688e-09
CCCC(O[Cu])C(=O)NCC(C)OC(=O)[Au]	1.2923579834734326e-05	3.760138137085511e-09	6.383373406765602e-09	2.860516781895252e-09
CSCCC(NC(=O)[Au])C(C)(C)O[Cu]	1.090458570011933e-05	4.994412397931616e-09	6.300657902350137e-09	3.463744905281253e-09
CC(CC(C)(C)NC(=O)[Au])N[Cu]	9.665760279502043e-06	2.7305095510940797e-09	2.8489143974278004e-09	1.4505994217376877e-09
C=CCCC(C)NC(C)(CO[Cu])COC(=O)[Au]	1.4378380423489528e-05	5.726636275660317e-09	1.0193174756002741e-08	4.770781209000343e-09
CC(COC(=O)[Au])CSC(C)CO[Cu]	2.2204746018136205e-05	6.667996297379752e-09	1.4507102180345724e-08	7.683299277109657e-09
CCC(C)NC(C)(CO[Cu])COC(=O)[Au]	1.0246675197156583e-05	4.7937496545867324e-09	8.156286076997729e-09	3.932015308496239e-09
COCC(CNC(CCF)COC(=O)[Au])O[Cu]	3.4610296513511494e-05	7.32305338244281e-09	1.6377146350009014e-08	6.950267181218922e-09
CC(O[Cu])C(COC(=O)[Au])NS(C)(=O)=O	1.2317068876891008e-05	3.597077542154462e-09	4.120302957523585e-09	2.2772913681614494e-09
CC(C)CCCNC(CO[Cu])COC(=O)[Au]	1.703867660252871e-05	6.670821195626653e-09	1.3877912022474747e-08	6.3964675352202974e-09
COCCOC(=O)NC(CO[Cu])COC(=O)[Au]	2.7750885785283562e-05	6.304693088000859e-09	1.0695668893987243e-08	4.771209648295223e-09
COCC(CNCC(COC)OC(=O)[Au])O[Cu]	4.8021957604439924e-05	8.107952579572962e-09	2.0878469045160846e-08	8.408388314812882e-09
CC(O[Cu])C(C)SCCCCCOC(=O)[Au]	2.9160308884963e-05	1.0841835161200886e-08	2.0027250961584606e-08	1.2848320751473458e-08
CC(C)N(CCCCNC(=O)[Au])CCN[Cu]	2.784072945256024e-05	5.8224289818330535e-09	8.009564812567938e-09	4.9878702775084535e-09
CC(CN(C)C(=O)CN[Cu])NC(=O)[Au]	9.984184779590488e-06	1.8748090877235923e-09	2.4402465081769995e-09	1.4978337082034466e-09
C=CC(OC(=O)[Au])C(=O)NCCOCCO[Cu]	3.512437538945741e-05	6.188527141492869e-09	9.876052274247792e-09	5.626324155139834e-09
CCOCC(C)(C)NCC(COC(=O)[Au])O[Cu]	1.8680048952605706e-05	6.8305802803640776e-09	1.3822197049902616e-08	5.9253457916152055e-09
CCCCN(CCCO[Cu])CC(C)OC(=O)[Au]	2.6689419014394994e-05	8.844175460404e-09	2.1350910005953455e-08	1.0454848165666935e-08
CC(C)(C)C(CO[Cu])NCCOC(=O)[Au]	1.5542802552656426e-05	5.790564453329684e-09	9.192488812638738e-09	5.014672786065177e-09
CCC(CC)(CNC(=O)CO[Cu])OC(=O)[Au]	1.4053652801641835e-05	3.2461501189377323e-09	5.60616014999019e-09	2.5114688735307104e-09
C=C(CO[Cu])C(=O)N(C)CCCOC(=O)[Au]	1.6320320379079887e-05	4.30115704579003e-09	4.968218069142509e-09	5.018287053720986e-09
CC(C)(CNC(=O)[Au])C(=O)NCCCCO[Cu]	1.737501907305991e-05	4.386125964910906e-09	5.183482062583849e-09	3.2630430232345183e-09
CC(NC(CO[Cu])CC(F)F)C(C)OC(=O)[Au]	1.512735155900449e-05	5.4448936310947475e-09	8.535031533564634e-09	4.687139723293202e-09
CC(C)(CC(=O)NCCCCO[Cu])NC(=O)[Au]	1.4231266778902282e-05	3.736424834531138e-09	4.710037880953448e-09	2.8845269439818553e-09
CC(CO[Cu])N(C)CCC(C)(C)OC(=O)[Au]	1.3558277235975875e-05	5.082328704075431e-09	8.447237405705924e-09	5.475591617929017e-09
O=C([Au])NCCO[Cu]	2.542693249196447e-05	2.6757485576855708e-09	4.692948626109585e-09	2.899008575267536e-09
C#CCN(CC(=O)O)CC(COC(=O)[Au])O[Cu]	2.3408723939270717e-05	6.573250755427222e-09	9.366645202982967e-09	3.934902719526324e-09
CCCNC(=O)C(CN[Cu])NC(=O)[Au]	1.4787316554949909e-05	3.2779373590229117e-09	3.8219253487282715e-09	1.551003579121903e-09
N=C(NCCNC(=O)[Au])C(N)=NCCN[Cu]	2.086017367981652e-05	2.6157001061037806e-09	3.148943729365341e-09	2.035889956949042e-09
CCC(C)C(NC(=O)[Au])C(=O)NCCN[Cu]	1.33943085783374e-05	2.818627598541718e-09	3.789010423386583e-09	1.6716347858200134e-09
C=CCC(CNC(C)C(C)O[Cu])COC(=O)[Au]	1.893144264287021e-05	6.655414368751083e-09	1.2999678447994223e-08	6.964314097491094e-09
NC(=O)CCNC(CO[Cu])COC(=O)[Au]	2.9072828740757008e-05	5.434142215040428e-09	7.040478879473206e-09	3.4758505903259618e-09
O=C([Au])NCCCCCCCCCCCO[Cu]	3.809019184207454e-05	1.363256760294425e-08	2.208946156568909e-08	1.5520353901619022e-08
CC(CNCC(C)NC(=O)[Au])N[Cu]	1.7507211968688573e-05	3.403592437347069e-09	4.009221955525495e-09	2.1196072679350597e-09
CC(O[Cu])C(NC(=O)[Au])C(=O)N=S(C)(C)=O	1.216148000195335e-05	3.7949713364271335e-09	4.050849422859277e-09	1.658967965791243e-09
C#CCCCCCCNC(CO[Cu])COC(=O)[Au]	2.4490742382636316e-05	7.479479910100929e-09	1.6918648201563293e-08	7.0637638201898306e-09
COCCCNC(=O)C(CO[Cu])NC(=O)[Au]	2.1970268778617447e-05	4.914690799128211e-09	7.49122497649018e-09	2.9486206317055424e-09
CN(CCO[Cu])C(=O)C(NC(=O)[Au])C(C)(C)C	8.114763928072687e-06	3.107486138002925e-09	3.734231172351211e-09	2.137519325930547e-09
CCCC(C)(N[Cu])C(=O)N(C)CCNC(=O)[Au]	1.1102102688356109e-05	2.9108655750030806e-09	3.5599385381253355e-09	1.9260608337606303e-09
C=C(C)C(=O)OCC(COC(=O)[Au])O[Cu]	1.0173651576702123e-05	5.2402559528721975e-09	6.872758759200079e-09	4.509517742730649e-09
CCC(=O)CNC(=O)C(CO[Cu])NC(=O)[Au]	1.5614907288271815e-05	4.21484783222112e-09	5.480036485746573e-09	2.0009558211074555e-09
CC(CCNC(=O)CCN[Cu])NC(=O)[Au]	1.8362197742582313e-05	2.6372402779517493e-09	3.2940485817207947e-09	1.8912040968531038e-09
CC(C)C(CN[Cu])CNCCCCNC(=O)[Au]	2.4790690875245035e-05	6.0235178269580585e-09	7.992999761295093e-09	4.52800815134272e-09
CC(C)C(CNC(=O)[Au])CN(C)CCN[Cu]	2.0661981102388625e-05	4.307833408314757e-09	6.9445674434771214e-09	3.564529391007623e-09
CC(C)OCC(CNC(=O)[Au])O[Cu]	1.8502798104706726e-05	5.457415876656927e-09	1.0430120118292651e-08	4.148647160865093e-09
CCOCC(CNCCCCOC(=O)[Au])O[Cu]	4.8406899875799056e-05	9.419102218554388e-09	2.3460521945877074e-08	1.1408288621895917e-08
CC(C)(COC(=O)[Au])NS(=O)(=O)CCN[Cu]	1.0534851302495803e-05	2.221193275460228e-09	3.081142255230721e-09	1.5368215791301024e-09
CN(CC(CO[Cu])OC(=O)[Au])C(=O)CC#N	1.6196871997046366e-05	4.61223099502451e-09	5.7281159435417e-09	2.8405209714272025e-09
CC(CN(N)CC(C)OC(=O)[Au])O[Cu]	5.7519342101320914e-05	5.608422203600755e-09	1.1674230394691633e-08	7.070197571367761e-09
CC(OC(=O)[Au])C(CNC(=O)C(=O)O)O[Cu]	1.269312421264693e-05	4.735125019675544e-09	5.356793438338371e-09	2.493795000843974e-09
CC(C)COC(=O)C(C)(CO[Cu])COC(=O)[Au]	1.2957600024380504e-05	5.397230302226183e-09	8.81648453392638e-09	3.893842222157616e-09
CCOCC(=O)NC(CO[Cu])COC(=O)[Au]	2.974300403355491e-05	5.9375933417584945e-09	9.7228200969713e-09	4.3675038852961454e-09
NC(=O)NC(CO[Cu])C(=O)NCCOC(=O)[Au]	1.8207938591240652e-05	3.008420227150754e-09	3.2837845106613508e-09	1.7910980043740909e-09
CC(CCO[Cu])NC(CCF)COC(=O)[Au]	2.393537356461972e-05	6.603329215604721e-09	1.1644137629473592e-08	6.9276940572628924e-09
CC(C)(C)C(CNCC(CF)O[Cu])OC(=O)[Au]	1.5665516559068686e-05	6.285999613809758e-09	9.568155174371992e-09	4.346171404027301e-09
N#CCN(CC(=O)O)CC(COC(=O)[Au])O[Cu]	3.0404479987020174e-05	6.450879804316221e-09	8.713982230701641e-09	3.758997180812073e-09
N=CNC(=O)C(CCCNC(=O)[Au])N[Cu]	1.5133337579730788e-05	3.711855832573203e-09	3.1282957164564546e-09	1.905153618732074e-09
CCOCC(=O)NC(CO[Cu])C(C)OC(=O)[Au]	2.4217125922861895e-05	6.168024640508242e-09	9.70794640406682e-09	4.238863191276048e-09
NC(=O)C(=O)NCC(CO[Cu])OC(=O)[Au]	1.8578942045141683e-05	4.503896481057457e-09	4.89554785225778e-09	2.2921672334777103e-09
CCCC(C)C(=O)NC(CO[Cu])COC(=O)[Au]	1.457320049922009e-05	5.12823596360248e-09	7.761739270714393e-09	3.3617982749469636e-09
O=C(CCNC(=O)[Au])CN[Cu]	1.8380151213271607e-05	2.94097816403275e-09	3.809642736540385e-09	2.145304036950853e-09
CC(CN[Cu])N(C)CCCCCCOC(=O)[Au]	3.1441649352657846e-05	8.466866263030472e-09	1.4027428703029051e-08	9.935510805219981e-09
COC(C)CCNC(=O)C(CO[Cu])NC(=O)[Au]	1.8058575116271666e-05	4.831638130614506e-09	7.182496945969047e-09	2.6302798019328374e-09
CCC(CNCC(C)CCCOC(=O)[Au])O[Cu]	2.3977447016818277e-05	8.193286662552915e-09	1.694196538200806e-08	9.704908832506976e-09
CCC(CN(C)CCCNC(=O)[Au])O[Cu]	2.6554079429592505e-05	5.835480874241614e-09	1.0802306111855951e-08	6.193703338535131e-09
C=C(COC(=O)[Au])C(=O)NCC(C)CCO[Cu]	1.976805451210776e-05	4.474338119192507e-09	6.605499286707232e-09	4.692172825648413e-09
CC(C)CC(CO[Cu])NC(=O)C(C)OC(=O)[Au]	1.164189719814691e-05	3.600291789047186e-09	5.349853013475172e-09	2.5612174377176306e-09
CCN(CCCO[Cu])CC(C)OC(=O)[Au]	3.260301846909203e-05	7.927810306947901e-09	1.7465258181011636e-08	9.624558354192738e-09
CCC(CNC(CO[Cu])C(=O)NC)OC(=O)[Au]	1.6079490372883517e-05	4.5434002751961695e-09	6.360203331820517e-09	2.9523789485417366e-09
CCC(CO[Cu])C(=O)NCCCCOC(=O)[Au]	1.9884450778921163e-05	4.9626094704443966e-09	7.601861450433863e-09	4.4556041522493265e-09
CC(NCC(C)(O[Cu])C(C)C)C(C)OC(=O)[Au]	9.893777742839288e-06	4.916926881003696e-09	7.609606507536143e-09	4.138161158231173e-09
CN(CC#N)CC(CC(C)(C)O[Cu])OC(=O)[Au]	2.2392033232273065e-05	5.778771203967949e-09	8.513593303898698e-09	3.980724300627709e-09
CCC(C)(C#CC#CC(C)(CC)OC(=O)[Au])O[Cu]	8.139039384111784e-06	4.105613852276038e-09	5.660540473550497e-09	3.2393211008031314e-09
COCC(C)(O[Cu])C(=O)OCCCOC(=O)[Au]	2.4074224713541215e-05	5.9627197798402935e-09	1.1661154515910778e-08	6.056799537315008e-09
C#CCOCC(CN(C)CCO[Cu])OC(=O)[Au]	4.213671550739854e-05	7.3540664541298e-09	1.778488658435649e-08	8.163316784579165e-09
CC(C)OCCNC(CO[Cu])COC(=O)[Au]	2.99251819728802e-05	7.672560294453697e-09	1.4526046163258485e-08	7.468654509661678e-09
C=CC(CO[Cu])NCC(OC(=O)[Au])C(=O)OC	2.0202328561618346e-05	5.585508280639017e-09	9.242272305292171e-09	4.3238806716564855e-09
CN(CCOCCN[Cu])CC(C)(C)NC(=O)[Au]	3.6119425167682905e-05	6.001045920000807e-09	8.040590602675124e-09	4.697055588691869e-09
CC(C)(CCO[Cu])CNC(=O)CCOC(=O)[Au]	1.5080056198080934e-05	3.830614956325623e-09	5.724258003100729e-09	3.278533306449342e-09
CCCC(=O)NCC(CNC(=O)[Au])O[Cu]	1.710579645600857e-05	4.468350169830608e-09	7.117469257926589e-09	2.6274720205165116e-09
CCN(CCOC(=O)[Au])CC(CC(F)F)N[Cu]	2.7214114644427988e-05	5.758748339041373e-09	9.919021463026806e-09	4.774440659970939e-09
C=CC(C)NC(=O)C(NC(=O)[Au])C(C)(C)O[Cu]	1.1818590360499018e-05	3.952557531236517e-09	4.254104951279278e-09	1.8286887788788487e-09
C=CCCCNCC(COC(=O)[Au])O[Cu]	3.1537482315714914e-05	7.818357050358662e-09	1.960897126022891e-08	7.0409782052717904e-09
CC(C)S(=O)(=O)NC(CO[Cu])COC(=O)[Au]	9.773826603845435e-06	3.720814766014572e-09	4.471121791186919e-09	2.646547237498455e-09
COC(CN(CCO[Cu])CCOC(=O)[Au])OC	7.492283806162032e-05	1.0037701348860216e-08	2.333189750799693e-08	1.0741004536264968e-08
CN(C)C(=O)CNC(CO[Cu])COC(=O)[Au]	1.2316378303485508e-05	4.572127681234528e-09	5.312938637547434e-09	3.0434242727592334e-09
CC(C)(CCO[Cu])COC(=O)[Au]	1.0673645877536905e-05	5.190050098199298e-09	7.917326408210015e-09	4.839576954493457e-09
CCC(C)CC(C)NCC(CO[Cu])OC(=O)[Au]	1.3664107497010567e-05	6.669474247927396e-09	1.4655520928933296e-08	5.4033649335749535e-09
CC(C)(CCCNC(=O)CCO[Cu])OC(=O)[Au]	1.7191239470630502e-05	3.956494806623243e-09	5.607404037432979e-09	3.460605151960907e-09
CC(NC(=O)C(NC(=O)[Au])C(C)O[Cu])C(F)F	1.2840236709012596e-05	3.975506794107594e-09	4.6212988035212125e-09	1.690930664487614e-09
CCCCCN(CCO[Cu])CCOC(=O)[Au]	3.406395418644747e-05	9.112382681837796e-09	2.5235365541774996e-08	1.1054514406308818e-08
CC(CCCOC(=O)[Au])CNC(=O)CO[Cu]	2.0143951633259455e-05	4.25109294114403e-09	6.9973405357693815e-09	4.074008211299044e-09
CCOC(=O)C(COC(=O)[Au])NC(=O)CO[Cu]	1.602321462718391e-05	3.2213714103253337e-09	5.001576318001529e-09	2.3154147736115395e-09
CC#CC(=O)NC(CO[Cu])C(C)OC(=O)[Au]	7.127669272332205e-06	3.768426941313353e-09	4.115796561438812e-09	2.4575581343205344e-09
CC(CNC(=O)C(CO[Cu])NC(=O)[Au])N(C)C	1.7331652386819514e-05	4.0980315723415725e-09	5.6346753682169486e-09	2.1003757718894974e-09
CCCNCC(CC(C)(C)O[Cu])OC(=O)[Au]	1.3307995336264833e-05	5.785232269599238e-09	1.050340568357216e-08	4.898996170810405e-09
CCC(C)(OC(=O)[Au])C(O[Cu])C(=O)O	9.543894062329999e-06	4.697532570733709e-09	5.249132675455562e-09	2.5188076288303136e-09
O=C([Au])NC(COCCN[Cu])C(=O)O	2.920753528313353e-05	4.937295263828775e-09	4.981811605163752e-09	2.7945919261460643e-09
COC(CN(C)CC(CO[Cu])OC(=O)[Au])OC	4.848270919012842e-05	9.375555304993426e-09	1.9453039112952665e-08	7.448383853900038e-09
CCC(NC(=O)[Au])C(=O)N(C)C(C)CN[Cu]	8.970990979816897e-06	2.4503177158785846e-09	2.745117889320832e-09	1.5988193656559849e-09
CSC(COC(=O)[Au])C(C)NCC(C)O[Cu]	1.850689751530188e-05	6.302573223134868e-09	1.1127926539033151e-08	6.54890514334955e-09
CC(C)CC(CNC(=O)CO[Cu])OC(=O)[Au]	1.5831691918557878e-05	3.574842397418738e-09	6.426072188910072e-09	2.8598855275482733e-09
CC(CCCOC(=O)[Au])CNC(C)CCO[Cu]	2.357349469166507e-05	7.999679726183467e-09	1.5367680400997057e-08	1.0575152527334787e-08
CC(CC(=O)NC(C)C(C)(C)O[Cu])NC(=O)[Au]	1.0085389606294427e-05	2.7603483973555145e-09	3.4118085248036136e-09	1.7440711574089353e-09
CC(C)C(C)(O[Cu])C(=O)N(C)CCOC(=O)[Au]	9.053927655778543e-06	3.3854982995625813e-09	4.4653864479561e-09	2.938421208941602e-09
CCCC(C)(NC(=O)[Au])C(=O)NCCN[Cu]	1.539270442459444e-05	2.9358455207463132e-09	3.830908684139048e-09	1.7470663543822802e-09
C=C(CC)C(=O)NCC(CO[Cu])OC(=O)[Au]	1.5916187987680637e-05	5.1778349185633834e-09	7.883656621469135e-09	3.6743261191528316e-09
CCOCC(CN(C)C(C)COC(=O)[Au])O[Cu]	2.6910881260665345e-05	6.5568175627312974e-09	1.5483095409669683e-08	7.717207007757719e-09
O=C([Au])OCCCN(CCCF)CCO[Cu]	5.387926839745566e-05	9.615908895065617e-09	2.2784442681758144e-08	1.066978553256631e-08
CCCC(CCC)NCC(CN[Cu])OC(=O)[Au]	1.4904348264212123e-05	5.968658758229216e-09	1.3494349062679145e-08	4.573231645204452e-09
O=C([Au])OCCOCCCN[Cu]	6.606290848178156e-05	9.726766267946222e-09	1.71231641487283e-08	9.825848416873799e-09
CCCC(OC(=O)[Au])C(=O)OCCO[Cu]	1.4022992766099778e-05	4.632678905870391e-09	1.0049705147590488e-08	4.889454398099827e-09
CN(CCCNC(=O)[Au])C(=O)CCCN[Cu]	1.5074131515839416e-05	3.3852582098203827e-09	3.7100178573460352e-09	2.788975184142287e-09
CCN(CCNC(=O)[Au])CCO[Cu]	4.096376820471065e-05	5.664436987922472e-09	1.1596607013109858e-08	6.292609766554507e-09
CCC(C)C(=O)NC(C)(CO[Cu])COC(=O)[Au]	1.2750415281859329e-05	4.516160833435514e-09	6.408838091440205e-09	2.7178475965947767e-09
CCCC(CC)NCC(CN[Cu])OC(=O)[Au]	1.470636159325578e-05	5.571362285833007e-09	1.1899206462217752e-08	4.159289981562527e-09
CC(C)C(=O)N(C)CC(COC(=O)[Au])O[Cu]	9.707046722508177e-06	5.056964443099943e-09	6.14236612985946e-09	2.8554759058926644e-09
CC(C)(CNC(=O)[Au])CO[Cu]	9.592776808002699e-06	3.4034306058805646e-09	4.671257412386494e-09	2.49777606699626e-09
NC(=O)CCNC(=O)CC(CN[Cu])OC(=O)[Au]	2.2241279613007e-05	4.366446064429785e-09	4.962788874927419e-09	2.1776129973157745e-09
CN(C)C(=O)C(NC(=O)[Au])C(C)(C)O[Cu]	6.9614202142944725e-06	3.2201625876564984e-09	2.961740813028818e-09	1.5894396767824865e-09
COCC(CNC(=O)C(C)(C)NC(=O)[Au])O[Cu]	1.6381874706703063e-05	3.790706413094002e-09	5.532841766209063e-09	2.3265934441036512e-09
CCCCCCCCC(CO[Cu])OC(=O)[Au]	1.7119623133045556e-05	9.098397985923643e-09	2.6311876982727243e-08	8.730816087309289e-09
C=CCCC(C)NCC(CO[Cu])OC(=O)[Au]	2.1210471362743297e-05	7.0684420203123665e-09	1.628899462523821e-08	6.046820823633497e-09
CCCCOCC(CO[Cu])OC(=O)[Au]	2.3707384860431713e-05	8.448891636727789e-09	2.3988426956643702e-08	8.444059794609099e-09
CCN(CC)CCNCC(CO[Cu])OC(=O)[Au]	3.9675032392062545e-05	7.65106955317718e-09	1.826692854745193e-08	6.526717270625634e-09
C=CCC(C)NC(=O)C(N[Cu])C(C)OC(=O)[Au]	1.3951901452020988e-05	4.482554721648933e-09	5.9675435899987885e-09	2.118829934734942e-09
CCC(CCNC(=O)CCCNC(=O)[Au])O[Cu]	1.9299920052453883e-05	4.049366633654886e-09	6.146974337158039e-09	3.3932788484661695e-09
CCCC(OC(=O)[Au])C(N[Cu])C(=O)O	1.1972592470289546e-05	4.61679615916846e-09	5.765349503979733e-09	2.2588216934683106e-09
CN(CCCNC(=O)[Au])C(=O)NCCN[Cu]	1.5683140385409693e-05	2.6548372341360554e-09	2.961896646364906e-09	2.148059465877289e-09
O=C([Au])OCC(CO[Cu])NCCCCCF	2.740301825366667e-05	7.287172497493385e-09	1.6200792887891117e-08	6.728236520609e-09
CCOCCC(C)NCC(CO[Cu])OC(=O)[Au]	2.707910772808121e-05	7.924051692627786e-09	1.946446180862751e-08	7.89941626744395e-09
CCC(COC)NCC(COC(=O)[Au])O[Cu]	2.3500924647977284e-05	7.271130679197724e-09	1.7317416808597175e-08	6.425299853953297e-09
CC(C)(CCNC(=O)CCCNC(=O)[Au])N[Cu]	1.5734987418756588e-05	3.1370652356659774e-09	3.578097742766211e-09	2.0531323690439574e-09
CC(NC(=O)[Au])C(=O)NC(C)(C)CN[Cu]	1.0436912199949786e-05	2.2949931837614614e-09	2.3790424973352344e-09	1.1831588320559182e-09
CC(CC(C)(C)OC(=O)[Au])NC(=O)CCO[Cu]	1.3258439462861185e-05	3.1950959152310534e-09	4.5219816951343316e-09	2.6380680855270222e-09
O=C([Au])NCC(CF)O[Cu]	1.802103831363753e-05	3.791665351750409e-09	5.783624649563362e-09	2.608615677415149e-09
CN(C)S(=O)(=O)NCC(COC(=O)[Au])O[Cu]	2.0949616632338085e-05	3.803173164695855e-09	4.475993529084676e-09	2.4642799867552536e-09
CC(O[Cu])C(COC(=O)[Au])NC(=O)C(N)=O	1.496109015537566e-05	4.263146430060921e-09	4.50220846298583e-09	2.2284803039494626e-09
CC(C)(C)OCCNC(CO[Cu])COC(=O)[Au]	1.982448618480736e-05	7.010179685805616e-09	1.109049243695862e-08	5.749481091044495e-09
CC(N[Cu])C(C)C(=O)N(C)CCCNC(=O)[Au]	1.0621280539616398e-05	2.9533383168201155e-09	3.262495339847589e-09	2.0863626529066405e-09
C=CCCC(CNCC(CF)O[Cu])OC(=O)[Au]	3.0212218017944912e-05	7.802149181302377e-09	1.6556581451176552e-08	6.4447192052010005e-09
CC(CCCCO[Cu])NC(C)COC(=O)[Au]	2.492268279455788e-05	7.6697869436353e-09	1.253959990817567e-08	9.88646242279321e-09
CC(C)CC(N[Cu])C(=O)NC(C)CNC(=O)[Au]	1.1644739833979423e-05	2.9030742925476736e-09	3.4391688615710055e-09	1.6064669677662572e-09
C=CCCN(C)CC(COC(=O)[Au])O[Cu]	3.315794295113363e-05	8.218934511476322e-09	1.8292071488161683e-08	6.770483748967393e-09
O=C([Au])NC(CC[PH](=O)CO[Cu])C(=O)O	1.811162093128928e-05	4.433640749009368e-09	2.8522848817544334e-09	2.9848708862217242e-09
CC(CCOC(=O)[Au])SCCCO[Cu]	4.023667915538274e-05	1.0462470826054382e-08	2.1270108731728406e-08	1.2872774751180351e-08
C=CC(C)(OC(=O)[Au])C(=O)NCC(C)CO[Cu]	1.5804311465205854e-05	3.821414964926512e-09	5.661842707543744e-09	2.973918071722425e-09
COC(CNC(=O)[Au])C(=O)NCC(C)CN[Cu]	1.9118231230851234e-05	3.805156295753933e-09	4.706422374112352e-09	2.3033991381312518e-09
CNC(CO[Cu])C(=O)NCCCCNC(=O)[Au]	2.4453900455989796e-05	3.922919081680313e-09	4.592250816026374e-09	3.181389182260218e-09
CC(N[Cu])C(=O)NCC(F)(F)CNC(=O)[Au]	1.2733818048282836e-05	2.5852333513818094e-09	2.6672090126990782e-09	1.3942151576639689e-09
CCCC(CC)N(C)CC(COC(=O)[Au])O[Cu]	1.4782093331191959e-05	7.4351982000735574e-09	1.6528942923579262e-08	5.89935186091876e-09
CCC(CNCC(O[Cu])C(N)=O)OC(=O)[Au]	2.380265489525503e-05	5.495501743663114e-09	7.573626261059899e-09	3.273987372190475e-09
CC(CCN(C)C(=O)C(C)(C)NC(=O)[Au])O[Cu]	9.205583888721143e-06	3.145055762630079e-09	3.686039628543046e-09	2.2782994221111173e-09
CCONC(=O)C(NC(=O)[Au])C(C)(C)O[Cu]	1.364151170515525e-05	4.038040774876432e-09	4.57899005189148e-09	2.1642615804388827e-09
CCC(=O)NCC(CNCCOC(=O)[Au])O[Cu]	2.6477670298243784e-05	5.74163393421688e-09	9.10011414878854e-09	4.167852107364986e-09
CC(CN(C)CCC(N[Cu])C(C)C)OC(=O)[Au]	1.5893282025713183e-05	5.229720755056343e-09	9.027179952539453e-09	4.730382943023661e-09
C=C(C)C(CO[Cu])N(C)CCOC(=O)[Au]	2.5652324791027587e-05	6.590996788077934e-09	1.2516424096205515e-08	7.392737744772724e-09
CCCC(OC(=O)[Au])C(=O)NCCC(C)O[Cu]	1.387692879969926e-05	4.070145174715341e-09	6.740540151351586e-09	3.3474438431207613e-09
O=C([Au])OCP(=O)(O)CO[Cu]	2.8715103765787553e-05	3.771543316585492e-09	2.5746289008067665e-09	4.7805845105661585e-09
COCC(C)NC(CO[Cu])C(C)OC(=O)[Au]	1.94395268423101e-05	6.732213804018316e-09	1.2641087282582703e-08	6.023587175669037e-09
CC(C)C(C)NCC(COC(=O)[Au])O[Cu]	1.3246104898878793e-05	5.818228857078548e-09	1.188708094386071e-08	4.694429269791102e-09
COCCCNC(=O)CC(CN[Cu])OC(=O)[Au]	2.5685296299049026e-05	5.8312384381919555e-09	9.351823033793423e-09	3.787865503292915e-09
CCCCCC(=O)NC(CO[Cu])COC(=O)[Au]	1.8128835156741496e-05	5.499166257490865e-09	9.725804152999498e-09	3.878640250268582e-09
O=C(COC(=O)[Au])NCC(O[Cu])C(F)(F)F	1.7256583213069007e-05	3.533334061120581e-09	4.73391984329459e-09	1.9703575846822957e-09
CCCC(CCO[Cu])CNCC(C)OC(=O)[Au]	2.163080190194087e-05	8.061765290664877e-09	1.7405017328270565e-08	8.968784727019319e-09
CCC(CO[Cu])N(CC)CCCOC(=O)[Au]	2.5678265800027798e-05	7.997628928414704e-09	1.7157662074129897e-08	9.163604355940656e-09
COCC(CNC(=O)C(C)OC(=O)[Au])O[Cu]	1.8111231424335946e-05	4.111024357982339e-09	6.918884805975687e-09	3.0880174797615373e-09
CC(CSCC(COC(=O)[Au])O[Cu])C(=O)O	1.7662425784315518e-05	6.488232439707914e-09	9.308117566054884e-09	4.137263673864469e-09
NC(N)=NN=CCC(CO[Cu])OC(=O)[Au]	2.079242339029906e-05	5.331167772004853e-09	6.650545973935573e-09	2.574992983580743e-09
CC(CC(=O)NC(COC(=O)[Au])C(N)=O)O[Cu]	1.551749235165179e-05	3.1270825782467223e-09	3.791354117489788e-09	1.8165907564849234e-09
COCC(CN[Cu])NC(=O)[Au]	2.2655725809468943e-05	4.012213639796093e-09	5.2573840108773865e-09	2.2984502083192376e-09
COC(CNC(=O)[Au])C(=O)N(C)CC(C)N[Cu]	1.2637106047541665e-05	3.450377793149223e-09	3.913915994183131e-09	2.1182338309271404e-09
CCC(C)(OC(=O)[Au])C(=O)NC(C)CO[Cu]	1.1921541089907006e-05	3.153322212087254e-09	4.551192446786622e-09	2.3281277102223286e-09
CC(C)C(OC(=O)[Au])C(=O)NCCO[Cu]	1.4179514138896783e-05	3.160764944392666e-09	5.452327069156367e-09	2.585692049129161e-09
CCC(C)(CN[Cu])COC(=O)[Au]	1.0371041449695557e-05	3.856609795563454e-09	6.160777155524847e-09	2.8805402630427557e-09
CNC(=O)CCN(CCO[Cu])CCOC(=O)[Au]	2.452281207319651e-05	6.039128909058775e-09	8.951519663441433e-09	4.864890841421251e-09
CC(C)C(CNC(C)C(C)CO[Cu])OC(=O)[Au]	1.3066059754490908e-05	5.505548591039183e-09	1.0573990356698375e-08	5.472550778826358e-09
CC(CN[Cu])C(=O)NCCOCCOC(=O)[Au]	3.382427760388604e-05	5.440765400064467e-09	7.92455985454307e-09	4.473533047796307e-09
C=C(COC(=O)[Au])C(=O)NC(CO[Cu])C(=O)O	1.7334367912936814e-05	3.4537440520951577e-09	3.5648573009973143e-09	2.4626284928842753e-09
CCC(C)(O[Cu])C(=O)N(C)CC(C)OC(=O)[Au]	8.221730368535509e-06	3.299571927469174e-09	4.641543233182902e-09	2.8026970086771632e-09
CCCCCCNC(=O)C(CO[Cu])NC(=O)[Au]	1.622879707999901e-05	4.6266654798987285e-09	7.555004024137033e-09	2.75459845777484e-09
CC(CN(CCOC(=O)[Au])CC(C)(C)C)O[Cu]	1.4744937634819892e-05	6.748290969231937e-09	1.1879098131767218e-08	6.132716657956942e-09
O=C(O)CCCN(CCNC(=O)[Au])CCO[Cu]	3.062486831938938e-05	6.354202483900131e-09	9.84215658013959e-09	5.281842539208638e-09
CCOCC(CNC(C)(C)CO[Cu])OC(=O)[Au]	1.853494023471326e-05	5.852390544964183e-09	1.0909721897043498e-08	5.4765303651542475e-09
CN(CCO[Cu])C(=O)CCC(C)(C)OC(=O)[Au]	1.0190458155366319e-05	3.3645841910184217e-09	4.507423867300704e-09	3.1994741083203525e-09
CC(NCC(C)(C)O[Cu])C(C)(C)OC(=O)[Au]	8.567936122672387e-06	4.263386935151475e-09	5.525443596380471e-09	3.3913662978935706e-09
O=C([Au])OCC(N[Cu])C(F)(F)F	1.2729674827995218e-05	4.238125373550297e-09	4.638050788230453e-09	1.7877302958609955e-09
C=CCCCN(CC)CC(COC(=O)[Au])O[Cu]	2.8325309243433965e-05	8.916708106536256e-09	2.2182962753542118e-08	7.322054379842361e-09
COC(=O)C(CCO[Cu])OC(=O)[Au]	1.4633163327988623e-05	5.61528430851916e-09	8.433799069862669e-09	4.236560863777158e-09
CCOCC(CNCCC(C)OC(=O)[Au])O[Cu]	3.398514287071406e-05	7.625496042138347e-09	1.8481454183866148e-08	8.769323066293205e-09
O=C([Au])OCC(O[Cu])C(S)CS	2.065854735425065e-05	5.442548401696599e-09	1.2040423979375913e-08	6.3889008746505365e-09
CCN(CC#N)C(=O)C(CO[Cu])NC(=O)[Au]	1.763718295582816e-05	3.6275353225164632e-09	4.9197122276117385e-09	1.808612174804779e-09
CCCC(C)(COC(=O)[Au])N[Cu]	1.0458722739178384e-05	3.8547249957193375e-09	6.507065075139794e-09	2.5724210219446107e-09
C=CCCC(CNCC(C)OC(=O)[Au])O[Cu]	2.6506799313732576e-05	7.586725135393907e-09	1.6172129115202207e-08	7.716029866459006e-09
CCC(CNCCC(CC)OC(=O)[Au])O[Cu]	2.392935705798705e-05	7.326750455588924e-09	1.5810636354927443e-08	7.839594508106665e-09
CCC(CCOC(=O)[Au])NC(=O)C(C)(C)O[Cu]	1.298975739536388e-05	3.99899397671837e-09	4.984755945082358e-09	2.8563524847466687e-09
C=CCCCC(NC(=O)[Au])C(=O)NC(C)CN[Cu]	1.4061807230016724e-05	3.4771690071625714e-09	4.064071593856361e-09	1.920327936587996e-09
COCC(CNC(C)CC(C)O[Cu])OC(=O)[Au]	2.5068853363179177e-05	6.764099695454155e-09	1.4072231467068826e-08	7.4309647300957175e-09
CC(CCCC#N)NC(CO[Cu])COC(=O)[Au]	2.9671027084428353e-05	6.131272945241975e-09	1.1410245008939802e-08	5.113116640825804e-09
CC(C)(CCC(=O)NCCOC(=O)[Au])O[Cu]	1.605334503138332e-05	3.3529802861375918e-09	4.951210606125451e-09	2.875712068318569e-09
C=CCNC(=S)NC(CO[Cu])COC(=O)[Au]	1.6067671718449818e-05	4.60377722368419e-09	6.830489058617722e-09	3.7439354296066275e-09
CC#CC(=O)NCC(C)(CO[Cu])COC(=O)[Au]	7.420646441228471e-06	3.934581086755686e-09	4.4550901855695445e-09	2.5749820146942655e-09
CCCCC(C)(COC(=O)[Au])N[Cu]	1.1109008779649933e-05	4.286194749931081e-09	7.576222140134435e-09	2.9905188897648528e-09
CC(C)C(COC(=O)COC(=O)[Au])O[Cu]	1.2995757235430693e-05	3.726711727049796e-09	8.00756642601729e-09	3.7581278453300615e-09
CC(C)NC(=S)NC(CO[Cu])COC(=O)[Au]	1.2958356686840407e-05	4.3273921208949675e-09	6.124034801073862e-09	3.1883016212211035e-09
CC(C)C(CO[Cu])C(NC(=O)[Au])C(C)C	9.91068676185736e-06	4.823865053331512e-09	7.879504356935848e-09	2.950883064993247e-09
CN(CCN[Cu])C(=O)C(CC(F)F)NC(=O)[Au]	1.1426400968582805e-05	2.7171248849969208e-09	2.904105905810689e-09	1.7520003960221754e-09
O=CC(COC(=O)[Au])O[Cu]	2.0985020606087098e-05	4.2078378903996665e-09	7.933505003948715e-09	3.8017854128691545e-09
CS(C)(=O)=NC(=O)C(CO[Cu])NC(=O)[Au]	1.4108114314870137e-05	3.5279652602635742e-09	3.795951457084943e-09	1.6184224718575324e-09
CC=C(CC)C(=O)NCC(CO[Cu])OC(=O)[Au]	1.1588181800812626e-05	4.985248368083931e-09	6.936358001650318e-09	3.1383017573024344e-09
O=C(CCN[Cu])NCCOC(=O)[Au]	2.366279983394666e-05	2.5625927905897204e-09	4.1161623888076945e-09	2.3277988537595584e-09
CCCCC(C)NC(CO[Cu])COC(=O)[Au]	1.4650666418488576e-05	6.284105969782831e-09	1.3666840941230862e-08	6.111850182503719e-09
CC(C)(COC(=O)[Au])O[Cu]	8.66041612564544e-06	3.6126883616679675e-09	5.3577630156299065e-09	3.1038383869860822e-09
CC(CNC(=O)C(CCCC#N)N[Cu])NC(=O)[Au]	1.8042140064236137e-05	3.1400162817367754e-09	3.784900787929164e-09	1.7000165525748753e-09
C=CS(=O)(=O)NC(CO[Cu])C(C)OC(=O)[Au]	1.5172907842345026e-05	3.75203775645887e-09	4.469699332334575e-09	2.66244165879825e-09
CC(C)(COC(=O)[Au])NC(=O)CN[Cu]	1.134955333294181e-05	2.0967270592285467e-09	2.9059989296444865e-09	1.503206690283182e-09
O=C([Au])OCCN(CCCF)CCN[Cu]	4.458372589782864e-05	6.725169737004953e-09	1.3403275670824026e-08	6.588374839743127e-09
CCC(CO[Cu])C(=O)NC(C#N)COC(=O)[Au]	1.6663250379054186e-05	3.403776221394157e-09	4.997945315172914e-09	2.353227960875274e-09
CC(C)C(CCO[Cu])NC(=O)CCOC(=O)[Au]	1.6465042270188156e-05	3.910557715709092e-09	6.36428764339928e-09	3.2562174549166985e-09
CC=C(NC=N)NC(CC)(COC(=O)[Au])N[Cu]	9.43292692371453e-06	3.3582552317510772e-09	3.933094669554867e-09	1.7840466241084962e-09
CCCC(C)(CO[Cu])NC(=O)CCNC(=O)[Au]	1.4366115707371225e-05	3.117540111567986e-09	5.08348738307119e-09	2.2292778452928015e-09
CCCCC(C)NCC(CNC(=O)[Au])O[Cu]	1.638417205599915e-05	5.587861072707167e-09	1.2058935715416728e-08	4.382213677345156e-09
CCC(CC#N)N(CCNC(=O)[Au])CCO[Cu]	3.437139826044516e-05	5.864447463197844e-09	1.1200722818815957e-08	5.138398710283901e-09
N#CCCC(=O)NCC(COC(=O)[Au])O[Cu]	2.8198091146487757e-05	4.934657898202228e-09	7.988376952400854e-09	2.8709884808634666e-09
C#CCN(CC)CC(O[Cu])C(C)OC(=O)[Au]	1.9191944099974433e-05	6.713777588407804e-09	1.2953054117503136e-08	4.69273413362752e-09
CC(C)(CCCNC(=O)COC(=O)[Au])CO[Cu]	1.5360528554877406e-05	3.806968645983799e-09	5.4588266109207466e-09	3.2169210312308244e-09
N=CNC(=O)CC(CNC(=O)[Au])O[Cu]	1.6609064819377777e-05	3.918813089531942e-09	4.392430009258439e-09	2.0496544510207045e-09
C#CCCCNCC(CO[Cu])OC(=O)[Au]	2.8221657699531003e-05	6.765990754445671e-09	1.559379856991059e-08	5.639685681794678e-09
C=C(Cl)CNC(CN[Cu])CNC(=O)[Au]	2.4292867980280543e-05	5.605492166593115e-09	5.7940734987803916e-09	2.8563281499701144e-09
CNCCCN(CCN[Cu])CCOC(=O)[Au]	5.097316847187598e-05	6.308446873415641e-09	1.2167788437753816e-08	6.980395823505724e-09
CC(CNC(=O)C(C)(O[Cu])C(C)C)OC(=O)[Au]	1.1858632487730749e-05	3.58107321295281e-09	5.162354210820366e-09	2.498385208372082e-09
COCC(=O)NC(C)(CO[Cu])COC(=O)[Au]	2.2655469672240565e-05	5.262936135654936e-09	7.848683203439253e-09	3.436103208187085e-09
COCC(CO[Cu])NC(=O)CCCNC(=O)[Au]	2.3085397663301258e-05	4.109776930664381e-09	6.278478335274703e-09	3.1815591365275506e-09
COC(=O)C(CNC(C)C(C)OC(=O)[Au])O[Cu]	1.4177841928177318e-05	5.1054214653282486e-09	8.026370074152574e-09	3.9264800934610784e-09
CC(CNC(=O)CN[Cu])CC(C)OC(=O)[Au]	1.4054189983450065e-05	2.876763103776886e-09	4.658628186423521e-09	2.4463263881018496e-09
CC(OC(=O)[Au])C(C)S(=O)(=O)CCCO[Cu]	1.0288927096863177e-05	3.2982722435333835e-09	5.373616143416645e-09	2.68054899712116e-09
CC(CNC(=O)[Au])(O[Cu])P(=O)(O)O	1.6548964334813976e-05	4.350360830618105e-09	2.4134099560643322e-09	2.5822893255806762e-09
COC(CN[Cu])CC(=O)NCCNC(=O)[Au]	2.3816921760917387e-05	3.6893465367231755e-09	4.8252753387658205e-09	2.368969121954362e-09
CC(CN[Cu])CNC(=O)CCCNC(=O)[Au]	1.8601912619859143e-05	3.3064906579470786e-09	4.081441724958017e-09	2.314753236486282e-09
CCCCC(CNCC(C)(C)OC(=O)[Au])O[Cu]	1.5260170641796317e-05	6.312460884410291e-09	1.1826037450994106e-08	5.721121881807509e-09
O=C([Au])NC(CO[Cu])C(=O)NCC(F)(F)F	1.4882584258129084e-05	3.895541183028876e-09	4.266009320759934e-09	1.6236020836593507e-09
C=CCCC(CN(C)C(C)COC(=O)[Au])O[Cu]	2.2231328702228686e-05	6.716700756899295e-09	1.4448741791067764e-08	7.55344897825232e-09
CC(C)(CNC(=O)[Au])C(O[Cu])C(=O)O	9.683299620634052e-06	4.006709908201853e-09	3.852676554304508e-09	2.071231774816409e-09
CC(CCNC(=O)[Au])CO[Cu]	1.7147124060029075e-05	4.327390626266938e-09	7.308707812374396e-09	4.219339778334099e-09
CC(C)(C)C(CNC(=O)[Au])NC(=O)CCN[Cu]	1.3455106201164171e-05	3.014377920255359e-09	3.729851146263336e-09	1.6650790248514833e-09
CC(C)CCNC(CO[Cu])COC(=O)[Au]	1.6211059134414858e-05	6.140080287506852e-09	1.2383458697865576e-08	5.8404512063617894e-09
CC(CC(C)OC(=O)[Au])NCC(C)O[Cu]	1.6311413222933624e-05	5.5348206169905374e-09	1.0133383991691779e-08	6.383994438477418e-09
CC(CCCN(C)CCOC(=O)[Au])O[Cu]	3.605929902518522e-05	7.965108571558958e-09	1.6737137731678115e-08	1.0975398050882866e-08
C=CC(CNCC(F)(F)CO[Cu])OC(=O)[Au]	2.5506925870482085e-05	5.800150999359454e-09	1.099400828725775e-08	4.847448457950401e-09
CC(CCCNC(C)CCO[Cu])COC(=O)[Au]	2.586558647334036e-05	7.859746699298032e-09	1.510955904006107e-08	1.0016193593192231e-08
COCC(C)(CO[Cu])COC(=O)[Au]	1.8003850168526287e-05	6.106136380018649e-09	1.2053408072295554e-08	5.518107412914451e-09
C=CCC(CC=C)(O[Cu])C(C)NC(=O)[Au]	1.4710535418292084e-05	5.785687865381479e-09	8.535166351715008e-09	3.5022806929186055e-09
CC(CNC(=O)C(C)(C)COC(=O)[Au])CO[Cu]	1.3097653592527458e-05	3.5891982720803538e-09	5.285897653630047e-09	2.7735356339630373e-09
O=C(COC(=O)[Au])NCC(F)(F)CO[Cu]	1.6699968424301357e-05	3.0086890123277105e-09	4.32037953279753e-09	2.1828585792219265e-09
CCS(C)(=O)=NC(=O)C(CN[Cu])OC(=O)[Au]	1.1936332003643589e-05	3.912650896389296e-09	4.8099000300285795e-09	1.9137290525644393e-09
CCC(C(=O)NCC(C)O[Cu])C(C)OC(=O)[Au]	1.187361464754124e-05	3.632026846556507e-09	6.145951800666783e-09	2.8271034462189936e-09
CC(C)N(CCCCO[Cu])CCNC(=O)[Au]	3.153822375152145e-05	7.22127692753289e-09	1.2948041121428262e-08	7.89534478246295e-09
CC(C)(CNC(COC(=O)[Au])C(C)(C)C)O[Cu]	9.54067605446978e-06	5.071097375788855e-09	7.161714434409579e-09	3.652488018806783e-09
CCOCCNC(CO[Cu])COC(=O)[Au]	4.374237807825969e-05	7.630470189478147e-09	1.7290771835677067e-08	8.632799810562637e-09
CCC(C)(OC(=O)[Au])C(=O)OCC(C)CO[Cu]	1.0378007733804228e-05	4.180767824177607e-09	7.560507351148188e-09	4.036733697158249e-09
N#CCCCCNC(=O)CC(CNC(=O)[Au])O[Cu]	2.662834162239643e-05	5.122753986998415e-09	7.682433152521052e-09	2.9530693766955414e-09
O=C([Au])OCCCCCCN[Cu]	3.3875143217599316e-05	9.263189102380512e-09	1.298775507374939e-08	9.314436793779483e-09
O=C(O)CC(OC(=O)[Au])C(=O)OCCCN[Cu]	1.7948370669615005e-05	4.410664762542862e-09	5.544229508538691e-09	3.3477429181228385e-09
CC(OC(=O)[Au])C(=O)NC(CO[Cu])C(C)(C)C	9.678233816010974e-06	3.5782699393871146e-09	4.546274976363718e-09	2.042377418238687e-09
CCCNC(=O)C(OC(=O)[Au])C(C)(C)O[Cu]	1.1186331880419996e-05	4.481205909317144e-09	5.690107875319855e-09	2.472896272877981e-09
CCN(CCN[Cu])CC(C)NC(=O)[Au]	2.358463666092712e-05	4.090383237766391e-09	5.922461551868119e-09	3.192254442315568e-09
CCC(C)C(=O)NCC(CN[Cu])OC(=O)[Au]	1.4922718960595025e-05	4.594896676125203e-09	6.457284926617191e-09	2.5149983241313565e-09
CCC(CO[Cu])N(C)CCC(C)(C)OC(=O)[Au]	1.356741626833469e-05	5.552148200626682e-09	9.757859037890188e-09	5.773110231811487e-09
CC(C)(CCC(=O)NCC#CCO[Cu])OC(=O)[Au]	1.5401646457344948e-05	3.398110913274062e-09	4.68970635168885e-09	2.6825294590062305e-09
CC(CN(C)CCCCCO[Cu])OC(=O)[Au]	3.7495711588870706e-05	9.401602169687996e-09	1.9098261255691795e-08	1.3017649380359075e-08
CCC(C)C(C)N(C)CC(CN[Cu])OC(=O)[Au]	1.3890861782569296e-05	5.73635209104175e-09	1.0482497318985266e-08	3.7899322809350075e-09
CC(C)C(C)(C#CC(C)(OC(=O)[Au])C(C)C)O[Cu]	8.220353047344039e-06	4.758172690148239e-09	5.959625915226191e-09	3.1869320222172694e-09
CC(CC#N)N(C)C(=O)CC(CNC(=O)[Au])O[Cu]	1.4539634189120995e-05	4.3697153773757416e-09	5.565129823213039e-09	2.3609473377195585e-09
CC(C)CC(CO[Cu])NC(C)CCOC(=O)[Au]	1.626995755677446e-05	6.4476640374489864e-09	1.1495513875871437e-08	7.0969402685243986e-09
CC(CO[Cu])COC(=O)[Au]	1.39374752763788e-05	4.700699618177556e-09	1.0501558113206001e-08	5.356045404801389e-09
CC(CO[Cu])N(C)C(=O)CCCCOC(=O)[Au]	1.2641859810721552e-05	4.58686121657977e-09	5.5227889850609235e-09	4.557575795588539e-09
CCCCN(CC)CC(COC(=O)[Au])O[Cu]	2.0759211804850496e-05	8.22089876149562e-09	2.052907540884655e-08	6.798220550106766e-09
CC(C)(CCNC(=O)[Au])CO[Cu]	1.1522720829493946e-05	3.8035414198330414e-09	5.388680070366384e-09	3.129661735095205e-09
C=CC(CO[Cu])NC(=O)[Au]	1.7532827098709872e-05	3.4998046190752122e-09	5.390292096920287e-09	2.559793017024406e-09
CSCC(CN(C)C(C)CN[Cu])OC(=O)[Au]	1.9948387231082055e-05	5.001982868917811e-09	9.966905027919986e-09	5.12823596360248e-09
CCC(CO[Cu])NCC(CC#N)OC(=O)[Au]	3.070479555367371e-05	5.709241316190076e-09	1.0781755027749152e-08	4.9150054077242495e-09
CCCC(OC(=O)[Au])C(=O)N(CC)CCO[Cu]	1.1443393180378111e-05	3.76533524950737e-09	6.8527990997598975e-09	3.442390226148832e-09
CC(C)C(O[Cu])C(=O)NCCCCOC(=O)[Au]	1.6776664515862424e-05	4.904184495690676e-09	7.073267781169451e-09	3.978206750526898e-09
CCOCC(C)(CO[Cu])CC(C)COC(=O)[Au]	1.4887581432048781e-05	6.545577209151031e-09	1.353562238580939e-08	6.497973711337301e-09
O=C([Au])NC(CCCC(N[Cu])C(=O)O)C(=O)O	1.4649547153650622e-05	4.23704913175833e-09	3.289310338098569e-09	1.953369039686467e-09
CC(COC(=O)C(OC(=O)[Au])C(C)(C)C)O[Cu]	8.410496607983833e-06	4.228007996262918e-09	6.7814529039764815e-09	3.2503333204713546e-09
COCCC(COC(=O)[Au])N[Cu]	2.7318198727586987e-05	6.066157751137715e-09	1.0090718712299329e-08	4.738885876561339e-09
COC(CNC(=O)[Au])C(=O)N(C)CCCO[Cu]	1.5394741469257224e-05	4.587407285780253e-09	5.586213113830648e-09	3.741654648436938e-09
C=CC(C#CC#CC=CCO[Cu])OC(=O)[Au]	1.0636529281273458e-05	4.100590488539169e-09	5.900874796917408e-09	3.903717665578865e-09
CCONC(=O)NC(CO[Cu])COC(=O)[Au]	2.4269044611832546e-05	4.556872738013573e-09	6.081214186892958e-09	3.022318294512003e-09
CCCCC(C)NC(C)(CO[Cu])COC(=O)[Au]	1.1992018228741993e-05	5.516535280316696e-09	1.0467930968691117e-08	4.801126512120752e-09
CC(CCN[Cu])CNC(=O)[Au]	1.7039723371194837e-05	3.548170248488939e-09	4.38245837685909e-09	2.5914742627654764e-09
CC(C)S(=O)(=O)NCC(COC(=O)[Au])O[Cu]	1.1017247604767708e-05	3.891558828120483e-09	5.05661804325907e-09	2.695470914922466e-09
CC(=O)C(COC(=O)[Au])O[Cu]	1.6784956110994197e-05	4.841968948630046e-09	7.17970664822521e-09	3.223449345995113e-09
CCCCCCCCC(CNC(=O)[Au])O[Cu]	1.7240485039775794e-05	7.337041913036265e-09	1.7544451693024725e-08	6.208277915308085e-09
CCC(CC)C(O[Cu])C(C)C(C)OC(=O)[Au]	8.897389642504244e-06	6.234396221256056e-09	1.2654411707673122e-08	5.006958594776735e-09
CC(CCO[Cu])NCC(C)(C)OC(=O)[Au]	1.4207977477793534e-05	5.252956446740411e-09	8.191312600739942e-09	5.328197322963953e-09
CC(C)(CCC(C)(C)OC(=O)[Au])O[Cu]	8.048156261975832e-06	4.643374371306114e-09	5.834299236896418e-09	3.656771302066732e-09
CC(C)(C)C(CN[Cu])NCCOC(=O)[Au]	1.5631137737787508e-05	4.995931786861972e-09	7.2957358247341344e-09	3.7012327813185938e-09
O=C(O)CC(O[Cu])C(OC(=O)[Au])C(=O)O	1.444699491746479e-05	5.225091499219848e-09	5.245908967650145e-09	2.4863401894109487e-09
C#CC(CC)NCC(CC(C)(C)O[Cu])OC(=O)[Au]	1.2123283188732234e-05	5.5216344301629655e-09	9.018154055328403e-09	3.9576756603154234e-09
CNCCNC(=O)C(CN[Cu])NC(=O)[Au]	2.1211845245921063e-05	3.2427330655121426e-09	3.803961388051006e-09	1.652444378526498e-09
CCC(COC)NC(=O)C(CNC(=O)[Au])N[Cu]	1.6763075459199272e-05	4.2632706075257695e-09	5.355540402485254e-09	1.9813025568981926e-09
CCOCC(CN(CC)CCN[Cu])OC(=O)[Au]	3.390848840943155e-05	6.479924563050869e-09	1.536191790904442e-08	6.680524329940335e-09
CCC(C)(OC(=O)[Au])C(=O)NCC(C)O[Cu]	1.2616260566609795e-05	3.370523814487921e-09	5.1639674961631926e-09	2.5519843103131686e-09
O=C(CCO[Cu])NCCCCCCOC(=O)[Au]	3.104523845770967e-05	6.135244149839704e-09	9.573508120456716e-09	6.289585134243725e-09
COC(=O)CN(C)C(=O)C(CO[Cu])NC(=O)[Au]	1.0827362569857428e-05	3.733763879365171e-09	4.326132332657935e-09	2.0315857129139085e-09
COCC(C)(CNC(=O)CCO[Cu])OC(=O)[Au]	2.076546640148372e-05	4.129204576422189e-09	7.200623441991108e-09	3.2484489789192136e-09
CC(C)CC(CC(=O)NCCN[Cu])NC(=O)[Au]	1.615038054886722e-05	3.0163963041799112e-09	4.27204973415746e-09	1.992376221968635e-09
CCC(N[Cu])C(=O)NCC=CCOC(=O)[Au]	1.384662721200789e-05	2.790065185487163e-09	4.194493251511182e-09	2.2271024721494135e-09
CC(CO[Cu])N(C)C(=O)COC(=O)[Au]	8.805186316287559e-06	2.4437675857213594e-09	3.397445900993869e-09	2.441127706880304e-09
CN(CCCCN[Cu])CCOC(=O)[Au]	4.2908093666762046e-05	7.1076969079778625e-09	1.2220918279237162e-08	8.421874782753396e-09
CCC(CNCCC(C)COC(=O)[Au])O[Cu]	2.5473753969894136e-05	7.0456976095925954e-09	1.501843640903532e-08	8.083283298850205e-09
CCN(CCNC(=O)[Au])C(=O)NC(C)CN[Cu]	1.3778943203849026e-05	2.4738832493600128e-09	3.270644188139403e-09	1.7862344044266634e-09
O=C([Au])OCCS(=O)CCO[Cu]	7.956671534768308e-05	4.528953378134543e-09	1.0980211865540605e-08	4.850806490553563e-09
O=C(O)CCN(CCCO[Cu])CCOC(=O)[Au]	3.680708634628833e-05	8.087844634998608e-09	1.3340392882514934e-08	7.349019673536638e-09
CCC(CC)(O[Cu])C(C)(C)NC(=O)[Au]	8.258099475516148e-06	4.0007415810066734e-09	5.468469572896688e-09	2.28604934223363e-09
CN(CC=CCl)CC(CN[Cu])OC(=O)[Au]	3.00979724271154e-05	6.722687595793218e-09	1.0872126578048336e-08	4.005335040067934e-09
C=CCS(=O)(=O)NCC(COC(=O)[Au])O[Cu]	1.6604490727770552e-05	4.122900937794642e-09	6.3519283414008346e-09	3.0408671708925408e-09
COCC(CNC(=O)CCN[Cu])OC(=O)[Au]	2.4401411003542715e-05	3.651480620055647e-09	6.69127378268491e-09	2.9008581993233846e-09
CC(CC(C)NC(=O)CC(C)NC(=O)[Au])N[Cu]	1.2527958901651276e-05	2.591255876473587e-09	3.11311920035505e-09	1.6073694138086595e-09
CCSCCNC(CN[Cu])CNC(=O)[Au]	2.627927683859284e-05	5.166894571215615e-09	7.858786311150607e-09	3.9987232699781665e-09
CC(CCCOC(=O)[Au])CNC(=O)CCO[Cu]	2.1805643121590395e-05	4.6875061442821e-09	8.099580945149548e-09	4.601630045264254e-09
CC(C)(OC(=O)[Au])C(=O)NC(CCF)CO[Cu]	1.4205634290059033e-05	3.79317255833558e-09	4.661845754360225e-09	2.492654865558504e-09
COCCC(N[Cu])C(=O)N(C)CCNC(=O)[Au]	1.3965873372237108e-05	3.6217944592821757e-09	4.133782762901455e-09	2.485224063080378e-09
CC(C)CC(CC(OC(=O)[Au])C(C)C)O[Cu]	1.0288924490839206e-05	6.737876710372652e-09	1.2745014092016531e-08	5.418934479793522e-09
CCC(C)NCC(COC(=O)[Au])O[Cu]	1.456669610727449e-05	5.888714511953787e-09	1.289612666212253e-08	4.969423392450162e-09
CC(NC(=O)C(CNC(=O)[Au])O[Cu])C(F)F	1.618112265848338e-05	3.910449214291946e-09	4.811166646361434e-09	1.8104227567530147e-09
CC=CC(=O)NC(C)(CO[Cu])COC(=O)[Au]	1.1053909891286401e-05	3.846560787344549e-09	4.943236056396027e-09	2.450325050574137e-09
CC(CCNC(=O)CNCCN[Cu])NC(=O)[Au]	2.6076675341406183e-05	3.063856354332415e-09	3.83375980748809e-09	2.3192907718842075e-09
CC(C)C(CO[Cu])NCC(CC#N)OC(=O)[Au]	2.5187915055243805e-05	5.562790444869872e-09	1.023807201336432e-08	4.511058924601697e-09
CC(OC(=O)[Au])C(=O)NC(CO[Cu])CC(F)F	1.3497966315052957e-05	3.4773351455400556e-09	4.592775318771376e-09	2.2832990712059954e-09
COC(=O)CC(CNC(=O)[Au])O[Cu]	1.6525697545330625e-05	4.585967789004976e-09	6.70025374255425e-09	3.2655406928497363e-09
O=C([Au])NCCS(=O)(=O)NCCCCN[Cu]	2.0757891136960703e-05	2.9054753818185312e-09	3.6808790737374952e-09	2.1705140428804733e-09
CC(C)(OC(=O)[Au])C(CCC(F)(F)F)N[Cu]	9.565260674294132e-06	4.859895153805809e-09	5.1825899675715645e-09	2.1962898271612153e-09
CC(CN(C)C(C)CO[Cu])OC(=O)[Au]	1.785735860270076e-05	5.004914353234834e-09	1.0220310260867294e-08	6.28870901581886e-09
CC(COC(=O)[Au])COC(=O)CC(C)O[Cu]	1.2869070794570052e-05	4.009848366800494e-09	8.954783698673312e-09	4.736847466195143e-09
CC(CO[Cu])SCC(CC#N)OC(=O)[Au]	3.6523093071841184e-05	6.48629654250717e-09	1.2621013462869049e-08	5.584651796512828e-09
O=C([Au])OCCCCCCCCO[Cu]	4.388397914542563e-05	1.5209272812090573e-08	3.20307590135661e-08	1.921198947299707e-08
COCC(C)N(C)CC(CN[Cu])OC(=O)[Au]	2.6659666359406927e-05	6.397626766180811e-09	1.2105974087993456e-08	4.734231055754489e-09
CCN(CCOC(=O)[Au])CC(CSC)O[Cu]	3.2614468090072274e-05	7.548206102627131e-09	1.9001737752695767e-08	8.512805288794347e-09
O=C([Au])OCC(CO[Cu])NCCF	2.98597109965851e-05	5.83316149054959e-09	1.0872413221087879e-08	5.126531143004643e-09
CC(CNC(=O)CC(C)(C)OC(=O)[Au])O[Cu]	1.07473039115176e-05	2.9433994202512237e-09	4.372814958669499e-09	2.3893031188601636e-09
CC(C)CCC(=O)NC(CO[Cu])COC(=O)[Au]	1.6687870080586448e-05	4.987850753053934e-09	8.090862115731685e-09	3.3778001449713793e-09
CN(CC(CO[Cu])OC(=O)[Au])C(=O)C(N)=O	1.1340218695941754e-05	4.344590017566322e-09	4.488208253073884e-09	2.35244674177837e-09
COC(=O)CNC(=O)C(CNC(=O)[Au])O[Cu]	1.5824968346372214e-05	3.789354185025069e-09	4.852639175873069e-09	2.1742723849782654e-09
CCC(CC)(CNC(=O)[Au])N[Cu]	1.1523306937278489e-05	3.1576188063915627e-09	4.312086359331399e-09	1.7017936546397598e-09
O=C(CN[Cu])NC(COC(=O)[Au])C(=O)O	1.4348253465739278e-05	2.4702388631875494e-09	2.7522637494480994e-09	1.4994534921674567e-09
CC(CCO[Cu])COC(=O)[Au]	1.7737016907170237e-05	6.405795941933203e-09	1.3301705857833626e-08	7.41079670934641e-09
CCC(CNCC(COC)OC(=O)[Au])O[Cu]	3.262512918380076e-05	7.439613948326904e-09	1.7783635159264348e-08	7.648139486714528e-09
CC(NC(=O)CCNC(=O)[Au])C(C)(C)O[Cu]	1.249880982141584e-05	2.7571081371496342e-09	3.4653028838727567e-09	1.886124906425536e-09
O=C([Au])OC(C(=O)O)C(CN[Cu])C(=O)O	1.4756096951672103e-05	4.234516212798822e-09	4.202395279910621e-09	1.916689439501061e-09
CCOC(=O)CN(CCN[Cu])CCNC(=O)[Au]	2.9836000791430578e-05	5.179640285423136e-09	7.417116491617841e-09	4.279744574083338e-09
CCCCC(CC)(CO[Cu])NC(=O)[Au]	1.1551401255605216e-05	4.657090740805697e-09	8.793644409927231e-09	3.2840102200368967e-09
CC(OC(=O)[Au])C(=O)NC(C)(C)CCO[Cu]	1.0849822417335694e-05	3.196041059105275e-09	4.0896340682489565e-09	2.2439806104780334e-09
CCC(CO[Cu])N(C)CC(CC#N)OC(=O)[Au]	3.0094610719418115e-05	5.763130449144956e-09	1.1312412942384493e-08	5.347029744452078e-09
C=C(C)CNC(CO[Cu])COC(=O)[Au]	2.0730682009969807e-05	6.341482524699391e-09	1.1753428507872267e-08	5.782663887049924e-09
CC=CCC(COC(=O)[Au])NCC(CC)O[Cu]	2.1046533744452835e-05	6.499795606928946e-09	1.3946522762841425e-08	6.332531371903134e-09
N=C(N)NN=CCC(CO[Cu])OC(=O)[Au]	1.5743412690764014e-05	5.127009238401267e-09	5.340541571222541e-09	2.5565482875295377e-09
CC(CO[Cu])C(C)OC(=O)[Au]	1.009573494465916e-05	4.687484557568241e-09	9.347516490689301e-09	4.855108614142868e-09
O=C([Au])OCCOCCOCCN[Cu]	0.0001405252705167572	1.217839567115569e-08	2.8293328370789367e-08	1.3700808938044377e-08
COCC(O[Cu])C(=O)OCCC(C)OC(=O)[Au]	1.9369372440992455e-05	5.36135666885973e-09	1.1300668362673983e-08	5.516722007167789e-09
CCC(CO[Cu])NC(=O)C(C)(C)OC(=O)[Au]	1.2185157582573858e-05	3.3464743455363556e-09	4.4146832627175215e-09	2.3112057004568806e-09
C#CCC(COC(=O)[Au])NCC(COC)O[Cu]	3.137625890702251e-05	6.631692797271366e-09	1.4470771637579e-08	6.148679414641929e-09
CC(CONC(=O)C(C)(C)CN[Cu])NC(=O)[Au]	1.624199565599948e-05	2.686019121237514e-09	3.443567100824702e-09	1.8269043084210327e-09
COC(CN[Cu])CC(=O)NCC(C)NC(=O)[Au]	1.8961885509094297e-05	3.716776101543717e-09	4.649759602657171e-09	2.157795832603076e-09
C=CCOCC(CNCC(C)OC(=O)[Au])O[Cu]	3.665300870416958e-05	7.900656859979623e-09	1.9113808036718035e-08	8.372341798910813e-09
CC(CN(CC(N)=O)C(C)COC(=O)[Au])O[Cu]	2.7921320256334966e-05	5.614095551215914e-09	7.72096457770903e-09	4.016767088720314e-09
O=C([Au])NC(CSCCO[Cu])C(=O)O	2.498424499926235e-05	5.28353392103074e-09	6.520192231451345e-09	3.5048182371010905e-09
O=C([Au])OCC(CS(=O)(=O)O)O[Cu]	1.1703378747521267e-05	3.4113529869693e-09	4.457271617939228e-09	2.437141247602782e-09
CC(C)(C)C(N[Cu])C(=O)NC(C#N)COC(=O)[Au]	1.136040279462097e-05	3.1278412296312074e-09	3.740192456787161e-09	1.6085523518848008e-09
C=CC(COC(=O)[Au])NCCCCCCO[Cu]	4.393457402671861e-05	1.0308042013994138e-08	2.024904753988283e-08	1.3268965350214082e-08
COCCSCC(CO[Cu])OC(=O)[Au]	4.869147379686802e-05	9.302097558687638e-09	2.4964480902060524e-08	9.570361882670853e-09
CCCCNCC(CC(C)(C)OC(=O)[Au])O[Cu]	1.5349154938537625e-05	6.164996012052283e-09	1.1774473592331563e-08	5.298381187133662e-09
CC(CCCN(CCO[Cu])C(C)C)OC(=O)[Au]	2.411431390581064e-05	8.132888157954669e-09	1.5751489208642595e-08	9.55367580889953e-09
CC(CCCO[Cu])NC(=O)CNC(=O)[Au]	1.5936663034685496e-05	3.119709820221228e-09	4.366723566783329e-09	2.7092357640372984e-09
CCC=CNC(=O)CC(CN[Cu])OC(=O)[Au]	1.7377660166198017e-05	4.616366704276728e-09	6.267275701290084e-09	2.4524942622697567e-09
CCCCCCC(CC(C)OC(=O)[Au])O[Cu]	1.4500307427365013e-05	8.391697109246716e-09	2.017214633475548e-08	8.140513483925299e-09
CCN(C)C(=O)C(CCCCNC(=O)[Au])N[Cu]	1.2399845386953144e-05	4.519835719646809e-09	4.503106310286766e-09	2.4523838644045477e-09
N#CC(CN[Cu])CNC(=O)[Au]	2.273107421994645e-05	2.970137465272831e-09	4.005540894342253e-09	1.7510629134144461e-09
CSC=CC(=O)NCC(CO[Cu])OC(=O)[Au]	1.893384816128092e-05	5.244775461733193e-09	7.695039261089693e-09	3.3447125520162127e-09
CCC(CC)(CNC(C)C(C)O[Cu])OC(=O)[Au]	1.1345868350256987e-05	5.200055753019802e-09	9.405623710549118e-09	4.636417645292471e-09
N#CNCC(COC(=O)[Au])O[Cu]	1.14965975841405e-05	3.9521625632296506e-09	4.997195037219928e-09	2.7292055765688545e-09
CC(O[Cu])C(=O)NC(COC(=O)[Au])C(N)=O	1.4284229524902328e-05	3.055292894142211e-09	3.2010105093946857e-09	1.57807158525889e-09
O=C([Au])NCCCCCCCN[Cu]	3.0168539784964566e-05	7.785483703882677e-09	7.715341433077508e-09	6.197651474502053e-09
CC(CN(C)C(COC(=O)[Au])C(C)(C)C)O[Cu]	1.1257578136687213e-05	5.566466503207407e-09	9.177238534082037e-09	4.930103083122532e-09
CC(C)C(N[Cu])C(=O)NC(C#N)COC(=O)[Au]	1.3243237267653934e-05	2.823076195390918e-09	3.890330069642137e-09	1.6478041792340585e-09
CCCN(CCO[Cu])C(=O)C(C)OC(=O)[Au]	1.1442243350920234e-05	3.5171772065298762e-09	6.042162483864799e-09	3.2276021790522554e-09
CC(C)C(CNC(=O)CN[Cu])NC(=O)[Au]	1.3452346340011933e-05	2.2974922231273412e-09	3.263850065855814e-09	1.4376362004287852e-09
CCCC(CNCCC(C)COC(=O)[Au])O[Cu]	2.291923090359372e-05	7.557287599387384e-09	1.696787827669725e-08	8.442779947979155e-09
CCC(COC(=O)[Au])(N[Cu])NC(C)COC	1.568429925477083e-05	4.965170883979189e-09	8.483271373906119e-09	3.388939766889746e-09
CC(CNC(=O)[Au])NCC(C)(C)N[Cu]	1.3024980146712915e-05	3.2100455868581498e-09	3.814877527833721e-09	1.933135961753576e-09
CCC(NC(=O)COC(=O)[Au])C(O[Cu])C(C)C	1.2552947717202014e-05	3.4104618829569427e-09	5.729360505634643e-09	2.418148401795388e-09
CC(CCNC(COC(=O)[Au])C(C)C)O[Cu]	1.682336625940539e-05	6.050041448636762e-09	1.1513682785553418e-08	6.43395916206681e-09
CCC(CCCNC(=O)[Au])O[Cu]	1.824643943875941e-05	5.849460329847336e-09	9.424927540404231e-09	5.1755248718350794e-09
CCC(CN(CC)CCCOC(=O)[Au])O[Cu]	3.0512611539439854e-05	8.250679174191671e-09	1.8959395228949937e-08	9.598703130809085e-09
COCCNC(=O)C(O[Cu])C(C)(C)OC(=O)[Au]	1.635575739354323e-05	5.505516264799076e-09	7.228799180399377e-09	3.2442741787146304e-09
CC#CCCN(CC(C)OC(=O)[Au])C(C)CO[Cu]	1.8819697999283366e-05	6.201924143152153e-09	1.2585738964896403e-08	6.2107621837922045e-09
O=C([Au])NCCN[Cu]	2.3226532574271204e-05	2.1570241128376683e-09	2.634265232407189e-09	1.604694817405618e-09
CN(CCCO[Cu])CCOCCOC(=O)[Au]	0.00012180148689751153	1.1625357845863194e-08	3.000299917122658e-08	1.7216958791842574e-08
CC(C)C(CNC(=O)CCOC(=O)[Au])O[Cu]	1.693811745128781e-05	3.4911941404681657e-09	6.503333113585003e-09	2.8833890842578737e-09
CCCCC(N[Cu])C(OC(=O)[Au])C(F)(F)F	1.1621707480332552e-05	5.754843265297734e-09	8.38333748987813e-09	2.773772256538018e-09
CCCC(O[Cu])C(=O)N(C)CC(C)NC(=O)[Au]	8.710616427947511e-06	3.2012799161275386e-09	4.510532848814588e-09	2.365053666730303e-09
CC(CCO[Cu])NCCCOCCOC(=O)[Au]	7.149350021568005e-05	1.0954542383484354e-08	2.380898382643363e-08	1.503250995080931e-08
CC(CNC(=O)[Au])C(=O)NCC(N[Cu])C(C)C	1.2778671620088471e-05	2.902549934953474e-09	3.8196718143891e-09	1.6394057349607748e-09
COCC(O[Cu])C(=O)OCCCOC(=O)[Au]	2.6981639163958242e-05	5.8063271239774464e-09	1.2638170206644022e-08	6.354228819920155e-09
CCOCC(CNCC(CC)OC(=O)[Au])O[Cu]	2.9845065062881287e-05	7.458599710821474e-09	1.890618007125323e-08	7.97483855808962e-09
CC(CNC(=O)C(F)F)(CO[Cu])COC(=O)[Au]	1.6411028511608374e-05	4.847372559239206e-09	5.742420613846743e-09	2.6778660543159372e-09
N#CNC(=O)C(CSCCNC(=O)[Au])N[Cu]	1.61655914962609e-05	4.436233530070562e-09	3.52052230316919e-09	2.234384448612868e-09
N#CCC(CSCCCO[Cu])OC(=O)[Au]	4.9044506624740755e-05	8.82163734323609e-09	1.710636955448913e-08	8.478296490405129e-09
CCN(C)CC(C)(CO[Cu])COC(=O)[Au]	1.6565535518543577e-05	5.999674648247602e-09	1.0819865944470569e-08	4.749272074581982e-09
CCC(C)C(COC(=O)[Au])NC(=O)C(C)N[Cu]	1.078835204774908e-05	3.141897769943245e-09	4.535817267456892e-09	1.8573459365788444e-09
COCNC(=S)NC(CO[Cu])COC(=O)[Au]	1.957451994443495e-05	5.2573029041569136e-09	7.709205809372015e-09	4.069452653507818e-09
CC(CO[Cu])N(C)CCOCCOC(=O)[Au]	8.672835318505739e-05	9.446940499293021e-09	2.0317896327638717e-08	1.310351107205091e-08
CC(C)C(CO[Cu])NC(=O)C(C)(C)NC(=O)[Au]	1.1202119983693285e-05	3.084412112979069e-09	4.043909706652665e-09	1.7214535158082081e-09
CCCCOC(=O)C(CN[Cu])NC(=O)[Au]	1.4780489933780444e-05	4.232693292845802e-09	5.463017604186728e-09	2.373463459752377e-09
CCC(C)C(N[Cu])C(=O)NCC(C)NC(=O)[Au]	1.1349123448095729e-05	2.9047368881720835e-09	3.707279246596579e-09	1.5320618559734473e-09
COCCCCN(C)CC(CO[Cu])OC(=O)[Au]	4.4009515758530304e-05	9.628196164671204e-09	2.3702692371238227e-08	9.018476957902525e-09
CCCNC(=O)NC(CO[Cu])C(C)OC(=O)[Au]	1.3545459122397215e-05	4.622116631635485e-09	6.143008270181854e-09	2.6328465627878005e-09
CCNCC(COC(=O)[Au])O[Cu]	2.8539238444550738e-05	5.748107743137038e-09	1.3715540282381487e-08	5.304385143296497e-09
CCN(CCN[Cu])CC(C)(C)OC(=O)[Au]	1.8080720386848996e-05	4.550094850708921e-09	7.569232579655999e-09	4.200188678817583e-09
C#CC(C)(CCCC(C)(C)O[Cu])OC(=O)[Au]	1.0503955180812681e-05	5.581829929336543e-09	6.985599774343669e-09	4.3464371094018466e-09
CC(O[Cu])C(C)OC(=O)[Au]	9.151233145708752e-06	4.232647486252231e-09	8.172241648705e-09	4.068038926741454e-09
O=C([Au])NCC(O[Cu])P(=O)(O)O	2.0385342849417543e-05	4.4810603196518906e-09	2.5512965983439375e-09	2.8490410056899867e-09
CC(CC(C)O[Cu])NC(=O)[Au]	1.1386495530253003e-05	3.6040532577256613e-09	5.254510932929701e-09	2.90820756620443e-09
CC(C)(CCSCCCCO[Cu])OC(=O)[Au]	2.7183662527821193e-05	1.0069016209459246e-08	1.6048135404239733e-08	1.0888885221943274e-08
C=CC(OC(=O)[Au])C(=O)NCC(CC)O[Cu]	1.4386920706576901e-05	3.6979373574780983e-09	6.214418546278124e-09	2.9098848270903398e-09
CCCC(N[Cu])C(OC(=O)[Au])C(F)(F)F	1.0997655465919456e-05	5.349982975142159e-09	7.300545298121746e-09	2.4312140675250587e-09
O=C([Au])OCC#CC#CCO[Cu]	1.1216597350452366e-05	2.748888978428138e-09	4.877337401589209e-09	3.332458885705794e-09
O=C([Au])NCCNCCNCCCN[Cu]	5.461840205004632e-05	5.673735031595165e-09	7.499352194654532e-09	5.100700222516553e-09
CN(C)CCSCC(CO[Cu])OC(=O)[Au]	3.961344567041934e-05	7.87459270191478e-09	1.654961976064837e-08	7.515237328439516e-09
CCC(COC(=O)[Au])NC(=O)C(N[Cu])C(C)C	1.0556379144159223e-05	3.0238054816310466e-09	4.475237621709918e-09	1.9370900038494777e-09
CC(CCOC(=O)[Au])SCC(C)(C)CO[Cu]	1.688816992127385e-05	6.485563263197509e-09	1.1298165183544197e-08	6.68881601106729e-09
CN(CCC(=O)O)CC(COC(=O)[Au])O[Cu]	2.507365754550121e-05	6.674442561682953e-09	9.871079962394692e-09	4.3018404609051735e-09
O=C(CCCCCOC(=O)[Au])NOCCO[Cu]	4.093538694989165e-05	5.7567981221507305e-09	9.893305270681928e-09	6.497940046615303e-09
CC(O[Cu])C(=O)NC(CCOC(=O)[Au])C(C)C	1.1919638931531962e-05	3.787663597091081e-09	5.37201603092031e-09	2.712583401838733e-09
CC(CCN(C)CCOCCN[Cu])OC(=O)[Au]	6.69687526643011e-05	8.606670962906743e-09	1.6633486881087712e-08	1.0460020604019291e-08
CC(C)(CCNC(=O)[Au])NC(=O)CCN[Cu]	1.4841330963089145e-05	2.601531866536763e-09	3.121795498173304e-09	1.7339317538604566e-09
CC(CCCCO[Cu])NCC(C)(C)OC(=O)[Au]	1.7523275945142727e-05	7.068490033758637e-09	1.07324503983948e-08	7.565142273932084e-09
C=CCN(CCC#N)CC(OC(=O)[Au])C(C)O[Cu]	3.7070153127944755e-05	7.997983429278319e-09	1.4472157823582729e-08	5.526706478981946e-09
CC(C)(CCOC(=O)[Au])CNC(=O)CO[Cu]	1.3823672936706929e-05	3.415924002988326e-09	4.9276533666576125e-09	2.8425787166303338e-09
CCC(CNCCC(COC)O[Cu])OC(=O)[Au]	3.431413456134067e-05	8.00520761821578e-09	1.886138847388582e-08	8.622922841073914e-09
C=CCOCCN(CCO[Cu])CCOC(=O)[Au]	8.287726869137991e-05	1.021446559619929e-08	2.9225962990580333e-08	1.3075869271860673e-08
CCC(CO[Cu])(COC(=O)[Au])C(=O)O	1.4536232811765786e-05	4.879680643340898e-09	6.963410211014407e-09	3.0676824374768e-09
CC(C)(C#N)C(=O)NC(CO[Cu])COC(=O)[Au]	1.7921176620364198e-05	4.637821718470737e-09	5.2242120912115906e-09	2.5672029314382024e-09
CN(CCCCNC(=O)[Au])CCCO[Cu]	4.322907572086385e-05	8.0655845837314e-09	1.3762975919186566e-08	9.63180718396719e-09
COCCC(CO[Cu])NC(=O)COC(=O)[Au]	2.476592195526893e-05	4.255635273979949e-09	7.069327473261304e-09	3.535913237765649e-09
CCC=CCCN(CCO[Cu])CCOC(=O)[Au]	3.590388878646657e-05	8.672992882773986e-09	2.2372809256875943e-08	9.824011903030578e-09
CC(CNC(C)(CN[Cu])C(C)C)OC(=O)[Au]	1.1214834268146146e-05	4.434708721766121e-09	6.218447899548543e-09	3.1647277121944903e-09
C[Si](C)(CCCO[Cu])CCCOC(=O)[Au]	2.0007138105428972e-05	1.2092021759052897e-08	7.948737224896801e-09	7.883483264228631e-09
CC(CNCCCCO[Cu])OC(=O)[Au]	4.080417486006802e-05	8.977714700499992e-09	1.687044117997062e-08	1.1015515603635443e-08
CCCN(CC(O[Cu])C(C)OC(=O)[Au])C(C)C	1.1459873930347653e-05	7.112928612350576e-09	1.410453685589612e-08	5.447041072371963e-09
O=C(CO[Cu])NCC#CCOC(=O)[Au]	2.059170320613683e-05	2.546161224600089e-09	4.133918402135329e-09	2.254347438293402e-09
CCCC(OC(=O)[Au])C(=O)NCCCCN[Cu]	1.7636871877434015e-05	4.529557738471046e-09	6.060889972005353e-09	3.4488372454445375e-09
CCN(CCCO[Cu])CCOCCNC(=O)[Au]	8.343609693666017e-05	1.0076893531485782e-08	2.1188503281594987e-08	1.1806933304886405e-08
CCC(C)CNC(COC(=O)[Au])C(C)O[Cu]	1.2416448455984883e-05	6.2396567593544405e-09	1.2151963880629344e-08	5.336266983205523e-09
O=C([Au])OCCCS(=O)(=O)CCO[Cu]	1.639354208778554e-05	3.2298856726189475e-09	5.658557977224338e-09	2.8827497954860983e-09
CC(C)OCCN(CCO[Cu])CCOC(=O)[Au]	5.22133670278551e-05	9.461235659917849e-09	2.1596806640676434e-08	1.1063884923823677e-08
CCC(COC(=O)[Au])NC(=O)C(CC)CO[Cu]	1.2764292861337918e-05	3.6227774015300337e-09	5.939318291596063e-09	2.8242377259420324e-09
CC(OC(=O)[Au])C(CO[Cu])NC(=O)CCCF	1.857488740983451e-05	5.358237999835328e-09	7.812769292828799e-09	3.2474083272714338e-09
CCCCOCC(CNCCO[Cu])OC(=O)[Au]	3.7548135808166186e-05	8.681953390952922e-09	2.3893812424845103e-08	1.0002464760527345e-08
CC(C)(CC(=O)NCC#CCO[Cu])OC(=O)[Au]	1.2752685808983598e-05	2.8629963872788744e-09	4.078149101463364e-09	2.371075592581561e-09
CC(CO[Cu])CN(C)CC(C)(C)COC(=O)[Au]	1.3029088078960087e-05	5.103037972533976e-09	9.524807561871835e-09	5.6855332014758446e-09
CN(CCNC(=O)[Au])C(=O)CCN[Cu]	1.39481236905323e-05	2.283405800755588e-09	2.952137625721624e-09	2.007794221575565e-09
COCC(N[Cu])C(=O)NCCCCNC(=O)[Au]	2.142371834060344e-05	4.036867546266095e-09	4.648066148009716e-09	2.667101231978062e-09
CC(CCNCC(C)(C)O[Cu])COC(=O)[Au]	1.7575834319179435e-05	5.846301383849111e-09	9.804431125030953e-09	5.930168041241545e-09
C=CC=CCCN(CCO[Cu])CCOC(=O)[Au]	2.9948856850663713e-05	8.404521644875398e-09	1.84422659265214e-08	9.376908539354847e-09
CCC(=O)CNC(=O)C(CN[Cu])OC(=O)[Au]	1.6986216690084654e-05	4.41070233964737e-09	6.036395685182329e-09	2.180357961499769e-09
COC(=O)CN(C)C(=O)C(CNC(=O)[Au])O[Cu]	1.1108442465327551e-05	3.911863570518739e-09	4.677758536575592e-09	2.2167861530384095e-09
CC(C)COCCNC(CN[Cu])CNC(=O)[Au]	2.451534334195531e-05	6.045715413117684e-09	9.024897746888402e-09	4.13896591561163e-09
O=C([Au])OCCOCCNCCOCCO[Cu]	0.00018638359747727765	1.4045579750310791e-08	3.927906036210515e-08	1.9961867106325287e-08
CCN(C(=O)CO[Cu])C(C)COC(=O)[Au]	1.0602250961079157e-05	2.707960343061903e-09	4.59048793193363e-09	2.626617297690118e-09
CC(C)CC(N[Cu])C(CC(=O)O)OC(=O)[Au]	1.245600660924953e-05	5.166523986276851e-09	6.485369876462068e-09	2.7992468618073573e-09
CCCC(C)NC(CO[Cu])COC(=O)[Au]	1.3722468104103951e-05	5.859243541713211e-09	1.2281214028073964e-08	5.6150224888068615e-09
CC(CNCC[N+](=O)[O-])(CO[Cu])COC(=O)[Au]	2.548844788613183e-05	5.293078683726432e-09	7.010210354789681e-09	3.688660201796544e-09
CC(C#N)CN(C)CC(COC(=O)[Au])O[Cu]	2.7119733656479778e-05	7.095899076707423e-09	1.133182424358284e-08	4.624678535243173e-09
CCC(CNCCCC(C)O[Cu])OC(=O)[Au]	2.7488626476229706e-05	7.997471479823723e-09	1.5909589349662688e-08	8.847835712254781e-09
C=CCOCC(CNCCO[Cu])OC(=O)[Au]	5.626694294239448e-05	8.265948592605784e-09	2.2108415092356398e-08	9.378276869078962e-09
COC(C)(CNCC(CO[Cu])OC(=O)[Au])OC	2.5115331220469847e-05	7.792671339498961e-09	1.4070416395502427e-08	5.956345757552404e-09
CN(CCOC(=O)[Au])CC(CC#N)O[Cu]	4.880876961738605e-05	6.027256860965493e-09	1.2059200057541845e-08	6.1610736440739805e-09
CCC=C(C)C(=O)NC(CO[Cu])COC(=O)[Au]	1.0875727563651868e-05	4.553446098777237e-09	5.9013462938955e-09	3.069226929077681e-09
CC(C)C(NCC(COC(=O)[Au])O[Cu])C(N)=O	1.7437027801981064e-05	5.616969297270854e-09	7.712353722344599e-09	3.0858151009337038e-09
C=CC(C)(CNCC(CC)N[Cu])OC(=O)[Au]	1.7335300325716172e-05	4.764087177612472e-09	6.983102230063745e-09	3.6288527838698536e-09
O=CN(CCO[Cu])CCOC(=O)[Au]	2.0503391765869596e-05	3.5783638683095424e-09	5.977971634788393e-09	4.464367624713306e-09
CC(C)(CNC(=O)CN[Cu])NC(=O)[Au]	1.2056149646394307e-05	2.0374642630944865e-09	2.392548223228679e-09	1.2553805624071577e-09
CCN(CCOC(=O)[Au])CC(C)(O[Cu])C(C)=O	2.06935642599816e-05	5.955943921814175e-09	9.94668352146867e-09	4.836363111441465e-09
CC(C#CC#CC(C)OC(=O)[Au])O[Cu]	8.686751741555147e-06	3.487174257201121e-09	5.150351266586603e-09	3.44863554381569e-09
CC(CSC(C)C(C)O[Cu])OC(=O)[Au]	1.5929675904516258e-05	5.903700265822674e-09	1.2370992397309302e-08	6.35548649192958e-09
CCC(=O)NC(CC)(CO[Cu])COC(=O)[Au]	1.4603923186904178e-05	4.518157853006135e-09	6.689332753634318e-09	2.749984842047611e-09
CC(CNC(=O)CCNC(=O)[Au])N[Cu]	1.745443157309781e-05	2.3977163238521553e-09	3.05441223009038e-09	1.5934711319351367e-09
CCC(CCO[Cu])NC(=O)CCOC(=O)[Au]	1.854619065410671e-05	3.9233576513039845e-09	6.164643975491457e-09	3.4490274434163455e-09
CCC(C)(CCO[Cu])NC(=O)C(C)NC(=O)[Au]	1.0772193847141502e-05	3.0548046991619305e-09	3.97550175944233e-09	1.966984329448079e-09
CCC(CO[Cu])NC(C)CCCCOC(=O)[Au]	2.2478709768169914e-05	7.973086944668015e-09	1.3639559667248345e-08	9.79966094609693e-09
CC(COC(=O)C(CC(=O)O)O[Cu])OC(=O)[Au]	1.3924204724665777e-05	4.2611998199613745e-09	6.238180977001549e-09	3.1673707369796033e-09
CC(C)OCCCNCC(CO[Cu])OC(=O)[Au]	3.1739716989207096e-05	8.449097076548274e-09	1.8845732397356926e-08	7.791086031771171e-09
CCOCCC(=O)NCC(CNC(=O)[Au])O[Cu]	2.5662381088640153e-05	5.698127989570876e-09	9.952188884885886e-09	3.747296867194912e-09
CC(CN(C)C(C)CCOC(=O)[Au])O[Cu]	1.992758957634771e-05	5.922383139800004e-09	1.175225023219287e-08	7.848365138091569e-09
C=CC(CNCC(CC)N[Cu])OC(=O)[Au]	2.2331635467991596e-05	5.285805761648796e-09	8.676119997204708e-09	4.2882036288264565e-09
CC(CNC(C)(CNC(=O)[Au])C(C)C)N[Cu]	1.1516275345890254e-05	3.726149709290555e-09	4.35634032238195e-09	2.1014245421676416e-09
CCN(CC(C)COC(=O)[Au])C(C)CO[Cu]	1.7195587563169492e-05	5.941242786378656e-09	1.3014196205893585e-08	6.894255114980048e-09
CCC(=O)N(CC(C)O[Cu])C(C)COC(=O)[Au]	1.1159131875940575e-05	4.277951435192775e-09	6.067233370507592e-09	3.3325571050111646e-09
CN(CC(CO[Cu])OC(=O)[Au])C(=O)CCC#N	1.7004790274129565e-05	4.916499507572313e-09	7.296686881082621e-09	2.8541829008984892e-09
CC(CCN(C)C(=O)CCOC(=O)[Au])O[Cu]	1.204194113774703e-05	3.4666635968440545e-09	5.282785778137472e-09	3.779912529523724e-09
CC(CCNC(=O)CO[Cu])CCOC(=O)[Au]	2.0399311512222632e-05	3.966112692322318e-09	6.586912585724822e-09	3.959499568747753e-09
CC(CCNC(C)C(C)OC(=O)[Au])CCO[Cu]	1.773807349506932e-05	6.82419534232546e-09	1.2690118571754673e-08	8.366775191498222e-09
CC(CCO[Cu])NC(=O)C(C)C(C)NC(=O)[Au]	1.1429849448495915e-05	3.2846152127953276e-09	4.240288440937552e-09	2.2624203576952553e-09
CC(C)C(CNC(C)C(C)(C)OC(=O)[Au])O[Cu]	1.0325682334021025e-05	5.00891774627364e-09	7.514003620757404e-09	4.03032065245348e-09
CC(C)(COC(=O)[Au])ONC(=O)C(C)(C)O[Cu]	1.2517556202168641e-05	3.290000015529986e-09	4.1182181660056695e-09	2.3949850124914086e-09
CC(CNCC(=O)CCO[Cu])OC(=O)[Au]	3.0003193990032426e-05	5.277170791434631e-09	1.041048972852945e-08	5.6892890618914244e-09
C=CC(O[Cu])C(=O)NCC(C)CCOC(=O)[Au]	1.5294078677337336e-05	4.248581953087217e-09	6.614987075641432e-09	3.6724585269055382e-09
COCC(C)N(C)CC(CO[Cu])OC(=O)[Au]	3.092593295255909e-05	7.689472710727016e-09	1.6001710906448183e-08	6.482037661318471e-09
COCC(C)(C)N(C)CC(COC(=O)[Au])O[Cu]	2.1030433747738268e-05	7.2893390316113015e-09	1.2898694892037476e-08	5.657767544123192e-09
C#CC(C)(N[Cu])C(=O)NCCCCCOC(=O)[Au]	1.9084252324668242e-05	4.8231336891391856e-09	5.525717779610448e-09	3.3435040222931237e-09
CC(C)(CCOC(=O)[Au])N[Cu]	1.0504204785884664e-05	3.575427696361852e-09	4.5710113535695395e-09	2.5856140558402816e-09
O=C([Au])NCCNC(=O)CCCCCCN[Cu]	2.6194273634905906e-05	4.8139275519838366e-09	5.568261209255034e-09	3.675690196600132e-09
C=CC(OC(=O)[Au])C(=O)N(C)C(CC)CO[Cu]	8.699591294340576e-06	3.4875496572536836e-09	4.684585286230884e-09	2.971075239397274e-09
CC(CC(C)(C)OC(=O)[Au])NC(=O)CO[Cu]	1.2095747157181212e-05	2.8101522500531254e-09	3.880745387746644e-09	2.223953487365169e-09
O=C(CCOC(=O)[Au])NC(CO[Cu])CC(F)F	2.0072728016904977e-05	3.608158025816924e-09	5.445171340056183e-09	2.7599035176145686e-09
CC(C)(CC(=O)NCCCCNC(=O)[Au])N[Cu]	1.441553516990032e-05	3.322725007034936e-09	3.531915055419194e-09	2.181771679037046e-09
CC(CC#N)NCC(O[Cu])C(C)(C)OC(=O)[Au]	1.8834079097739944e-05	5.173210495420736e-09	7.835257611689261e-09	3.35314242102841e-09
CC(O[Cu])C(C)SCCC(C)(C)OC(=O)[Au]	1.378835797221896e-05	6.398944596998463e-09	9.90176899119612e-09	5.998979115329849e-09
COCCN(CCO[Cu])CC(C)(C)NC(=O)[Au]	2.7886962328129002e-05	6.296750712743196e-09	1.1294476340459625e-08	5.552007575177103e-09
CCOC(=O)C(NC(=O)[Au])C(CC)O[Cu]	1.1910207284981156e-05	4.646132596285203e-09	7.378048402173232e-09	2.831021059354402e-09
CCC(=O)NC(CO[Cu])C(C)OC(=O)[Au]	1.450289925041382e-05	4.7084905161512705e-09	6.348495995768403e-09	2.7946807275997173e-09
CC(C)CCN(CCN[Cu])CCOC(=O)[Au]	2.7024280497903276e-05	6.534944446514532e-09	1.3438780793283285e-08	6.720043742531655e-09
C=CC(O[Cu])C(=O)OCCC(C)(C)OC(=O)[Au]	1.0987865634608724e-05	4.2136926048643946e-09	6.737652373938936e-09	4.102135483938761e-09
COCC(CN(CCOC(=O)[Au])C(C)C)O[Cu]	3.169766856105988e-05	7.559805986694635e-09	1.7210850413953617e-08	8.07027344189188e-09
CN(C)C(CO[Cu])COC(=O)[Au]	3.398612105583314e-05	5.688956329788081e-09	8.525259355985131e-09	5.213545882982957e-09
CCCNC(=O)C(CO[Cu])NC(=O)[Au]	1.4356543130100649e-05	3.5812212267896426e-09	5.0883631641683935e-09	1.968526202786801e-09
COCCC(C)(CN[Cu])OC(=O)[Au]	1.8184262414335637e-05	5.836676190335337e-09	9.059915560103627e-09	4.226011747761598e-09
CC(CCCC(C)(C)O[Cu])CCOC(=O)[Au]	1.2568870163726418e-05	7.3844626804615055e-09	1.1460519646623178e-08	7.502311632513557e-09
CC(OC(=O)[Au])(C(N[Cu])C(=O)O)C(F)(F)F	1.0650569482969324e-05	4.372665439864503e-09	3.5822764664500687e-09	1.601987783864085e-09
CC(NC(=O)[Au])C(=O)NC(CO[Cu])C(C)(C)C	9.552555508733994e-06	3.136328900580095e-09	3.813574193032638e-09	1.622854372567399e-09
COCC(COC(=O)[Au])NC(=O)CO[Cu]	2.3497752224039523e-05	3.5156100717723446e-09	6.14213701233761e-09	2.9044894277707775e-09
N#CCCC(C#N)CNC(CO[Cu])COC(=O)[Au]	3.4833737920212257e-05	6.196348703848405e-09	1.0177870248139094e-08	4.380064944875719e-09
C=C(Cl)CN(CCO[Cu])CCOC(=O)[Au]	4.475003610011883e-05	1.0109696780051995e-08	1.9129880187381163e-08	9.934404517730676e-09
C[Si](C)(C)CC(CO[Cu])OC(=O)[Au]	9.975300099902331e-06	8.174982468960822e-09	5.140627320400334e-09	3.313477302527092e-09
O=C(CCO[Cu])CCOC(=O)[Au]	2.796970655615391e-05	5.376066102084256e-09	1.1220071384408299e-08	5.492582640937047e-09
CCC(CC)C(CNC(=O)[Au])N[Cu]	1.2255656779150473e-05	4.1540067700777795e-09	5.817861791761138e-09	2.0222749394354124e-09
CC(C)C(COC(=O)[Au])NCC(C)(C)O[Cu]	1.1215911401796435e-05	4.854511676184339e-09	7.950636534100727e-09	4.161825817700984e-09
CCN(CCCCCOC(=O)[Au])CCO[Cu]	5.0251479182518166e-05	1.094252556682312e-08	2.493481612614852e-08	1.437374017085239e-08
CC(CN(CCC#N)CCO[Cu])OC(=O)[Au]	4.826238835685717e-05	7.169554162840957e-09	1.4109605786190447e-08	7.142773850258528e-09
COC(=O)CNC(CO[Cu])COC(=O)[Au]	2.2429624344525246e-05	5.618784814323861e-09	8.439216919033782e-09	4.6955222195415905e-09
C#CC(=O)N(CC(C)O[Cu])C(C)COC(=O)[Au]	6.2055382945095525e-06	3.422922766528381e-09	4.7684155987567486e-09	2.7137428986640573e-09
CCCC(OC(=O)[Au])C(=O)N(C)CCO[Cu]	9.780605679632304e-06	3.58342319094852e-09	5.4668492719445815e-09	3.3263680455709563e-09
CC(C)CC(C)CNC(CO[Cu])COC(=O)[Au]	1.3616887204544006e-05	6.530425810850969e-09	1.2827454120366013e-08	5.896576672594065e-09
CC(CC(C)NC(=O)CN[Cu])NC(=O)[Au]	1.3125137747640699e-05	2.1642177269943994e-09	2.674363276298497e-09	1.4678923258792478e-09
CC(CONC(=O)C(C)NC(=O)[Au])N[Cu]	1.6382411480495754e-05	2.3179990305825917e-09	2.937392624051151e-09	1.5323599758607156e-09
CCN(CCCOC(=O)[Au])C(C)CO[Cu]	2.9926459504001433e-05	7.504356373146354e-09	1.5491532055183012e-08	9.069575490529597e-09
CC(CN(CC(F)F)CC(C)OC(=O)[Au])O[Cu]	2.2899510554886893e-05	6.2498551209517635e-09	1.2850696594562637e-08	5.9185210966576314e-09
CN(CCNC(=O)[Au])C(=O)C(CC(=O)O)N[Cu]	1.1673754343501826e-05	2.8429046902325273e-09	2.750772981587715e-09	1.7373031216100056e-09
CC(CC(=O)O)SCC(COC(=O)[Au])O[Cu]	1.6629218125829224e-05	6.466621621286166e-09	1.0448700480662567e-08	4.419386655712348e-09
CC(C)OC(=O)C(C)(CO[Cu])COC(=O)[Au]	1.3733905664975871e-05	5.2755367168519926e-09	8.25401112696286e-09	3.953124115319617e-09
CC(C)C(CCNC(=O)CO[Cu])OC(=O)[Au]	1.6255408206854616e-05	3.376961427163319e-09	5.992878874345361e-09	2.8664960654574165e-09
CCN(CC(C)(C)O[Cu])CC(C)(C)OC(=O)[Au]	1.0336841569775538e-05	4.791929279487493e-09	7.717593504622281e-09	4.154462565142995e-09
CCCCCC(CO[Cu])OC(=O)[Au]	1.4809555376343647e-05	7.605682643848697e-09	2.0076370879763246e-08	7.100053153291007e-09
C=CC(CO[Cu])NCC(OC(=O)[Au])C(C)C	1.9157020765592967e-05	5.913001647449871e-09	1.1747072794345714e-08	5.610440358711532e-09
COCCCN(CCNC(=O)[Au])CCO[Cu]	5.6516920508187265e-05	7.981339781841364e-09	1.8175757929583738e-08	8.818953242319618e-09
CC(C)CC(CNC(=O)[Au])NC(=O)C(C)N[Cu]	1.2116019677653813e-05	2.9717060607139724e-09	3.5484966535600928e-09	1.6014504284950794e-09
CC(CO[Cu])NCC(C)OC(=O)[Au]	1.9079087510518863e-05	4.993334958587275e-09	9.575466473001023e-09	5.734549422450591e-09
C=CC(CNC(CCC)CCOC(=O)[Au])O[Cu]	2.270395879913031e-05	7.644657804655344e-09	1.6581701392737056e-08	8.085775889820648e-09
CC#CCN(C)CC(OC(=O)[Au])C(C)(C)O[Cu]	1.438944289445474e-05	5.75723159389307e-09	8.663958233279445e-09	3.8365432637863826e-09
CCC(CCO[Cu])OC(=O)[Au]	1.6528749964066843e-05	6.75935723960314e-09	1.4433222610316281e-08	7.051459242093367e-09
C=CC(OC(=O)[Au])C(=O)NC(COC)CO[Cu]	1.7703265393073948e-05	4.133417748892946e-09	6.682745928749475e-09	3.2076332006631294e-09
C#CC(C)NC(=O)C(CN[Cu])NC(=O)[Au]	1.47138952526244e-05	3.1990394812217655e-09	3.3331549239880315e-09	1.305904294295442e-09
O=C([Au])NCC(N[Cu])C(=O)NCC(F)(F)F	1.5343565442632755e-05	3.612532392740476e-09	3.3238070143579337e-09	1.33160985306762e-09
CCN(CCCCCOC(=O)[Au])CCCO[Cu]	5.026772494010871e-05	1.1781296065393038e-08	2.6734104418896445e-08	1.563117660922255e-08
CCC(C)N(CC)C(=O)C(CO[Cu])NC(=O)[Au]	9.712132751944101e-06	4.0099522395879415e-09	5.996151537432821e-09	2.0867811256676833e-09
CC(Cl)=CC(=O)NC(CO[Cu])COC(=O)[Au]	1.5857145822959404e-05	4.780519565561814e-09	5.412524808871508e-09	2.826904258061094e-09
CC(CNC(=O)CC(C)(C)CN[Cu])NC(=O)[Au]	1.0892307415245978e-05	2.6787763127220645e-09	3.183895095801765e-09	1.669466081768862e-09
COCCC(N[Cu])C(=O)NC(C)CNC(=O)[Au]	1.6064040115621854e-05	3.6688723353156444e-09	4.244013923125894e-09	2.0990626451006407e-09
CNCCNC(=O)C(CCNC(=O)[Au])N[Cu]	2.082829691141919e-05	3.3835737732641893e-09	3.966893125154377e-09	1.940360387888141e-09
CCC(CO[Cu])CC(CC)COC(=O)[Au]	1.3452206023213905e-05	6.958339270569944e-09	1.5340096442092966e-08	7.0165003304551685e-09
CC(CCOC(=O)[Au])NC(=O)CC(C)(C)O[Cu]	1.0897596162367383e-05	3.2350984381841034e-09	4.426709779138395e-09	2.690970271989434e-09
C=C(C)CNC(=O)C(CCNC(=O)[Au])N[Cu]	1.5758945732898407e-05	3.769707468430108e-09	4.118466616251099e-09	1.8901840755723476e-09
CCCCCCCNCC(CO[Cu])OC(=O)[Au]	2.372139525724278e-05	8.401145957514264e-09	2.362640966240945e-08	7.943279603730767e-09
CN(CCC#N)C(=O)CC(CNC(=O)[Au])O[Cu]	1.6830287314477053e-05	4.3660182828516435e-09	6.028418306639979e-09	2.5006110732687267e-09
CC(CCO[Cu])CCOC(=O)[Au]	1.9902016868432344e-05	7.880258244174627e-09	1.605204579257891e-08	9.464294374676828e-09
CC(C)(CNC(CCN[Cu])C(F)F)NC(=O)[Au]	1.4754923766670542e-05	3.765886702191248e-09	4.359700947716076e-09	2.1499808913490353e-09
CC(CCNS(=O)(=O)CCNC(=O)[Au])O[Cu]	1.6164024126458196e-05	2.5940413821257816e-09	4.185041413929299e-09	2.1035473875080208e-09
CC(C)(NCC(CO[Cu])OC(=O)[Au])C(=O)O	1.5797443471903942e-05	5.605583807913381e-09	6.9237487540163356e-09	3.202628764805873e-09
CC(CNC(=O)C(CC(=O)O)NC(=O)[Au])N[Cu]	1.3368187553219366e-05	2.895231198460097e-09	2.8318320976674185e-09	1.4824167039784847e-09
COCC(CN(C)CCC(C)OC(=O)[Au])O[Cu]	3.323108796188488e-05	7.47192837245866e-09	1.7481461577585107e-08	8.973407699153951e-09
C#CCCCN(CCO[Cu])CC(C)OC(=O)[Au]	2.981430637440708e-05	7.626279184916905e-09	1.7330437641912544e-08	7.996212002679151e-09
CNCC(C)(CN(C)CCCNC(=O)[Au])O[Cu]	2.5992459143820838e-05	5.031916201281521e-09	7.9701188936546e-09	4.89708452361499e-09
CCC(CC)NCC(COC(=O)[Au])O[Cu]	1.3892179622598047e-05	6.265932325180753e-09	1.4152226153129908e-08	5.244477783425983e-09
CCCC(CNCC(C)O[Cu])OC(=O)[Au]	1.9955579316355633e-05	6.870149693610837e-09	1.496381533393119e-08	7.095742551662246e-09
CC(CCOC(=O)[Au])NC(=O)CN[Cu]	1.4840368670570816e-05	2.529478544529587e-09	3.6256518581852284e-09	2.154198901039595e-09
CCCC(CNCC(C)COC(=O)[Au])O[Cu]	1.975619799613327e-05	6.933828568719505e-09	1.5683520285781504e-08	7.454586354327375e-09
CN(CC(C)(C)CN[Cu])C(=O)CCNC(=O)[Au]	1.0464593916509834e-05	2.6598766684839003e-09	3.169573666518538e-09	1.993099590882093e-09
CNCC(O[Cu])C(C)C(=O)NCCNC(=O)[Au]	1.942130103591417e-05	3.1862595487808784e-09	4.806302488506828e-09	2.3994433452929556e-09
O=C([Au])OCCCCCCCCCO[Cu]	4.408882046118145e-05	1.5988640955059737e-08	3.422399706634005e-08	2.0539010172392466e-08
CCCCC(CC)NC(CO[Cu])COC(=O)[Au]	1.3583395000140195e-05	6.622334293073912e-09	1.470118456703931e-08	6.245860066750082e-09
COC(=O)C(C)(COC(=O)[Au])N[Cu]	1.31949582374647e-05	3.493234172619709e-09	4.82568311527439e-09	2.1069610152319716e-09
CC(CCO[Cu])NC(=O)C(C)NC(=O)[Au]	1.237336658689418e-05	2.919196636751835e-09	3.5387831442891643e-09	1.9941416300677998e-09
O=C(CC(CN[Cu])OC(=O)[Au])NCC(F)F	2.0035882679262317e-05	4.4097102083422204e-09	5.46568879207697e-09	2.2962723690623812e-09
C=C(C)C(=O)NC(CC)(CO[Cu])COC(=O)[Au]	1.0769203904827567e-05	4.154009161316978e-09	5.585782228959459e-09	3.03340990126146e-09
CC(CO[Cu])NC(=O)C(C)(C)COC(=O)[Au]	1.2081509229346582e-05	3.0981493527574602e-09	4.241472934053362e-09	2.258470384515539e-09
CCC(=O)C(=O)NC(CO[Cu])C(C)OC(=O)[Au]	1.3106352974364968e-05	4.833840320870373e-09	6.114909022565651e-09	2.8889983912121363e-09
CC(CN[Cu])OCCOC(=O)[Au]	3.971457780115318e-05	7.138790713159235e-09	1.3118514510264842e-08	6.607165722161027e-09
CC(C)(CCCC(C)(O[Cu])C(=O)O)OC(=O)[Au]	1.2139301835717526e-05	5.530023794700771e-09	5.9509369643595556e-09	3.525736080485503e-09
CC(C)(CNC(=O)[Au])CC(=O)NCCCO[Cu]	1.3124715556632129e-05	3.469084671572384e-09	4.586888676921449e-09	2.7952129519603486e-09
CC(=CC=CN)N(CCN[Cu])CCOC(=O)[Au]	1.2793395911155874e-05	3.6424776864988905e-09	4.5470702092383064e-09	3.4094439091900305e-09
CNC(=O)CSCC(COC(=O)[Au])O[Cu]	1.709015769189207e-05	5.33791126502099e-09	7.198369737202876e-09	3.602975425680816e-09
CC(COC(=O)[Au])(O[Cu])C(=O)O	1.4120395464334282e-05	4.2840072782643086e-09	4.69878420285152e-09	2.4121280000372883e-09
CC(CCCCOC(=O)[Au])NCC=CCO[Cu]	3.188092326607693e-05	7.782522769832585e-09	1.4620788339049365e-08	1.1278102569704626e-08
CC(CCN(C)C(C)CO[Cu])OC(=O)[Au]	1.9807128084853567e-05	5.799332374717369e-09	1.1542829481134688e-08	7.522578874003363e-09
CCC(CNC(COC(=O)[Au])C(C)C)O[Cu]	1.5172973174510002e-05	5.913852658024057e-09	1.1753808482314871e-08	5.676247191129312e-09
CCCC(O[Cu])C(=O)NCCOC(=O)[Au]	1.557049538008368e-05	3.5541151955712794e-09	6.222482014571283e-09	3.0079177048598393e-09
CC(CNCCC(C)(C)CO[Cu])OC(=O)[Au]	1.6648385362694917e-05	5.737612314513971e-09	9.348739317981887e-09	5.665272443952933e-09
CCN(CCN[Cu])CC(CNC(=O)[Au])C(C)C	2.089326823869452e-05	4.841213102344772e-09	7.982560155341324e-09	3.809116012760503e-09
CN(CCOC(=O)[Au])C(=O)CCCCN[Cu]	1.5139878503701393e-05	4.056115843109229e-09	5.003552373277597e-09	3.928499932329867e-09
CCC(CC)CNC(CO[Cu])COC(=O)[Au]	1.5226554805292348e-05	6.262557119437598e-09	1.4069599981246626e-08	5.834762055534551e-09
COCC(CCNC(=O)[Au])O[Cu]	2.756886711195336e-05	5.742591185496109e-09	1.0844981362505357e-08	5.02750602811663e-09
C=CC(C)(OC(=O)[Au])C(=O)NCC(C)N[Cu]	1.4667996916791286e-05	3.0925451579462226e-09	3.957282914461515e-09	2.0022739632030156e-09
C=CCCCN(CCCO[Cu])CCOC(=O)[Au]	4.7800649752346256e-05	1.0400273254339268e-08	2.733821155836756e-08	1.2681680574434244e-08
O=C([Au])OCC(N[Cu])C(=O)NCCOCCF	2.659468005831931e-05	5.573986339150117e-09	8.0186157002374e-09	3.2890195125451466e-09
O=C(CCCCO[Cu])NCCCOC(=O)[Au]	2.7976637137592866e-05	5.59458143703434e-09	8.580267545351157e-09	5.549887758560212e-09
CC(CN(C)CC(C)OC(=O)[Au])O[Cu]	2.0200382359796643e-05	5.348432879893408e-09	1.1648218804617593e-08	6.868522100606645e-09
CC(C)(CCO[Cu])CC(C)(C)COC(=O)[Au]	8.385284265488544e-06	4.907845131717263e-09	7.048880532206978e-09	4.336531945377854e-09
CC(C)COCC(CNCCNC(=O)[Au])O[Cu]	2.9347855359928945e-05	6.434149534272324e-09	1.327818361755566e-08	5.897360138861043e-09
C=CCCNCC(COC(=O)[Au])O[Cu]	3.3286676094093836e-05	7.390140581668682e-09	1.7939367220198312e-08	6.6452817636927986e-09
CC(CF)NCC(CC(C)(C)O[Cu])OC(=O)[Au]	1.2419758181322203e-05	5.43206802608438e-09	8.634380435639323e-09	3.863738718476131e-09
CC(CCO[Cu])NC(=O)C(C)(C)NC(=O)[Au]	1.2624032676202083e-05	3.175626372823909e-09	3.6975997604572376e-09	2.0124560287201744e-09
CC(COC(=O)[Au])CN(C)C(C)CO[Cu]	1.785284317411065e-05	5.273538852519484e-09	1.1028867774985213e-08	6.810730568553684e-09
CN(CCC(C)(C)OC(=O)[Au])CC(C)(C)O[Cu]	1.1795439027243897e-05	4.864504953850778e-09	7.35716421862187e-09	4.616363515404665e-09
CC(O[Cu])C(C)(NC(=O)[Au])C(=O)O	1.1129836641201742e-05	3.7044257979025435e-09	3.92469940961632e-09	1.7517513062037933e-09
CC(C)(C)NC(=O)C(COC(=O)[Au])N[Cu]	1.1917835866841372e-05	3.6003630835656264e-09	4.233345359598139e-09	1.6044945638087138e-09
CC#CCN(C)CC(C)(CO[Cu])COC(=O)[Au]	1.6879175159917023e-05	5.87223125169182e-09	1.0041789886613727e-08	4.3725541850812995e-09
CC(C)C(NC(=O)[Au])C(C)O[Cu]	9.382287568388384e-06	4.021558124115991e-09	6.135961133008253e-09	2.3944242375578083e-09
CCC(NCC(COC(=O)[Au])O[Cu])C(=O)OC	1.545878439213961e-05	6.0310954249277125e-09	9.85257206218625e-09	4.346908013252428e-09
CC(C)N(C)C(=O)C(CO[Cu])NC(=O)[Au]	8.843737838844693e-06	3.3926073606369967e-09	4.1238114486894586e-09	1.692642729044629e-09
C#CCCCC(=O)NC(C)(CO[Cu])COC(=O)[Au]	1.7348219161907335e-05	4.72321483640043e-09	7.523839976015167e-09	2.9606440737909948e-09
CC(O[Cu])C(=O)NCCC(OC(=O)[Au])C(=O)O	1.4378570792555216e-05	3.614389067825737e-09	4.193945185739594e-09	2.237670054563004e-09
CC(C)(OC(=O)[Au])C(=O)NCC(O[Cu])C(=O)O	1.3967623820738721e-05	3.4930672746264694e-09	3.6851146158593686e-09	1.959014272133654e-09
CC(SCC(CO[Cu])OC(=O)[Au])C(=O)O	1.8068009906145447e-05	6.31382586643362e-09	8.393887031595822e-09	3.960503942989757e-09
CCC(CCO[Cu])CNC(C)CCOC(=O)[Au]	2.2448561152930437e-05	7.594289521857103e-09	1.5309843807261758e-08	9.291360482767463e-09
O=C([Au])NCCNCCCCNCCN[Cu]	5.304608782655097e-05	6.563983791871987e-09	8.815335588845219e-09	5.9976718422053396e-09
CC(C)C(CNCCO[Cu])OC(=O)[Au]	2.6205650824820046e-05	6.276212651651186e-09	1.2884903787766712e-08	6.5549910039188e-09
CCCC(OC(=O)[Au])C(C)(C)CO[Cu]	8.464081957999126e-06	5.591608417603081e-09	9.238302527016278e-09	4.498734879755519e-09
C=CCC(C)NC(=O)C(COC(=O)[Au])N[Cu]	1.5925836397331976e-05	4.13413543416691e-09	5.696511782516661e-09	2.0909382146759196e-09
O=C([Au])NC(CCO[Cu])P(=O)(O)O	2.095205087710545e-05	5.086221858910955e-09	2.8288827667562174e-09	3.3170708667734145e-09
CCC(C)(OC(=O)[Au])C(=O)NC(C)CCO[Cu]	1.2819479730302978e-05	3.7450390456618925e-09	5.1263517211768125e-09	2.886074582334799e-09
CC(CN[Cu])N(C)CCOCCNC(=O)[Au]	5.1254270900988654e-05	6.758493493060291e-09	9.735453796543371e-09	6.126134111220264e-09
O=C([Au])OCC(=O)OCCCCCO[Cu]	2.9830091121742886e-05	6.588992299628722e-09	1.2733285595510102e-08	8.508724851342848e-09
CCN(CCN[Cu])CC(CC(F)F)NC(=O)[Au]	2.5240165020274334e-05	4.69791332585399e-09	6.4860262201202505e-09	3.2920187491508242e-09
COC(=O)N(CCCN[Cu])CCCNC(=O)[Au]	2.0114510120648374e-05	4.244000242063488e-09	4.5753761077546466e-09	3.250853137573991e-09
CC(C)(CCCOC(=O)[Au])CN[Cu]	1.2200558172676352e-05	5.324179636035275e-09	6.94815102977006e-09	4.268236742036447e-09
CC(COC(=O)[Au])N(C)CC(CC#N)O[Cu]	3.339012693041622e-05	5.2814290510700075e-09	9.870485162344628e-09	5.034451947642783e-09
CC(F)(F)C(=O)NCC(CO[Cu])OC(=O)[Au]	1.831493745923539e-05	5.215355895535306e-09	6.827661002591522e-09	2.5501014018616975e-09
CC(CCO[Cu])SCCCCOC(=O)[Au]	4.1840538943890756e-05	1.153696087975748e-08	2.3520703106376774e-08	1.4529265837794078e-08
CCC(CN(C)CCCCCO[Cu])NC(=O)[Au]	2.9339644005596208e-05	7.629988791954827e-09	1.2678202670156145e-08	8.21262797300443e-09
CCN(CCN[Cu])C(=O)C(C)(C)CNC(=O)[Au]	1.2209090979077167e-05	2.745396021581227e-09	3.5607460402433556e-09	1.980068888286308e-09
O=C([Au])NCCCOCCCN[Cu]	4.597551471027848e-05	8.252642649828903e-09	9.801995752866289e-09	6.6799390523780596e-09
COC(=O)C(CN(C)CCO[Cu])OC(=O)[Au]	2.2844355501964086e-05	5.776713780021337e-09	1.0130867609078692e-08	5.207806028508571e-09
C=C(COC(=O)[Au])C(=O)N(C)CCC(C)O[Cu]	1.3517751237192118e-05	3.7916225718943704e-09	4.889122287027591e-09	4.44381990558693e-09
CNC(=O)C(N[Cu])C(C)OC(=O)[Au]	1.1064929215345534e-05	3.119621824844992e-09	3.248742575521251e-09	1.508023120358397e-09
CCC(C)(OC(=O)[Au])C(=O)N(C)CCO[Cu]	9.330797406961773e-06	3.174095212268516e-09	4.460055366333417e-09	2.9976543204431844e-09
O=C([Au])OCCCCCO[Cu]	4.2927401463032215e-05	1.1809703659138546e-08	2.3634366723990158e-08	1.4076787025174867e-08
CC(CCNC(=O)NCC(C)NC(=O)[Au])N[Cu]	1.4856834996287882e-05	2.5760966330662153e-09	2.873746133807973e-09	1.5954312705613577e-09
C=C(CC(OC(=O)[Au])C(C)C)C(C)CO[Cu]	1.1718150189924372e-05	5.840490878497373e-09	1.128731876183441e-08	5.7013407748996406e-09
CC(C)CC(CNC(=O)[Au])NC(=O)CN[Cu]	1.3863285909381984e-05	2.612891343113237e-09	3.6901005480608703e-09	1.709624370427804e-09
CC(C)(CN[Cu])CC(=O)NCCNC(=O)[Au]	1.2854297292609822e-05	2.6165277796472756e-09	3.249911989064145e-09	1.8228498632250529e-09
CC(C#N)C(=O)NC(COC(=O)[Au])C(C)O[Cu]	1.749832022504039e-05	4.952646147685999e-09	5.569341516587748e-09	2.5700128807821116e-09
CC(CN(C)CCCCCCO[Cu])OC(=O)[Au]	3.83704268046204e-05	1.0314874302256287e-08	2.086155945841926e-08	1.436765033359943e-08
O=C([Au])OCC(CO[Cu])NCC(F)F	2.5836921755793537e-05	5.500566252739592e-09	9.24812412372011e-09	4.4952236088372635e-09
CCN(CCOC)CC(COC(=O)[Au])O[Cu]	5.0015153957962415e-05	9.254790455067814e-09	2.2594976813323382e-08	8.23645822413329e-09
CC(NCC(CN(C)C)OC(=O)[Au])C(C)O[Cu]	2.277945923061522e-05	6.305502467846315e-09	1.0524786385146473e-08	5.715470664343497e-09
CCCNC(=O)NC(C)(CO[Cu])COC(=O)[Au]	1.3199710918402865e-05	4.175725579981447e-09	5.575503592715058e-09	2.421063052189893e-09
CCCC(CCNC(C)C(C)O[Cu])OC(=O)[Au]	1.5142106276450744e-05	6.739014642410304e-09	1.3462091869766639e-08	7.1690151802976475e-09
CN(CCCCNC(=O)[Au])CCCN[Cu]	3.485924365988746e-05	6.3340895639785445e-09	7.942457507305128e-09	5.776666560332941e-09
CC(OC(=O)[Au])C(N[Cu])C(=O)N(C)CCC#N	1.3738193530252607e-05	3.868314271399877e-09	5.1722079799541316e-09	1.900118559636793e-09
C=CC(C)(CNCCC(C)N[Cu])OC(=O)[Au]	1.924983981786447e-05	4.886404327538176e-09	6.853337979023272e-09	3.961750304708736e-09
C#CCN(CC(OC(=O)[Au])C(C)O[Cu])C(C)(C)C	1.2218564619654403e-05	6.171576263046937e-09	9.20416721430718e-09	3.757003503032236e-09
CCC(CN(C)C(C)CCOC(=O)[Au])O[Cu]	1.9637578766025938e-05	6.368274865242339e-09	1.3168284776652935e-08	7.942357837326278e-09
CC(C)(NC(=O)[Au])C(=O)NCCCO[Cu]	1.6038175814088065e-05	3.4206185770052766e-09	3.989205416049891e-09	2.3099437265399716e-09
C=CCC(CNC(C)CCOC(=O)[Au])CO[Cu]	2.7243624139105626e-05	7.506931448304612e-09	1.5669416339482603e-08	8.834316412071511e-09
CN(CCCCCOC(=O)[Au])C(=O)CCO[Cu]	1.7293263542365064e-05	5.461319065848245e-09	7.207991237252932e-09	5.915049045561104e-09
CC(C)CNC(=O)NC(CO[Cu])COC(=O)[Au]	1.4042865943834386e-05	4.446565560810413e-09	6.064060841806054e-09	2.6692927076824338e-09
O=C([Au])OC(CNCCCS)CO[Cu]	3.8391199368564286e-05	7.104566112543362e-09	1.6678907495274703e-08	8.162192629475664e-09
CC(C)(CNCC(CO[Cu])OC(=O)[Au])C(N)=O	1.8838539061507178e-05	5.903433154241293e-09	7.087851338066852e-09	3.0125030827173336e-09
CCC(CCNC(=O)CCNC(=O)[Au])O[Cu]	1.9005141612589312e-05	3.3885258259300442e-09	5.6575512919021005e-09	2.893298887199057e-09
CN(CCCCCCO[Cu])CCNC(=O)[Au]	4.5494153644892804e-05	8.808695550624782e-09	1.6352299769830843e-08	1.1224405812676558e-08
C#CC(COC(=O)[Au])NC(=O)CCO[Cu]	1.909825553889437e-05	3.1012997918384165e-09	4.621642518462354e-09	2.378711652295586e-09
CC(OC(=O)[Au])C(CN(C)CC(N)=O)O[Cu]	2.865005169977642e-05	6.085120742049026e-09	7.658046163642209e-09	3.3751109192144906e-09
CC(OC(=O)[Au])C(CO[Cu])NC(=O)C(C)(C)C	1.2358176968523094e-05	4.944275931704624e-09	5.658696480497918e-09	2.5471141002007613e-09
CCCC(OC(=O)[Au])C(=O)OCCCO[Cu]	1.5817986115643425e-05	5.563556463748579e-09	1.1498493392779295e-08	6.060679244373752e-09
CCC(CC#N)NCC(O[Cu])C(C)OC(=O)[Au]	2.20989098370278e-05	5.895569317830369e-09	1.0995808305472797e-08	4.169997071710145e-09
CC(COC(=O)[Au])CN(C)C(C)C(C)(C)O[Cu]	1.0234387112498014e-05	4.913481214817599e-09	7.785591265058006e-09	5.029832815917129e-09
CCC=C(F)C(=O)NCC(CNC(=O)[Au])O[Cu]	1.546704040318969e-05	4.370830852686526e-09	5.98265969427006e-09	2.471315539492322e-09
CCN(CCCCOC(=O)[Au])CCCO[Cu]	5.146429288693575e-05	1.0918682311471595e-08	2.4857326683489146e-08	1.4345046487912087e-08
CCOC(=O)CN(C)CC(CO[Cu])OC(=O)[Au]	2.4951030093096118e-05	6.77337312097706e-09	1.1927640473272116e-08	5.543816541871455e-09
CN(CCOC(=O)[Au])C(=O)CC(C)(C)O[Cu]	8.307781771849505e-06	2.7951209155914207e-09	3.872244753373181e-09	2.899933239830468e-09
CC(C)(C)CC(CNC(=O)CNC(=O)[Au])O[Cu]	1.1813521064069329e-05	3.0730002812196832e-09	4.6251561548109836e-09	2.067268561293448e-09
O=C([Au])OCCN(CCCCF)CCCO[Cu]	4.794359212608972e-05	9.987113143398064e-09	2.488035255372546e-08	1.1117550222234624e-08
O=C(CN[Cu])NCCCOCCOC(=O)[Au]	3.4577792198376185e-05	5.11463033362959e-09	8.2510298827107e-09	4.822812190542315e-09
O=C(CO[Cu])COC(=O)[Au]	2.100666840225067e-05	3.4914827442962916e-09	6.903231695412598e-09	3.749719661582222e-09
CCC(N[Cu])C(=O)NC(C)CNC(=O)[Au]	1.1756487325891084e-05	2.4663840320330233e-09	2.890281878790507e-09	1.4273267331585366e-09
C=CCCC(CO[Cu])NCC(CC)OC(=O)[Au]	2.3172930014288106e-05	7.250186862623149e-09	1.5841007879787303e-08	7.301432926771699e-09
CN(CCC#N)C(=O)C(CNC(=O)[Au])O[Cu]	1.5644801960263288e-05	3.850404888031404e-09	5.365252925108762e-09	2.0142547663851555e-09
CC(C)(CC(=O)NCCNC(=O)[Au])N[Cu]	1.2737726217531028e-05	2.3563904285409237e-09	2.8010244514539772e-09	1.5213897991365275e-09
CCC(CNCC(OC(=O)[Au])C(C)(C)C)O[Cu]	1.4332469623633051e-05	6.3363593623688e-09	1.0564168751779875e-08	5.094585439057579e-09
CC(C)C(OC(=O)[Au])C(=O)NOCCO[Cu]	2.274337226616203e-05	3.832276182105478e-09	6.3042989612639276e-09	3.388989708519735e-09
CC(C)(O[Cu])C(=O)NC(COC(=O)[Au])C(N)=O	1.4218541502921304e-05	3.243752799442071e-09	3.090036433045312e-09	1.637199110430172e-09
C=CC(CO[Cu])NC(=O)C(=C)COC(=O)[Au]	2.007678554518972e-05	3.5565858803114073e-09	4.987777824149545e-09	3.4429459113834862e-09
C=CC(CNCCC(C)COC(=O)[Au])O[Cu]	3.0308950609708197e-05	7.159218214366021e-09	1.502257669840828e-08	8.212309341056253e-09
O=C([Au])NCCNCCNCCN[Cu]	5.8017621443460104e-05	4.9871760578313475e-09	6.812029185680142e-09	4.551853751774431e-09
CC(C)CNC(=O)C(CO[Cu])NC(=O)[Au]	1.3337199270652003e-05	3.7388703008281315e-09	5.238329948409749e-09	1.9780273852886764e-09
CC(CCO[Cu])NCC(F)(F)COC(=O)[Au]	2.0347809826461813e-05	5.631606480249795e-09	9.745832882332112e-09	5.285485673579219e-09
CCN(CC(O[Cu])C(C)OC(=O)[Au])C(C)C	1.3047942074077408e-05	6.55519778709693e-09	1.244694928434991e-08	4.909594796689027e-09
CC(C)(F)CNC(=O)C(COC(=O)[Au])N[Cu]	1.2452946720835451e-05	3.829811068803787e-09	4.742120658828684e-09	1.7355512791505256e-09
CCCCOCC(CNC(=O)[Au])O[Cu]	2.234026086383809e-05	6.775968837211322e-09	1.590059881074385e-08	5.917960335203287e-09
C=C(CO[Cu])C(=O)N(CC)C(C)COC(=O)[Au]	1.4060354481423948e-05	3.400116517537045e-09	4.974899937492945e-09	3.800035904047686e-09
CCCC(C)N(C)CC(OC(=O)[Au])C(C)O[Cu]	1.3289334408328285e-05	6.976346613646911e-09	1.3703502709458008e-08	5.3799011990873526e-09
NC(CCOC(=O)[Au])=NOCCOCCO[Cu]	7.580133248337426e-05	8.973530845726347e-09	1.66468240788932e-08	8.582593433012182e-09
CN(CCCNC(=O)[Au])C(=O)CNCCN[Cu]	2.090452770486993e-05	3.2386976040922458e-09	3.8091230294179835e-09	2.8561518934535372e-09
CCN(CCCC(C)OC(=O)[Au])C(C)CO[Cu]	2.131641565077462e-05	7.561754962342983e-09	1.5037051599292245e-08	8.75782574988145e-09
C=CC(CO[Cu])NCC(C)(C)OC(=O)[Au]	1.603932730989177e-05	5.0358924912602214e-09	8.194520386150079e-09	4.553249514950092e-09
CCC(N[Cu])C(=O)NC(C)CCNC(=O)[Au]	1.2501688110095843e-05	2.6751205033111754e-09	3.086617754796666e-09	1.6951459641514467e-09
CC(CCOC(=O)[Au])NC(=O)CNCCN[Cu]	2.7221815113721853e-05	3.545620910531373e-09	5.029164021941247e-09	3.111797660823926e-09
COC(=O)CNC(=O)CC(CN[Cu])OC(=O)[Au]	1.6969311424215076e-05	4.242157122212433e-09	5.518105507027977e-09	2.5416950901999327e-09
COC(CNC(=O)[Au])CC(=O)NCCCO[Cu]	2.541982111495501e-05	4.7439909296427995e-09	7.034871192940448e-09	3.72666195717111e-09
O=C([Au])NCCCCC(N[Cu])P(=O)(O)O	2.1751619121654225e-05	5.386254004748151e-09	2.8486615257464383e-09	3.335981626348167e-09
CNC(=S)NCC(CO[Cu])OC(=O)[Au]	1.1640307415624866e-05	3.978663410689102e-09	4.677473115451193e-09	3.110326281049275e-09
CC(O[Cu])C(CN(C)C(C)CC#N)OC(=O)[Au]	2.5915128104536082e-05	6.246724462177935e-09	1.045166906382538e-08	4.152265357055933e-09
CSCCN(CCO[Cu])CC(C)OC(=O)[Au]	3.5783556288317344e-05	8.118722549291584e-09	1.954394671959049e-08	9.99653981338798e-09
CC(NC(CO[Cu])C(=O)O)C(C)OC(=O)[Au]	1.524437943877099e-05	4.693682404999582e-09	5.64930340692426e-09	3.037370006156855e-09
COC(C)CN(CCCOC(=O)[Au])CCO[Cu]	4.7762958530615186e-05	9.911926432624709e-09	2.241740665223992e-08	1.1374568487921898e-08
CC(F)(F)C(=O)NCC(CN[Cu])OC(=O)[Au]	1.8037386860575804e-05	4.507850972150989e-09	5.41377247882686e-09	2.054194915839711e-09
COCC(CCO[Cu])NC(C)C(C)OC(=O)[Au]	2.2964267652385473e-05	7.048508048694795e-09	1.282942729726177e-08	7.645012502757022e-09
CCC=C(F)C(=O)NC(CO[Cu])COC(=O)[Au]	1.4998616473042047e-05	4.589700006876248e-09	6.5174768915051806e-09	3.0150609784219122e-09
CC(C)(CNCC(F)(F)CO[Cu])OC(=O)[Au]	1.4981521780290645e-05	4.797341114133984e-09	7.24289768015308e-09	3.6934093985921264e-09
CC(=O)CNCC(COC(=O)[Au])O[Cu]	2.6377250270643858e-05	6.2249461665890994e-09	1.0966587295097895e-08	4.520786527075434e-09
O=C([Au])NCCOCC(=O)NCCCO[Cu]	4.577678731958006e-05	5.542108833317375e-09	8.178380268672471e-09	4.835863124709263e-09
CCOCCCNC(CO[Cu])COC(=O)[Au]	3.83897991538861e-05	7.796508379576276e-09	1.8736534194100354e-08	8.944607747892901e-09
CC(CN[Cu])NC(=O)C(NC(=O)[Au])C(C)C	1.113833408376216e-05	2.5849824564185967e-09	3.172035944791754e-09	1.4050060683408597e-09
CCOCCC(C)NC(CO[Cu])COC(=O)[Au]	2.4876875919417422e-05	7.424074135143461e-09	1.6137614994118473e-08	7.998258753776576e-09
CCC(CNCC(CC)OC(=O)[Au])N[Cu]	1.9376565466319902e-05	5.237409118524733e-09	8.956169619080159e-09	4.291220194816758e-09
CC(C)(NC(=O)C(CN[Cu])OC(=O)[Au])C(N)=O	1.632234713641875e-05	3.978070266490725e-09	3.84316782655086e-09	1.6169950856262394e-09
CCC(CC)(OC(=O)[Au])C(C)(C)CN[Cu]	8.564807374948627e-06	4.3786506857638504e-09	6.010019069495494e-09	2.7795247786496766e-09
CCC(C)(O[Cu])C(C)(CC)OC(=O)[Au]	7.468660528688531e-06	4.861534812534992e-09	7.0853131574019165e-09	3.4355960915385023e-09
CCNC(=S)N(C)CC(CO[Cu])OC(=O)[Au]	9.07315813060437e-06	4.7640992443154865e-09	6.6354602216119015e-09	3.341335616314467e-09
CCN(CCO[Cu])CC(C)OC(=O)[Au]	3.0513488370436553e-05	6.776191952985764e-09	1.5658209880808486e-08	8.143177474098876e-09
CC(=CC=CN)NC(CO[Cu])C(C)OC(=O)[Au]	9.945314240262174e-06	4.4062871911298805e-09	4.953641807280581e-09	3.054833538483873e-09
C#CCN(CCCOC(=O)[Au])CCO[Cu]	4.5923174330136787e-05	8.497245187987526e-09	1.7388664972283084e-08	9.389508079905502e-09
C#CC(=O)NC(CO[Cu])C(CCC)OC(=O)[Au]	6.99787579595073e-06	4.776038290883185e-09	6.976234490398586e-09	2.781417610152578e-09
CN(CCCOC(=O)[Au])C(=O)CN[Cu]	1.2043544453967812e-05	2.702938099798735e-09	3.6945359767529515e-09	2.8831414509148354e-09
O=C([Au])NCCCCNCCN[Cu]	4.144829878940304e-05	5.805410044436634e-09	6.695475882099369e-09	4.732793981035031e-09
COCC(CNCCC(C)OC(=O)[Au])O[Cu]	3.7530002211119554e-05	7.677731142563461e-09	1.739054449891652e-08	8.542314958623082e-09
COCCCCCNC(CO[Cu])COC(=O)[Au]	3.7243073146732434e-05	8.60567122344599e-09	2.0928537470397914e-08	9.337207925588759e-09
CCCCC(CC)(CCCN[Cu])CNC(=O)[Au]	1.5198614513052976e-05	5.805399350485976e-09	8.293303327693548e-09	3.870871014841977e-09
CC(NCCCOCCO[Cu])C(C)OC(=O)[Au]	5.0528771567876384e-05	1.0235826833033249e-08	1.9908101669778192e-08	1.2686058215053526e-08
C=CCNC(=O)NC(C)(CO[Cu])COC(=O)[Au]	1.569199315449186e-05	4.202826868294876e-09	5.5136050049885315e-09	2.4500694775917775e-09
O=CC(=O)C=CC(COC(=O)[Au])O[Cu]	1.3674892154362884e-05	5.044298751457275e-09	5.690175350801416e-09	3.3213156356048985e-09
CCCN(CCOC)CC(COC(=O)[Au])O[Cu]	3.3292300042441175e-05	9.704888944250554e-09	2.4741564602734832e-08	8.688279427471336e-09
CCCC(C)(NC(=O)[Au])C(=O)NC(C)CN[Cu]	1.2798235283458273e-05	2.989514746339162e-09	3.7265770066722796e-09	1.6178209312978492e-09
CCC(COC(=O)[Au])NCCO[Cu]	2.8479753759395537e-05	5.916322643654986e-09	1.2292812005833424e-08	6.925677270422422e-09
COC(=O)C(C)(C)NCC(CO[Cu])OC(=O)[Au]	1.569656634427662e-05	5.747289185305398e-09	8.168819501862643e-09	3.929969682035592e-09
CC(NC(=O)[Au])C(=O)NCC(=O)NCCO[Cu]	1.5126723899130325e-05	2.0590073646323514e-09	2.8315784602396657e-09	1.5697485840978364e-09
CC(CCN[Cu])NC(=O)C(C)(C)NC(=O)[Au]	1.3112504492617917e-05	2.709863716248273e-09	2.807167324255613e-09	1.53103845858383e-09
CC(O[Cu])C(COC(=O)[Au])NCC(C)(C)C	9.659474715013786e-06	5.711113615511718e-09	8.691058636207631e-09	4.058633166194743e-09
COCC(C)(O[Cu])C(=O)NOCCOC(=O)[Au]	3.5872679715148266e-05	4.599546353849577e-09	7.78489375726422e-09	3.981397138686435e-09
C#CCOCC(COC(=O)[Au])O[Cu]	2.9952674018354395e-05	6.946881648180066e-09	1.6168246805937872e-08	5.9337193304623805e-09
CC(CCCNC(=O)C(C)O[Cu])COC(=O)[Au]	1.565450393116028e-05	4.370029814984919e-09	6.296672419686598e-09	3.737196212193487e-09
C=C(CO[Cu])C(=O)NC(CC=CC)COC(=O)[Au]	1.8948729233088986e-05	4.054336581860034e-09	6.199180046363395e-09	3.579777219424685e-09
CN(CCCO[Cu])CCNC(=O)[Au]	4.510732781545251e-05	5.911676357298927e-09	1.1185826787620406e-08	7.356317242545784e-09
CCCC(CCNCC(C)O[Cu])OC(=O)[Au]	2.1726362931360205e-05	7.555705117062837e-09	1.6249216307888332e-08	8.120790374459172e-09
CC(=O)CN(C)C(=O)CC(CN[Cu])OC(=O)[Au]	1.353306912070818e-05	4.571170285985774e-09	5.5077275635581855e-09	2.4679951391752327e-09
CCC(CNC(C)CO[Cu])OC(=O)[Au]	1.9360804963767596e-05	5.509559784791839e-09	1.12994961886601e-08	6.020524111047309e-09
CCCC(O[Cu])C(=O)NC(C)(C)CNC(=O)[Au]	1.0459418253324686e-05	3.1958431039261468e-09	4.304494923801338e-09	1.9280571376425706e-09
CC(C)C(CNC(=O)CCN[Cu])NC(=O)[Au]	1.5770446520176113e-05	2.7486386560928715e-09	3.836919167510462e-09	1.7155255872904896e-09
O=C([Au])NCCCC(N[Cu])(C(=O)O)C(F)F	1.736782082205902e-05	4.2846958611300285e-09	3.775276372092628e-09	2.0059573732916615e-09
CC(O[Cu])C(C)SCC(C)(C)COC(=O)[Au]	1.2119013799773243e-05	5.362522779013177e-09	9.364572795760085e-09	5.140519962363648e-09
CC(OC(=O)[Au])C(N[Cu])C(=O)NCCC(N)=O	1.6637513466371703e-05	3.955849859445152e-09	4.260371786597738e-09	1.779215281379804e-09
CCC(CC#N)NC(=O)C(CNC(=O)[Au])N[Cu]	1.8081406501773156e-05	3.5591271215328636e-09	4.334398625818347e-09	1.5546618804331924e-09
CCC(C)CN(CCCOC(=O)[Au])CCO[Cu]	2.7854760585098163e-05	9.045199082278921e-09	2.1209188891604048e-08	1.037098246575587e-08
C=C(C)CCC(=O)NC(CO[Cu])COC(=O)[Au]	1.9238658248982453e-05	5.445081694306076e-09	8.552677575167244e-09	3.5382352102222733e-09
CCC(NC(=O)C(C)(C)OC(=O)[Au])C(C)O[Cu]	1.079397455615863e-05	3.591872399081755e-09	4.607471420164632e-09	2.290180434087697e-09
CON=CC(=O)NCC(COC(=O)[Au])O[Cu]	1.6334314379071163e-05	4.968275840189963e-09	6.417325970441407e-09	2.84583620364659e-09
CCC(CO[Cu])(COC(=O)[Au])NC(C)COC	1.6478651912497293e-05	6.036903031489139e-09	1.1400849166899738e-08	5.269084337620304e-09
COCC(CO[Cu])NCC(COC)OC(=O)[Au]	4.5938441784977775e-05	7.624613434789555e-09	1.854898585344606e-08	8.113683263427729e-09
CNCCC(=O)NC(CO[Cu])C(C)OC(=O)[Au]	2.2689162210143198e-05	4.736582978966066e-09	6.851719890679345e-09	3.1834391284747674e-09
CCC(=O)N(C)CC(C)(CO[Cu])COC(=O)[Au]	8.98538706452518e-06	4.7793402517357014e-09	6.2641226137445704e-09	2.865933110794694e-09
COC(=O)C(CCCCN[Cu])NC(=O)[Au]	1.687090267232392e-05	4.867409103170922e-09	4.905990467242467e-09	3.0528934702867576e-09
CC(C)C(CO[Cu])(NC(=O)[Au])C(=O)O	1.2354615959495419e-05	3.887499981785049e-09	4.864391265672901e-09	1.9555811841615645e-09
COCC(CNCC(C)O[Cu])OC(=O)[Au]	3.413259518424762e-05	7.1462811783479645e-09	1.6138861329336153e-08	7.540077330741049e-09
CC(C)=CCN(CCOC(=O)[Au])CC(C)O[Cu]	2.321980830356557e-05	7.35565666889584e-09	1.4896663924633691e-08	7.518508585675485e-09
CC(C)(NC(=O)[Au])C(=O)NCCCCO[Cu]	1.7441540871424377e-05	4.206372214425158e-09	4.737833015648479e-09	2.844276741796173e-09
CSCC(CO[Cu])NC(=O)[Au]	1.6594087279156264e-05	3.95806890083744e-09	6.9967168691279565e-09	3.4258539948903537e-09
CC(OC(=O)[Au])C(C)SCCCCO[Cu]	2.7885877806785784e-05	9.818877006733123e-09	1.8214972923456726e-08	1.1453308531830326e-08
CCC(CC#N)NC(=O)CC(CNC(=O)[Au])O[Cu]	2.1363922802604996e-05	4.617711541637679e-09	6.580816786879684e-09	2.437042202667293e-09
CC(CN(CC#N)CCO[Cu])OC(=O)[Au]	4.303718628690747e-05	6.450094091456996e-09	1.2188428387617492e-08	6.322971146360586e-09
CC(CNC(=O)[Au])CNC(=O)CNCCN[Cu]	2.581005559395694e-05	3.150425398074742e-09	4.1964137367460225e-09	2.3695724944605506e-09
O=C([Au])NC(CN[Cu])P(=O)(O)O	1.882677316387375e-05	4.1040760517887724e-09	1.974346617353886e-09	1.931706761662497e-09
CC(CCCCO[Cu])NCCC(C)OC(=O)[Au]	2.7649353433685268e-05	8.528838680793506e-09	1.589145198341205e-08	1.1360502981329234e-08
CNCCNC(=O)C(NC(=O)[Au])C(C)(C)O[Cu]	1.5017520380248055e-05	3.731270632821991e-09	4.366928688553699e-09	2.025941962987831e-09
CC(CCOC(=O)[Au])(CC(=O)O)O[Cu]	1.3338803045161367e-05	5.348339900776853e-09	6.196942978723765e-09	3.779548302658333e-09
C=CCCN(CC(C)O[Cu])C(C)COC(=O)[Au]	2.2004312293876527e-05	6.986178856108881e-09	1.5364752538769887e-08	7.5251801285505e-09
CC(C)(COC(=O)[Au])C(=O)NCCO[Cu]	1.5787685630592472e-05	3.1165718956015696e-09	4.5935061270973104e-09	2.6003200220919295e-09
COC(=O)C(C)(COC(=O)[Au])NCCCO[Cu]	2.2202658547073825e-05	5.9448910519148285e-09	8.570472781465506e-09	5.0296365113217775e-09
CCCC(C)NC(CC)(CO[Cu])COC(=O)[Au]	1.1412750420240362e-05	5.517670982101412e-09	1.0646618198876862e-08	4.720815200357253e-09
CNCCCN(CCN[Cu])CCNC(=O)[Au]	4.284487301570145e-05	5.095620779976242e-09	7.84912237166642e-09	4.662389478185504e-09
COC(=O)C(CNC(=O)C(C)OC(=O)[Au])O[Cu]	1.3363468060436738e-05	3.4758569930852526e-09	4.855040979844573e-09	2.2442557677697005e-09
CC(OC(=O)[Au])C(=O)NC(CO[Cu])C(=O)O	1.2942845291711183e-05	3.0838784347344523e-09	3.355223075609752e-09	1.7368599462049848e-09
CC(NC(=O)C(CNC(=O)[Au])O[Cu])C(N)=O	1.704182965833466e-05	3.828249196141733e-09	3.6004041200042065e-09	1.5914730914902418e-09
CC(=O)C(C)(O[Cu])C(C)(OC(=O)[Au])C(C)=O	1.1928180985051298e-05	5.200283255842623e-09	5.790560453350849e-09	2.6033778171850497e-09
CC(C)C(NC(=O)[Au])C(=O)N(C)CCN[Cu]	9.76590892905524e-06	2.453001422191479e-09	3.0890098987297643e-09	1.7156440956928916e-09
CCOCC(CN(C)CCO[Cu])OC(=O)[Au]	4.250676167107732e-05	7.357052412193491e-09	1.9837919335003684e-08	9.30001180869637e-09
CC(CCCC(C)OC(=O)[Au])O[Cu]	1.4969466751431688e-05	7.783821176401515e-09	1.4064596267439781e-08	8.493661716035557e-09
C=C(CC)CN(CCCOC(=O)[Au])CCO[Cu]	3.657829010408801e-05	9.56541352781229e-09	2.1947049845359283e-08	1.1284666273030272e-08
CCC(CCNC(=O)CNC(=O)[Au])O[Cu]	1.5535897240219577e-05	2.872268266091333e-09	4.834870542556685e-09	2.4937510735906227e-09
CCCCC(CO[Cu])NC(=O)[Au]	1.3433795103001193e-05	4.814540008340255e-09	8.638420683772377e-09	3.6485609026801813e-09
CCC(NCC(CO[Cu])OC(=O)[Au])C(N)=O	1.970882439648128e-05	5.636065089186453e-09	7.4409622285730375e-09	3.1404898925823866e-09
CCC(CNC(=O)CC(CC)OC(=O)[Au])O[Cu]	1.5241583511234513e-05	3.838474855131985e-09	7.62681830078428e-09	3.188727447130519e-09
COCC(NC(=O)[Au])C(=O)NCCN[Cu]	1.9725154338020098e-05	2.955952152990056e-09	3.854996605756684e-09	1.8928286463028624e-09
CC(CCOC(=O)[Au])C(C)N[Cu]	1.1912785170661802e-05	4.564053220545433e-09	6.9046966007254e-09	3.805915134296827e-09
CC(C)(S)CNCC(CO[Cu])OC(=O)[Au]	1.6270273747243886e-05	6.124220233494045e-09	9.877231209575407e-09	4.6162683817350945e-09
C=CC(C)(O[Cu])C(=O)N(C)CC(C)OC(=O)[Au]	9.537757803365744e-06	3.4964099703631236e-09	4.564560839312197e-09	2.9083615873767898e-09
CC(CNCC(OC(=O)[Au])C(C)(C)C)CO[Cu]	1.3911747930341199e-05	6.109105146078123e-09	1.006385057786508e-08	5.240640876722998e-09
O=C([Au])OCCN(CCCF)CCO[Cu]	5.41713925666568e-05	8.638351066607508e-09	2.0749317682152215e-08	9.376837072987475e-09
O=C([Au])NCCN(CCN[Cu])CC(F)(F)F	3.098448913506949e-05	4.8784605793343204e-09	6.5131158032197235e-09	3.2065532021924567e-09
CCN(CC(CO[Cu])OC(=O)[Au])C(C)C(C)C	1.2997303791337156e-05	6.906851999280456e-09	1.4105064290553536e-08	5.1295515657712146e-09
CC(CN(CCO[Cu])CC(F)F)OC(=O)[Au]	3.467582240410894e-05	6.755580913238168e-09	1.4252140006167246e-08	6.813013507912126e-09
CCC(CCCNC(=O)CCN[Cu])OC(=O)[Au]	2.018731501186885e-05	3.9940045013824734e-09	6.410280002268777e-09	3.4061910227682023e-09
C#CCNC(=O)CNC(CO[Cu])COC(=O)[Au]	2.3426279469367264e-05	4.914270975141493e-09	6.85240210776869e-09	3.029020760926172e-09
NS(=O)(=O)N(CCNC(=O)[Au])CCO[Cu]	2.8256511917899288e-05	3.1155946542221613e-09	3.754820151613485e-09	2.68976166719771e-09
O=C([Au])OCC(CO[Cu])NC(=O)C(F)(F)F	2.0350440767980657e-05	4.82402888967019e-09	5.756197678522029e-09	2.4370621235632312e-09
CC(CCO[Cu])NCCCC(C)OC(=O)[Au]	2.6074751610172617e-05	7.795627877619123e-09	1.4335550006153784e-08	9.762926505713208e-09
C=CCCC(C)NC(COC(=O)[Au])C(C)O[Cu]	1.5799275420993733e-05	6.741982175567402e-09	1.2645495751248034e-08	5.779561641100506e-09
CC(CO[Cu])CC(C)COC(=O)[Au]	1.271820233700072e-05	5.7493189196308776e-09	1.2069842694455808e-08	6.642998433046821e-09
CCCCCC(CO[Cu])COC(=O)[Au]	1.5615437268847106e-05	7.829524726521667e-09	2.0523862668753223e-08	7.787579083760661e-09
CC(CCN(C)C(=O)CO[Cu])OC(=O)[Au]	1.0432602972399208e-05	2.988381918476675e-09	4.520746971164939e-09	3.1912821275420026e-09
CC(OC(=O)CNC(=O)[Au])C(N[Cu])C(=O)O	1.2483011195107176e-05	2.7006959925463292e-09	3.043909247236516e-09	1.605446730350831e-09
CCN(CCNC(=O)[Au])C(=O)C(CN[Cu])OC	1.744311925567649e-05	3.5571821143535037e-09	4.814567723140166e-09	2.457435342801321e-09
COCCS(=O)(=O)CC(CO[Cu])OC(=O)[Au]	1.9800163205190844e-05	4.99772551349368e-09	8.773076775493676e-09	4.172223837133566e-09
CC(CO[Cu])COC(=O)COC(=O)[Au]	1.557814062755266e-05	3.6152297318520156e-09	7.710422033322938e-09	4.300392541917571e-09
CC(C)C(CNC(=O)[Au])CN(C)CCCN[Cu]	2.1097145107877694e-05	5.048431873373581e-09	7.51775382011012e-09	4.072252513209897e-09
CC(C)(C)CSCC(COC(=O)[Au])O[Cu]	1.1558283697561152e-05	6.553543704303227e-09	1.181649212844466e-08	5.101246384782656e-09
C=C(CO[Cu])C(=O)NC(CC)C(C)OC(=O)[Au]	1.443536036169318e-05	3.791801988604904e-09	5.375639667626763e-09	3.386758270267554e-09
COC(CNC(=O)[Au])C(=O)N(C)CCCN[Cu]	1.5537028772728358e-05	3.904297925548167e-09	4.2529629564423455e-09	2.7074812019503e-09
CC(C)CC(=O)NC(CO[Cu])COC(=O)[Au]	1.540324488480536e-05	4.724296539071474e-09	7.471828585569843e-09	3.193350580695459e-09
CCC(CC)CNCC(CO[Cu])OC(=O)[Au]	1.7434320280002426e-05	6.939366896366353e-09	1.688692832262209e-08	5.905569025521617e-09
CC(COC(=O)[Au])SCC(C)(C)CO[Cu]	1.526318541497067e-05	5.759886823257365e-09	1.0054826243597304e-08	5.5923700348375e-09
O=C([Au])OCC(C(=O)O)C(CO[Cu])C(=O)O	1.585169508942806e-05	5.088925581928309e-09	5.692874370871841e-09	2.5028881953676145e-09
CC(OC(=O)[Au])C(=O)NCC(C)(C)O[Cu]	1.0511705378392464e-05	2.9608813195909822e-09	3.759162935584704e-09	2.0486154797039815e-09
CC(CN(C)CCOC(=O)[Au])O[Cu]	3.325522878628894e-05	5.910024755125262e-09	1.315029392675461e-08	8.212513566639109e-09
C=C(C)CN(CCO[Cu])CC(C)OC(=O)[Au]	2.6816950477973947e-05	7.813613049037631e-09	1.6376973640159205e-08	8.382633912371722e-09
CC(NC(=O)CO[Cu])C(C)(C)OC(=O)[Au]	1.1245729941133248e-05	2.7531045235382173e-09	3.484808360461329e-09	1.907983435591832e-09
C#CCCN(CCOC(=O)[Au])CC(C)O[Cu]	3.131651453685007e-05	7.220683346445666e-09	1.5952490695994605e-08	7.639202104938668e-09
CCNC(=O)CNC(CO[Cu])COC(=O)[Au]	2.4666900387193583e-05	4.9746370491956165e-09	7.469992744647667e-09	3.3636833074728302e-09
CC(C)(CC(=O)NC(C#N)COC(=O)[Au])O[Cu]	1.2826073963103871e-05	2.871060207803203e-09	3.819026307176624e-09	2.0179177012634333e-09
C=CC(C)(CNCCC(C)(C)OC(=O)[Au])O[Cu]	1.6357826593563893e-05	5.404284453993814e-09	7.932521356269567e-09	4.700056730748015e-09
CC(=O)SCC(CN[Cu])CNC(=O)[Au]	2.1209443816858654e-05	4.3705480575353786e-09	5.915121912495047e-09	2.7545096614432295e-09
CC(CCNC(=O)[Au])C(C)N[Cu]	1.303309467285024e-05	3.3795260623488224e-09	4.0401761445838555e-09	2.221576127767679e-09
CCC(CCCNC(=O)CN[Cu])OC(=O)[Au]	1.6737071830658445e-05	3.46660612484744e-09	5.558824334114061e-09	3.0063590692704413e-09
CN(C)CC(=O)NC(CO[Cu])COC(=O)[Au]	2.6885644388437427e-05	4.969106444747771e-09	6.850677132275535e-09	3.3210915681355725e-09
CNC(=S)NC(COC(=O)[Au])C(C)O[Cu]	1.0064001202662345e-05	3.8380762633128934e-09	4.389702620010733e-09	2.9808879401177135e-09
COC(=O)C(N[Cu])C(C)(C)NC(=O)[Au]	9.757255108655609e-06	3.2581363111678285e-09	3.1140702102150596e-09	1.4669796860255364e-09
C=CC(O[Cu])C(=O)NCC#CCOC(=O)[Au]	1.6425189167762624e-05	3.1436841106753085e-09	4.688593703639596e-09	2.5913901281621735e-09
C#CC(C)(C)NCC(CO[Cu])OC(=O)[Au]	1.3077412714488783e-05	5.501556785724862e-09	7.955381297469405e-09	3.662163670359784e-09
CC(CNC(C)(C)COC(=O)[Au])O[Cu]	1.2502916189731923e-05	4.479069486824219e-09	6.621228107651395e-09	4.004159788998463e-09
CC(C)(CO[Cu])NC(=O)COC(=O)[Au]	1.2476785534783675e-05	2.5159922556780796e-09	3.5423616703599534e-09	1.798464832639526e-09
CCCOCCNC(=O)C(CN[Cu])NC(=O)[Au]	2.0384122002935898e-05	5.057036636979123e-09	6.406736611494431e-09	2.7412434059928894e-09
CCCCN(C)CC(O[Cu])C(C)OC(=O)[Au]	1.8052198070658165e-05	7.708385574569537e-09	1.6270303718223337e-08	6.230083967355429e-09
C=CC(CN(CC)CC(C)(C)O[Cu])OC(=O)[Au]	1.5933591548500378e-05	5.783914973726148e-09	1.0903947956862375e-08	5.367679171894248e-09
COC(=O)N(C)CC(CO[Cu])OC(=O)[Au]	9.741073718231215e-06	4.719019804849076e-09	6.086203227336475e-09	3.216360352452018e-09
O=C([Au])NCCNC(=O)CCO[Cu]	2.4663957877133973e-05	2.680411977957228e-09	4.2003898465051625e-09	2.344861791207465e-09
COCC(C)(OC(=O)[Au])C(=O)NCCO[Cu]	2.2899434626589603e-05	4.020080502866024e-09	6.93152350049532e-09	3.219744425821415e-09
CCC(CNC(=O)NCCNC(=O)[Au])O[Cu]	1.8690973424844e-05	2.927590303111732e-09	4.341511442620083e-09	2.1987844148879005e-09
CC#CCN(CC(C)O[Cu])C(C)COC(=O)[Au]	1.788573162968464e-05	5.758098635298123e-09	1.1041239743054962e-08	5.60293004309891e-09
CCC(CNC(COC(=O)[Au])CC(F)F)O[Cu]	2.143377660814875e-05	6.130159859519867e-09	1.166168134051766e-08	5.433242009850446e-09
CN(CCCN[Cu])C(=O)C(C)(C)CNC(=O)[Au]	1.1576706688682008e-05	3.041653931109946e-09	3.1935226446286464e-09	2.1805289148554518e-09
CCCCC(CNC(=O)[Au])N[Cu]	1.4701321663128745e-05	4.140023916466625e-09	5.432316936984375e-09	2.3571241094728057e-09
CCC(C)C(CNC(=O)CN[Cu])OC(=O)[Au]	1.3051820429043712e-05	2.853313557852329e-09	5.22733580319237e-09	2.105693710796188e-09
CCC(C)N(CCO[Cu])CC(C)COC(=O)[Au]	1.8014776980123023e-05	6.8878844047204995e-09	1.549297749414021e-08	7.732600977118147e-09
CC(NCC#CCO[Cu])C(C)OC(=O)[Au]	2.000807515329796e-05	4.482544916269138e-09	8.240828573517865e-09	4.958628246453872e-09
COCCCN(CCO[Cu])CCOC(=O)[Au]	7.212391950377495e-05	1.0004021121826725e-08	2.7205300667278743e-08	1.2562158826616524e-08
CCN(CCC(C)(C)OC(=O)[Au])C(C)CO[Cu]	1.3674564057477499e-05	5.720741184082528e-09	1.0009340420976825e-08	5.68564971634326e-09
COC(=O)CNC(=O)C(NC(=O)[Au])C(C)O[Cu]	1.3002358613719187e-05	3.8752555774959984e-09	4.681668943196346e-09	2.0332009314982335e-09
C=CC(C)(O[Cu])C(=O)N(CC)CCOC(=O)[Au]	1.28037333214595e-05	3.551430335379118e-09	5.577993450554512e-09	3.2406012859234e-09
O=C([Au])OCCN(CC=CCl)CCO[Cu]	5.236152902142108e-05	9.216803106613895e-09	1.935585410728798e-08	9.478014745038474e-09
CC(C)C(NC(=O)[Au])C(=O)NC(C)(C)CO[Cu]	9.235323441539965e-06	2.71489914034325e-09	3.6985883724162935e-09	1.6001949665779789e-09
CCC(C)(CCO[Cu])NC(=O)C(C)OC(=O)[Au]	1.0984024425923436e-05	3.4558151164888163e-09	4.843007036031912e-09	2.4587473225319594e-09
CCCN(C)CC(CNC(=O)[Au])O[Cu]	1.9682882051458893e-05	5.972260600881587e-09	1.1546794056513935e-08	4.333066457637845e-09
CCOCC(CNCC(C)O[Cu])OC(=O)[Au]	3.074353268199751e-05	7.1780586084164555e-09	1.7399054961579496e-08	7.898195874580578e-09
COCC(CN(C)C(C)CN[Cu])OC(=O)[Au]	2.5932581413114656e-05	5.523414045821535e-09	1.1094517256447261e-08	5.37684850231052e-09
O=C([Au])OCNC(=S)NCO[Cu]	1.7476859706505526e-05	2.2329818855939e-09	3.221150747800107e-09	2.2645267228539366e-09
C=CCCCCN(CCO[Cu])CCOC(=O)[Au]	4.527975726212982e-05	9.833133603661577e-09	2.722042113407868e-08	1.170670460634149e-08
CC(CNCCN[Cu])OC(=O)[Au]	3.2317989833992625e-05	4.563899264520846e-09	7.69226168160258e-09	4.5517987266963695e-09
CCCCC(CN(C)CCO[Cu])OC(=O)[Au]	2.4980721061078282e-05	7.47251679810746e-09	1.909379651841062e-08	9.074988011825514e-09
CC(C)OCC(CN(C)CCOC(=O)[Au])O[Cu]	3.1483803995236025e-05	7.363946082213961e-09	1.666839639631122e-08	8.240877339949346e-09
CCC(CNC(=O)CCCCOC(=O)[Au])O[Cu]	2.140235236807274e-05	5.15565264886884e-09	8.814085925856051e-09	4.621244535077814e-09
CC(NCCCCCO[Cu])C(C)OC(=O)[Au]	2.7063291165268597e-05	9.023964954187034e-09	1.507515686846956e-08	1.0965630809975557e-08
CC(CNC(=O)CCO[Cu])CC(C)OC(=O)[Au]	1.7646408558063527e-05	3.856268812024993e-09	6.701343041141132e-09	3.576491934619551e-09
O=C([Au])OCC(CNC(=O)C(F)(F)F)O[Cu]	2.0601409272636877e-05	5.281838282548184e-09	6.79348983639829e-09	2.4946010453692547e-09
CC(C)C(CNCC(CF)O[Cu])OC(=O)[Au]	2.0400274443536267e-05	6.308492629649098e-09	1.1874697908072982e-08	4.973342856234616e-09
CCCCCC(C)NCC(CO[Cu])OC(=O)[Au]	1.6622311627305203e-05	7.285794205503758e-09	1.827646251346521e-08	6.521418182426468e-09
CC(CNC(=O)[Au])C(=O)N(C)CC(C)(C)N[Cu]	8.843730711636933e-06	2.5301801835271767e-09	2.8426353338608e-09	1.5749134791776235e-09
CCCCCC(C)NCC(CNC(=O)[Au])O[Cu]	1.6814882621055637e-05	6.031949542692471e-09	1.3339078243012439e-08	4.797059442106952e-09
CCCCCC(CCO[Cu])OC(=O)[Au]	1.6760289271721423e-05	8.759386104357627e-09	2.2429324282583005e-08	8.733867720642216e-09
CC(CNC(C(=O)O)C(C)OC(=O)[Au])O[Cu]	1.6203380852534152e-05	5.084933761595761e-09	6.792696334232858e-09	3.3157387135180234e-09
CCCC(O[Cu])C(=O)N(C)CCCOC(=O)[Au]	1.0794470157191384e-05	4.427798002383558e-09	6.205325252457251e-09	4.03816490418304e-09
CS(=O)CCN(CCO[Cu])CCOC(=O)[Au]	0.00011320910056966472	7.210990775505056e-09	1.6228961874536987e-08	7.876692658177084e-09
C=CCN(C)CC(CC(C)(C)O[Cu])OC(=O)[Au]	1.7261721681292596e-05	6.624940772517948e-09	1.094779483490261e-08	5.168121914631085e-09
COC(CN[Cu])C(=O)NCC=CCOC(=O)[Au]	2.284218160308232e-05	3.86436108486874e-09	5.712451160174141e-09	3.030051430143603e-09
CC=CCNCC(CC(C)(C)O[Cu])OC(=O)[Au]	1.5861106090180622e-05	5.607753305059713e-09	9.711624901217678e-09	4.538062783527689e-09
CC(CN[Cu])C(=O)NC(C)(C)CNC(=O)[Au]	1.137437860539596e-05	2.558970621749528e-09	2.8989034425545012e-09	1.4329660461615135e-09
COCC(COC)NCC(CO[Cu])OC(=O)[Au]	4.098464144454468e-05	8.038535240004207e-09	2.051209739739812e-08	7.568563343242345e-09
CC(C)C(NC(=O)[Au])C(=O)NCCCCO[Cu]	1.529062614637026e-05	4.264891626933826e-09	5.500057755542408e-09	3.0627701092788433e-09
CCN(CCC#N)C(=O)C(CNC(=O)[Au])O[Cu]	1.8667478508246108e-05	4.173361929682702e-09	6.640169262876568e-09	2.247674662964166e-09
CCC(CN(C)C(C)COC(=O)[Au])O[Cu]	1.7896351042761272e-05	5.5312552467724235e-09	1.1687496127963863e-08	6.514531674210806e-09
COCC(C)(CO[Cu])NC(=O)C(C)NC(=O)[Au]	1.3594030187478127e-05	3.2888373809906e-09	4.689643181193892e-09	1.976342909683279e-09
CC(C)N(CCCO[Cu])CCCOC(=O)[Au]	3.5056035499077844e-05	9.236366129136115e-09	1.8193554245759923e-08	1.1481196237428713e-08
CC(CCNC(=O)CCCN[Cu])NC(=O)[Au]	1.8785933471806445e-05	3.208188664551297e-09	3.7193487285461175e-09	2.264793708983744e-09
CC(CC(=O)NCC=CCOC(=O)[Au])N[Cu]	1.6194868650955312e-05	2.670069094925451e-09	4.356024863751458e-09	2.3013156983425194e-09
CC(CNC(CO[Cu])C(C)(C)C)OC(=O)[Au]	1.1660297738341475e-05	5.601672315023999e-09	8.603815523466346e-09	4.487520029383103e-09
C#CC(COC(=O)[Au])NC(=O)CCCCCO[Cu]	2.2104132742714926e-05	5.30035917196177e-09	7.123253497562562e-09	4.268276054130673e-09
CCOC(=O)C(CNC(=O)[Au])N[Cu]	1.4630471079852444e-05	3.4977623605928998e-09	4.227591343891596e-09	1.8465078147393897e-09
CC(C)CC(=O)N(C)CC(COC(=O)[Au])O[Cu]	9.59710618537713e-06	5.116733526356648e-09	7.791572211144706e-09	3.2837085215482923e-09
COC(CNC(=O)[Au])C(=O)NOCC(C)N[Cu]	2.3823148066939486e-05	3.376800473159626e-09	4.4473929162948215e-09	2.291801767341406e-09
CC=C(NC=N)NC(CO[Cu])C(C)OC(=O)[Au]	9.251608149301278e-06	4.156204421148256e-09	4.704238696004919e-09	2.531259089092608e-09
CC(C)C(C)(CN[Cu])OC(=O)[Au]	8.987817802711898e-06	3.6627611577151895e-09	5.0255424990689035e-09	2.3317624270553608e-09
CCC(CNC(=O)CC(C)(C)N[Cu])NC(=O)[Au]	1.0940168473961197e-05	2.643087556080725e-09	3.236202954200393e-09	1.5421474497045279e-09
CCC(C)N(CCO[Cu])CCOC(=O)[Au]	2.5012247071511508e-05	7.485837579898341e-09	1.6908762730034063e-08	8.504568822737356e-09
CN(CCCOC(=O)[Au])CC(O[Cu])C(C)(C)C	1.754597676843869e-05	7.049016870962302e-09	1.1940424585560121e-08	7.1028296673531155e-09
CNCCCC(=O)NCC(COC(=O)[Au])O[Cu]	2.5812285498223854e-05	5.320748729453566e-09	8.827209825015978e-09	3.6429796899106924e-09
CCC(CNC(=O)C(C)(C)CNC(=O)[Au])N[Cu]	1.2893132326636265e-05	2.950151031261385e-09	3.47006492078667e-09	1.6987192176594637e-09
CC(=O)CCC(=O)NC(CO[Cu])COC(=O)[Au]	2.0229917422206196e-05	5.10860883350581e-09	7.409718343642125e-09	3.043208091554793e-09
CCC(CCO[Cu])CNCC(CC)OC(=O)[Au]	2.320919781006734e-05	7.788483425013191e-09	1.6912316986735224e-08	8.520589644720877e-09
CCC(CN(CCO[Cu])C(C)C)OC(=O)[Au]	2.0319115547054594e-05	6.751147552571891e-09	1.4376747657043584e-08	7.310015536566756e-09
CC(CC(C)(C)CNC(=O)CNC(=O)[Au])O[Cu]	1.1402936346243171e-05	2.7615823604691657e-09	4.036531537648816e-09	2.1904331326028677e-09
CC(C)N(C)C(=O)C(CCCNC(=O)[Au])N[Cu]	1.0934115571776957e-05	3.972254813670979e-09	3.891843787075013e-09	1.9747346652113085e-09
CC(C#N)N(C)C(=O)CC(CNC(=O)[Au])O[Cu]	1.2720026028693364e-05	4.3174891018461996e-09	4.621244535077795e-09	2.180996657507532e-09
CCC(O[Cu])C(=O)OCC(C)COC(=O)[Au]	1.1432687692440972e-05	4.150619288804004e-09	8.443307960844384e-09	4.3066680654895825e-09
COCC(N[Cu])C(=O)N(C)C(C)CNC(=O)[Au]	1.1446462241415622e-05	3.011922549870492e-09	3.4376542944934998e-09	1.9154044849826597e-09
CCC(CC(C)C)NCC(COC(=O)[Au])O[Cu]	1.3117523170526322e-05	6.7264636562387756e-09	1.4231247117694223e-08	5.415794788415795e-09
C#CCCC(CNC(C)C(C)O[Cu])OC(=O)[Au]	1.701792518267976e-05	5.999877037915785e-09	1.1401570578891408e-08	5.463622061596717e-09
COC(C)(C)OC(CCOC(=O)[Au])CO[Cu]	1.8950356305222993e-05	8.202787293394763e-09	1.2421581408950049e-08	6.645501341358986e-09
CC(CCOC(=O)[Au])NC(=O)C(C)(C)CO[Cu]	1.3056495999130606e-05	3.6941804019560707e-09	4.7963166804903005e-09	2.8108806121109593e-09
CC(CCNCC(C)(C)O[Cu])NC(=O)[Au]	1.575828823861371e-05	4.4287146620682594e-09	5.900418961738862e-09	3.5588427596942463e-09
CCN(CCCCN[Cu])CC(C)(C)OC(=O)[Au]	2.0642096784772474e-05	6.205242380931967e-09	9.435770298272146e-09	5.7332449871768115e-09
CN(CC(COC(=O)[Au])O[Cu])CC(C)(C)C	1.2868060378586036e-05	6.745278723821264e-09	1.1087938540064988e-08	4.4971870354091376e-09
CC(CCOC(=O)[Au])(N[Cu])C(=O)O	1.4678069846987178e-05	3.920652941507608e-09	4.402490728191336e-09	2.2296289771154825e-09
CC(NC(=O)[Au])C(=O)NC(CO[Cu])C(C)C	1.0860495500339807e-05	2.8108864371796105e-09	3.8855271685558844e-09	1.6879357052546753e-09
CC(CCNC(C)C(C)OC(=O)[Au])O[Cu]	1.616243271861031e-05	5.691441810933857e-09	1.0406754272807107e-08	6.527519832354429e-09
CC(=O)CN(CCO[Cu])CC(C)OC(=O)[Au]	2.923738792167094e-05	6.830423002251549e-09	1.2689189407297157e-08	6.624927806214263e-09
C=C(CC)C(=O)NC(CO[Cu])COC(=O)[Au]	1.5036533285585208e-05	4.630876510363633e-09	6.757200414047005e-09	3.592338890751649e-09
C=CC(O[Cu])C(=O)NCC(C)(C)COC(=O)[Au]	1.1398647672437253e-05	3.4976198095479904e-09	4.912999274468437e-09	2.5488336963558113e-09
CC(C)(CC#N)CNC(=O)C(COC(=O)[Au])N[Cu]	1.6304804656229216e-05	3.991600790850124e-09	5.357401562359035e-09	1.8906489594045286e-09
CCOC=CC(=O)NC(CO[Cu])COC(=O)[Au]	1.4117539449951069e-05	5.0090094381145885e-09	6.961877864778877e-09	3.1121892624894888e-09
CC(O[Cu])C(CN(C)CCC#N)OC(=O)[Au]	3.6088524828749684e-05	6.918758949684396e-09	1.1839087218014113e-08	4.759160484857128e-09
CC(C)(CCC(=O)NCCN[Cu])NC(=O)[Au]	1.5421861552806948e-05	2.7737144561780942e-09	3.258240967647251e-09	1.7384683961762646e-09
CC(C)=CCCNC(CN[Cu])CNC(=O)[Au]	1.8127433892159446e-05	4.887867786241706e-09	6.39840314120212e-09	2.834490788738942e-09
CC(C)C(N[Cu])C(=O)OCCOC(=O)[Au]	1.2020934202087472e-05	3.4076477875908635e-09	5.922745889553007e-09	2.9744649107908453e-09
COCCCCNC(=O)C(COC(=O)[Au])N[Cu]	2.2595711444483607e-05	5.283705461404246e-09	8.456998820108655e-09	3.250101319511004e-09
CN(CCO[Cu])C(=O)CNCCCNC(=O)[Au]	2.1066910974538332e-05	3.683465868692479e-09	4.941783898252546e-09	3.737728912796101e-09
CCC(CC)C(COC(=O)[Au])N[Cu]	1.1024214632335208e-05	4.734965293005253e-09	8.930006191481431e-09	3.0305506721297596e-09
CCC(C)N(CCCOC(=O)[Au])CCO[Cu]	2.684285466520662e-05	8.534625126720481e-09	1.8629099400339564e-08	9.946355096649057e-09
CCC(C)NC(CCO[Cu])CCOC(=O)[Au]	1.7207508787081544e-05	7.603821268301526e-09	1.3726576032444444e-08	7.64419223336644e-09
CC(CO[Cu])OCC(C)OC(=O)[Au]	2.593063189040126e-05	6.960767853882856e-09	1.583163978968426e-08	7.446306356047284e-09
CCCN(CC(C)OC(=O)[Au])C(C)CO[Cu]	1.4631173152629222e-05	6.403740137187223e-09	1.4282912972699882e-08	7.059118949090438e-09
CCC(C)NC(CC)(COC(=O)[Au])N[Cu]	1.0568216216883513e-05	4.100458775333056e-09	6.802376253701711e-09	2.639300256697694e-09
O=CC(O[Cu])C(O)=C(O)COC(=O)[Au]	1.6640726010495273e-05	3.945983818627447e-09	4.337105635004432e-09	2.799674553673924e-09
COCC(NC(=O)[Au])C(=O)NC(C)CN[Cu]	1.5555991959513827e-05	3.0054970082720633e-09	3.725778223475424e-09	1.7325614620040468e-09
CCCCC(CNCCCO[Cu])OC(=O)[Au]	3.037025371103512e-05	8.893592573498595e-09	2.1025786975036262e-08	9.911495086289173e-09
C=C(C)CNCC(COC(=O)[Au])O[Cu]	2.3553234174041516e-05	6.9231158648732566e-09	1.4598887100686313e-08	5.802481974666641e-09
CC(C)(OC(=O)[Au])C(=O)NCCCO[Cu]	1.7310839110614046e-05	3.9042048803824784e-09	4.7415594484319846e-09	3.099670285309434e-09
CCC(C)N(CCN[Cu])CCOC(=O)[Au]	2.3667146005296746e-05	5.78089458422329e-09	1.1858549206216471e-08	5.806056396652978e-09
CCC(C)C(C)(CO[Cu])COC(=O)[Au]	8.86130204285396e-06	5.412350332498582e-09	9.558927110449423e-09	4.285389488408159e-09
COC(C)(C)CNCC(COC(=O)[Au])O[Cu]	1.791885850068483e-05	7.000574794659033e-09	1.212288038354488e-08	5.211511494708731e-09
CC(CCO[Cu])OC(=O)[Au]	1.732218370248544e-05	5.859242867142876e-09	1.163616819151059e-08	6.782767803690354e-09
CCC(C)C(NC(=O)[Au])C(=O)NCCCO[Cu]	1.376205882889587e-05	3.83545109921131e-09	5.524674556398265e-09	2.679155986821352e-09
CCC(O[Cu])C(C)(C)NC(=O)[Au]	8.403485402401967e-06	3.759874076198282e-09	5.101486009909718e-09	2.1972794803300817e-09
COCC(CNC(C)CC(C)NC(=O)[Au])O[Cu]	2.1956472087338894e-05	5.4794775257660654e-09	9.501935761172909e-09	4.889501120620028e-09
CC(N[Cu])C(=O)NC(CCOC(=O)[Au])C(C)C	1.1557584304595977e-05	3.3185999323525186e-09	4.36666323868453e-09	2.1073547477538213e-09
CCC(CNCC(CC)OC(=O)[Au])O[Cu]	2.2185338525946043e-05	6.649685413838577e-09	1.4608613193723307e-08	6.826441926914192e-09
CC(COC(=O)[Au])NC(=O)C(O[Cu])C(C)C	1.104814893160042e-05	3.1469170830508075e-09	4.92085309511621e-09	2.2237194771914745e-09
NC(=O)CNC(=O)CC(CNC(=O)[Au])O[Cu]	2.0141123386559358e-05	3.98565909973166e-09	4.195748519486528e-09	1.9748192411220212e-09
CC(CC#N)N(C)C(=O)C(CO[Cu])NC(=O)[Au]	1.3526249064204532e-05	3.640648915993139e-09	4.631211340266474e-09	1.7544207289289775e-09
CC(C)(CNC(=O)[Au])NC(=O)COCCN[Cu]	2.4130789989676022e-05	4.107114400882535e-09	4.702062527211783e-09	2.4725666091217346e-09
CCC(CC)N(CCN[Cu])CCOC(=O)[Au]	2.1768348918161225e-05	6.142172369422171e-09	1.3251583577521901e-08	6.01540261119701e-09
C#CCOCC(CNCCCOC(=O)[Au])O[Cu]	4.686335856074882e-05	8.450223582531553e-09	1.9454470278873856e-08	8.849062245517056e-09
C=CC(C)(O[Cu])C(=O)NCCCCOC(=O)[Au]	2.1925213951068587e-05	5.0839948271808905e-09	6.6235336952743e-09	4.251587289298392e-09
CCC(CO[Cu])NC(C)CCOC(=O)[Au]	1.8701691557278988e-05	6.0949163570473e-09	1.089873467502461e-08	7.150857933936666e-09
C=C(COC(=O)[Au])C(=O)NC(C)(C)CO[Cu]	1.3975425518666715e-05	2.987393969693663e-09	4.01355344062749e-09	2.752361345929295e-09
CNCCCN(C)C(=O)C(CO[Cu])NC(=O)[Au]	1.419628305447215e-05	3.89514922183135e-09	5.401234089337079e-09	2.2460664461638717e-09
CCCCN(CCCO[Cu])CC(C)NC(=O)[Au]	2.3676403351009444e-05	7.085172853777579e-09	1.3723732048329672e-08	6.936709384749973e-09
CCCC(C)N(CCNC(=O)[Au])CCO[Cu]	2.2885052338328965e-05	6.112336425899275e-09	1.322965107338777e-08	6.236103291509762e-09
C=C(CO[Cu])COC(=O)[Au]	2.38196469407146e-05	4.885410370831856e-09	1.0635246248256611e-08	6.643915495687371e-09
C[Si](C)(C)CN(CCO[Cu])CCOC(=O)[Au]	2.280356091363547e-05	9.153810552195285e-09	8.658846285844614e-09	6.028018826247034e-09
CC(C)(CCN[Cu])CC(C)(C)CNC(=O)[Au]	9.733121617173666e-06	3.604872426505845e-09	4.17493001754925e-09	2.420515120829706e-09
CCC(CO[Cu])NC(=O)CCNC(=O)[Au]	1.7141148603286263e-05	2.8389562510340195e-09	4.506528790979655e-09	2.2229136874777826e-09
CC(CN(C)CC(C)(C)N[Cu])NC(=O)[Au]	1.2823630034404758e-05	3.2434884070215477e-09	4.065476921057425e-09	2.0710212258945976e-09
CC(CO[Cu])(COC(=O)[Au])NC(=O)CC(=O)O	1.484765405201128e-05	3.749914796157683e-09	4.356748095285706e-09	2.3165746521283297e-09
CCC(CCO[Cu])CNC(=O)[Au]	1.737223237689899e-05	5.646272705338713e-09	1.005253861404005e-08	4.958666495774079e-09
CNC(CO[Cu])C(=O)N(C)CCOC(=O)[Au]	1.3982231875139158e-05	2.9460607630277616e-09	4.046909570037104e-09	3.0545732910458228e-09
COCC(C)CNC(=O)C(COC(=O)[Au])N[Cu]	1.7536207673866557e-05	4.683889059312206e-09	7.402532111589671e-09	2.6334046615474912e-09
COCC(CNCCCCO[Cu])OC(=O)[Au]	5.528649909557165e-05	9.703494409834989e-09	2.2504206795950684e-08	1.1426974809773987e-08
CC(O[Cu])C(COC(=O)[Au])NC(=O)CCS	2.0110471362651638e-05	5.1048296017862315e-09	7.373956987067554e-09	3.801409887630282e-09
O=C([Au])OCCN(CCN[Cu])C(=O)C(=O)O	1.5376246760194604e-05	3.5526097224190237e-09	4.142083027314425e-09	2.8195467507691266e-09
CC(C)N(CCCO[Cu])CCNC(=O)[Au]	2.9853478361871626e-05	6.279557622971206e-09	1.1477132619781282e-08	6.726291738805877e-09
COCNC(=S)NCC(CO[Cu])OC(=O)[Au]	2.070972681071071e-05	5.802428532078804e-09	8.945523068540503e-09	4.139059790340178e-09
CCC(C)(CC(=O)N(C)CCOC(=O)[Au])O[Cu]	8.73757969603232e-06	3.080269389319022e-09	4.661762564304289e-09	3.1098593673301027e-09
CC(C)(CNCCCCOC(=O)[Au])O[Cu]	2.596726141199509e-05	7.511692478126479e-09	1.1510767714198122e-08	7.696501351980853e-09
O=C([Au])NCCNC(=O)CNC(=O)CN[Cu]	1.733641721148927e-05	1.7552349179523617e-09	2.3754177644563135e-09	1.3736392761119518e-09
CC(C)CS(=O)(=O)CC(COC(=O)[Au])O[Cu]	1.0845195370306869e-05	4.205577107572483e-09	6.85701406051062e-09	3.100291288658084e-09
CC(CCCNC(=O)C(C)NC(=O)[Au])CO[Cu]	1.4658936717492192e-05	3.812647901702011e-09	4.989990858375502e-09	2.8207419019329773e-09
CC(C)C(CCN(C)CCOC(=O)[Au])N[Cu]	2.0435223408174505e-05	5.626123354826184e-09	9.739263813546959e-09	5.375400780087026e-09
CC(C)NC(=O)NC(CO[Cu])COC(=O)[Au]	1.5522795283682145e-05	4.151809325056419e-09	5.271161226782116e-09	2.330672758219098e-09
CC(C)(C)CC(CCO[Cu])OC(=O)[Au]	1.0338405681859518e-05	6.650360683795766e-09	1.0332746150482498e-08	5.054333563140518e-09
CCC(COC(=O)[Au])N(C)CC(C)O[Cu]	1.7072260543736242e-05	5.619169078048579e-09	1.1904408739002254e-08	6.6087260570859536e-09
C=CC=CCCNC(CN[Cu])CNC(=O)[Au]	2.0302135873689005e-05	4.542562381051745e-09	6.116436199904699e-09	3.100523304585734e-09
NC(=O)CC(COC(=O)[Au])N[Cu]	2.0960532902762333e-05	3.850633634656236e-09	3.960094959137517e-09	2.033321252644895e-09
CCC(NC(=O)C(CO[Cu])NC(=O)[Au])C(N)=O	1.4398656462437378e-05	3.8361263231859e-09	3.850277664684998e-09	1.6362134186279762e-09
CC(=O)C(C)(C)NCC(CO[Cu])OC(=O)[Au]	1.4821376173031556e-05	5.612812053535475e-09	8.123615321076976e-09	3.6092577692086675e-09
C=C(CC)CN(CCOC(=O)[Au])CC(C)O[Cu]	2.5184118836929163e-05	7.916600874808511e-09	1.7595781079511155e-08	8.618014093937452e-09
C#CC(C)(N[Cu])C(=O)NC(COC(=O)[Au])C(N)=O	1.4406574850989425e-05	2.9796197892918674e-09	2.944125372258875e-09	1.404180539936739e-09
O=C([Au])OC(CO[Cu])(C(F)(F)F)C(F)(F)F	1.416178608354475e-05	5.663303677805053e-09	6.935866095213817e-09	2.194240364859436e-09
CCS(=O)(=O)NC(COC(=O)[Au])C(C)O[Cu]	8.50804052810232e-06	3.534483023178681e-09	4.5765488249798084e-09	2.5062116820293563e-09
CCC(CN(C)CC(COC)OC(=O)[Au])N[Cu]	2.5097705562311735e-05	5.79191660448848e-09	1.1354910357836582e-08	5.327331228245512e-09
CC(O[Cu])C(=O)NCC=CCOC(=O)[Au]	1.5755601215470855e-05	2.9114028312092745e-09	4.663498592246665e-09	2.641710667977277e-09
O=C([Au])NCCOCCOCCOCCN[Cu]	0.000135152856783746	1.1997400864261698e-08	2.2796218972363265e-08	1.1991638560919132e-08
CC(CCOC(=O)[Au])S(=O)(=O)CCO[Cu]	1.2293194415650473e-05	3.150164985838252e-09	5.220385803934141e-09	2.702200997729972e-09
COCC(CNCCN[Cu])OC(=O)[Au]	4.437601196820879e-05	6.015783525107298e-09	1.2169154080913645e-08	5.736412850182096e-09
CCCC(O[Cu])C(=O)NCC#CCOC(=O)[Au]	1.495842402618452e-05	3.5423869558766493e-09	5.570884443369305e-09	2.7852603709132328e-09
CC(C)(CC(CNCCF)O[Cu])OC(=O)[Au]	1.841884147196384e-05	5.744175496023971e-09	9.410959187133293e-09	4.488278528097669e-09
CCCC(O[Cu])C(COC(=O)[Au])NC(C)=O	1.3492533654447554e-05	4.581647788481754e-09	6.000262495142159e-09	2.935514297759627e-09
CC(CNCC(C)(CN(C)C)OC(=O)[Au])O[Cu]	2.3038581723383784e-05	6.089521946527751e-09	9.743463442047393e-09	5.1083894581441095e-09
CCN(CCN[Cu])CC(C)(C)NC(=O)[Au]	1.718557707874644e-05	3.865088121504715e-09	5.20106462421844e-09	2.666611207042031e-09
CC(C)(C)C(=N)NCC(CO[Cu])OC(=O)[Au]	1.2480140367474648e-05	5.464477599493684e-09	6.546767231858953e-09	2.9744964161670777e-09
C=CCOC(=O)NC(CO[Cu])COC(=O)[Au]	1.9763165158127406e-05	5.24839967588658e-09	7.824703321772603e-09	3.6644381847838597e-09
O=C([Au])OCC(F)(F)C(F)(F)CO[Cu]	1.248649909420552e-05	4.976694134379789e-09	7.55575017712097e-09	2.9475447002423538e-09
O=C(NCCOC(=O)[Au])NCO[Cu]	2.325933800992497e-05	2.4169935975893677e-09	3.428108824143866e-09	2.1351244803753544e-09
CCCC(CC)N(CCN[Cu])CCNC(=O)[Au]	2.0596498757334594e-05	5.2598747172645335e-09	9.413658514682267e-09	4.2933569771425475e-09
CC(C)C(F)C(=O)NC(CO[Cu])COC(=O)[Au]	1.5266363888619933e-05	4.774411527136701e-09	6.7637344735547165e-09	2.8568050178224267e-09
CC(CN(C)CC(O[Cu])C(C)(C)C)OC(=O)[Au]	1.2522320065947493e-05	5.749478443311207e-09	9.934043788498747e-09	5.2089153526702375e-09
CCC(COC(=O)[Au])(N[Cu])NC(C)=CC=CN	1.004867059797469e-05	3.4749435185801784e-09	3.9620212453086695e-09	2.0050405027722322e-09
CC(CC#N)C(=O)NCC(CNC(=O)[Au])O[Cu]	2.179893116486634e-05	4.399968324511863e-09	6.087968126166593e-09	2.289290468049946e-09
CCCC(CC)NCC(COC(=O)[Au])O[Cu]	1.4121111102668775e-05	6.751847895276826e-09	1.6261271840578837e-08	5.715660176634084e-09
CN(CC(CNC(=O)[Au])O[Cu])C(=O)C(C)(F)F	1.0876044353210822e-05	4.486113942471509e-09	5.1045257620564215e-09	2.1771026177622138e-09
C=CC(O[Cu])C(=O)NCCCOC(=O)[Au]	1.8554801388485322e-05	4.014231365444255e-09	5.81337582133146e-09	3.5492897101063407e-09
CC(OC(=O)[Au])C(=O)NCC(C)(C)C(C)O[Cu]	9.324908735799191e-06	3.3407563302041394e-09	4.292165901106226e-09	2.231481290917229e-09
CCN(CCN[Cu])CC(COC)OC(=O)[Au]	3.8046406172635694e-05	6.3875630503882665e-09	1.4279897824889587e-08	6.346449812277918e-09
CC(C)(C)COC(=O)C(COC(=O)[Au])N[Cu]	1.0335581359436296e-05	4.290192704283914e-09	5.731198493361179e-09	2.3627022778861176e-09
CCC(C)=CC(=O)NCC(COC(=O)[Au])O[Cu]	1.1628443846050843e-05	5.210974524670704e-09	7.386934531537438e-09	3.123416498521796e-09
CC(C)(O[Cu])C(=O)OCCCCOC(=O)[Au]	1.8077467523971993e-05	5.962550220830659e-09	8.61767219358287e-09	5.9985170829251595e-09
CC(C)C(OC(=O)[Au])C(C)O[Cu]	9.043297329487838e-06	5.1273002491547256e-09	9.502367006356872e-09	4.015270887658948e-09
CCC(CNC(CC)C(C)(C)O[Cu])OC(=O)[Au]	1.1639351399069219e-05	5.641446838821894e-09	9.070506105663933e-09	4.784468504208114e-09
CCC(NC(=O)[Au])C(C)O[Cu]	9.915484957148045e-06	3.791221861577206e-09	5.849475145634278e-09	2.5268316032144492e-09
CCC(CO[Cu])NC(=O)COC(=O)[Au]	1.6003154570460424e-05	2.8050938756945905e-09	4.631099905334043e-09	2.310416087998843e-09
C=CS(=O)(=O)NC(C)(CO[Cu])COC(=O)[Au]	1.534446744059947e-05	3.5210731694953e-09	4.064929801197505e-09	2.3881271718724674e-09
CC(CN(C)CC(CC(F)F)N[Cu])NC(=O)[Au]	1.8478621932060073e-05	4.02146876630382e-09	5.129688577857029e-09	2.6043422109223087e-09
CNC(=O)C(OC(=O)[Au])C(C)(C)O[Cu]	9.852537805803617e-06	3.6213128857577716e-09	3.6395467310009903e-09	1.908265725625871e-09
O=C([Au])NCCCCCNCCCN[Cu]	3.995742472773314e-05	7.352689900503189e-09	8.456371424629624e-09	6.194006403440366e-09
CC(CN(C)CC(OC(=O)[Au])C(C)(C)C)N[Cu]	1.2126096219475239e-05	4.707290492900347e-09	7.2749204709611e-09	3.530215764529718e-09
CC(C)C#CC(=O)NCC(OC(=O)[Au])C(C)O[Cu]	1.05168093246402e-05	4.942872407790699e-09	6.6394048291437476e-09	2.6291523339479825e-09
CC(CSCC(C)(C)OC(=O)[Au])O[Cu]	1.5239078282028056e-05	5.6415799869849106e-09	9.8415263588898e-09	5.441552204379084e-09
N#CCCNCC(CO[Cu])OC(=O)[Au]	4.792478354070765e-05	6.294118280291125e-09	1.2108393046461527e-08	4.7736684251283164e-09
C=CC(CO[Cu])NCCCCOC(=O)[Au]	4.4054670768495295e-05	8.495392524815324e-09	1.667376437577723e-08	1.0474700640788263e-08
CC(C)(CNC(C)(C)C(C)(C)OC(=O)[Au])O[Cu]	8.435261876460761e-06	4.3082039046102945e-09	4.8410057669094266e-09	2.9866456577358374e-09
CNC(=O)CNC(=O)C(N[Cu])C(C)OC(=O)[Au]	1.2799850877415767e-05	3.3410482686179786e-09	3.3937465074899955e-09	1.5498201390190555e-09
CC(CO[Cu])CN(C)CCOCCOC(=O)[Au]	8.300049644524533e-05	9.706567075437623e-09	2.367768998559618e-08	1.3717375904468367e-08
CCCC(C)(O[Cu])C(=O)OCCCOC(=O)[Au]	1.504913402624331e-05	5.60690309264262e-09	1.0490018400778548e-08	5.6629294353223945e-09
COCC(CNCCOC(=O)[Au])O[Cu]	5.68142345674945e-05	7.55940302314909e-09	1.8580302058241925e-08	8.56255590456447e-09
C=CC(COC(=O)[Au])NS(=O)(=O)CCN[Cu]	1.5227052671652789e-05	2.457294168429573e-09	3.7611909287049666e-09	1.816626101951808e-09
CN(C)C(=O)C(CCCCN[Cu])NC(=O)[Au]	1.184668443146055e-05	4.275036233633933e-09	3.613991277162337e-09	2.2806474195809074e-09
C=C(CC)C(=O)NC(C)(CO[Cu])COC(=O)[Au]	1.3216206628585822e-05	4.32111923299917e-09	6.309744881422041e-09	3.140399864869933e-09
CCC(N[Cu])C(=O)N(C)CCCNC(=O)[Au]	1.11678520024232e-05	2.8143904601392205e-09	3.1394899705894468e-09	2.0612567934773858e-09
CC(C)C(COC(=O)C(C)(C)OC(=O)[Au])O[Cu]	1.003855632261851e-05	4.1588303052484195e-09	6.7529984494154386e-09	3.332210664661263e-09
CCC(C(=O)N(C)CCOC(=O)[Au])C(C)O[Cu]	9.2357557715096e-06	3.446140660554738e-09	5.355472579183512e-09	3.3143651211542095e-09
CCC(=O)CNCC(CO[Cu])OC(=O)[Au]	2.3258981861228627e-05	6.7100282715817205e-09	1.3049399589767255e-08	5.039851615114952e-09
CC(CCO[Cu])N(C)CCCCCOC(=O)[Au]	3.56232131928074e-05	9.676217014725952e-09	1.84010819719318e-08	1.3920984182174783e-08
C=CC(O[Cu])C(=O)N(C)C(C)COC(=O)[Au]	8.12133116207473e-06	3.100403724977815e-09	3.977775788364479e-09	2.7038182806176327e-09
CCCCN(CCO[Cu])CC(CC)OC(=O)[Au]	2.4300879392871258e-05	8.173757521326299e-09	2.1064089917501732e-08	9.175141484977306e-09
COC(C)CN(C)CC(OC(=O)[Au])C(C)O[Cu]	2.3073838045162167e-05	8.202012748843528e-09	1.5344740205615917e-08	6.304519611134337e-09
CN(C)C(=O)CC(CN[Cu])OC(=O)[Au]	1.0173123106671008e-05	3.740942216222595e-09	4.006392092324296e-09	2.2141360344002334e-09
CC(CC(C)(C)CNC(=O)[Au])O[Cu]	9.427976905101302e-06	3.889201996298287e-09	5.448065245444914e-09	2.990783665271638e-09
CCCC(OC(=O)[Au])C(=O)NCCN[Cu]	1.572223523961889e-05	3.226412562569083e-09	5.053541075220309e-09	2.379933926408551e-09
COCCC(=O)NC(C)(CO[Cu])COC(=O)[Au]	2.2099454309172943e-05	5.253379197253992e-09	8.603411586304643e-09	3.5688812697416254e-09
CNC(=O)C(C)NCC(CO[Cu])OC(=O)[Au]	1.495990618380054e-05	4.674780243911252e-09	5.740965671743347e-09	2.776432375544477e-09
CCCCOC(=O)C(C)(CO[Cu])COC(=O)[Au]	1.4791305599161256e-05	5.819342251556774e-09	1.0618255224471435e-08	4.6706637207010985e-09
CCC(NC(=O)C(CN[Cu])OC(=O)[Au])C(N)=O	1.5659768588395734e-05	4.030239915902727e-09	4.134393412498432e-09	1.745197169733408e-09
CC(C)(C#CC(C)(C)OC(=O)[Au])O[Cu]	8.486408831353425e-06	3.806085587088839e-09	4.338145359962784e-09	2.851845541237289e-09
CCCC(=O)NCC(C)(CO[Cu])COC(=O)[Au]	1.4359836662325402e-05	5.031808448773551e-09	8.014556594424178e-09	3.2107349092003756e-09
CC(C)(CCNC(=O)[Au])O[Cu]	1.1403900778399219e-05	3.3105938199621808e-09	4.334947079190077e-09	2.755856501849825e-09
C=CC(CN(C)CC(C)NC(=O)[Au])O[Cu]	2.088986868562283e-05	4.649402020404812e-09	8.313491364392428e-09	4.381609807325394e-09
CC(CN(C)C(=O)C(O[Cu])C(C)C)OC(=O)[Au]	7.926441705845965e-06	3.299921433054607e-09	5.021924740411706e-09	2.710699963953053e-09
CC(CNCC(O[Cu])C(C)C)COC(=O)[Au]	1.767680658456061e-05	6.095781618477291e-09	1.2324640213149039e-08	6.17479722058208e-09
CCC(C)(CNC(=O)[Au])N[Cu]	1.0746034981720984e-05	2.830281939030381e-09	3.383364592279125e-09	1.4826105972438672e-09
CCCC(O[Cu])C(=O)NC(C)C(C)NC(=O)[Au]	1.0808591912563111e-05	3.3698634250791765e-09	4.621256772024102e-09	2.019074760917443e-09
O=C([Au])NCCCN(CCN[Cu])CC(F)(F)F	3.021662535833328e-05	5.511120412098498e-09	7.155414554288671e-09	3.665284159914106e-09
CC(COC(=O)[Au])CN(C)CC(C)O[Cu]	2.0031904450094482e-05	5.576630889336385e-09	1.2406188341101198e-08	7.324917708680955e-09
CC(NC(=O)[Au])C(C)C(=O)NCCCCO[Cu]	1.578922487003164e-05	4.3187384177199795e-09	5.337216868978848e-09	3.1794507345662863e-09
CC(CCNC(=O)C(C)(C)N[Cu])NC(=O)[Au]	1.3198286453912548e-05	2.712321708985801e-09	2.838605892759614e-09	1.5152631093092157e-09
CC(C)C(OC(=O)[Au])C(=O)NCCN[Cu]	1.4396061722370212e-05	2.872989243551766e-09	4.501789148766665e-09	2.0537009310701346e-09
CCCC=CC(=O)NCC(COC(=O)[Au])O[Cu]	1.4047947968398264e-05	5.604553252058974e-09	9.030491121987377e-09	3.4888307380720197e-09
CC(CNC(CCF)CO[Cu])OC(=O)[Au]	2.312241278425489e-05	6.232260529250258e-09	1.1941708067158026e-08	5.983684685441721e-09
N#CCCS(=O)(=O)CC(CO[Cu])OC(=O)[Au]	2.121446529681911e-05	4.176100580394286e-09	6.092626428160295e-09	2.8971861474074592e-09
CCCC(C)NCC(CO[Cu])OC(=O)[Au]	1.5263702754946794e-05	6.3350653609298306e-09	1.50262672940692e-08	5.557453019070948e-09
CN(C)C(C)(CO[Cu])COC(=O)[Au]	1.6566975118864094e-05	4.970239311116763e-09	6.5599133075433315e-09	3.836251753939936e-09
CC(OC(=O)[Au])C(=O)N(CCO[Cu])CC(F)F	1.3354935965531544e-05	3.535733309865142e-09	5.2291578276031385e-09	2.778931233469334e-09
CC(C)CCN(CCO[Cu])CCOC(=O)[Au]	2.8686358394905204e-05	8.315176076944366e-09	1.930144395020771e-08	9.588171864448854e-09
CC(CCNC(=O)CCO[Cu])CCOC(=O)[Au]	2.1992296397187652e-05	4.401659563679855e-09	7.630425386602096e-09	4.490266320043054e-09
COC(CNC(=O)[Au])C(=O)NC(C)(C)CN[Cu]	1.4718683274902516e-05	3.377998092530297e-09	3.799764229177439e-09	1.8022664575050088e-09
CCCC(OC(=O)[Au])C(=O)NC(CC)CO[Cu]	1.207293687860888e-05	3.818603356849426e-09	6.183887783269345e-09	2.8138989667289636e-09
CC(C)(C)CN(CCCNC(=O)[Au])CCO[Cu]	1.9505313278990955e-05	6.677657651699082e-09	1.0397572564928537e-08	5.697106000157679e-09
COC(=O)C(CCCCOC(=O)[Au])N[Cu]	1.682344412142263e-05	5.95649045248549e-09	7.542605613631647e-09	4.460798951479017e-09
CC(C)N(CCCCOC(=O)[Au])CCO[Cu]	3.522454402835823e-05	9.272865915850031e-09	1.8327854987606145e-08	1.1512928300545447e-08
CCCN(CC(N)=O)CC(COC(=O)[Au])O[Cu]	2.6560413991251307e-05	7.038950319678417e-09	1.0537893133314667e-08	4.144200893263651e-09
CCCC(CCO[Cu])NC(=O)C(C)NC(=O)[Au]	1.2520407672172259e-05	3.6901731961638635e-09	4.804090720169292e-09	2.4534939985619904e-09
CC(CC(C)(C)C(C)NC(=O)[Au])O[Cu]	8.007452663729377e-06	3.967734465798631e-09	4.9879156434479596e-09	2.6870531074488854e-09
NC(=O)C(CNC(=O)COC(=O)[Au])O[Cu]	2.0096628761321216e-05	3.0221537152127393e-09	3.5956188620341363e-09	1.7347478184054148e-09
CCCN(CCN[Cu])CCOC(=O)[Au]	3.0020804062946505e-05	6.323734093371619e-09	1.3701332632874684e-08	6.928697485884287e-09
CN(CCCCCOC(=O)[Au])CCO[Cu]	5.540357766049868e-05	1.0351668838997431e-08	2.2676852748949627e-08	1.512867836860852e-08
N#CCCCCNC(=O)C(CCNC(=O)[Au])N[Cu]	2.215747255271639e-05	3.992116898890105e-09	4.939996031075255e-09	2.13151012522849e-09
CC(C)(NC(=O)[Au])C(=O)NCCN[Cu]	1.5263742469949572e-05	2.428848072561712e-09	2.608055025336316e-09	1.3934543639269826e-09
CC(C)(CCNC(=O)NCCO[Cu])OC(=O)[Au]	1.564929617552194e-05	3.0841791721952387e-09	4.048523830757481e-09	2.62723184737121e-09
C=CCN(CC=C)CC(COC(=O)[Au])O[Cu]	3.723327688717023e-05	8.896484163325594e-09	2.0447454007286525e-08	7.214497711715242e-09
CC(C)(C=CC(C)(C)OC(=O)[Au])O[Cu]	8.508260140299153e-06	3.847181272582758e-09	4.597854247846815e-09	2.9590601954588032e-09
CCN(C)C(=O)CC(CNC(=O)[Au])O[Cu]	1.0782275391346137e-05	4.1150436848965214e-09	5.419632020162756e-09	2.459193487232293e-09
COCC(C)(CNC(=O)CO[Cu])OC(=O)[Au]	1.925383208673247e-05	3.739579755251859e-09	6.259845291455837e-09	2.8053283460079417e-09
O=C(CCF)NC(CO[Cu])COC(=O)[Au]	2.0827652833002008e-05	4.79042339904881e-09	6.682985979482792e-09	2.9732819884810754e-09
CCC(C)CC(CO[Cu])NC(=O)[Au]	1.1410362712856014e-05	4.6556733299796746e-09	8.252271351052488e-09	3.2796666224832425e-09
CC(CNCC(C)(C)CCCOC(=O)[Au])O[Cu]	1.6184835139870676e-05	6.689531452161965e-09	1.0736475069716526e-08	6.8660901294132305e-09
CN(CC(C)(C)CO[Cu])C(=O)COC(=O)[Au]	8.389883106736876e-06	2.872400872676289e-09	3.973852105724252e-09	2.5585175480223402e-09
CC(COC(=O)[Au])NS(=O)(=O)CCN[Cu]	1.2999735919223583e-05	2.1793837079929626e-09	3.438466519863216e-09	1.6907058291335443e-09
CC(CN(C)CCOCCNC(=O)[Au])N[Cu]	5.173245396987583e-05	6.6290103944132744e-09	9.325409032742878e-09	5.830289903257904e-09
CNCC(C)C(=O)NCC(CO[Cu])OC(=O)[Au]	2.0546576998105432e-05	5.122608903456263e-09	7.219285215220396e-09	3.247029991151321e-09
CC(C)(CNC(=O)CO[Cu])C(C)(C)OC(=O)[Au]	1.0579721122266179e-05	3.1364596154254994e-09	3.9309805953418194e-09	2.1720754150435843e-09
COC(=O)C(CCO[Cu])OCCCNC(=O)[Au]	2.823790481738495e-05	7.608563157873715e-09	1.1354929705632105e-08	6.17838617447389e-09
C=CCN(CCNC(=O)[Au])CCO[Cu]	4.719339057101653e-05	6.486941777386169e-09	1.3238750272963144e-08	7.019416302480536e-09
CC(CO[Cu])NCCOC(=O)[Au]	3.50030509378828e-05	5.26137552253627e-09	1.0583888110974451e-08	6.706004646350474e-09
CCCCOC(=O)NC(CO[Cu])COC(=O)[Au]	1.6028251560970744e-05	5.532256401575723e-09	9.530536084096113e-09	4.097933438425933e-09
CC(C)(CNC(=O)C(C)(C)OC(=O)[Au])CO[Cu]	1.0673910083319086e-05	3.385474913449607e-09	4.158513828485592e-09	2.2728239649696956e-09
C[Si](C)(C)C#CNCC(COC(=O)[Au])O[Cu]	1.0875782656825391e-05	6.143059474568601e-09	4.771065292912017e-09	2.8046876360678117e-09
C=CCOCC(=O)NC(CO[Cu])COC(=O)[Au]	3.3047518167098114e-05	6.514738681136264e-09	1.0570849750593697e-08	4.599395966282633e-09
O=C([Au])OCCC(CN[Cu])C(F)(F)F	1.6426479650357062e-05	5.39218271603431e-09	7.553812489392551e-09	3.124207351580338e-09
CC(=O)NCC(COC(=O)[Au])NCCO[Cu]	2.106426695003258e-05	4.5526461866570895e-09	6.048165965890385e-09	3.521718185808076e-09
CC(OC(=O)[Au])C(CN(C)CCC(=O)O)O[Cu]	2.0370488319832368e-05	6.564875586189432e-09	9.451340725965503e-09	4.119210634199139e-09
CC(CCN(C)C(C)C(C)OC(=O)[Au])O[Cu]	1.4901115466140752e-05	5.735094785476329e-09	1.0841631454850707e-08	7.028431232980076e-09
CC(CC(C)(C)C(C)(C)N[Cu])OC(=O)[Au]	7.82596786017562e-06	3.938124120786848e-09	4.678172697439612e-09	2.400051716370048e-09
CCCCC(CNC(C)COC(=O)[Au])O[Cu]	1.798701637373443e-05	6.542581631218923e-09	1.4579507377939464e-08	6.9948901728473965e-09
CCC(C)=CC(=O)NC(CO[Cu])COC(=O)[Au]	1.1548644959039108e-05	4.73236572234005e-09	6.516827118843176e-09	3.017523076166327e-09
CC(CNCC(C)(OC(=O)[Au])C(F)F)O[Cu]	1.6892200982654463e-05	5.1885451469318704e-09	7.4975902128318e-09	3.879466446428839e-09
CC(C)N(C)CC(C)(CO[Cu])COC(=O)[Au]	1.2694800784001601e-05	5.6657772991180925e-09	9.568827819449055e-09	4.390594711977335e-09
CCC(CO[Cu])(COC(=O)[Au])NC(=O)C(F)F	1.6748940509350995e-05	4.537862161868666e-09	5.7570519709082364e-09	2.5266739337001967e-09
CN(CCCCCOC(=O)[Au])CCN[Cu]	4.53534594947718e-05	7.944174038860231e-09	1.4737289333574298e-08	1.0023008300117732e-08
CCC(CCNC(C)CCOC(=O)[Au])O[Cu]	2.2783559744589138e-05	7.094790078069405e-09	1.4209347651287655e-08	8.612179835900334e-09
CCCC(C)C(COC(=O)[Au])N[Cu]	1.1015259935849341e-05	4.696755471757745e-09	8.87632101002532e-09	3.225947906484959e-09
CC(CCOC(=O)[Au])NC(C)CC(C)(C)O[Cu]	1.2576366932251898e-05	5.218938149618314e-09	7.65368527928863e-09	5.515597930818881e-09
CCNC(C)C(=O)NCC(CN[Cu])OC(=O)[Au]	1.941576961175661e-05	4.54278151572017e-09	6.37866508646679e-09	2.5002785783960176e-09
CCCC(O[Cu])C(CC)COC(=O)[Au]	1.1211774388863518e-05	6.937464119986995e-09	1.5819590233263256e-08	6.16774343936694e-09
CCC(F)C(=O)NCC(CO[Cu])OC(=O)[Au]	1.698314587701583e-05	5.312005915565201e-09	7.74146776939142e-09	3.0531722045488043e-09
CCC(CC)(CNCC(C)OC(=O)[Au])CO[Cu]	1.557153190719381e-05	5.9126299644601685e-09	1.1423420667903932e-08	5.493187839873317e-09
CC(C)(CNCCCNC(=O)[Au])O[Cu]	2.1598844112810925e-05	4.898643672381648e-09	6.5631555897336395e-09	4.171078851742679e-09
CCC(COC(=O)[Au])NCCC(C)(C)O[Cu]	1.455963206153203e-05	5.461893151702517e-09	9.010801029615623e-09	5.305962789896426e-09
CCC(C)C(C)(CNC(=O)CO[Cu])OC(=O)[Au]	1.2176680475513633e-05	3.4400626344627884e-09	5.519617717187457e-09	2.4104287573620687e-09
C=CC(CO[Cu])NCCCOC(=O)[Au]	4.353267354189828e-05	7.318482690731623e-09	1.469481727027456e-08	8.844299277227444e-09
CCC(C)C(C)NC(=O)C(COC(=O)[Au])N[Cu]	1.2391747629673565e-05	3.981844079673668e-09	5.934428477016333e-09	1.990559666602861e-09
CONC(=O)CC(CNC(=O)[Au])O[Cu]	2.529236787746987e-05	4.275561916044853e-09	6.382653967461919e-09	2.813122212863477e-09
CCC(=O)NCC(COC(=O)[Au])O[Cu]	1.71797780987105e-05	4.908408505492048e-09	7.2157752872278915e-09	2.9484946900993845e-09
CC(CNC(=O)CC(C)NC(=O)[Au])N[Cu]	1.367135907206112e-05	2.4020458891939337e-09	3.002571098878427e-09	1.4601640443519863e-09
CCC(CNCCOCCCO[Cu])OC(=O)[Au]	7.74512212322014e-05	1.1564509041396557e-08	2.6984251752657608e-08	1.467497026716118e-08
CSCC(CNC(C)CCO[Cu])OC(=O)[Au]	2.434242104275249e-05	6.858053993572133e-09	1.4346416005697377e-08	7.903039453015831e-09
CC(C#N)CN(C)C(=O)C(CN[Cu])OC(=O)[Au]	1.2396162193857377e-05	4.063625715779911e-09	5.374385317096569e-09	1.9912716010333446e-09
N=CNC(=O)C(CSCCN[Cu])NC(=O)[Au]	1.936816561265009e-05	4.126533736149562e-09	4.048893001584774e-09	2.426482703968316e-09
C=CC(CO[Cu])NCC(OC(=O)[Au])C(C)(C)C	1.4605269328778326e-05	5.922227682421461e-09	9.650732767344803e-09	4.774282355390598e-09
CC(CNS(C)(=O)=O)(CO[Cu])COC(=O)[Au]	1.3287056446741444e-05	3.6774362264939776e-09	4.496196673817933e-09	2.4482473889255406e-09
CN(CCCO[Cu])C(=O)CC(C)(C)OC(=O)[Au]	9.118946127276139e-06	3.4614447181776458e-09	4.468230307425141e-09	3.5250720654811024e-09
O=C(CCCCOC(=O)[Au])NCCO[Cu]	2.7336204202540382e-05	4.642608904061269e-09	7.657618920630441e-09	4.715129228140356e-09
CCC(F)C(=O)N(CCN[Cu])CCOC(=O)[Au]	1.6277374290752787e-05	4.101755791768146e-09	6.104358061849386e-09	3.230061192631679e-09
CCC(O[Cu])C(=O)OCCCNC(=O)[Au]	1.6272410067074948e-05	4.087135160923675e-09	6.669921152530344e-09	4.0613680688592736e-09
CCCC(CCC)(CO[Cu])COC(=O)[Au]	1.185112011874106e-05	6.840271660318356e-09	1.5350469744602536e-08	5.7545252496933486e-09
O=C(COC(F)F)NC(CO[Cu])COC(=O)[Au]	2.92654037442835e-05	5.644114947865717e-09	7.457222478337516e-09	3.3983855622001924e-09
CCC(C)N(C)CC(C)(CO[Cu])COC(=O)[Au]	1.1836642748254178e-05	6.004160596033349e-09	1.0865267925235386e-08	4.5928419433673054e-09
C=CC(O[Cu])C(=O)NCC(OC(=O)[Au])C(N)=O	1.656045633869577e-05	3.540556261747198e-09	4.16530732431727e-09	1.951142325353698e-09
COC(=O)CNCC(CO[Cu])OC(=O)[Au]	2.471515053471555e-05	5.991288047733963e-09	1.0143978265061449e-08	4.774825999654239e-09
C=C(COC(=O)[Au])C(=O)NCCCCO[Cu]	2.6919483320847626e-05	5.338283695158428e-09	6.78043879384975e-09	5.52650223507922e-09
C=CC(C)(OC(=O)[Au])C(=O)N(C)CC(C)N[Cu]	9.500632080072768e-06	3.0170318852203137e-09	3.665955593866269e-09	2.2028321179569787e-09
CSCCCN(CCO[Cu])CCOC(=O)[Au]	4.955015187852652e-05	9.215390859213647e-09	2.4357325507074092e-08	1.1657948434124311e-08
CC(C)C(N[Cu])C(=O)NCCCOC(=O)[Au]	1.4018747064933123e-05	3.507068107567595e-09	4.776757564180196e-09	2.5165119671250257e-09
CCN(CC(C)(C)OC(=O)[Au])C(=O)CO[Cu]	9.32898425294673e-06	2.809357447458901e-09	4.402289004333509e-09	2.472744530992145e-09
CN(CCO[Cu])C(=O)COC(=O)[Au]	1.140238392851916e-05	2.445615622592358e-09	3.7744263026705615e-09	2.8481837218684116e-09
CCC(C)CC(COC(=O)[Au])NC(=O)CO[Cu]	1.4338597374523663e-05	3.5499930269834507e-09	6.222095892494645e-09	2.7732913686758176e-09
C=CC(C)(OC(=O)[Au])C(=O)NCCCCN[Cu]	2.0714958615576345e-05	4.3189741031767645e-09	5.045552738680394e-09	3.239008591635724e-09
CN(CC(C)(C)NC(=O)[Au])C(=O)NCCN[Cu]	1.0787732776935183e-05	2.3610185540897275e-09	2.518154659504061e-09	1.552720368167733e-09
CC(CNC(=O)[Au])NCC(CN[Cu])C(C)C	1.632400089829249e-05	4.1574654618065324e-09	6.068837375360949e-09	2.8678501171771716e-09
C=CC(C)(CNC(C)(C)CCO[Cu])OC(=O)[Au]	1.4038901922094938e-05	5.204932479038222e-09	7.1706289472990015e-09	4.468150572412722e-09
CC(C)C(C)(CN[Cu])NCCOC(=O)[Au]	1.4269954882422297e-05	4.580066143943576e-09	6.465322603940967e-09	3.513931166832298e-09
C=CC=CCC(=O)N(C)CC(CNC(=O)[Au])O[Cu]	1.200225031422771e-05	4.065168952317021e-09	5.613540366908496e-09	2.7062393213366956e-09
C=CC(CO[Cu])NC(=O)C(C)(CC)OC(=O)[Au]	1.3553660719128586e-05	3.5548685806376483e-09	5.091559226817708e-09	2.5299439520735127e-09
C=C(C)C(=O)NC(CO[Cu])C(C)OC(=O)[Au]	1.0305974178343844e-05	4.345672562297439e-09	5.104559847624513e-09	3.1543472395425477e-09
CC(NC(=O)[Au])C(=O)NC(C)(CN[Cu])C(C)C	1.0240375455374985e-05	2.6765440789310555e-09	2.9736585552383167e-09	1.3117447962250839e-09
CN(CCCCCCO[Cu])CCCNC(=O)[Au]	4.256222664316772e-05	9.650465222587202e-09	1.680369267235819e-08	1.1887206851198293e-08
CCCNC(=O)NCC(COC(=O)[Au])O[Cu]	1.59191377223798e-05	4.8683444692266015e-09	6.790361569908622e-09	2.775686096401273e-09
CCNCC(=O)NCC(COC(=O)[Au])O[Cu]	2.7646802495256657e-05	5.2183859954187724e-09	8.758074395740182e-09	3.3396772641968584e-09
CCCC(C)N(C)C(=O)C(COC(=O)[Au])N[Cu]	9.150416661780064e-06	4.013770622888952e-09	5.375933031097302e-09	2.060250603366127e-09
C=CC(O[Cu])C(=O)N(C)CC(C)OC(=O)[Au]	8.550965220032103e-06	3.2431911780006194e-09	4.673250918451624e-09	2.891889204269213e-09
O=C([Au])NCC(=O)NCCCCCCN[Cu]	2.2870891310625976e-05	4.08317788012596e-09	4.637179956229953e-09	3.28116900190235e-09
CCOCCCN(CCO[Cu])CCOC(=O)[Au]	6.09626040714561e-05	9.692234875249148e-09	2.7787436291666113e-08	1.2730703984404998e-08
CC(CONC(=O)CC(C)NC(=O)[Au])N[Cu]	1.761390906950354e-05	2.450749371871094e-09	3.4463442001390255e-09	1.7724075853170558e-09
CSCCNC(=O)CC(CNC(=O)[Au])O[Cu]	2.1333179127533204e-05	4.9276505300731196e-09	7.4374496729052235e-09	3.301763787174368e-09
C=CCOC(=O)N(C)CC(COC(=O)[Au])O[Cu]	1.1825255962684929e-05	5.656221392221289e-09	8.03720896500523e-09	3.8115647336304934e-09
CCCC(OC(=O)[Au])C(=O)N(CC)CCN[Cu]	1.1807515109649092e-05	3.3321627106400493e-09	5.68706052119212e-09	2.761914944603589e-09
CCOC(=O)CC(C)(CN[Cu])OC(=O)[Au]	1.2840670150041895e-05	4.5964728583423394e-09	6.367704480840886e-09	3.2241623335244255e-09
CC(C)C(NCCCOC(=O)[Au])C(C)(C)O[Cu]	1.4377151858717455e-05	6.3653105967089296e-09	9.250241048487413e-09	5.754284099576494e-09
CCCC(NC(=O)[Au])C(=O)NCCCCN[Cu]	1.648105239302092e-05	3.890364557386705e-09	4.234298785934913e-09	2.5026680541309906e-09
O=C([Au])NCCCP(=O)(O)CO[Cu]	2.5950130726864362e-05	4.594879747931431e-09	2.846420771654667e-09	4.959248264340674e-09
CC(C)(C#N)CNC(=O)CC(CNC(=O)[Au])O[Cu]	1.6820014273295756e-05	4.503634630895882e-09	5.537714988501916e-09	2.268026893660422e-09
CC(C)N(CC(N)=O)CC(COC(=O)[Au])O[Cu]	2.6710770753469352e-05	6.162611641370372e-09	8.371119661054068e-09	3.509558613454026e-09
CCC(CNS(=O)(=O)CCNC(=O)[Au])O[Cu]	1.4792416280058953e-05	2.5425830648581646e-09	4.286091715383738e-09	1.970491655111286e-09
CC(C)(CC(CNCCC#N)OC(=O)[Au])O[Cu]	2.5862925571564668e-05	5.7064018262209296e-09	9.159549837261225e-09	4.237815060022395e-09
CC(N[Cu])C(OC(=O)[Au])C(=O)OC(C)(C)C	9.865309846846148e-06	4.502849690158908e-09	5.4464133676498644e-09	2.304718033426149e-09
CC(CN(C)C(=O)C(N[Cu])C(C)C)NC(=O)[Au]	8.683735365969875e-06	2.531059764311945e-09	3.0737252870138914e-09	1.5532757070051324e-09
O=C([Au])OCCSCCSCCO[Cu]	9.16282453390789e-05	1.3512952183894806e-08	3.4257980671556574e-08	1.680481322807683e-08
C#CCCNCC(CO[Cu])OC(=O)[Au]	2.9742910893015883e-05	6.33485385256829e-09	1.4048932633275204e-08	5.1464795333262185e-09
C=CCCCNC(=O)CC(CNC(=O)[Au])O[Cu]	2.1281779540950503e-05	5.338453940029592e-09	8.115560132188185e-09	3.1596945421422123e-09
CCCCC(CC)(COC(=O)[Au])O[Cu]	1.121514105089137e-05	6.1226763097046995e-09	1.3073898831997336e-08	5.1069005424903204e-09
CC(CNC(=O)COCCN[Cu])NC(=O)[Au]	3.22272353006734e-05	4.326353976989558e-09	5.215820056337571e-09	2.7858071583180127e-09
CC(C)(COC(=O)[Au])C(=O)OCCCCO[Cu]	1.8073179418444245e-05	5.8187138474977196e-09	9.028760854844327e-09	6.0804454975086696e-09
C=CCCCCCN(CCN[Cu])CCNC(=O)[Au]	3.405403044797756e-05	6.511340400043775e-09	1.166845081755205e-08	5.73400807219573e-09
CC(CCCNC(=O)COC(=O)[Au])CO[Cu]	2.0673724284505723e-05	4.045106870232554e-09	6.5664251779735184e-09	3.852181577852931e-09
CCOCCN(C)CC(CN[Cu])OC(=O)[Au]	3.854623812558965e-05	7.426148508151532e-09	1.5753509529531272e-08	6.488242897511412e-09
N=C(CO[Cu])NOCCCCCCOC(=O)[Au]	3.3616789909254405e-05	6.838345668902414e-09	1.0249527853676593e-08	8.33432573075589e-09
CC(C)(OC(=O)[Au])C(=O)NC(C#N)CO[Cu]	1.5848630491048813e-05	3.092956058193075e-09	3.638958057898276e-09	1.916871498443971e-09
CCC(NC(=O)[Au])C(=O)NOCC(C)N[Cu]	1.5401231184169502e-05	2.512989361197174e-09	3.345528238751553e-09	1.7324880591474176e-09
N#CC(CO[Cu])NC(=O)[Au]	2.1685300765583696e-05	2.8801748250575295e-09	3.999158527491133e-09	1.8433610217315654e-09
CC(C)(F)C(=O)NC(CO[Cu])COC(=O)[Au]	1.579465048581985e-05	4.71888289593246e-09	5.8592617551407195e-09	2.5406193414473756e-09
CC(OC(=O)[Au])C(CN(C(C)C)C(C)C)O[Cu]	1.1335821535066638e-05	6.332892266696933e-09	1.0998172827744975e-08	4.561590547248439e-09
CC(N[Cu])C(=O)NCC(CF)OC(=O)[Au]	1.3735892396080079e-05	2.9247308091670785e-09	3.6673528744988773e-09	1.7994426093165825e-09
CC(C)(CC(=O)NCCOC(=O)[Au])O[Cu]	1.2600868808014975e-05	2.800495311994034e-09	4.193102704478086e-09	2.5192435191750077e-09
CC(C)CC(CNC(C)C(C)OC(=O)[Au])O[Cu]	1.3047116190740876e-05	6.126838038319356e-09	1.1225843153461846e-08	5.78645526569526e-09
CCC(CNCC(C)CC(C)O[Cu])OC(=O)[Au]	1.8735176981330896e-05	6.735492393245033e-09	1.354251545857327e-08	7.478537918424479e-09
CC(CNC(=O)[Au])C(=O)NC(CO[Cu])C(C)C	1.203263436446727e-05	3.078444299520323e-09	4.623696295529689e-09	2.040063332322319e-09
O=C([Au])NC(CO[Cu])CC(F)(F)F	1.3462772284545876e-05	4.3085020111065185e-09	5.3989020708682675e-09	2.123603341333265e-09
CC(C)C(NCC(CO[Cu])OC(=O)[Au])C(C)C	1.1845847572011634e-05	6.225214208215983e-09	1.2235447841147574e-08	4.814086616868465e-09
CC(CCNC(=O)C(C)(C)CNC(=O)[Au])N[Cu]	1.3448010824453058e-05	2.866771643362087e-09	3.195559438604428e-09	1.790914282666934e-09
CCN(CCCOC(=O)[Au])CC(C)(C)O[Cu]	2.0107708469169516e-05	6.706350536948378e-09	1.2063864483188429e-08	6.9786939050419355e-09
CC(O[Cu])C(C)N(C)CC(C)(C)OC(=O)[Au]	9.8303968383113e-06	4.415917488535356e-09	7.282428007833716e-09	4.383277336667149e-09
COCC#CCN(CCN[Cu])CCOC(=O)[Au]	4.546915674427003e-05	7.168528232445252e-09	1.524014222596923e-08	7.02129467150595e-09
C=CCCCNC(=O)C(CCN[Cu])NC(=O)[Au]	1.7894186112169054e-05	4.094040174070111e-09	4.857027361192522e-09	2.2054392530157925e-09
CC(C)C(C)C(=O)NC(CO[Cu])COC(=O)[Au]	1.3440394925930893e-05	4.759100762104512e-09	6.955365390704209e-09	2.9408877611916415e-09
CC(C)(C)OC(=O)NCC(COC(=O)[Au])O[Cu]	1.259398785051151e-05	5.290539362999918e-09	6.759398484316287e-09	2.9264519652236733e-09
CCCNCCNC(=O)C(CO[Cu])NC(=O)[Au]	1.8935560284886768e-05	4.29968312072351e-09	6.879937611600895e-09	2.5283578986911764e-09
CCC(CN(CC)C(C)CO[Cu])OC(=O)[Au]	1.7505495977537238e-05	6.2087968486959946e-09	1.371423161994831e-08	6.623813561623372e-09
COC(C)CN(CCO[Cu])CC(C)OC(=O)[Au]	3.2640984557243715e-05	8.399482894633917e-09	1.822235067320993e-08	8.802531340389761e-09
C=CC(CNCC(CC)OC(=O)[Au])O[Cu]	2.649235585401578e-05	6.765136285475767e-09	1.4576355443454565e-08	6.901530315557048e-09
CCC(CNCC(F)(F)CO[Cu])OC(=O)[Au]	2.1463623419044684e-05	5.737288645799365e-09	1.1124564284854047e-08	4.82567978181174e-09
O=C([Au])NCCCNCCNCCCN[Cu]	5.215164478764352e-05	6.29589824075911e-09	8.134889348494986e-09	5.6308946230474865e-09
CSCCC(COC(=O)[Au])NCC(C)O[Cu]	2.2799478323976378e-05	6.936025002731822e-09	1.4354454730503989e-08	7.881825217690483e-09
CC(C)CC(N[Cu])C(=O)NCCNC(=O)[Au]	1.4147514574190609e-05	2.839014430381403e-09	3.545181301332406e-09	1.7530915644286147e-09
CNC(C(=O)NCCN[Cu])C(C)OC(=O)[Au]	1.841354892185675e-05	2.859874662104773e-09	3.912614859708734e-09	2.182517828265882e-09
CC(O[Cu])C(C)(C)OC(=O)[Au]	6.855649091691542e-06	4.013434688488379e-09	5.230109722149347e-09	3.031566504915614e-09
CC(OC(=O)[Au])C(O[Cu])P(=O)(O)O	1.6276628080273417e-05	5.1196302914136395e-09	3.289312988970574e-09	3.6091688466365313e-09
C=CC(OC(=O)[Au])C(=O)NCC(COC)O[Cu]	1.8901641420991313e-05	4.413188725465083e-09	7.82682637801066e-09	3.443810929474569e-09
O=C([Au])NCC(=O)OCO[Cu]	1.5433325291471886e-05	2.082573798033478e-09	3.975713678595124e-09	2.4411501906009205e-09
O=C([Au])OCCN(CCCO[Cu])CC(F)F	5.519092590195801e-05	8.388685257045226e-09	1.8054148070907267e-08	9.200075047128561e-09
C=CCOCCNC(CO[Cu])COC(=O)[Au]	5.126427148403853e-05	8.392418839266788e-09	1.9010475946354507e-08	8.963316873800213e-09
CC(C)(CNCC(F)C(C)(C)O[Cu])OC(=O)[Au]	1.151960930609473e-05	4.710453272843042e-09	6.204784464268504e-09	3.788600393184887e-09
CC(CNC(CO[Cu])COC(=O)[Au])C(C)(C)C	1.0427055376049654e-05	5.828929464745744e-09	9.068973440092283e-09	4.418861604590713e-09
CCC(N[Cu])C(=O)NCC(C)CNC(=O)[Au]	1.2646308442042216e-05	2.779300784444463e-09	3.361256073772727e-09	1.7190851944782222e-09
CCC(CCOC(=O)[Au])N[Cu]	1.4286810687699529e-05	4.696018509198716e-09	6.808917153560678e-09	3.762281612210261e-09
CC(NC(=O)[Au])C(=O)N(C)CCCO[Cu]	1.0816282458598084e-05	3.1138321616474926e-09	3.6034450187951293e-09	2.582294082337786e-09
CC(C)C(C)(C#N)NCC(COC(=O)[Au])O[Cu]	1.5143594081254971e-05	5.567254820684164e-09	8.516802964569404e-09	3.796159923763581e-09
CC(C)C(NC(=O)[Au])C(=O)N(C)CCO[Cu]	8.921268698010163e-06	2.745067322846317e-09	3.859146362551251e-09	2.2476172160681845e-09
CCONCC(CC(C)(C)O[Cu])OC(=O)[Au]	2.0355602431046553e-05	6.435335598480919e-09	1.1057436397957699e-08	5.570241184621055e-09
CCN(CCOC(=O)[Au])CCC(C)O[Cu]	3.192397999587612e-05	7.644621719666505e-09	1.7054366822856823e-08	9.47164102633432e-09
CCC(CCOC(=O)[Au])CNC(=O)CO[Cu]	1.9133960364595175e-05	4.056776670229949e-09	7.041909510069467e-09	3.6182985654760932e-09
N#CCCCCN(CCO[Cu])CCOC(=O)[Au]	5.569881684722988e-05	8.66833526160439e-09	1.8959780712000667e-08	9.092078149969696e-09
COC(=O)C(C)(COC(=O)[Au])NC(=O)CO[Cu]	1.4856049917571648e-05	2.975876130922219e-09	4.350814828189967e-09	2.015470751241198e-09
CCC(C)C(COC(=O)[Au])NCC(C)(C)O[Cu]	1.1181365652919766e-05	5.2561917470439385e-09	9.215586714710496e-09	4.408701042774778e-09
CC(CO[Cu])NC(=O)[Au]	1.2194523641511332e-05	2.677262469534065e-09	4.189010027877959e-09	2.1331711428791424e-09
C=CC(C)(C)NC(=O)C(CO[Cu])NC(=O)[Au]	1.3837844627520483e-05	3.8939708849920815e-09	4.742462440112184e-09	1.8395603915434172e-09
CC(O[Cu])C(CNC(C)C(C)(C)C)OC(=O)[Au]	9.244715913481412e-06	5.74969887128146e-09	8.798408056267874e-09	3.746955626748314e-09
CCNC(=O)NC(C)(CO[Cu])COC(=O)[Au]	1.439225383429791e-05	3.951823140696248e-09	5.0418474361551e-09	2.2198702962225612e-09
COCC(CNCC(C)(C)O[Cu])OC(=O)[Au]	2.2137276013573598e-05	6.195662469321321e-09	1.1538534156498087e-08	5.645092985729744e-09
O=C(CCCF)NC(CO[Cu])COC(=O)[Au]	2.148708787731671e-05	5.125496012677246e-09	7.713552681786438e-09	3.3267617540861952e-09
C=C(Cl)CC(COC(=O)[Au])O[Cu]	2.1302281529836736e-05	8.620104485476756e-09	1.4470525736717368e-08	5.801606914249767e-09
COCCCC(=O)NC(CO[Cu])COC(=O)[Au]	2.562845761280921e-05	6.10022986319037e-09	1.066971698781786e-08	4.5964252316245964e-09
CC(C)(CNC(=O)CCCCOC(=O)[Au])O[Cu]	1.6781223053093364e-05	4.64181203280458e-09	6.220024566842611e-09	3.75934168195012e-09
CCCC(CC)NC(=O)C(COC(=O)[Au])N[Cu]	1.2841202953672337e-05	4.268313400955559e-09	6.3841164470738355e-09	2.2298356265868162e-09
CC(CN[Cu])CNC(=O)C(C)CNC(=O)[Au]	1.4350125194734884e-05	2.82579823804817e-09	3.6323116196021625e-09	1.839286571053398e-09
CC(CN(C)CCC(OC(=O)[Au])C(C)C)O[Cu]	1.7232513603408793e-05	6.365336245931855e-09	1.3219520723579301e-08	7.164476293824907e-09
O=C([Au])OCCCCCCCCCCO[Cu]	4.426547001902355e-05	1.665711407562418e-08	3.618790570475734e-08	2.171978790367551e-08
CCC(N[Cu])C(OC(=O)[Au])C(F)(F)F	1.0603325169234908e-05	4.862513275116726e-09	5.974764611407475e-09	2.0850105172891412e-09
O=C([Au])OCCCC#CCO[Cu]	2.7381821815302727e-05	6.747907178845379e-09	1.2968110427231086e-08	7.383729362230653e-09
COC(=O)CCNCC(CO[Cu])OC(=O)[Au]	2.358442595601306e-05	6.347319359665702e-09	1.1108893928566945e-08	5.093490494354901e-09
CC(CC(=O)OCC(C)(C)COC(=O)[Au])O[Cu]	9.9836709789383e-06	3.745443498913828e-09	6.893259055222503e-09	3.814816918162316e-09
CC(C)(C)CC(COC(=O)[Au])N[Cu]	9.12023313337642e-06	4.239226291593583e-09	5.849854981348502e-09	2.4561333946237976e-09
CC(CCNC(=O)C(C)(C)COC(=O)[Au])O[Cu]	1.3838405105782348e-05	3.6428693858205825e-09	5.215302456645811e-09	2.9148888568844167e-09
CC(CNC(=O)C(C)(C)N[Cu])OC(=O)[Au]	1.2415621376883103e-05	2.8187723321541314e-09	3.565978332507368e-09	1.7151849212301022e-09
C=CC(C)(OC(=O)[Au])C(=O)NC(C)CN[Cu]	1.4657179280750763e-05	3.061683544358671e-09	3.851666266724457e-09	1.9897000002554858e-09
CN(CC#N)CC(OC(=O)[Au])C(C)(C)O[Cu]	2.2082303777394874e-05	5.701772696612527e-09	7.86925466164017e-09	3.477349157573401e-09
CC(CN[Cu])NC(=O)CC(NC(=O)[Au])C(F)F	1.4526534169858516e-05	2.7196949822053843e-09	3.181244874772866e-09	1.4504254114751519e-09
CC(CCO[Cu])SCCCCCOC(=O)[Au]	4.188544462954046e-05	1.2465754796664566e-08	2.5524028448185742e-08	1.5898304472053952e-08
CC(COC(=O)C(C)(C)CO[Cu])OC(=O)[Au]	1.079883138326677e-05	3.772463964672381e-09	6.3070983030169855e-09	3.531394204963842e-09
CCNC(=S)NC(C)(CO[Cu])COC(=O)[Au]	1.2649094000384132e-05	4.114735751175619e-09	5.731847141589329e-09	2.927769956961122e-09
CC(C)(CN[Cu])NC(=O)CNCCNC(=O)[Au]	1.9712066245421932e-05	2.8530875588971313e-09	3.353816136855563e-09	1.8528721346132843e-09
CC(CCOC(=O)[Au])CNC(=O)C(C)O[Cu]	1.4318113475031137e-05	3.9365049328996465e-09	5.794472418795786e-09	3.292939108390933e-09
O=C([Au])OCCSCSCCO[Cu]	6.553993555385647e-05	1.2002289004973753e-08	3.016906078168808e-08	1.4809285645732034e-08
CC(CNCC(CN[Cu])C(C)C)CNC(=O)[Au]	1.748290831419528e-05	4.6391722719899536e-09	6.928022668120727e-09	3.30528414216362e-09
CC(C)(CONC(=O)COC(=O)[Au])O[Cu]	1.9876522287159513e-05	2.6276408203220745e-09	4.43115916550702e-09	2.556078574420775e-09
CCN(CCNC(=O)[Au])C(=O)CNCCN[Cu]	2.3785964150937636e-05	2.9463361882588297e-09	4.291980597408483e-09	2.6102277352485317e-09
CCCC(CCO[Cu])NC(C)CCOC(=O)[Au]	2.0082695342601347e-05	7.58473130193011e-09	1.4257044330835309e-08	8.943058260110826e-09
CC(CCNC(=O)[Au])NC(=O)C(C)N[Cu]	1.3065004390253167e-05	2.4589081136773193e-09	2.6794422430000394e-09	1.4970117185609812e-09
CC(C)(C)NCC(CNCCOC(=O)[Au])O[Cu]	2.4074683148410427e-05	6.28863516678555e-09	1.012874435798129e-08	5.2983799671364344e-09
CCCCCCC(C)(OC(=O)[Au])C(C)O[Cu]	1.074774045008566e-05	6.990484868791875e-09	1.3011251451710115e-08	5.68831319021791e-09
CC(C)CC(CO[Cu])NC(=O)[Au]	1.1622121999666334e-05	4.23096321998565e-09	6.9455877096031234e-09	3.042785934291989e-09
CC(CC(=O)NCC(C)(C)NC(=O)[Au])N[Cu]	1.1553236669224186e-05	2.4736707854984163e-09	2.8620867953942536e-09	1.3897111756544644e-09
CC(C)CCC(COC(=O)[Au])N[Cu]	1.2058965148181792e-05	4.712697890285837e-09	8.099098857660264e-09	3.394708595258057e-09
CCN(CCOCCO[Cu])CCOC(=O)[Au]	0.00011402121381949265	1.1340021031198258e-08	3.0129281841666965e-08	1.5130196208713842e-08
CCCC(O[Cu])C(=O)NCC=CCOC(=O)[Au]	1.5018299467997522e-05	3.630898428169011e-09	6.396628813351718e-09	3.2193778374708155e-09
CCCC(CNCC(CC)N[Cu])OC(=O)[Au]	1.8176184817135188e-05	5.749546622831735e-09	1.0276773623366883e-08	4.672243838759904e-09
COC(=O)C(NC(=O)CO[Cu])C(C)OC(=O)[Au]	1.3381329967133154e-05	3.179310541352363e-09	4.539252066913858e-09	2.0890305925563638e-09
CN(CCOC(=O)[Au])C(=O)CCN[Cu]	1.3414219545571272e-05	2.5547705429106684e-09	3.7533321597372225e-09	2.6930725299037583e-09
CCC(CNC(=S)NCCN[Cu])NC(=O)[Au]	1.62033797332443e-05	2.702876174245624e-09	3.43223131965815e-09	1.9092935261698162e-09
O=C([Au])OC(C(=O)NCCO[Cu])C(F)(F)F	1.4953118327546663e-05	3.6346081827666134e-09	4.342153278168651e-09	2.1112628214197754e-09
CC(CNCC(C)(C)O[Cu])COC(=O)[Au]	1.4765207343001848e-05	5.109411721788442e-09	8.586052704134653e-09	5.042025061309961e-09
CN(C)CCNC(=O)C(CO[Cu])NC(=O)[Au]	2.158196430941048e-05	4.190967085125182e-09	5.781606766679281e-09	2.2356499279933824e-09
CC(CCNCC(O[Cu])C(C)(C)C)NC(=O)[Au]	1.4952009696005155e-05	5.311465929103145e-09	7.334402674814684e-09	3.779293321224382e-09
O=C([Au])OCCOCCCOCCO[Cu]	0.000146759431240952	1.5598917098823155e-08	4.698243050105785e-08	2.0929664176809222e-08
CCC(OC(=O)[Au])C(C)C(=O)NOCCO[Cu]	2.3084573227027868e-05	4.119946248674106e-09	6.915554368569652e-09	3.71430959319928e-09
CCOCCN(CCNC(=O)[Au])CCO[Cu]	5.8188576107124726e-05	7.71704264139438e-09	1.8133118513523888e-08	9.131410356892047e-09
CC(C)(C)C#CCNCC(COC(=O)[Au])O[Cu]	1.4448810659008857e-05	6.1405065647321935e-09	9.303450472966472e-09	4.0992334316032815e-09
CC=CC=CC(=O)NC(CO[Cu])C(C)OC(=O)[Au]	1.0453669368623417e-05	4.540272820847562e-09	5.510449795720615e-09	2.7810045537543557e-09
CCC(C)C(OC(=O)[Au])C(C)O[Cu]	8.99684896909018e-06	5.738864225594102e-09	1.1457896634073527e-08	4.388874880394961e-09
CC(C)OCCCNC(CN[Cu])CNC(=O)[Au]	2.4325993143702458e-05	6.111589132906365e-09	8.89733432778499e-09	4.131903784640481e-09
CCOC=CC(CNC(=O)[Au])(O[Cu])C(F)(F)F	1.3977353210029365e-05	5.165071644754209e-09	6.645971124215437e-09	2.4603990462405526e-09
CSCC(CN(C)CCCN[Cu])OC(=O)[Au]	2.9434059943633787e-05	6.182748773953047e-09	1.1996471870257307e-08	6.611410147127104e-09
CC(NC(=O)[Au])C(=O)NCCC(C)(C)N[Cu]	1.1518675933359273e-05	2.4689642414764024e-09	2.6786467855351777e-09	1.3950369152668871e-09
COCC(C)NC(=O)C(COC(=O)[Au])N[Cu]	1.7757421767062908e-05	4.3740762550508255e-09	6.355448443517513e-09	2.3269467769109575e-09
CCC(CCOC(=O)[Au])CNC(=O)CCO[Cu]	2.071463141018989e-05	4.490405384709363e-09	8.167715464577963e-09	4.132419478874433e-09
N#CCCCCNC(CO[Cu])COC(=O)[Au]	3.8651215845001106e-05	6.636464872959811e-09	1.2767506569700985e-08	5.756276541165309e-09
CCOCCC(C)NCC(CN[Cu])OC(=O)[Au]	2.480366230980053e-05	6.725088439799533e-09	1.4530113274387672e-08	5.903902136791523e-09
CC(CCCCO[Cu])NC(=O)CCOC(=O)[Au]	2.2049187977522042e-05	4.896303162357276e-09	7.256017976484653e-09	4.661933239697892e-09
CCCC(O[Cu])C(=O)NCC(CC)OC(=O)[Au]	1.3248095496948293e-05	4.099690768610372e-09	7.323869546472721e-09	3.1082196378119306e-09
CCCCC(CNCCOC(=O)[Au])O[Cu]	2.9022310889700273e-05	7.709340008874017e-09	1.900827515532107e-08	8.533795275751802e-09
COCC(CNCC#CCOC(=O)[Au])O[Cu]	4.0958216754913006e-05	6.3833153489008776e-09	1.3561089118496746e-08	6.737063332428649e-09
CC(C)(C)NCC(CNC(=O)[Au])O[Cu]	1.3327558270029515e-05	4.481299807358007e-09	6.34064370659174e-09	2.701762067914685e-09
CCCCCCN(C)CC(COC(=O)[Au])O[Cu]	2.3151601047509736e-05	8.809858641497486e-09	2.1807213224451634e-08	7.62179300687582e-09
CC(OC(=O)[Au])C(CO[Cu])NCCC#N	3.296976259993426e-05	5.812750069212221e-09	9.837472469930386e-09	4.490653023532551e-09
CC(C)(C)C(CO[Cu])NC(=O)CCOC(=O)[Au]	1.3026815132994113e-05	3.6893894368959946e-09	5.3170916958528274e-09	2.4867962282636893e-09
CCN(CCC(N)=O)CC(CO[Cu])OC(=O)[Au]	3.087295429629262e-05	6.868101425004154e-09	1.006926405766482e-08	3.866061425603365e-09
CC(C)(CNC(=O)[Au])C(=O)NCC=CCO[Cu]	1.4690029570152484e-05	2.9586895649304894e-09	4.208376627991414e-09	2.340715871879412e-09
CC(NC(=O)[Au])C(=O)N(C)CCO[Cu]	9.662137198434212e-06	2.339327897486603e-09	3.024399098934882e-09	2.0235171987482776e-09
CC(CCNC(=O)CC(C)(C)N[Cu])NC(=O)[Au]	1.1350274112581927e-05	2.6048096971638604e-09	2.9846038852530416e-09	1.6269717046337814e-09
CN(CCCF)C(=O)C(COC(=O)[Au])N[Cu]	1.1691584962061664e-05	4.044066607565012e-09	5.142249563678161e-09	2.106205293790349e-09
CC(C)C(N[Cu])C(=O)NCCNC(=O)[Au]	1.3579376822761115e-05	2.4951559804959855e-09	3.2453586619826765e-09	1.5325261720057773e-09
CC(O[Cu])C(NC(=O)[Au])C(=O)OC(C)(C)C	9.688772980771819e-06	4.4192838791677525e-09	5.474850947109431e-09	2.2631232169863108e-09
COC(CNC(CO[Cu])COC(=O)[Au])OC	4.373562125862639e-05	8.324020478904918e-09	1.631331153577912e-08	7.4436951727326e-09
CCCCN(C)CC(CNC(=O)[Au])O[Cu]	2.1634206462024834e-05	6.436822006270809e-09	1.2900280096720918e-08	4.740890231818994e-09
CN(CCCNC(=O)[Au])S(=O)(=O)CCN[Cu]	1.8862591087592934e-05	2.6216058651832723e-09	3.374328033408016e-09	2.0666393768944157e-09
CC(CC(C)(C)OC(=O)[Au])NC(=O)C(C)O[Cu]	9.899320153974167e-06	3.066660504833712e-09	3.895155948521557e-09	2.184612931155364e-09
CC(CS(=O)(=O)CCOC(=O)[Au])O[Cu]	1.179994546060674e-05	2.597100465026472e-09	4.862700257766454e-09	2.2026480044867077e-09
CC(OC(=O)[Au])C(CO[Cu])NCCC(N)=O	2.358232444043411e-05	5.5126383240124435e-09	7.041539178438084e-09	3.351430363572848e-09
CN(CCCCCO[Cu])CC(C)(C)NC(=O)[Au]	2.1248578418369537e-05	6.522382288607432e-09	9.86967359197237e-09	6.19503764827557e-09
CN(CCC#N)CC(OC(=O)[Au])C(C)(C)O[Cu]	2.588726801190646e-05	6.2498731095067e-09	9.103483722377685e-09	3.9708711960990244e-09
CCC(CO[Cu])N(C)CCOC(=O)[Au]	2.5861518405849025e-05	6.129299597550377e-09	1.31854039668889e-08	7.72295225603017e-09
CC(CO[Cu])N(C)CCCCCOC(=O)[Au]	3.5295553757527815e-05	8.944217467504983e-09	1.6631057305342063e-08	1.2369856172363035e-08
CC(CCO[Cu])NCCCCCOC(=O)[Au]	3.906226302440403e-05	9.898704506449054e-09	1.839272934037387e-08	1.3421672269387583e-08
CNCC(C)C(=O)NCC(CN[Cu])OC(=O)[Au]	1.9991605815449376e-05	4.495997903003393e-09	6.002670436207943e-09	2.6188634229042433e-09
C=CC(O[Cu])C(C=C)OC(=O)[Au]	1.7449895881784805e-05	6.4239995226591885e-09	1.3167383361316021e-08	5.400578709683913e-09
CC(CNC(CNC(=O)[Au])C(C)(C)C)O[Cu]	1.2177254984468148e-05	4.8165231277319484e-09	6.89860295333785e-09	3.3244346481841075e-09
COC(=O)C(COC(=O)[Au])NCC(C)(C)O[Cu]	1.3916430659127429e-05	4.694262809170431e-09	6.546779291460949e-09	3.468630990642185e-09
NC(=O)C(CC(COC(=O)[Au])O[Cu])C(N)=O	1.7958975170098914e-05	4.864608003558898e-09	4.090574907825743e-09	2.2045317094810885e-09
CN(CC(F)F)C(=O)C(COC(=O)[Au])N[Cu]	1.0428270551567624e-05	3.6554091954316002e-09	4.251624490098912e-09	1.7571971896066094e-09
O=C([Au])NC(CNCCCCN[Cu])CC(F)F	2.977358358440308e-05	5.861341156290145e-09	6.546807933104755e-09	3.913089669596245e-09
O=C([Au])NCCCCCCCO[Cu]	3.504440816872085e-05	1.0367359775660285e-08	1.499031744995586e-08	1.073035771095714e-08
CCCC(CNC(C)COC(=O)[Au])O[Cu]	1.753921169596362e-05	6.12269181750589e-09	1.3153229262797877e-08	6.515860833134333e-09
O=C([Au])OCCCCC#CC#CCCCCO[Cu]	1.8234924940959715e-05	9.059899705585372e-09	1.482291062394994e-08	1.0253158947794878e-08
CCCOCC(CNCCN[Cu])OC(=O)[Au]	3.396830763181078e-05	6.9902804502153665e-09	1.527092379710191e-08	6.9257235167644015e-09
CCC(C(=O)O)N(C)CC(CO[Cu])OC(=O)[Au]	1.727380330405233e-05	6.357586824860783e-09	8.589805892403864e-09	3.836325070998184e-09
CC(N[Cu])C(C)C(=O)NC(C)(C)CNC(=O)[Au]	9.979830840527776e-06	2.6291181299350835e-09	2.8928655522019837e-09	1.3657867652455832e-09
CCCN(CCC)C(=O)C(CN[Cu])NC(=O)[Au]	1.15014493175004e-05	3.980687636970794e-09	5.498095764381027e-09	1.9504404717372252e-09
O=C([Au])NC(C(=O)O)C(O[Cu])C(F)(F)F	1.2198912606067016e-05	4.472405264367302e-09	4.143495294692677e-09	1.6046292334478806e-09
C=CC(CO[Cu])NC(=O)C(C)(C)COC(=O)[Au]	1.395268147951573e-05	3.50455677424613e-09	4.770231984132186e-09	2.4661866926242575e-09
CC(CN[Cu])C(=O)NC(C)C(C)(C)OC(=O)[Au]	9.87873692187691e-06	2.91915227387776e-09	3.44838502140774e-09	1.8009290352927442e-09
COC(C)C(=O)NC(COC(=O)[Au])C(C)O[Cu]	1.828968307271474e-05	6.017584535598361e-09	7.688716715986868e-09	3.5242288330772925e-09
CC(CCO[Cu])NC(=O)CC(C)(C)NC(=O)[Au]	1.0720486147928766e-05	2.930895944704001e-09	3.790576361806175e-09	2.099283778866685e-09
CCC(CC)(CCO[Cu])OC(=O)[Au]	1.1313059467091199e-05	5.8730662520773445e-09	1.0745599996982964e-08	5.189387483502241e-09
CC(=O)OCCNCC(COC(=O)[Au])O[Cu]	1.8907059460089857e-05	5.2918271483406755e-09	8.758147196066479e-09	4.917303340028977e-09
CC(OC(=O)[Au])C(=O)OCC(C)(C)CO[Cu]	8.940342567591916e-06	3.5235034413334976e-09	5.797225582089663e-09	3.1777344338211894e-09
CC(C)(C)C(CNCCO[Cu])OC(=O)[Au]	1.8825534254573165e-05	6.266410626409478e-09	1.0125267600528473e-08	5.408331455987482e-09
O=C(CCCCCOC(=O)[Au])NCCN[Cu]	2.6991227764959616e-05	4.9281373118717585e-09	7.1068262860099816e-09	4.344794599851852e-09
C=CCCC(C)N(CCNC(=O)[Au])CCO[Cu]	2.9240216237768845e-05	6.666804194672239e-09	1.43851862756981e-08	6.628673071678638e-09
CC(C)C(C)(COC(=O)[Au])N[Cu]	8.702859053587633e-06	3.4716013613547123e-09	5.053228652683978e-09	2.1073118047732664e-09
COCC(C)=CCNC(CO[Cu])COC(=O)[Au]	2.4270427719366672e-05	7.493140915715995e-09	1.4495785368184103e-08	7.132398500014178e-09
C=CCCCCCNC(CO[Cu])COC(=O)[Au]	2.6693958441458557e-05	7.947032699434493e-09	1.8895483100729495e-08	8.042476119006832e-09
O=C(CNCCN[Cu])NCCOC(=O)[Au]	3.472333977423546e-05	3.0806077240783354e-09	4.869067553562817e-09	2.9438135502101703e-09
CN(CCO[Cu])CCN(C)CCOC(=O)[Au]	7.821754307158289e-05	7.2148764751408295e-09	1.7529318417613206e-08	1.2210022943055416e-08
C#CC(C)NC(=O)C(CCCN[Cu])NC(=O)[Au]	1.5884577942664614e-05	4.04984964624229e-09	3.976371935812514e-09	1.902701015637421e-09
CC(CCNC(=S)NCCNC(=O)[Au])N[Cu]	1.7016158020978336e-05	2.633702706235647e-09	3.093423639342839e-09	2.044138886175041e-09
C#CC(C)(C)N(C)CC(OC(=O)[Au])C(C)O[Cu]	1.1784870918709628e-05	6.050226033694587e-09	8.101858427153934e-09	3.7187308788326524e-09
CCC(CO[Cu])(COC(=O)[Au])NC(=O)C(C)=O	1.1897843169293596e-05	4.042839497549915e-09	4.79794869834353e-09	2.496686425443414e-09
CC#CCC(COC(=O)[Au])NC(C)C(C)O[Cu]	1.4572110304447888e-05	5.206972691740919e-09	8.983904775650842e-09	4.779558702754648e-09
CCCC(OC(=O)[Au])C(=O)N(C)CC(C)O[Cu]	8.539993890589764e-06	3.6933843107285272e-09	5.657413207458619e-09	3.1053621123786594e-09
CCC(CCNC(=O)C(C)O[Cu])OC(=O)[Au]	1.3982720929974983e-05	3.762567501199152e-09	5.824815852537041e-09	3.0545307391819144e-09
O=C(O)CC(O[Cu])C(NC(=O)[Au])C(=O)O	1.3809688103471464e-05	4.3347569341752316e-09	3.989646343692363e-09	1.915537683144571e-09
CC(C)C(C)N(C)CC(OC(=O)[Au])C(C)O[Cu]	1.1802165489342165e-05	6.446117239068464e-09	1.1377264899936724e-08	4.564259203963321e-09
C=CC(O[Cu])C(=O)OCC(C)OC(=O)[Au]	1.2255396031964637e-05	3.858186348286927e-09	7.620519346866108e-09	3.982138858978998e-09
CC(CN(C)CC(C)(C)COC(=O)[Au])O[Cu]	1.294997619243489e-05	4.904738979067911e-09	8.883006297563501e-09	5.261629332981602e-09
CCC(NC(=O)[Au])C(=O)NCC(COC)O[Cu]	1.558998365995745e-05	3.7541044346397104e-09	5.7697248133155355e-09	2.5870513556644283e-09
COC(=O)C(CNCCC(C)OC(=O)[Au])O[Cu]	2.115837938118126e-05	6.108083986512539e-09	9.8982883221501e-09	5.088743961064503e-09
CC(CCNS(=O)(=O)CCN[Cu])NC(=O)[Au]	1.554844565362837e-05	2.308790091940835e-09	3.1315705484999294e-09	1.6491148406919444e-09
O=C([Au])NCCC(=O)NCCCCO[Cu]	2.617039514066379e-05	4.018495626472606e-09	5.8102243217376745e-09	3.642407235415717e-09
C=CC(C)(CC(=O)N(C)CCOC(=O)[Au])O[Cu]	1.0003014538167459e-05	3.209091498530809e-09	4.5833824766027744e-09	3.163327085930774e-09
CNC(=O)C(N[Cu])C(C)(C)OC(=O)[Au]	9.464251008013341e-06	3.1380029678738273e-09	2.8407093452609297e-09	1.4933534169474417e-09
CN(CCOC(=O)[Au])CC(C)(C)O[Cu]	1.8461467496508053e-05	5.0636432425378965e-09	8.913970038322879e-09	5.692086614887466e-09
CCCC(CNC(COC(=O)[Au])C(N)=O)O[Cu]	2.1208777696788594e-05	5.657389759491644e-09	8.062256294336998e-09	3.4042100537999476e-09
CCN(CC)C(=O)C(CCCN[Cu])NC(=O)[Au]	1.332348937720647e-05	4.112697811058396e-09	4.842658008668683e-09	2.224092266517229e-09
CC(N(C)CCCOC(=O)[Au])C(C)(C)O[Cu]	1.463592077626965e-05	5.9741441847054684e-09	8.657715292270153e-09	6.4362121374183566e-09
C=C(N)C(=O)NCC(COC(=O)[Au])O[Cu]	1.9275182557672336e-05	4.646640784569345e-09	5.363897867786184e-09	2.8241743219388034e-09
CC(CC(=O)NCC(OC(=O)[Au])C(N)=O)N[Cu]	1.589420096865513e-05	2.9692741677355168e-09	3.499898100059817e-09	1.646873343273433e-09
CCN(CCOC(=O)[Au])C(=O)C(C)(CC)O[Cu]	1.0753886785237596e-05	3.3948074767565406e-09	5.595499999021455e-09	3.1256216037886873e-09
CCCC(C#N)NC(=O)CC(CN[Cu])OC(=O)[Au]	1.8959386934383805e-05	4.846744766207635e-09	6.5241058708424914e-09	2.484342963566147e-09
CC(COC(=O)[Au])CN(CCO[Cu])CC(F)F	3.317279539069042e-05	6.82971136405985e-09	1.4886351861986139e-08	7.240385667330715e-09
COC(OC)C(COC(=O)[Au])O[Cu]	3.334977513669192e-05	7.964755344438042e-09	1.700612942705642e-08	6.017149750012259e-09
CC(CN[Cu])CNS(=O)(=O)CCNC(=O)[Au]	1.4461185931575836e-05	2.2510451195007694e-09	3.272048632713937e-09	1.661676775605401e-09
CC(C)(CC(C)(C)NC(=O)[Au])N[Cu]	8.193908500930823e-06	2.659415220480833e-09	2.6364509749714782e-09	1.3259322992444366e-09
CC(CN(CCN[Cu])C(C)C)NC(=O)[Au]	1.8816711226723946e-05	3.9165831396059726e-09	5.728786008028692e-09	2.9446453750841048e-09
CN(CCCO[Cu])C(=O)C(C)(C)CNC(=O)[Au]	1.0954610740103477e-05	3.592810406654357e-09	4.112802927588785e-09	2.9604010529060312e-09
C=CC(CNCC(C)(C)O[Cu])OC(=O)[Au]	1.8004249802988857e-05	5.4408812836826026e-09	8.959514362568477e-09	4.899363924203838e-09
CC(C)(CCCO[Cu])CNC(=O)COC(=O)[Au]	1.465742261596278e-05	4.00281989805449e-09	5.681175428183795e-09	3.3756297053775328e-09
CSCCCNCC(COC(=O)[Au])O[Cu]	3.2457066102198454e-05	7.608542134665805e-09	1.9404855362596207e-08	7.769082799604078e-09
O=C(CN[Cu])CNC(=O)[Au]	1.5832418095262472e-05	2.460018652220403e-09	2.999724360625707e-09	1.6308529367060136e-09
C=CCC(CNC(=O)CCO[Cu])COC(=O)[Au]	2.3624550281416428e-05	4.361611708548976e-09	8.085159651313771e-09	3.800362289558269e-09
CCCN(C)C(=O)C(CN[Cu])NC(=O)[Au]	1.034433317375375e-05	3.344220463310596e-09	3.838594175588767e-09	1.5947576715776373e-09
CCC(CCNC(=O)C(C)(C)O[Cu])OC(=O)[Au]	1.3903719578840635e-05	3.962716470596528e-09	5.575468930029874e-09	3.010428383292809e-09
CCCC(CC(=O)OCCOC(=O)[Au])O[Cu]	1.6041463224796507e-05	4.945675868402361e-09	1.2484476321755486e-08	5.692738701297135e-09
NOCCNC(=O)C(CCN[Cu])NC(=O)[Au]	5.027046471582281e-05	5.169804854310416e-09	5.106237373832101e-09	2.4979813983426648e-09
CCNCCCNC(=O)C(CO[Cu])NC(=O)[Au]	2.1174635347612985e-05	4.281751908736891e-09	6.653733466079595e-09	2.466498751694881e-09
CCN(CCCO[Cu])CC(OC(=O)[Au])C(C)C	2.3667653909902523e-05	7.864758654712178e-09	1.6831056970004918e-08	8.4877826522381e-09
CC(C)(C)C(CO[Cu])COC(=O)[Au]	9.047107901150557e-06	5.556978288883853e-09	8.945572709443887e-09	4.0811123430157606e-09
O=C([Au])OCCNCCNCCO[Cu]	9.508432986076414e-05	7.529020852994584e-09	1.7011066408592756e-08	1.1041158642725866e-08
CC(CNC(=O)[Au])NC(=O)C(N[Cu])C(C)(C)C	9.764672905888029e-06	2.8926450792167467e-09	3.104864844623783e-09	1.3853998937703406e-09
CC(=O)NCCCNC(CO[Cu])COC(=O)[Au]	1.910433653986981e-05	4.699844618835385e-09	6.411263846102208e-09	3.441210980392562e-09
C=CC(COC(=O)[Au])NC(=O)CC(C)O[Cu]	1.5778960536750982e-05	3.2837236436197105e-09	5.4616661510685956e-09	2.635662515106354e-09
COC(=O)C(CNCCCOC(=O)[Au])O[Cu]	2.7454031016792723e-05	6.813848920810131e-09	1.0835047261166412e-08	5.768432964252387e-09
C=CC(O[Cu])C(=O)NCC(C)(C)OC(=O)[Au]	1.1528725799540886e-05	3.288066178900293e-09	4.366793447872994e-09	2.347571075943333e-09
CCC(C)(O[Cu])C(=O)NCCOC(=O)[Au]	1.5050417587786863e-05	3.164159737242096e-09	4.980720828202381e-09	2.683983242625874e-09
O=C(NCNC(=O)NCOC(=O)[Au])NCO[Cu]	1.9130733419596104e-05	1.8069209364202736e-09	2.4103041582036108e-09	1.435182730889169e-09
O=C([Au])OCCN(CCO[Cu])CC(F)F	5.595222095564719e-05	7.406625737985204e-09	1.618053026057968e-08	7.91417774708178e-09
CC(CCOC(=O)[Au])NC(C(=O)O)C(C)O[Cu]	1.6913801522793692e-05	5.483725410458698e-09	6.6743226886782336e-09	3.843039957435435e-09
CCC(COC(=O)[Au])N(CC)CCO[Cu]	2.3598852184421967e-05	6.9624557816631415e-09	1.554568273017169e-08	7.77463233050423e-09
C=CC(CNC(C)C(C)(C)O[Cu])OC(=O)[Au]	1.3038235466529605e-05	5.2376503156816955e-09	7.647687790934476e-09	4.483369159112116e-09
CC(C)C(CNC(CO[Cu])C(N)=O)OC(=O)[Au]	1.95738790311186e-05	5.064294465779047e-09	6.849925529683974e-09	2.893313543783326e-09
N#CCC(N[Cu])C(=O)NCCNC(=O)[Au]	2.1165241098785482e-05	2.4018362766596284e-09	3.060361994617016e-09	1.4733091973259241e-09
CC(CN(CCCOC(=O)[Au])C(C)C)N[Cu]	2.041804985956734e-05	5.851545684125653e-09	9.837511657306628e-09	5.526010426373482e-09
COCCOCCNCC(COC(=O)[Au])O[Cu]	7.896513460270673e-05	1.032890849556788e-08	2.7836359072500055e-08	1.1098757947953046e-08
CN(CCOC(=O)[Au])CO[Cu]	6.242882486152073e-05	5.757875896603315e-09	1.3059854244818995e-08	8.199745440398082e-09
CCCC(O[Cu])C(=O)OCCCCOC(=O)[Au]	1.7885539304151825e-05	6.568367597449278e-09	1.2975981270263132e-08	7.0875706330751526e-09
C=CC(C)NC(=O)CC(CN[Cu])OC(=O)[Au]	1.9503040382536056e-05	4.570390938520811e-09	6.141488599501088e-09	2.4627818822964893e-09
CC(CNC(=O)NCC=CCO[Cu])NC(=O)[Au]	1.6698195061568594e-05	2.598830769136424e-09	3.8250384048993694e-09	2.0564066518130067e-09
CN(CC(N)=O)C(=O)CC(CN[Cu])OC(=O)[Au]	1.3950168392163127e-05	4.044876350282388e-09	4.063920467055046e-09	2.080022103270612e-09
CC(CCCCN[Cu])NCCC(C)NC(=O)[Au]	2.220735064736337e-05	5.668578953685795e-09	6.6938734868142915e-09	4.655030169368216e-09
CS(=O)(=O)CCNCC(COC(=O)[Au])O[Cu]	2.1196154673187573e-05	4.463612652940494e-09	6.420354081492618e-09	3.300353807487512e-09
CCCN(CCC)CC(CO[Cu])OC(=O)[Au]	1.504284012994361e-05	8.365296717134485e-09	2.1082275289905008e-08	6.90117197467367e-09
CCC(CCO[Cu])NC(=O)COC(=O)[Au]	1.6884933712291315e-05	3.4373527274942576e-09	5.285609203370043e-09	2.9300288730913305e-09
N#CCC(O[Cu])C(CC#N)OC(=O)[Au]	3.533105777881816e-05	5.260338600858053e-09	8.401528597539028e-09	3.1430522443900777e-09
O=C([Au])OC(CNCCC(F)(F)F)CO[Cu]	2.409880791197854e-05	6.420188065926804e-09	1.223451872561581e-08	4.124351773867678e-09
O=C(CO[Cu])NCCOC(=O)[Au]	2.4252734361687025e-05	2.5001337914181704e-09	4.19098204274228e-09	2.4214979181281e-09
CCC(C)(CNC(=O)C(C)O[Cu])OC(=O)[Au]	1.079566302347621e-05	3.2327431489865225e-09	4.598991426951804e-09	2.272481205044699e-09
CC(C)(CCOC(=O)CO[Cu])OC(=O)[Au]	1.2555734105162005e-05	3.709374225875486e-09	6.1002593604881844e-09	4.027559823988131e-09
CCCC(OC(=O)[Au])C(=O)N(C)CCN[Cu]	1.0256456206630595e-05	3.1572614723955106e-09	4.593128545903782e-09	2.633566262466825e-09
CCC(NC(=O)[Au])C(=O)NCCC(C)N[Cu]	1.2792618835810714e-05	2.6842965919759825e-09	3.128263302372504e-09	1.6812633660385722e-09
CC(N[Cu])C(=O)NC(C)(C)C(C)(C)OC(=O)[Au]	8.550946908979422e-06	2.7322038564630534e-09	2.851600616940035e-09	1.4444692467537583e-09
CC(O[Cu])C(C)SCCCOC(=O)[Au]	2.5316764980532115e-05	8.65017512587065e-09	1.622342666569139e-08	9.849467692627254e-09
CCCC(O[Cu])C(COC(=O)[Au])NC(C)C	1.2235264435251847e-05	6.313868027126239e-09	1.2046867952447088e-08	5.335957968851576e-09
CC(CCN[Cu])NS(=O)(=O)CCNC(=O)[Au]	1.4403799586598332e-05	2.2264405337392022e-09	3.071393776973182e-09	1.6333031513165453e-09
C=CCN(CCO[Cu])CCOC(=O)[Au]	6.10553211547769e-05	8.599357020945422e-09	2.1244748295402233e-08	1.0824464737839816e-08
CCC(C)(O[Cu])C(=O)NC(C#N)COC(=O)[Au]	1.5055508208856045e-05	3.270024074308548e-09	4.369901521707918e-09	2.13245463044298e-09
C=CCCONC(=O)C(NC(=O)[Au])C(C)O[Cu]	2.005973493273972e-05	5.162077256745254e-09	6.780333410042018e-09	2.7665434791509442e-09
CC(O[Cu])C(C)C(C)OC(=O)[Au]	8.847521364075115e-06	4.825187565768327e-09	8.771334633304292e-09	4.602086740213937e-09
CCC(CN(C)CCCCN[Cu])NC(=O)[Au]	2.4946152906072493e-05	5.472491554381739e-09	7.053189462455993e-09	4.508426563839966e-09
O=C(O)CC(N[Cu])C(CC(=O)O)NC(=O)[Au]	1.4858114130600506e-05	4.2043716598198806e-09	3.5696686077162023e-09	1.7753373910123367e-09
CCN(CCNC(=O)[Au])C(=O)CCCN[Cu]	1.6700698280056342e-05	3.0913156319116564e-09	4.199379269690362e-09	2.538610663593436e-09
COC(=O)C(C)(CN[Cu])OC(=O)[Au]	1.3478290730806141e-05	3.825284141384484e-09	4.718760115917447e-09	2.3444633608683664e-09
O=C([Au])NC(CCCCCN[Cu])C(=O)O	1.9630998957869723e-05	5.403771792728698e-09	4.527258053852294e-09	3.0759756982582987e-09
C=CC(C)(CNCCC(C)OC(=O)[Au])O[Cu]	2.1638656858043962e-05	6.1100673864867935e-09	1.0326524981415086e-08	6.031955792780402e-09
CC(CN(C)C(C)C(C)(C)O[Cu])OC(=O)[Au]	1.0042690531849118e-05	4.670903554453137e-09	7.173666785989848e-09	4.572190321556228e-09
CCC(C)(CN[Cu])C(C)OC(=O)[Au]	8.910404297365654e-06	4.00078395665152e-09	5.8985783165259445e-09	2.7841645537350115e-09
CC(CO[Cu])(COC(=O)[Au])CSCCC#N	2.7499286138044227e-05	6.4018677760806755e-09	1.1202784194622112e-08	5.387138610000591e-09
CC(C)OC(CCOC(=O)[Au])CO[Cu]	2.2513919038243344e-05	8.55846738544756e-09	1.5477635686681657e-08	7.917939882169034e-09
CN(CCCOC(=O)[Au])CC(C)(C)CO[Cu]	1.901833836996586e-05	6.145609342044814e-09	1.0850067749627799e-08	7.129197563527829e-09
CCCCCCCCCC(COC(=O)[Au])O[Cu]	1.7654050720853618e-05	9.4896088125904e-09	2.8134437720207143e-08	9.176850781585842e-09
CC(C)(CC(=O)O)NCC(CO[Cu])OC(=O)[Au]	1.3507026129108747e-05	5.5486642956805665e-09	7.317951889963587e-09	3.4707009926091056e-09
O=C([Au])OCCNCNCCO[Cu]	7.896761653851605e-05	6.519846184128704e-09	1.3651798201853252e-08	9.30578254842247e-09
CC(C)C(C#CC(OC(=O)[Au])C(C)C)O[Cu]	9.994863331343685e-06	5.275271303446116e-09	8.900270375629284e-09	3.9550133155674736e-09
O=C([Au])OCCC#CCCO[Cu]	2.7865360115849784e-05	5.929204096607217e-09	1.3343966407834115e-08	6.7844800539770055e-09
O=C(CC(CN[Cu])OC(=O)[Au])NCCC(F)F	2.0055491051852924e-05	4.646698561071867e-09	6.229500141064782e-09	2.512209768541141e-09
CC(N[Cu])C(C)NC(=O)CNCCNC(=O)[Au]	2.143022051918767e-05	2.9365932757310646e-09	3.5382079175839065e-09	1.8919436624106857e-09
CCCCC(CC)(CO[Cu])COC(=O)[Au]	1.1863574722474133e-05	6.447460646414195e-09	1.3939713888681194e-08	5.6506882784331245e-09
O=C([Au])OCCCO[Cu]	4.1298853942372906e-05	7.624606587827343e-09	1.5835695418406326e-08	9.264889628744328e-09
C=CC(CNC(C)(C)C(C)(C)OC(=O)[Au])O[Cu]	1.1291251215703836e-05	5.130373693182738e-09	6.416831717587248e-09	3.7656764296532535e-09
C=CCNCC(CO[Cu])OC(=O)[Au]	3.344667729672317e-05	6.65006361781617e-09	1.5374965148388743e-08	6.144495068481614e-09
O=C(COC(=O)[Au])NC(CO[Cu])CC(F)F	1.8311704861873433e-05	3.185342968255237e-09	4.621877174459221e-09	2.3176054314896815e-09
CCC(C)(C)C(=O)NCC(CN[Cu])OC(=O)[Au]	1.3558258816727027e-05	4.523503180420152e-09	6.068295207818484e-09	2.3743361236089708e-09
CC(CCN[Cu])NCC(C)(C)NC(=O)[Au]	1.4049865928967403e-05	3.508238820957046e-09	4.219637079707376e-09	2.2941644725982294e-09
CCC(CN(C)C(C)(C)COC(=O)[Au])O[Cu]	1.2426294726979217e-05	5.0672729697411394e-09	8.575429285185182e-09	4.844424590942588e-09
CCC(CNC(CC)C(C)O[Cu])OC(=O)[Au]	1.4296735418133365e-05	6.048246739647129e-09	1.1973543049662209e-08	5.958721668065623e-09
CCC(CNCC(C)(C)OC(=O)[Au])N[Cu]	1.4198597891062406e-05	4.274135635933776e-09	6.033501152131846e-09	3.2507453500909447e-09
O=C([Au])OCC(=O)OCCCCO[Cu]	2.857285846980659e-05	5.591545329703453e-09	1.1032897158843394e-08	7.2585591459127765e-09
CS(=O)(=O)CC(CNC(=O)[Au])O[Cu]	1.3886932674617875e-05	3.2078104659225022e-09	4.1731462015128685e-09	2.014022880083932e-09
CC(C)(C)C(C)(CO[Cu])COC(=O)[Au]	8.123571924860817e-06	5.167416290405878e-09	7.23427060597854e-09	3.49020631521822e-09
C=CC(C)(OC(=O)[Au])C(=O)NOCC(C)N[Cu]	1.9382003158183803e-05	3.000747825098253e-09	4.411405192049765e-09	2.398920744546212e-09
CCOCCNC(=O)C(NC(=O)[Au])C(C)O[Cu]	1.875806558598748e-05	5.272595443534606e-09	7.864140066171001e-09	3.0697859920418057e-09
C=CC(CNCCOCCOC(=O)[Au])O[Cu]	9.726001674421677e-05	1.0896250527037933e-08	2.5989801347921304e-08	1.339762414525541e-08
CC(C)(CN[Cu])NS(=O)(=O)CCNC(=O)[Au]	1.1006170339891909e-05	2.0658648198790663e-09	2.5877695603428367e-09	1.3429591421376417e-09
CCOCC(=O)NCC(CN[Cu])OC(=O)[Au]	2.7452407697357998e-05	5.596577859032288e-09	9.039475874302261e-09	3.5615906292308755e-09
CC#CCCCC(=O)NCC(COC(=O)[Au])O[Cu]	1.913869493636905e-05	5.460596671154852e-09	9.601250483738698e-09	3.5015703002057145e-09
CN(CCCO[Cu])C(=O)CC(C)(C)NC(=O)[Au]	9.20946475152756e-06	3.1144287514361965e-09	3.834673568638366e-09	2.6934384154474748e-09
CNC(=O)NC(CO[Cu])COC(=O)[Au]	1.2573154724828478e-05	3.4488257306639694e-09	3.59446699333686e-09	2.142305486325842e-09
CCC(C)CN(C)CC(COC(=O)[Au])O[Cu]	1.7282159142030383e-05	7.503840600210988e-09	1.5836778407612365e-08	5.8116359287249675e-09
CC(C)CN(CCN[Cu])CCOC(=O)[Au]	2.643413356206298e-05	6.111975433977693e-09	1.2379831967255104e-08	6.292834354238596e-09
CCC(COC(=O)[Au])NCC(O[Cu])C(C)(C)C	1.2041236600190571e-05	5.8659424789229765e-09	9.624830056357705e-09	4.759371986135981e-09
CCCC(O[Cu])C(=O)OCC(C)OC(=O)[Au]	1.098755418992164e-05	4.373317419584137e-09	9.184032459472723e-09	4.216316461455323e-09
CC(C)C(CN(C)C(C)(C)COC(=O)[Au])O[Cu]	1.1258691262282258e-05	4.89485183008324e-09	8.251676623750001e-09	4.352053244208702e-09
C=CCOCC(CN(C)CCOC(=O)[Au])O[Cu]	5.164911805079378e-05	8.032876684350838e-09	2.187618160445639e-08	9.804664558861871e-09
O=C(CO[Cu])NC(COC(=O)[Au])C(F)(F)F	1.609838205219507e-05	3.4275097589118593e-09	4.13412163135194e-09	1.8347419884767957e-09
C=CC(CNCCCCCO[Cu])OC(=O)[Au]	4.603132329033621e-05	1.0334044087081913e-08	2.1005440816619088e-08	1.2482720892208366e-08
O=C([Au])NCCN(CCO[Cu])CC(F)(F)F	3.473818390461962e-05	5.898331808767185e-09	1.027572752893899e-08	4.630710703880737e-09
CC(C)(C)C(OC(=O)[Au])C(C)(C)O[Cu]	6.6179569845158005e-06	4.936299479939445e-09	6.085656705843722e-09	2.8136320346278738e-09
C=C(CO[Cu])C(=O)NOC(C)(C)COC(=O)[Au]	1.6312697771370132e-05	3.4469933852384534e-09	4.6190530482574665e-09	3.3952616651390888e-09
CCCC(C)NCC(CNC(=O)[Au])O[Cu]	1.5729875672030948e-05	5.160582199123536e-09	1.0745996381680836e-08	3.958282624993485e-09
CC(C)OC(=O)NC(C)(CO[Cu])COC(=O)[Au]	1.2438789260177127e-05	4.638670775023266e-09	6.715128071725378e-09	2.993183896305566e-09
CC(CNCCC(C)(C)O[Cu])OC(=O)[Au]	1.735229530565587e-05	5.494278251579476e-09	8.594166632984928e-09	5.384003084206502e-09
CC=CC(=O)NCC(C)(CO[Cu])COC(=O)[Au]	1.108059904303533e-05	4.436843395857158e-09	5.763096610493738e-09	2.82878734202652e-09
CN(CCCCCO[Cu])CC(C)(C)OC(=O)[Au]	2.3974717584239538e-05	7.930873083723247e-09	1.3266805434455866e-08	9.261757165133137e-09
CCCOCCNCC(COC(=O)[Au])O[Cu]	3.915720547287984e-05	9.379140248153614e-09	2.4262100647606764e-08	9.644160069659586e-09
CCN(CCNC(=O)[Au])C(=O)C(C)C(C)N[Cu]	1.1255666845213153e-05	2.669239850252849e-09	3.6860302923929903e-09	1.8838794121988417e-09
CC(C)C(CCO[Cu])NC(=O)CCNC(=O)[Au]	1.617086866806318e-05	3.4073449300486744e-09	5.317888166298095e-09	2.6226509865086095e-09
CC(C)(C)S(=O)(=O)CC(COC(=O)[Au])O[Cu]	8.891666392791548e-06	4.1047546167547225e-09	5.1046809119992806e-09	2.610914198501286e-09
O=C([Au])OCCCSCCCCCO[Cu]	5.73416056935296e-05	1.4906603848672398e-08	3.458532729983949e-08	1.9556726400382313e-08
CCCC(C)NC(C)(CO[Cu])COC(=O)[Au]	1.1183693080202218e-05	5.146799498862685e-09	9.408748287591696e-09	4.387433025640767e-09
CCC(C#CC#CC=CCO[Cu])OC(=O)[Au]	1.0112881306131718e-05	4.055800645480937e-09	6.415098808807251e-09	3.841742039139031e-09
COCC(CCNC(=O)CCOC(=O)[Au])O[Cu]	2.7288359633038183e-05	4.568525464834962e-09	8.786963046838483e-09	4.19852747947322e-09
CC(CNC(=O)[Au])C(=O)N(C)CCN[Cu]	1.1486135360514277e-05	2.3753160320463132e-09	3.013803271690887e-09	1.868848515895273e-09
COCCCN(CCOC(=O)[Au])C(=O)CO[Cu]	2.3774419961449523e-05	4.597929415810903e-09	8.705836567583344e-09	4.6953535578751286e-09
CC(C)C(CN(CCOC(=O)[Au])C(C)C)O[Cu]	1.6866696488793547e-05	6.464509827266112e-09	1.3269568784140688e-08	6.469125850560175e-09
COCC(CNCC(F)(F)CO[Cu])OC(=O)[Au]	3.124553750002704e-05	6.5034746239406065e-09	1.3861521087768202e-08	5.538309219777156e-09
COCCNC(=O)C(NC(=O)[Au])C(C)(C)O[Cu]	1.4994428236119072e-05	4.767987410358519e-09	5.63179710209688e-09	2.508764525354533e-09
CC(CC#N)N(C)CC(CO[Cu])OC(=O)[Au]	3.364755099504379e-05	6.356453876148976e-09	1.1060612056317073e-08	4.391091127188897e-09
[truncated: 4,247 more rows]
