# Supplementary material for: Accelerating amorphous polymer electrolyte screening by learning to reduce errors in molecular dynamics simulated properties
Source: Nat Commun. 2022 Jun 14;13:3415. doi: 10.1038/s41467-022-30994-1 (PMC9197847; doi:10.1038/s41467-022-30994-1)
Supplement: Supplementary file 4 — Supplementary data 1 [file 41467_2022_30994_MOESM4_ESM.zip › supp_files/readme.txt]

This directory contains the following data:

1) `fig_1b.json` and `fig_1c.json` contains the polymer structures and convergence curves in Fig. 1b and Fig. 1c.

2) `logp` folder contains the LogP toy dataset.

3) `conductivity`, `li_diff`, `tfsi_diff`, `poly_diff` folders contain corresponding properties computed from 5 ns and 50 ns MD simulations. They also contain the splits used to test the extrapolation performance.

4) `candidate_space_pred.csv` and `search_space_pred` contains the structure of all the polymers in the 53362 candicate space and 6247 search space, as well as the predicted 50 ns conductivity, Li-ion diffusivity, TFSI diffusivity, and polymer diffusivity.
