# Supplementary material for: Accelerating amorphous polymer electrolyte screening by learning to reduce errors in molecular dynamics simulated properties
Source: Nat Commun. 2022 Jun 14;13:3415. doi: 10.1038/s41467-022-30994-1 (PMC9197847; doi:10.1038/s41467-022-30994-1)
Supplement: Supplementary file 4 — Supplementary data 1 [file 41467_2022_30994_MOESM4_ESM.zip › supp_files/candidate_space_pred.csv]

smiles	conductivity	li_diffusivity	tfsi_diffusivity	poly_diffusivity
CC(=O)C(C)OC(=O)C(C)(CO[Cu])COC(=O)[Au]	1.2834991636090837e-05	4.8822582729582746e-09	7.97794760934485e-09	3.640125860365923e-09
CC(CC(=O)NC(C)CCCCN[Cu])NC(=O)[Au]	1.6568971464840014e-05	3.234161478441648e-09	3.9234263092775296e-09	2.710935595247892e-09
COC(C)CS(=O)(=O)NCC(C)(CO[Cu])COC(=O)[Au]	1.2988311625376606e-05	5.484539895952331e-09	8.772418053578007e-09	3.0591389243390673e-09
CCC(CO[Cu])NC(=O)C(CC(C)C)NC(=O)CNC(=O)[Au]	1.2458130045775862e-05	2.7867441620638385e-09	4.176660739878753e-09	1.8520930412704074e-09
COC(C)(C)CC(=O)N(CCC(F)(F)F)CC(CO[Cu])OC(=O)[Au]	1.4908716966870802e-05	5.334019511769942e-09	9.41340772959802e-09	3.2447676240934037e-09
O=C([Au])NCCOCCOCCOCCOCCOCCNC(=S)NCCN[Cu]	0.00011687312862396519	1.1026105662987474e-08	2.212009867650388e-08	1.3631723861905761e-08
O=C([Au])NCCCCNCC(CC(F)F)N[Cu]	2.6651192120756505e-05	5.35421492088309e-09	6.273141733952975e-09	4.111556380672149e-09
CCC(NC(=O)NC(CCNC(=O)[Au])C(F)(F)F)C(CC)O[Cu]	1.270849024792271e-05	3.5312218248553587e-09	4.941391911454803e-09	2.2012673904417243e-09
CC(CCC(=O)NC(C)(C)CO[Cu])CC(=O)NC(C)(C)COC(=O)[Au]	1.1927258998757167e-05	3.0749081671566535e-09	3.842178168633678e-09	2.343577393037015e-09
CCOC(=O)C(N[Cu])C(=O)NC(C)CCCOC(=O)[Au]	1.36666071280838e-05	3.894531312774158e-09	4.843809448304557e-09	2.6126864925652474e-09
CC(C)(C)OC(=O)NC(COC(=O)[Au])CC(=O)NCC(=O)CCO[Cu]	1.6337063985446962e-05	3.38110026684295e-09	5.903007024144275e-09	2.778285037323397e-09
CCC(CCCNC(=O)CC(CN[Cu])OC)OC(=O)[Au]	2.3152925269300805e-05	4.6301813357809545e-09	8.59005708631597e-09	4.156826997205862e-09
COCCC(CO[Cu])NC(=O)CNC(=O)CNC(=O)[Au]	2.1542307955306595e-05	2.9598002327675247e-09	4.908818786263905e-09	2.2284767120665004e-09
CCN(CC)CC(CNCCC(C)NC(=O)[Au])O[Cu]	2.1760604715305416e-05	6.321214097615134e-09	1.0912040771414016e-08	5.330196257288712e-09
CCN(C)C(=O)C(C)NC(=O)CC(CN[Cu])OC(=O)[Au]	1.1941691569090012e-05	3.6462853286116347e-09	5.261018149110944e-09	2.091856312645222e-09
CC(OC(=O)[Au])C(CN(C)CCOCCNC(=O)OC(C)(C)C)O[Cu]	2.3043873367927003e-05	7.515052172854576e-09	1.2214334237073598e-08	4.796155441862124e-09
C=CC(C)(C)CCCNCC(CC(C)(C)O[Cu])OC(=O)[Au]	1.4326617301776452e-05	6.739895298474292e-09	1.0077913814859381e-08	4.982829764448936e-09
CCN(CC)CC(CN(CCCCCO[Cu])C(C)C)OC(=O)[Au]	2.4488486805777983e-05	1.0227729890634912e-08	1.8136240657704333e-08	1.0346400844172782e-08
CC(C)CC(CC(=O)N(C)CCC(C)O[Cu])NC(=O)[Au]	1.0571021107561212e-05	3.1648614324760193e-09	5.597963984137763e-09	3.2069500824378666e-09
CCC(CC)(OC(=O)[Au])C(C)(C)CNCC(C)(C)CN[Cu]	9.152332511529617e-06	4.658098308302199e-09	6.621380721280946e-09	3.477137782040444e-09
C=C(Cl)C(C)(C)C(=O)NC(CNC(=O)C(O[Cu])C(C)C)COC(=O)[Au]	1.3458500655547528e-05	4.222168876077344e-09	5.879098682253297e-09	2.636713543775315e-09
CCC(C)(O[Cu])C(=O)NC(C)C(C)NC(=O)C(C)(CC)OC(=O)[Au]	9.493338137001318e-06	3.513313059211948e-09	3.914142655680324e-09	2.204976168747238e-09
CNCC(OC(=O)[Au])C(C)C(=O)NCCCCO[Cu]	2.107078035624949e-05	5.264208717106267e-09	7.036576280042611e-09	4.5518558479810196e-09
CC(OC(=O)[Au])C(CO[Cu])NC(=O)COCC(=O)O	2.5459025144598786e-05	5.3603901440613014e-09	8.594841259653206e-09	3.3429447583339658e-09
CC(C(=O)NC(N)=O)N(C)CC(CN(C)C(=O)CC(C)(C)O[Cu])OC(=O)[Au]	1.3425381326888105e-05	3.50019991562672e-09	4.680080249492839e-09	2.139671490148954e-09
CCOCC(CNCC(C)CO[Cu])OC(=O)[Au]	2.927512108256863e-05	7.615173455888421e-09	1.850329913767137e-08	7.998515670468498e-09
CCCCCCCCCCCCOCCOCC(CNCCN[Cu])OC(=O)[Au]	4.2121061754096566e-05	1.114513208941207e-08	2.7941335496082623e-08	1.0569890056878101e-08
CCN(CC(CO[Cu])OC(=O)[Au])C(C)(C)C	1.1369824731798302e-05	6.4909326065161095e-09	1.0718571269730507e-08	4.377340697818765e-09
CC(O[Cu])C(=O)OCCCCCOC(=O)C(C)OC(=O)[Au]	1.7528883312597615e-05	5.728220141336973e-09	9.294331107135245e-09	5.677787050926347e-09
CC(=O)NCC(=O)N(C)CC(CN(C)C(=O)CC(C)(C)OC(=O)[Au])O[Cu]	9.642008943955562e-06	2.9458091038644082e-09	4.178517736969002e-09	2.0232460444621706e-09
CC(CCCC(C)(C)O[Cu])CCN(CCCOC(=O)[Au])C(C)C	1.663548549613916e-05	8.363101159251008e-09	1.354894094987312e-08	9.220233084161229e-09
CCC(NCC(C)(O[Cu])C(F)F)C(OC(=O)[Au])C(F)(F)F	1.2642862071871816e-05	5.544129295871628e-09	7.9450264981651e-09	3.183944948279852e-09
CCC(C)(C)CS(=O)(=O)N(CCCOC(=O)[Au])CCO[Cu]	1.1805663221389355e-05	5.671246183329834e-09	7.522849438792895e-09	4.2166038407005635e-09
CC(CN(C(=O)NCCCC(=O)OC(C)(C)C)C(C)COC(=O)[Au])O[Cu]	1.2722647659155965e-05	4.543610034431281e-09	6.32003087602684e-09	3.2604091254536826e-09
CCCCCCCCCCCCC=CC(O[Cu])C(COC(=O)[Au])NC(=O)CCCCCCCCCCCCCCCCCCCCCCC	1.949195050827846e-05	1.3451156636260524e-08	2.4113600416778676e-08	8.955047833898944e-09
CCCOC(=O)CC(CNC(=O)C(O[Cu])C(C)(C)OC(=O)[Au])CC(C)C	1.2760112988455668e-05	5.923305058629254e-09	8.434505388107942e-09	3.5341216945615095e-09
CN(C)CCCN(C)C(=O)C(N[Cu])C(C)(C)OC(=O)[Au]	1.0773712200427034e-05	4.581269072277842e-09	5.2419225511131535e-09	2.368304280875237e-09
CCCCCNC(=O)NC(CO[Cu])C(CCC)OC(=O)[Au]	1.5141621646970475e-05	6.133482069443707e-09	9.21166382023802e-09	3.6879705978018538e-09
CC(C)(C)NC(=O)CN(CCN[Cu])CCOC(=O)[Au]	2.0400129766076348e-05	4.92999297012813e-09	6.825711057493047e-09	3.6891966024138497e-09
CC(NC(=O)[Au])C(=O)NOC(CO[Cu])C(C)C	1.4785139959091229e-05	3.1479516258985003e-09	5.567971453261581e-09	2.339122142176727e-09
CC(C)C(COC(=O)[Au])N[Cu]	1.0865787815951281e-05	3.4939291974684517e-09	6.250517853497212e-09	2.5253547826004685e-09
COC(=O)C(CCCCNC(=O)OC(C)(C)C)NCC(COC(=O)[Au])O[Cu]	1.463239781797551e-05	6.493915003438663e-09	9.056521865707432e-09	3.7149810262203415e-09
CS(=O)CCN(CCOCCO[Cu])CCOC(=O)[Au]	0.00011859628907664512	9.58977306435002e-09	2.475500794202242e-08	1.0082028946355241e-08
CC(CC(C)(C)CNC(=O)NCC(C)(C)CCCO[Cu])OC(=O)[Au]	1.0987271848021407e-05	4.0603315712318175e-09	5.233382164693324e-09	3.6610684597524007e-09
CC(CC#N)N(C)C(=O)C(CO[Cu])NC(=O)[Au]	1.4365873569639496e-05	3.297252452819288e-09	5.2563926578410554e-09	1.8189501626180664e-09
CCCCC(CC)CC(=O)NC(CO[Cu])COC(=O)[Au]	1.5481136146732922e-05	6.0630032355736265e-09	9.877633771805267e-09	3.872262585760335e-09
COC(=O)C(CNCCOCCOCCOCCOC(=O)[Au])O[Cu]	0.00010835845396860851	1.2527275253718712e-08	3.101682716254355e-08	1.3927376305220567e-08
CC(=O)N(C)CC(CNCCOC(=O)[Au])O[Cu]	1.268691265763646e-05	4.409354842007324e-09	6.952919480635471e-09	3.610620968775202e-09
CC(CNC(=O)C(CO[Cu])NC(=O)C(C)C)CC(C)OC(=O)[Au]	1.3862801670269963e-05	4.0838435863951555e-09	5.5214380018451315e-09	2.5549179057035926e-09
CSCCCC(=O)N(CCC(F)(F)F)CC(CO[Cu])OC(=O)[Au]	1.6345144713259032e-05	5.63042852851492e-09	1.1033369432741662e-08	4.192027278109734e-09
C=CC(C)(C)CNCC(CC(C)(C)OC(=O)[Au])O[Cu]	1.2837346983377195e-05	5.992040636825144e-09	8.857859553245767e-09	4.392633304234483e-09
C=CCCNC(=S)N(C)CC(COC(=O)[Au])O[Cu]	1.0782847423055308e-05	4.9298771838589524e-09	8.673179607127526e-09	4.045902381362254e-09
CCC(CNCC(OC(=O)[Au])C(CC)CC)O[Cu]	1.680935541674633e-05	7.36026667751721e-09	1.5172225539806587e-08	6.335784542183067e-09
C=CCCOCC(=O)N(CCNC(=O)C(OC(=O)[Au])C(C)C)CCO[Cu]	2.331903316007634e-05	4.626107813728028e-09	8.343587023688697e-09	4.0867723838809265e-09
CCCCNC(CNC(=O)CC(C)(C)OC(=O)[Au])CO[Cu]	1.3734684257281176e-05	3.961397288697213e-09	6.382838412505574e-09	3.196192293349383e-09
CC(C)C(CNC(=O)OC(C)(C)C)C(=O)NC(CO[Cu])C(C)OC(=O)[Au]	1.21815869647638e-05	5.166161160003484e-09	6.787240682636336e-09	2.658860792654429e-09
COCCCS(=O)(=O)N(CCCO[Cu])CCOC(=O)[Au]	2.329813191874324e-05	7.057597230319146e-09	1.1975478627234667e-08	5.8174170575154676e-09
CC(CO[Cu])(COC(=O)[Au])NC(=O)NCCCNC(=O)OC(C)(C)C	1.4148466146949383e-05	4.272992199521449e-09	5.647992352495903e-09	2.3423354970804774e-09
COC(=O)CN(C)C(=O)CCN(CCN[Cu])CCOC(=O)[Au]	1.819993806211291e-05	4.819944638547866e-09	7.873756864775955e-09	4.110056575110851e-09
CC(C)CCC(C)(CNCC(C)OC(=O)[Au])O[Cu]	1.415323996183242e-05	6.106637635976967e-09	1.0676796373660526e-08	5.457316604860721e-09
CC(C)C(CNC(=O)CC(C)(C)CN[Cu])NC(=O)[Au]	1.1455413755686527e-05	2.468701892653914e-09	3.854889645925047e-09	1.7931788175777343e-09
CCC(CC)(CN(C)C(=O)C(C)(C)COC(=O)[Au])O[Cu]	7.944535499704782e-06	3.744635498319106e-09	4.617110834645944e-09	2.9685655965766668e-09
CCCC(NC(C)=O)C(=O)NCC(CO[Cu])OC(=O)[Au]	1.3104571960730495e-05	4.453192305537963e-09	5.831200842929598e-09	2.2751919895650584e-09
CC(CCN[Cu])NCC(CC(F)F)NC(=O)[Au]	1.899637437748565e-05	4.01586310578832e-09	5.4749669263914866e-09	2.9993448383594057e-09
C=CCOCC(CNC(C)(C)CO[Cu])OC(=O)[Au]	2.416838997571358e-05	6.114133258358571e-09	1.2718525937528864e-08	5.8663476978697926e-09
O=C([Au])OC(CNCC#CCO[Cu])CC(F)(F)F	2.6214271917429173e-05	5.445553134637905e-09	1.2080709746274529e-08	4.548561802922079e-09
CN(CC(C)(C)OC(=O)[Au])C(=O)C(=O)NCCCC(C)(C)CO[Cu]	9.274239990714704e-06	3.502190777135484e-09	3.694570004843554e-09	3.1593577060425145e-09
CN(CC(CNCCO[Cu])OC(=O)[Au])C(=O)C(C)(F)F	1.5976598084652347e-05	5.236929772150357e-09	8.138704867157333e-09	3.9319139072456e-09
C=CCCCCCCC(CNC(CCCCNC(=O)[Au])C(=O)NC)O[Cu]	1.8594447987218626e-05	7.664337134691202e-09	1.0519063819579784e-08	5.616403482968353e-09
CC(C)(C)C(=O)CNC(=O)C(CCCN[Cu])NC(=O)[Au]	1.4203438004726961e-05	3.919577897354421e-09	4.830107537608807e-09	2.356862790853212e-09
CC(C)(C)OC(=O)N(CCN(CC(COC(=O)[Au])O[Cu])C(C)(C)C)C(=O)OC(C)(C)C	1.025782014228572e-05	5.997702224611814e-09	7.834597686994879e-09	3.1678054379891367e-09
C#CCCC(CNC(=O)C(COC(=O)[Au])NC(=O)C(C)C)O[Cu]	1.665960346364814e-05	4.031608943998807e-09	5.8418055906600245e-09	2.4227209790071135e-09
CCOCCOCCNC(=O)C(CO[Cu])NC(=O)[Au]	4.098585695621166e-05	6.579241074928321e-09	1.1952174633378914e-08	4.229080480866786e-09
CC(CCCN(CC(F)F)CC(C)OC(=O)[Au])O[Cu]	2.6137645896470007e-05	8.026402786297397e-09	1.4739581744277472e-08	8.132963064967813e-09
CC(CO[Cu])N(C)C(=O)CCC(C)(C)OC(=O)[Au]	8.332006690326687e-06	3.003158818804246e-09	4.13499701140861e-09	3.0298630583153405e-09
CC(CS(C)=O)NC(=O)C(CN[Cu])OC(=O)[Au]	2.3018979173968685e-05	4.233974128934101e-09	5.941571120660576e-09	2.0576902511574348e-09
CC(NC(=O)CC(C)(C)C)C(=O)N(CCOCCO[Cu])CCOC(=O)[Au]	2.0198605637543973e-05	5.521776829170188e-09	8.080984988368244e-09	4.3187856532261285e-09
CCOC(=O)NCCC(=O)NC(COC(=O)[Au])CC(O[Cu])C(C)(C)C	1.3382992975261911e-05	4.940213293792045e-09	7.346881753106445e-09	3.009054820422473e-09
CC(NC(=O)[Au])C(=O)NCC(O[Cu])C(F)(F)F	1.2718755244968792e-05	3.1506426665369417e-09	4.01508228382962e-09	1.609701319305082e-09
CCC(CO[Cu])(COC(=O)[Au])NC(=O)C(CC(C)C)NC(C)=O	1.1897950561299842e-05	4.219939746249285e-09	5.484036037167969e-09	2.2066824955786e-09
CC(C)CC(CC(C)C)NC(=O)C(=O)N(CCNC(=O)[Au])CCO[Cu]	1.3544657885984198e-05	4.059107470329379e-09	6.208816148708132e-09	3.231592190948336e-09
CC(COC(=O)[Au])CC(C)O[Cu]	1.2945570375651187e-05	5.532664685281212e-09	1.0796015514717043e-08	6.421807751063138e-09
C=CC(C)(O[Cu])C(=O)NCCOCCCNC(=O)[Au]	3.152538797277296e-05	5.756694067278468e-09	8.039626073625478e-09	5.1117787705496375e-09
CC(C)C(=O)NC(COC(=O)[Au])CC(O[Cu])C(C)(C)C	1.0999759251842543e-05	5.140800494703943e-09	6.8686264827533366e-09	2.995595710271e-09
CC(C)CC(C)NC(=O)NC(C)(CO[Cu])COC(=O)[Au]	1.358488511447191e-05	4.149933141859968e-09	6.073961013273407e-09	2.5244367855811007e-09
CCC(CC)(CN(C)C(=O)NCC(CCOC(=O)[Au])CC(C)C)O[Cu]	1.0594592326999275e-05	4.5676624280642354e-09	6.510352441881303e-09	3.890249002251776e-09
CC(C)CC(N[Cu])C(=O)NCC(=O)NCCNC(=O)[Au]	1.5028628879059478e-05	2.297457572766343e-09	3.473135283335245e-09	1.535839737137117e-09
CCCCCCCC(C)NC(=O)NCCCN(CCO[Cu])CCOC(=O)[Au]	2.1947484955590125e-05	8.156321760106964e-09	1.265125355782915e-08	6.231248914492918e-09
CCCCC(NC(=O)[Au])C(=O)NCC(C)CCCO[Cu]	1.4444182931278706e-05	4.941320799620531e-09	6.625825592012598e-09	3.759780577116872e-09
C=CC(O[Cu])C(=O)NCC(C)OC(=O)[Au]	1.498661083817984e-05	3.5244560558317226e-09	5.382027345044873e-09	2.7503502269951954e-09
CCC(C)COCC(CNCCN[Cu])OC(=O)[Au]	2.542183935433533e-05	6.8659407288371045e-09	1.419568225899341e-08	6.107126277110381e-09
C=CC(O[Cu])C(=O)NCCC(CC)(CC)OC(=O)[Au]	1.2945112230535123e-05	4.2789301791327675e-09	6.111813592669954e-09	3.1346326294588414e-09
CCCC(CNC(=O)NC(C)(CO[Cu])COC(=O)[Au])OCC	1.7786574673536773e-05	5.319183833476573e-09	9.644469633226761e-09	3.5046415054423725e-09
CCC(CN[Cu])C(=O)NC(COC(=O)[Au])CC(C)(C)C	9.852672336520718e-06	3.7155986806874808e-09	5.214926598578429e-09	2.3278838105956443e-09
CCOC(=O)NCCCC(=O)NC(CO[Cu])CC(OC(=O)[Au])C(C)(C)C	1.3505724611745815e-05	5.234652421265659e-09	7.76828767539021e-09	3.2225688143721502e-09
CCCCC(CCC(=O)N(C)CCO[Cu])OC(=O)[Au]	1.3250013476772705e-05	4.214618799363538e-09	7.599695647324954e-09	4.807687159676742e-09
CC(C)OCC(NC(=O)OC(C)(C)C)C(=O)N(CCC(F)(F)F)CC(CO[Cu])OC(=O)[Au]	1.4000483368169002e-05	5.847556813422975e-09	8.924579652383876e-09	2.9725498738204557e-09
COCC(C)(OC(=O)[Au])C(=O)NC(CO[Cu])C(=O)OC	1.5171379080122704e-05	4.193811922420691e-09	5.9000093515223676e-09	2.6964439674062643e-09
CCCCN(CCCO[Cu])CCC(C)(C)OC(=O)[Au]	1.849729317434268e-05	7.834688067053697e-09	1.4033348484363807e-08	8.606349527562821e-09
CCOC(=O)C(NC(=O)OC(C)(C)C)C(=O)NCC(COC(=O)[Au])O[Cu]	1.3376769695681675e-05	4.983880263980607e-09	6.216804352359139e-09	2.4314391206470366e-09
C=CCCC(CNCCC(C)CO[Cu])OC(=O)[Au]	2.80122181607966e-05	7.947231243016053e-09	1.754501484450814e-08	8.984120535362037e-09
CCC(CC)NC(=O)C(O[Cu])C(C)(C)OC(=O)[Au]	1.0671487499827466e-05	4.980251787267449e-09	5.886121195519558e-09	2.4306296984991025e-09
CNC(=O)C(CCCCNC(=O)[Au])NC(=O)C(N[Cu])C(C)OC(C)(C)C	1.2756508418795804e-05	4.571079767508401e-09	4.7404803423549625e-09	2.2469745319971604e-09
CC(CNCCCNC(=O)CC(C)(C)O[Cu])OC(=O)[Au]	1.797194827577001e-05	3.848802269656083e-09	5.966824990635887e-09	3.69110500301838e-09
CCCCCC(OC(=O)[Au])C(=O)NCCC(C)(C)O[Cu]	1.1461599264167268e-05	4.7435561965399285e-09	6.6528265372745585e-09	3.378430973090226e-09
CCC(C)(C)CC(=O)N(CCC(F)(F)F)CC(COC(=O)[Au])O[Cu]	1.1337381740657661e-05	5.077752164956492e-09	8.566215189736642e-09	3.1204415350358214e-09
COC(=O)CS(=O)(=O)N(C)CC(COC(=O)[Au])O[Cu]	1.4987992945172555e-05	4.2680785145187824e-09	7.192844143632875e-09	2.7830320000663927e-09
CC(C)(CCNC(=O)CNC(=O)CNC(=O)[Au])CO[Cu]	1.425725869966398e-05	2.3828472322637296e-09	3.5325945940778524e-09	1.8764307874504824e-09
CC(C)N(CC(COC(=O)[Au])O[Cu])C(=O)NC(CS(=O)(=O)N(C)C)C(F)(F)F	1.0206385081359724e-05	4.819720568419634e-09	5.726086443050314e-09	2.2531385594315414e-09
CC(N[Cu])C(C)C(=O)NC(C)(CNC(=O)[Au])C(C)C	1.0405577783644264e-05	2.7803172230207563e-09	3.329593001337272e-09	1.6782735498440433e-09
COCC(CNC(=O)C(C)(C)NC(=O)[Au])O[Cu]	1.4279535484394563e-05	3.943939552249604e-09	5.132974420299405e-09	2.5083255388375566e-09
CC(C)C(COC(=O)[Au])NC(=O)CCN[Cu]	1.4775432764772284e-05	2.813838710425271e-09	4.783253522464327e-09	2.1440514364341183e-09
CC(C)CC(NC(=O)CNC(=O)OC(C)(C)C)C(=O)NC(CO[Cu])C(C)OC(=O)[Au]	1.2913526556635874e-05	4.7884978857122635e-09	6.131318122297006e-09	2.2679057389584377e-09
CSC(C)CNC(=O)C(N[Cu])C(C)(C)OC(=O)[Au]	1.1901990245644987e-05	4.0353499203789486e-09	5.136537345198669e-09	2.12470186936991e-09
CC(CCNC(=O)NC(C)CCCCNC(=O)[Au])N[Cu]	1.7278329030531763e-05	3.4146386361499956e-09	3.837864169240773e-09	2.782524199085789e-09
C=CC(C)(CC(=O)N(CCNC(=O)C(C)CC(N)=O)CCO[Cu])OC(=O)[Au]	1.8185941511396708e-05	3.3934636383569795e-09	5.239209923361901e-09	2.554243812485852e-09
COCC(C)CC(=O)NCC(C)(CO[Cu])COC(=O)[Au]	1.7889686498762928e-05	5.378156058039751e-09	9.71427648320849e-09	3.7868002751386345e-09
CCN(CCNC(=O)NC(C)CC(C)N[Cu])CCOC(=O)[Au]	1.9758739704188814e-05	3.6999878675887925e-09	5.6208099339516226e-09	3.590721317179509e-09
COC(CNC(=O)OC(C)(C)C)C(=O)N(CC(CO[Cu])OC(=O)[Au])C(C)(C)C	1.2484346387939409e-05	5.497902705312078e-09	8.054905506483628e-09	2.888058593242414e-09
C=CC(C)(CC(=O)N(C)CC(CN(C)C(=O)CC(C)C)O[Cu])OC(=O)[Au]	1.0331947245093625e-05	3.491630673054559e-09	5.768364560773012e-09	2.8392380070573242e-09
CC(C)C(O[Cu])C(=O)NCC(CN(C)C(=O)CSCC#N)OC(=O)[Au]	1.7371271578409108e-05	4.371573151196627e-09	7.479500576696209e-09	2.7984090716715925e-09
COCCCN(CCO[Cu])C(=O)C(=O)N(C)CC(C)(C)COC(=O)[Au]	1.281035337586299e-05	3.901116320812194e-09	5.421257675024894e-09	4.284157711347767e-09
CCCCCC(O[Cu])C(=O)NCC(CC)(CC)COC(=O)[Au]	1.200275634376542e-05	5.221140738538482e-09	8.156833548191473e-09	3.700666510933512e-09
CCCC(C)(CNC(=O)C(C)(COC)O[Cu])OC(=O)[Au]	1.3558702758809653e-05	4.6523769996312845e-09	7.012150037033522e-09	3.325127479195574e-09
CC(C)N(CCCNC(=O)NCC(C)(CO[Cu])COC(=O)[Au])C(=O)OC(C)(C)C	1.218757103527578e-05	4.817169744620961e-09	6.56159543804661e-09	2.791239484788601e-09
CC(C)C(CCOC(=O)[Au])NC(=O)C(NC(=O)OC(C)(C)C)C(C)O[Cu]	1.1627285596410574e-05	4.510780558990155e-09	5.695371399342768e-09	2.5344387496847675e-09
CC(O[Cu])C(NC(=O)OC(C)(C)C)C(=O)N(C)CCOCCOC(=O)[Au]	1.7103043881493297e-05	5.6920466401608055e-09	7.330616499058699e-09	3.937015730189534e-09
CCC(C)C(CNC(=O)C(C)N[Cu])OC(=O)[Au]	1.1486357524216902e-05	3.2106439767068798e-09	4.844230503053326e-09	2.0576386075303288e-09
CC=CCC(CO[Cu])NC(=O)CCC(C)(C)NC(=O)[Au]	1.2401602868571237e-05	3.1570208490932713e-09	4.625176921998033e-09	2.4246100445338255e-09
CCCCCCCCCCC(CNCC(C)(C)N[Cu])OC(=O)[Au]	1.495692548439967e-05	7.457560752529142e-09	1.2106843541570442e-08	5.872050068904282e-09
CCCC(OC(=O)[Au])C(CO[Cu])NC(=O)NOCCSC	2.3428857451686293e-05	6.112569357929388e-09	1.1363762539462898e-08	4.292511822747758e-09
CCC(CC)(CCO[Cu])NCC(CCC(C)(C)C)NC(=O)[Au]	1.1048488297114956e-05	5.582329919361629e-09	8.44430264324708e-09	4.106366421851779e-09
NC(=O)C(COC(=O)[Au])NC(=O)COCCO[Cu]	3.7379521704879895e-05	4.4717323345750455e-09	6.258164864883244e-09	2.9571775465594493e-09
CC(C)(C)CCCN(CCC(F)(F)F)CC(CO[Cu])OC(=O)[Au]	1.3410405187438115e-05	7.575651190197793e-09	1.3144829884467532e-08	4.867637744063114e-09
CC(CN(C)CC(C)(O[Cu])C(=O)O)OC(=O)[Au]	1.580804195954326e-05	4.5691151162986375e-09	6.640925374405098e-09	3.912291895776757e-09
CCCC(OC(=O)[Au])C(CO[Cu])NC(=O)CS(=O)(=O)CCC	1.2895966016262174e-05	4.289415334113533e-09	7.282541195481961e-09	2.5660856616665997e-09
CC(O[Cu])C(=O)NC(CN(C)C(=O)C(C)OC(=O)[Au])C(C)C	9.220219072126858e-06	3.0138924460796835e-09	4.144747230252897e-09	2.091237220425363e-09
CC(CC(N)=O)C(=O)NC(C)(CO[Cu])COC(=O)[Au]	1.7203158472365263e-05	3.798120594966448e-09	4.833923242530154e-09	2.184435621786004e-09
CC(C)(CC(=O)NCCN(CCO[Cu])C(=O)C(N)=O)OC(=O)[Au]	1.583664312107433e-05	2.6396053504442294e-09	3.668159402613842e-09	2.2388997611050773e-09
CSC(COC(=O)[Au])C(C)NCC(COCC(C)C)O[Cu]	2.086764932910465e-05	7.42330491968634e-09	1.615359685493722e-08	7.620766411142067e-09
CC(C)C(NCC(O[Cu])C(C)(C)OC(=O)[Au])C(=O)OC(C)(C)C	9.93321784337738e-06	6.096602783051248e-09	7.541073956439408e-09	3.234921899581432e-09
CCC(C)C(C)C(=O)NCC(COC(=O)[Au])O[Cu]	1.3900188828153482e-05	5.460592899109651e-09	8.340511778320332e-09	3.2310903333913527e-09
CCCCC(CCC)NCCCN(CCO[Cu])CCOC(=O)[Au]	2.503843498356849e-05	9.438528684108975e-09	2.051672370844912e-08	9.839271852448758e-09
CCCCCCCCCCCCOCCOCC(CNC(C)(C)CCNC(=O)[Au])O[Cu]	2.8872031308788035e-05	9.512894054109502e-09	2.1025787459172816e-08	8.644282869613848e-09
CCOC(=O)CCNC(=O)C(CCN[Cu])NC(=O)[Au]	1.712113729873516e-05	3.4629793354293394e-09	4.774764431169446e-09	2.2287984651220394e-09
C=CC(C)(CC(=O)N(C)C(CC)COC(=O)[Au])O[Cu]	1.0191674152965854e-05	3.036346985114162e-09	4.762738093581545e-09	2.997681929986931e-09
CC(CCN(C)C)NC(=O)N(CC(CO[Cu])OC(=O)[Au])C(C)C	1.5286989595800462e-05	5.740789199978348e-09	8.106352782634529e-09	3.343405095429275e-09
CCCOC(=O)C(C)N(CCOC(=O)[Au])CC(C)O[Cu]	1.9465982562438392e-05	6.921644661064594e-09	1.2547610818768165e-08	6.6088173606412835e-09
CN(CCCCCCN[Cu])C(=O)CCCCNC(=O)[Au]	2.0489400898589584e-05	5.2025103154941365e-09	5.528521463463769e-09	5.5623447165455415e-09
CCC(C)C(NS(C)(=O)=O)C(=O)N(C)CC(C)(CO[Cu])COC(=O)[Au]	8.223662149229026e-06	4.548758708055234e-09	5.109697615769559e-09	2.3232561742612373e-09
CC(C)CC(C)CC(C)N(CCO[Cu])CCOC(=O)[Au]	1.8148124083926812e-05	7.89904503708227e-09	1.592781966650706e-08	8.39390790547207e-09
CCCCCCCCCCCCOC(=O)NCC(CO[Cu])OC(=O)[Au]	1.890060343458216e-05	9.558512226371426e-09	1.7865962990135227e-08	6.5501704281767856e-09
CC(C)N(CC(COC(=O)[Au])O[Cu])C(=O)NC(CC(C)(C)C)C(F)(F)F	9.956991353644428e-06	5.171253763838429e-09	6.989090273381931e-09	2.6217700623250074e-09
CCC(CC)(CN(C)C(=O)NCC(C)(C)C(C)(C)OC(=O)[Au])O[Cu]	7.2148439139949676e-06	3.531632461135485e-09	4.333411185483671e-09	2.5828483045172837e-09
CC(CCCNCC(C)(CNC(=O)OC(C)(C)C)O[Cu])OC(=O)[Au]	1.498220240634366e-05	6.075733274169452e-09	8.294404287275611e-09	4.2660633467741125e-09
CC(CCCCO[Cu])NC(=O)NCC(NC(=O)[Au])C(C)C	1.5137952563775889e-05	4.260818158999778e-09	5.4498029542989164e-09	3.4123855952912838e-09
COC(=O)CCS(=O)(=O)NC(CO[Cu])COC(=O)[Au]	1.22685192872987e-05	4.716821050047838e-09	5.872072378423357e-09	2.7725465722083676e-09
CCOC(=O)CCNC(=O)NCC(CO[Cu])OC(=O)[Au]	1.9361475011272483e-05	4.704658992883307e-09	7.753748675739498e-09	3.195398301426432e-09
CCC(CC)(CNC(=O)COCCN[Cu])NC(=O)[Au]	2.5069542587280068e-05	3.861467198094861e-09	5.703899961666753e-09	3.019153541621336e-09
CCCCCCCCCCCCC=CC(OC(=O)[Au])C(CO[Cu])NC(=O)CCCCCCCCCCCCCCCCCCC	1.913515612445916e-05	1.2851106124230183e-08	2.2713234251731023e-08	8.505160038761916e-09
COC(=O)NCCNC(=O)C(NC(=O)[Au])C(C)O[Cu]	1.5248838680943465e-05	3.689727558687176e-09	4.941914188122402e-09	1.8339086544263486e-09
CC(C)COCC(CNCC(OC(=O)[Au])C(=O)O)O[Cu]	2.0508834477541386e-05	6.7506205945295355e-09	1.126589943009928e-08	4.60533259274079e-09
CCC(C(=O)NCCC(C)(C)COC(=O)[Au])C(C)O[Cu]	1.0645466313356881e-05	4.043441833548834e-09	5.623454686896203e-09	3.121670426002681e-09
COCC(COC(=O)[Au])NC(=O)NCCCCCCN[Cu]	2.5890953814493778e-05	5.413654056239912e-09	6.9966298727746265e-09	4.566324280967246e-09
CC(C)(CCCO[Cu])CNC(=O)CCCCOC(=O)[Au]	1.742022299182659e-05	5.29106382052317e-09	7.363918952483991e-09	5.528593387816432e-09
CC(C)(OC(=O)[Au])C(O[Cu])C(=O)NCC(=O)NCC#N	1.8463521225346e-05	3.6278840648696304e-09	4.818269636342251e-09	1.7517948691550499e-09
CCCC(C)C(COC(=O)[Au])NC(=O)C(CCOC)N[Cu]	1.5143582225658806e-05	4.7887933895890074e-09	7.534537521873053e-09	3.048026931590018e-09
CC(C)CC(CCO[Cu])CNC(=O)NC(CCNC(=O)[Au])C(F)F	1.541510048261074e-05	4.143181892891794e-09	5.989009472701355e-09	3.0501156034576597e-09
O=C(CCOC(=O)[Au])CNC(=O)CCCCCCCN[Cu]	2.8825865771777074e-05	4.968611039919204e-09	8.070556272365741e-09	5.540816914730277e-09
CC(CCOC(=O)[Au])NC(=O)C(N[Cu])C(C)(C)C	9.399407969129898e-06	3.4463842746509785e-09	4.2923319400149965e-09	2.183579960624275e-09
CC(C)CC(C(N)=O)C(=O)N(CCNC(=O)CC(C)(C)O[Cu])CCOC(=O)[Au]	1.4722880598356569e-05	3.3803521850631266e-09	4.903784199918345e-09	2.408919016229094e-09
CN(C)CCCN(C)C(=O)C(CO[Cu])NC(=O)[Au]	1.3765805847976515e-05	4.418421057502414e-09	6.092410388612494e-09	2.51385891397447e-09
COCC(C)(CNC(=O)CCCCCO[Cu])OC(=O)[Au]	2.4333149814725437e-05	5.724704842580005e-09	9.218603372605921e-09	5.397015930693453e-09
CN(CC(C)(C)CNC(=O)[Au])CC(C)(C)N[Cu]	1.1232010738540567e-05	3.329106586582192e-09	3.907185225129216e-09	2.5629143928121454e-09
O=C([Au])NCC(F)(F)CNC(=O)NC(CO[Cu])CC(F)(F)F	1.4218977925843706e-05	2.9253696407071814e-09	4.217083496983774e-09	1.870982390574025e-09
CCC=C(C)C(=O)N(C)CC(CNCCOC(=O)[Au])O[Cu]	1.2416668600390673e-05	5.422689029249084e-09	7.282853602519549e-09	4.581432053547815e-09
CC(C)(CNC(=O)CCCCCO[Cu])COC(=O)[Au]	1.6727717675389282e-05	4.99681073600662e-09	6.75881252172033e-09	4.873594033825088e-09
CCC(CC#N)NCC(CO[Cu])OC(=O)[Au]	2.9693995610811742e-05	6.163728490658301e-09	1.2930012061398799e-08	4.335738691112772e-09
CC(C)(C)OC(=O)NC(C(=O)N(CCOCC(F)(F)F)CCOC(=O)[Au])C(C)(C)O[Cu]	1.4532133872363804e-05	4.889967807400132e-09	6.905738040928999e-09	2.9255548841664975e-09
CCCC(CCNC(=O)C(COC(C)C)NC(=O)[Au])O[Cu]	1.6343493325208218e-05	4.677903946486134e-09	8.046470992643083e-09	3.2471903673850385e-09
CC(C)(C)OC(=O)NCCCNC(=O)CN(CCCNC(=O)OC(C)(C)C)CC(CO[Cu])OC(=O)[Au]	1.5720908138212344e-05	6.055448989111189e-09	8.017391660639538e-09	3.06420488077854e-09
CN(C)CCCCC(=O)NCC(COC(=O)[Au])O[Cu]	2.5862871975192122e-05	6.276908530610585e-09	1.0372136414913701e-08	4.139304732397957e-09
CC(C)(C)OC(=O)CCC(N[Cu])C(=O)NC(COC(=O)[Au])C(C)(C)C	9.842760551711035e-06	4.208943539671847e-09	5.223347865193959e-09	2.2382466852839655e-09
CCC(C)C(CNCC(CSC)O[Cu])OC(=O)[Au]	1.83482449773774e-05	7.242026339034791e-09	1.508474037886055e-08	6.7120487169547365e-09
COC(=O)C(CNCC(C)O[Cu])OC(=O)[Au]	1.89149313761394e-05	5.529282763364277e-09	9.492720634152016e-09	4.5084712025148915e-09
CC(C)CC(CNC(=O)C(C(C)C)C(C)NC(=O)[Au])O[Cu]	1.1066800473549606e-05	3.889546339694054e-09	6.29193894913764e-09	2.633152729427075e-09
CCCCN(CCOC(=O)[Au])C(=O)NCC(C)(C)CCCO[Cu]	1.2796783426914988e-05	4.4975241083628535e-09	6.312078626054634e-09	4.52919062818573e-09
CCCCC(C)C(OC(=O)CC(CC(=O)O)C(=O)O)C(CC(C)CCCCCCC(CC(O[Cu])C(C)NC(C)=O)OC(=O)[Au])OC(=O)CC(CC(=O)O)C(=O)O	1.4181130383128288e-05	6.92941385372288e-09	8.729281525043555e-09	3.616988267217912e-09
CC(CNC(=O)CCC(C)(C)[N+](=O)[O-])(CO[Cu])COC(=O)[Au]	1.321655750775097e-05	4.360180316378692e-09	5.265409467657024e-09	2.8203411890058765e-09
CC(CCCNC(=O)C(=O)N(C)CC(C)N[Cu])COC(=O)[Au]	1.2389602415098126e-05	3.4959402388202515e-09	4.003923766037679e-09	3.327705235569883e-09
CCCCCCCCCCCCCC(COC(=O)[Au])N[Cu]	1.7033407248233567e-05	9.459398683907651e-09	1.752483347934966e-08	6.8628230302272846e-09
CC(CNCCCC(C)(C)COC(=O)[Au])O[Cu]	1.675595132143254e-05	6.296475966395394e-09	1.0210679630131592e-08	6.633607172665214e-09
CC(CNC(=O)CSCC(=O)NCC(C)(OC(=O)[Au])C(F)(F)F)(O[Cu])C(F)(F)F	1.8922979984501757e-05	3.865895853150386e-09	5.4853412404154495e-09	2.353639803489082e-09
O=C(CSC(F)F)NC(CO[Cu])COC(=O)[Au]	2.4172057017523923e-05	4.940679132711777e-09	7.3657996185397515e-09	3.0244384454308093e-09
CN(CCN[Cu])C(=O)CNC(=O)CNC(=O)[Au]	1.4928499915308416e-05	1.5979666086862943e-09	2.6324619345718334e-09	1.4453392611489041e-09
C=CCCCCCCC(CNCC(O[Cu])C(F)(F)F)OC(=O)[Au]	2.534671257062756e-05	8.471880086300946e-09	1.800061527999655e-08	6.719504513648977e-09
CC(C)(CNC(=O)[Au])CC(=O)NCCCCCCN[Cu]	1.6934781205271032e-05	3.975537002233221e-09	4.7252773011052035e-09	3.5129389304033064e-09
CC(C(=O)N(CCC(F)(F)F)CC(CO[Cu])OC(=O)[Au])C(F)(F)F	1.3203736537729402e-05	5.109761149937803e-09	8.204384396765737e-09	2.7770784605062174e-09
CC(=O)NC(C)(C(=O)NCC(CNC(=O)CC(C)(C)O[Cu])OC(=O)[Au])C(C)C	1.17081198652666e-05	3.4505688706025723e-09	4.551844842907132e-09	2.0090916560822692e-09
CC(C)CC(N[Cu])C(=O)NC(C)C(=O)NCCNCCOC(=O)[Au]	1.737384809416885e-05	3.5819469541751456e-09	4.6036420681608424e-09	2.44427800635996e-09
CC(CCN(C)C(=O)OC(C)(C)C)N(C)CC(COC(=O)[Au])O[Cu]	1.0650777447184284e-05	5.976410223498808e-09	8.929808386278518e-09	3.744229839108052e-09
CN(C(=O)OC(C)(C)C)C(CO[Cu])C(=O)NC(COC(=O)[Au])C(C)(C)C	8.481642440237067e-06	3.959485893144348e-09	5.022012623089408e-09	2.17490754555853e-09
CCC(NCC(C)(O[Cu])C(F)F)C(OC(=O)[Au])C(C)C	1.154021420231608e-05	5.747475120707738e-09	8.734433647704161e-09	3.876677288965103e-09
CC(CCNC(=O)C(CNC(=O)OC(C)(C)C)OC(=O)[Au])O[Cu]	1.3289871140067583e-05	4.204828624240952e-09	5.818571829542962e-09	2.536926587646012e-09
CN(CCCN[Cu])CC(C)(C)OC(=O)[Au]	1.7473879641298976e-05	4.7144593996695844e-09	6.590969470738834e-09	4.6316101819961885e-09
CC(=O)NCCCCCC(=O)N(C)CC(COC(=O)[Au])O[Cu]	1.244610871024506e-05	4.756676322569777e-09	7.151507525792506e-09	2.9830552697405503e-09
CN(C)C(C)(C)CNC(=O)CC(CN[Cu])OC(=O)[Au]	1.7067973504108476e-05	4.511529484638243e-09	6.5541790279713725e-09	2.549197007557289e-09
CCC(CCOC(=O)[Au])CNC(=O)CCCCO[Cu]	2.3546722194313545e-05	5.649696262237997e-09	9.228802457206513e-09	5.911705623467761e-09
CC(CNCC(CN(C)C(=O)CC(F)(F)C(F)(F)F)OC(=O)[Au])O[Cu]	1.4122133413156517e-05	4.843665015437543e-09	8.53661882805797e-09	3.279670398341144e-09
COCC(=O)NCC(CNCCO[Cu])OC(=O)[Au]	4.07668232102695e-05	6.319768938095218e-09	1.2199198555787765e-08	4.98751482955577e-09
CC(CN(CCOC(=O)[Au])S(=O)(=O)CCCCC#N)O[Cu]	2.1563565384377123e-05	5.714844265652312e-09	9.072176064062915e-09	4.019275724022727e-09
CC(CC(C)NC(=O)NC(CCC(C)(C)C)COC(=O)[Au])N[Cu]	1.0356041687797744e-05	3.3133403546934354e-09	4.636080837735394e-09	2.3248829900592e-09
CC(CC(C)(C)CNC(=O)NCC#CCOC(=O)[Au])O[Cu]	1.33197486632519e-05	3.0710083692251176e-09	4.721005974093145e-09	2.7314307857460268e-09
CCCCCCCCCCCCC(=O)OCC(COC(=O)[Au])O[Cu]	1.858575466099317e-05	9.957818358379525e-09	2.021002403475598e-08	7.749749593486682e-09
CN(CCCOC(=O)[Au])C(=O)CO[Cu]	1.3937651784721878e-05	3.0850275731901806e-09	4.691036369115331e-09	3.728443360278512e-09
COC(=O)N(C)CC(=O)N(CCC(F)(F)F)CC(COC(=O)[Au])O[Cu]	1.2025307207512873e-05	4.287649242162446e-09	7.2404656914726945e-09	2.772010685155118e-09
NC(=O)C(NCC(COC(=O)[Au])O[Cu])C(N)=O	2.4042294354446916e-05	4.5904752479642574e-09	5.095580887590888e-09	2.0598853552669515e-09
COC(=O)CC(CSCCC(C)(C)O[Cu])OC(=O)[Au]	1.806147648400684e-05	6.411401876781262e-09	1.0718674928005902e-08	5.908436875792786e-09
NC(CCO[Cu])=NOCCOC(=O)[Au]	3.364935391799383e-05	4.558845771432625e-09	7.876087276557128e-09	5.070780365105942e-09
CC(OC(=O)[Au])C(NC(=O)OC(C)(C)C)C(=O)NC(CO[Cu])C(F)(F)F	1.1793736218036159e-05	4.139008325758297e-09	5.059924072344099e-09	2.0009823136663437e-09
CCC(CC)C(CNC(=O)CCC(C)(C)OC(=O)[Au])O[Cu]	1.1650932871056504e-05	4.1207873151144155e-09	6.764647954684794e-09	3.1470844711272326e-09
CCC(CC)(CCO[Cu])NC(=O)C(COC(=O)[Au])NC(=O)OC(C)(C)C	1.176915357582408e-05	4.276781866368435e-09	5.251177517746604e-09	2.4448228727845518e-09
CC(CO[Cu])C(C)NC(=O)C(C)(OC(=O)[Au])C(C)C	9.49317550580595e-06	4.005393604163273e-09	4.998102979922686e-09	2.7995208091354444e-09
CN(C)S(=O)(=O)CC(NC(=O)NC(C)(CO[Cu])COC(=O)[Au])C(F)(F)F	1.1011562547531364e-05	4.2724919193140715e-09	4.443550293360182e-09	1.9559371701778903e-09
CCCC(CCOC(=O)[Au])CNC(=O)C(COC)N[Cu]	1.7633542545160157e-05	4.853559969068073e-09	7.527599417873945e-09	3.5077557887122406e-09
CCNC(=S)NC(CO[Cu])C(C)OC(=O)[Au]	1.1696597356016958e-05	4.090550889709391e-09	6.672567256866265e-09	3.0809056596643284e-09
O=C([Au])OC(CO[Cu])CN(CCCF)CCC(F)(F)F	2.347525021687043e-05	7.53238378861705e-09	1.55713364998839e-08	5.103914611188891e-09
COCC(C)CC(=O)N(C)CC(COC(=O)[Au])O[Cu]	1.3419432186058747e-05	5.600218862146773e-09	1.0629335618393954e-08	3.994562770083549e-09
COC(=O)CCCCC(=O)NCC(OC(=O)[Au])C(C)O[Cu]	1.7694441935979257e-05	5.691111573782382e-09	8.92306876790354e-09	3.765989891772512e-09
CN(CCCCCO[Cu])C(=O)CCOC(=O)[Au]	1.8616277326179212e-05	5.016808805021846e-09	6.856646347859281e-09	6.414117330287138e-09
CC(C)CC(=O)NCCC(=O)NCC(C)(CO[Cu])COC(=O)[Au]	1.579627005934576e-05	4.41868151421459e-09	6.8088756066929094e-09	2.761687600256507e-09
COCC(=O)N(CCNCCO[Cu])CCOC(=O)[Au]	4.4484576461711885e-05	5.2057403172382086e-09	1.0776560465130684e-08	6.098548752962237e-09
CCOC(=O)C(C)(C)S(=O)(=O)N(CCCNC(=O)[Au])CC(=O)NCCCN[Cu]	1.7392360953713542e-05	3.792802687125162e-09	4.804150454410107e-09	2.7400538623054856e-09
CCN(CC)CCC(C)NC(=O)C(CNC(=O)[Au])O[Cu]	1.705080195110425e-05	5.6234080725508745e-09	7.961322191547613e-09	2.885320092134186e-09
CC(C)OC(=O)C(C)CNC(=O)C(CNC(=O)[Au])O[Cu]	1.5220708548050712e-05	4.500473408789336e-09	6.9395738208032775e-09	2.4897294131339316e-09
CC(C)COCC(CNCC(CC(C)C)OC(=O)[Au])O[Cu]	1.8834719206567117e-05	8.217390393183106e-09	1.70403177980701e-08	7.50243342021408e-09
O=C([Au])NCCCSCCC(=O)NC(CCN[Cu])C(F)F	2.622573448473294e-05	4.390272729267993e-09	5.652822516635065e-09	3.584953691021576e-09
CC(=O)C(C)(CN(C)CCCCO[Cu])OC(=O)[Au]	2.074870136710798e-05	6.383161755324043e-09	1.1229604217197437e-08	7.073986065559571e-09
CCC(C)CC(CO[Cu])NC(=O)CCCCOC(=O)[Au]	1.708435432495547e-05	5.171546095133276e-09	8.100967689441932e-09	4.706319424327356e-09
CCNCC(CN(C)C(=O)CC(C)(C)O[Cu])OC(=O)[Au]	1.08215400229181e-05	3.3815997288693097e-09	5.417515967171207e-09	3.036270080167759e-09
CC(C)CS(=O)(=O)NC(CO[Cu])C(C)OC(=O)[Au]	8.3925003880339e-06	4.947445285720522e-09	6.339433492738674e-09	2.6409172906253474e-09
CCC(NC(=O)C(N[Cu])C(C)OC(=O)[Au])C(=O)NC	1.112398821266521e-05	3.783889976417584e-09	4.1999788170276984e-09	1.637284309906984e-09
C=CCCCN(CC(COC(=O)[Au])O[Cu])C(C)(C)C	1.5183624679806418e-05	7.687313630968842e-09	1.3342900271477471e-08	5.566153129953453e-09
CCC(C)C(CNC(=O)NCCCCCCN[Cu])OC(=O)[Au]	1.868750405904309e-05	5.430244695089089e-09	7.027991053905728e-09	4.430261891869198e-09
CCOCC(NC(=O)NC(C)(CO[Cu])COC(=O)[Au])C(C)C	1.6770250122233974e-05	5.137419147163154e-09	7.845723525272877e-09	3.2108602228320157e-09
C=CCNC(=O)N(C)CC(CO[Cu])OC(=O)[Au]	1.2328869056092072e-05	4.41260090780819e-09	6.459064181506891e-09	2.9913391158023454e-09
CC(=O)NC(C(=O)NCC(F)C(C)(C)O[Cu])C(C)OC(=O)[Au]	1.0521316375194022e-05	3.4560645871103166e-09	3.920263869658468e-09	1.864890342816364e-09
CC(C)N(CC(COC(=O)[Au])O[Cu])S(=O)(=O)CCCC(C)(C)C	8.702791922950241e-06	6.166946062421819e-09	7.935428812323384e-09	3.248512558098046e-09
CCCC(O[Cu])C(COC(=O)[Au])NC(=O)C#CCOC	1.1068312438704338e-05	6.01788244698207e-09	9.715363850024067e-09	3.752797667418782e-09
CCC(CO[Cu])C(=O)N(C)CCCN(C)C(=O)C(CC)COC(=O)[Au]	1.0419148310425576e-05	3.363836665276094e-09	4.980109592873692e-09	3.3461376302944058e-09
COCCC(COC(=O)[Au])NC(=O)CCO[Cu]	2.8135243619044254e-05	4.348430167242331e-09	8.555562140579706e-09	3.942117365160989e-09
CC(C)(C)OC(=O)NCCC(NC(=O)C(OC(=O)[Au])C(C)(C)O[Cu])C(F)(F)F	1.11368287088283e-05	5.031514168734261e-09	5.921477726085659e-09	2.214449598153959e-09
CC(C)(CCO[Cu])CNC(=O)COC(=O)[Au]	1.2821098596501074e-05	3.1541460566222974e-09	4.931034601226362e-09	2.8438920029528834e-09
CC(CNC(CNC(=O)C(C)(C)F)CO[Cu])OC(=O)[Au]	1.691688667459313e-05	4.984861542188366e-09	7.4442242953589906e-09	3.477330341427333e-09
CSCCC(N[Cu])C(=O)NCCC(C)(C)NC(=O)[Au]	1.252348298336683e-05	3.0664458504449353e-09	3.6899072515945227e-09	2.146738524333338e-09
CSCCC(CC(=O)NC(C)CCNC(=O)[Au])N[Cu]	1.6447269927995022e-05	2.8896167760870733e-09	4.512854172097954e-09	2.6128994652721457e-09
CC(C)(C)CCCN(CCO[Cu])CCOC(=O)[Au]	1.7380619819715e-05	7.692132207335665e-09	1.3981136956583758e-08	7.875143024908797e-09
O=C([Au])OC(CNCC(CF)O[Cu])C(F)(F)F	2.4086189562296882e-05	5.9826486738138054e-09	1.1058831222424925e-08	4.012359148231796e-09
C=CCC(CNCC(C)(OC(=O)[Au])C(F)F)CO[Cu]	2.0250114817806864e-05	6.389631316953022e-09	9.816803998651576e-09	4.722308985457424e-09
CC(CC(=O)NCC(CN(C)C(=O)CC(C)(C)OC(=O)[Au])O[Cu])C(F)(F)F	1.1428154155727015e-05	3.594128497721996e-09	5.25995344136292e-09	2.37718537656963e-09
C=CCONC(=O)NC(CO[Cu])C(CCC)OC(=O)[Au]	2.1905905508464798e-05	5.677862224554001e-09	1.030572596153193e-08	3.67461590094209e-09
CC(CCOC(=O)[Au])CNC(=O)C(C)CN[Cu]	1.4797594768067614e-05	3.518132566104049e-09	5.303400802508841e-09	3.0148943645985325e-09
CC(NC(=O)[Au])C(C)NC(=O)CNC(=O)CN[Cu]	1.4637229760396168e-05	1.7959982121195774e-09	2.6194110183001576e-09	1.2754582580104192e-09
CCCCCCCCS(=O)(=O)NC(CCO[Cu])CCOC(=O)[Au]	1.3766201748441722e-05	7.529757678021974e-09	1.1170330682360438e-08	5.115534877342322e-09
COCC(CNC(=O)C(=O)N(CC(C)O[Cu])C(C)COC(=O)[Au])OC	2.0933398933854315e-05	5.0046982783770585e-09	8.339071547326785e-09	4.084698914943789e-09
CCCNC(=O)CNC(CO[Cu])COC(=O)[Au]	1.9764713345454222e-05	5.2942195813835135e-09	7.814924740124692e-09	3.51145170747875e-09
CCN(CCCCCCCO[Cu])CC(OC(=O)[Au])C(F)(F)F	3.155727758502282e-05	1.0154050523672474e-08	1.9207407041460465e-08	1.0321160698837335e-08
COCC(C)(CNCC(CC(F)(F)F)OC(=O)[Au])O[Cu]	2.230491127323939e-05	6.062711466454061e-09	1.2499683024166784e-08	4.808783225369096e-09
CC(C)OCCC(=O)N(CCNC(=O)C(O[Cu])C(C)C)CCOC(=O)[Au]	1.8793085517034885e-05	4.350248841149947e-09	7.924197660398643e-09	3.6238586540729264e-09
CCC(CC)(CO[Cu])C(=O)NCCOC(=O)[Au]	1.3896087177294201e-05	3.796129330452463e-09	5.932244604379561e-09	3.1566381431651875e-09
CN(C)CC(C)(CNC(=O)NCCC(C)(C)OC(=O)[Au])O[Cu]	1.4449669706030957e-05	3.6796274497262157e-09	4.8548039877552874e-09	2.69774129597795e-09
CCCC(CC(=O)N(CC)CC(O[Cu])C(F)(F)F)OC(=O)[Au]	1.1968387448108759e-05	3.9952453066832066e-09	7.493544660705906e-09	3.1922786988514445e-09
CSC(C)CC(=O)NCC(CNC(=O)CC(C)(C)OC(=O)[Au])O[Cu]	1.5777600673645892e-05	3.4863758133106323e-09	5.970662874272834e-09	2.575502940149911e-09
CC(C)(OC(=O)[Au])C(O[Cu])C(=O)NCCCCC(=O)O	1.366449166283541e-05	5.135847267767066e-09	5.60593038053682e-09	2.5897667460379116e-09
C=CC(C)(CC(=O)N(C)CCC(C)O[Cu])OC(=O)[Au]	1.1498669990786113e-05	3.137480967558185e-09	5.248811182415507e-09	3.484000430506723e-09
CSCC(CNC(CO[Cu])C(=O)O)OC(=O)[Au]	1.937625672473926e-05	5.338490816890318e-09	8.013014709931169e-09	3.949201560949844e-09
CC(C)(C)OC(=O)NCC(=O)NCC(=O)NC(CO[Cu])COC(=O)[Au]	1.5025663549127709e-05	4.041949191470526e-09	5.381220648814216e-09	2.0424183325543253e-09
CC(C)C(NS(C)(=O)=O)C(=O)NC(COC(=O)[Au])C(C)O[Cu]	1.0019834309780716e-05	4.485423974308597e-09	4.768987674537864e-09	2.0923426127218007e-09
CCOCC(CNC(C)C(COC(=O)[Au])SC)O[Cu]	2.8165911476898697e-05	7.226202871972804e-09	1.708181090760626e-08	7.810609044650965e-09
COC(=O)CCN(CC(C)C)C(=O)C(CO[Cu])NC(=O)[Au]	1.3130557323180456e-05	4.090198640204775e-09	6.419420133483551e-09	2.519400434959797e-09
CC(CCCNC(=O)N(C)CCOCCO[Cu])COC(=O)[Au]	2.692030214723801e-05	6.3375850414540235e-09	8.927113983833203e-09	7.285656642281162e-09
CC(=O)NC(C(=O)N(CCO[Cu])CCOCCOC(=O)[Au])C(C)C	2.0328075263733985e-05	5.529716929471667e-09	7.821317210486037e-09	4.2911381841333155e-09
CCOC(=O)CN(CCNC(=O)[Au])C(=O)C(C)(C)O[Cu]	1.2781853042397718e-05	3.40999427609044e-09	4.507036757407385e-09	2.7018684497427826e-09
CCC(NC(=O)[Au])C(=O)NCC(CC(C)(C)C)O[Cu]	9.50865696408938e-06	3.6735892879743673e-09	4.988211393545922e-09	2.148940792508406e-09
CC(CCCNC(=O)C(F)C(=O)NCCCC(C)OC(=O)[Au])O[Cu]	1.8001132972316422e-05	4.526796797788109e-09	5.471402946857148e-09	3.3734649326484047e-09
CC#CCCCC(=O)NCC(OC(=O)[Au])C(C)O[Cu]	1.748687960557626e-05	5.288493805581488e-09	9.288824124873217e-09	3.5958448918003474e-09
CCN(CC)CCCNC(CN[Cu])CNC(=O)[Au]	2.2522595651220166e-05	5.862941353553553e-09	7.93405761719744e-09	3.802719134617534e-09
CC(CN(C)C(C)C)NC(=O)N(CC(C)O[Cu])C(C)COC(=O)[Au]	1.354352176472865e-05	4.580989538616656e-09	6.672935084848539e-09	3.3844219262556903e-09
CC(C)(O[Cu])C(=O)NCCS(=O)(=O)CCNC(=O)C(C)(C)OC(=O)[Au]	1.0454622361700126e-05	2.9321150020554632e-09	3.216109300769093e-09	1.64997247753827e-09
CC(CNC(=O)CCNC(N)=O)(CO[Cu])COC(=O)[Au]	1.9161322921176752e-05	3.8076752406114785e-09	5.135064464411608e-09	2.1567596505952394e-09
CCOC(=O)C(N[Cu])C(=O)NCC(F)(F)CNC(=O)[Au]	1.3432492600412002e-05	2.615092769974532e-09	3.5923537797812635e-09	1.6394555640179669e-09
CN(CC(CNCCNC(=O)NC(C)(C)C)O[Cu])C(=O)CC(C)(C)OC(=O)[Au]	1.2134522184764571e-05	3.628516480825662e-09	5.008338800075832e-09	2.4897211005677564e-09
CC(C)S(=O)(=O)CCCNC(CO[Cu])COC(=O)[Au]	9.974553636070614e-06	5.776639957861573e-09	7.373127771352321e-09	3.2581100537972794e-09
CC(C)C(CCN(C)C(=O)CCNC(=O)[Au])N[Cu]	1.2391167566275533e-05	2.5533896872438446e-09	3.956612329509573e-09	2.2865068142315874e-09
CCC(CC)(COC(=O)[Au])C(=O)N(C)CC(C)(C)CO[Cu]	7.867745803653987e-06	3.784680303431283e-09	5.017847981677715e-09	3.2024613719973817e-09
CC(C)(OC(=O)[Au])C(=O)OCCOCCO[Cu]	3.363826363750041e-05	7.027224852053924e-09	1.2949679204355991e-08	7.375494610607542e-09
O=C(CC(OC(=O)[Au])C(Cl)(Cl)Cl)NCC(O[Cu])C(=O)O	1.6963905715172576e-05	4.186915055730838e-09	5.554268880634462e-09	2.0961084560804864e-09
CC(C)C(C)CC(=O)NCC(CN(C)C(=O)CC(C)(C)OC(=O)[Au])O[Cu]	1.0774894833570073e-05	3.4754344362691935e-09	5.604812002495231e-09	2.6510724711251928e-09
CCCCCCCCCCS(=O)(=O)NCCCN(CCO[Cu])CCOC(=O)[Au]	1.9420615502704187e-05	8.485425015223089e-09	1.4661622050302806e-08	6.4265442170847874e-09
CSC(COC(=O)[Au])C(C)NCC(CN(C)CCC#N)O[Cu]	3.754333425021975e-05	6.786244458055773e-09	1.425106267248872e-08	6.3324336786680685e-09
CCOC=CC(=O)NCC(C)(COC(=O)[Au])O[Cu]	1.3142364255971694e-05	4.1891199886144665e-09	6.484972667740808e-09	3.0777433385593125e-09
CCC(C)NC(=O)COC(=O)C(C)(CO[Cu])COC(=O)[Au]	1.4714500022978941e-05	4.3907473713720085e-09	6.770042577238454e-09	3.0204837249860337e-09
CCCC(CCC)(CNC(=O)C(O[Cu])C(C)C)OC(=O)[Au]	1.0602724819943334e-05	4.849575221077973e-09	7.507449162341803e-09	3.2641649718024498e-09
COC(=O)C(NC(=O)C(CC(C)C)NC(=O)CNC(=O)[Au])C(C)O[Cu]	1.2357214632391342e-05	3.0071462489138204e-09	4.186100011502571e-09	1.839136654133522e-09
CC(C)(C)C(OC(=O)[Au])C(C)(C)O[Cu]	6.061687035289275e-06	4.8875543520193405e-09	6.014422041999123e-09	2.750158979598681e-09
O=C([Au])OCCCCCCNCC(COCC(F)(F)C(F)F)O[Cu]	3.8469703583783324e-05	9.839374483579997e-09	2.0327982117772503e-08	8.980588354926203e-09
CCCSCC(=O)NCC(C)(CO[Cu])COC(=O)[Au]	1.796733767768655e-05	5.368156889296616e-09	1.0037067850800104e-08	4.2300796989855575e-09
CC(C)C(OC(=O)[Au])C(=O)NCCN(CCO[Cu])C(=O)COCC(F)F	2.2249843468969033e-05	4.311898209913935e-09	7.611205536710766e-09	3.4139369804796933e-09
COCC(C)(OC(=O)[Au])C(=O)NCC(C)(C)OCCO[Cu]	2.2321836358766265e-05	5.207129756529595e-09	8.06699801353958e-09	4.29792418196187e-09
C=CCC(C)(C)C(=O)NC(COC(=O)[Au])C(CCC)O[Cu]	1.3195785883105594e-05	5.95501212381149e-09	8.223586217495236e-09	3.6683283314867203e-09
CCCCCCCCCCCCCC=CC(OC(=O)[Au])C(CO[Cu])N(C)C	1.9796943790938053e-05	1.1388136394370256e-08	2.1369899513013948e-08	9.102653892598875e-09
CCCC(CO[Cu])NC(=O)[Au]	1.1665877991101217e-05	4.024332907890066e-09	7.149032147670056e-09	3.0532523497530435e-09
CCCCCCCCCCCCOCCOCC(CNCC(C)(C)CN[Cu])OC(=O)[Au]	2.7198368276588776e-05	9.873449517879412e-09	2.1895864155665964e-08	9.002133310165704e-09
CCCCC(CC)CNC(=O)C(CN[Cu])OC(=O)[Au]	1.4750389891216168e-05	5.335531644427941e-09	8.247636273331906e-09	2.927998500678444e-09
COCCN(CCOC(=O)[Au])CC(CSC)O[Cu]	4.9327276785795635e-05	8.830092437555335e-09	2.2972878199998026e-08	1.027065757431915e-08
CNC(CC(=O)OC(C)(C)C)C(=O)NC(COC(=O)[Au])C(C)O[Cu]	1.4452075109754674e-05	5.317701435003793e-09	6.591260861526501e-09	2.853098070079511e-09
C=CC(C)(C)CC(=O)NCC(CNC(=O)CC(C)(C)O[Cu])OC(=O)[Au]	1.4417558093024808e-05	3.515035779048425e-09	5.40949781861678e-09	2.4005513479950544e-09
CCC(C)CC(N[Cu])C(=O)NCC(OC(=O)[Au])C(CC)CC	1.0891480042141064e-05	4.390497154283156e-09	6.757761340320848e-09	2.644587860166625e-09
C#CCC(COC)NC(=O)NC(C)(CO[Cu])COC(=O)[Au]	1.9743457535948694e-05	4.592377706358706e-09	7.081988219539465e-09	2.8530277772838136e-09
CCCN(CCO[Cu])C(=O)C(C)OC(=O)[Au]	1.164565928819631e-05	3.4932993253256413e-09	5.6061511139349055e-09	3.2521090502541053e-09
CC(C)C(O[Cu])C(=O)NCCCCOC(=O)[Au]	1.6296030919217044e-05	5.134732222927086e-09	6.82961622247354e-09	4.2198178025433005e-09
CCC(CO[Cu])N(C)C(=O)NCCC(CC)(CC)OC(=O)[Au]	9.772261276715184e-06	3.6305765650108083e-09	4.9160665114537024e-09	3.1793826504057303e-09
COCCCN(CCOC(=O)[Au])C(=O)C(NC(=O)OC(C)(C)C)C(C)(C)O[Cu]	1.282679665907415e-05	4.8727199289408535e-09	6.585189848169666e-09	3.0657906826131874e-09
CN(CC(C)(C)O[Cu])C(=O)C(F)C(=O)N(C)CC(C)(C)OC(=O)[Au]	7.460291032293867e-06	2.841465909748552e-09	3.307976380827927e-09	1.981325823835229e-09
CON(C)C(=O)C(C)NC(=O)C(NC(=O)[Au])C(C)O[Cu]	1.4008686940882672e-05	3.771880282455021e-09	5.648792085514466e-09	1.9306146615371413e-09
C=CCCCS(=O)(=O)NCC(C)(CO[Cu])COC(=O)[Au]	1.2323488666087222e-05	5.419823703509914e-09	7.284071497453014e-09	3.2117896924918566e-09
COCCC(COC(=O)[Au])NC(=O)NCCCC(C)CO[Cu]	2.214667232402222e-05	5.204789262649364e-09	8.265904816706676e-09	4.649422896457053e-09
CC(C)CCC(CN(CCO[Cu])C(C)C)OC(=O)[Au]	1.6897308375028334e-05	7.547827219703123e-09	1.490850550425949e-08	7.718436756914998e-09
COCCC(C)N(C)CC(C)(CO[Cu])COC(=O)[Au]	2.151551817514078e-05	7.085974905901364e-09	1.4692992604465358e-08	5.981241666076532e-09
CCC(CO[Cu])(COC(=O)[Au])NC(=O)C(C)=O	9.892953778791231e-06	3.395674083296819e-09	4.441301945106054e-09	2.3244261358402797e-09
CCC(CC)(CCNC(=O)N(C)CCOCCO[Cu])OC(=O)[Au]	2.142883594584619e-05	5.616487543202487e-09	8.084519818313114e-09	5.515945925456346e-09
CCOCC(C)CS(=O)(=O)NCC(C)(CO[Cu])COC(=O)[Au]	1.2308689605518842e-05	5.9137627855237285e-09	9.072886960148518e-09	3.5372161563352e-09
COC(CNC(=O)[Au])C(=O)N(C)CCN[Cu]	1.6615800915528576e-05	2.954168411630774e-09	4.527636996538217e-09	2.2670455700519344e-09
CC(C(=O)NC(CO[Cu])C(C)OC(=O)[Au])C(=O)OC(C)(C)C	1.2187621268005018e-05	5.228715354977697e-09	6.15322930896698e-09	2.6470058432198444e-09
CCC(CC(C)C)C(=O)NC(CO[Cu])COC(=O)[Au]	1.3280234078200889e-05	5.538643343475671e-09	8.271165674666452e-09	3.3340533889246235e-09
COC(C)(C)CNC(=O)NC(C)(CO[Cu])COC(=O)[Au]	1.588189022979046e-05	4.472558193673205e-09	6.3384095899177066e-09	2.512457071369264e-09
CCC(CC(=O)NCC(OC(=O)[Au])C(C)(C)C)O[Cu]	1.163960091530193e-05	3.8038711719895394e-09	6.497370017137941e-09	2.7952689475975644e-09
CSCCC(CO[Cu])NCC(COC(C)C)OC(=O)[Au]	2.5903232877627544e-05	7.899544501485644e-09	1.8175090833231658e-08	7.808267801744488e-09
COC(=O)C(CNC(=O)C(OC(=O)[Au])C(C)(C)C)O[Cu]	1.061307858514895e-05	3.973923477399601e-09	5.420999909121323e-09	2.2550148178456855e-09
O=C([Au])NCCNC(=O)C=CC(=O)NCCCCN[Cu]	1.895815719596633e-05	3.069802956352978e-09	3.0621735437536245e-09	2.4065492281927797e-09
CCS(=O)(=O)NC(C)C(=O)N(CCOCCO[Cu])CCOC(=O)[Au]	1.1406755954656812e-05	5.656354237878133e-09	7.534444705756015e-09	4.021161816509628e-09
CC(C)=CCCC(C)=CCNC(=O)CC(CN[Cu])OC(=O)[Au]	1.5030421509259852e-05	4.702610400221266e-09	8.283675924408435e-09	3.3570182326791084e-09
CC(C)(CNCCCO[Cu])OC(=O)[Au]	2.016470115229851e-05	6.1212864063454664e-09	8.972171161576464e-09	6.335085782800615e-09
C=CCCCCCCC(CNC(C)CCO[Cu])OC(=O)[Au]	2.4965548381250663e-05	9.156934970856734e-09	2.0171644701691592e-08	9.843395385044865e-09
CCC(NCC(CCC(C)C)OC(=O)[Au])C(O[Cu])C(F)(F)F	1.4057921374746187e-05	6.73025315044264e-09	1.2623733861629478e-08	4.9266527209780326e-09
CC(C)(C)OC(=O)NC(CN(CCO[Cu])CCOC(=O)[Au])C(=O)O	1.7218963284520625e-05	6.172555449645739e-09	7.2629382203062356e-09	3.699888190349623e-09
O=C([Au])OCCN(CCN[Cu])C(=O)NCCSCCC(F)(F)F	2.2007866857069634e-05	4.390825219596861e-09	7.45801409834902e-09	3.766205385015427e-09
CC(C)(C)C(CO[Cu])NC(=O)CCCCCCCNC(=O)[Au]	1.584621412071304e-05	5.807467659642901e-09	7.0136751993871425e-09	4.583483264859923e-09
CCN(CC(CNC(C)(C)C)OC(=O)[Au])CC(C)(C)O[Cu]	1.2247650928585128e-05	6.000068381866696e-09	8.917865951813595e-09	4.534757314643477e-09
CCC(CC)(CNC(=O)C(C)C(CN(C)C(=O)OC(C)(C)C)O[Cu])COC(=O)[Au]	9.40546626366713e-06	4.481358623616551e-09	6.1977078437069636e-09	2.7700295370086608e-09
CN=S(C)(=O)CCNC(=O)C(CN[Cu])OC(=O)[Au]	1.0709151192299225e-05	3.975400609790584e-09	4.509332919357949e-09	1.7803963694235872e-09
CCC=CCC(C=CC=CCC=CC=CC(CCCCCC(=O)O)O[Cu])OC(=O)[Au]	1.4659161179647652e-05	6.603584659966024e-09	1.0628788127868594e-08	5.422118439797062e-09
CCCCC(CN[Cu])NC(=O)N(CCOC(=O)[Au])CC(C)(C)C	1.030234383207244e-05	3.7132821507845826e-09	5.4420709560755526e-09	2.8670399859870563e-09
C=C(C)CCC(=O)NCC(CNCCO[Cu])OC(=O)[Au]	2.453204484985984e-05	5.829174414203549e-09	1.0298327053455231e-08	4.8711168757996395e-09
CON(CCC(=O)N(C)CC(COC(=O)[Au])O[Cu])C(=O)OC(C)(C)C	1.2840473237092167e-05	4.840945574413997e-09	8.58704917584893e-09	3.092890182295378e-09
CCCC(CCCSCCC(OC(=O)[Au])C(C)C)O[Cu]	2.0188381825149745e-05	1.0843043498135565e-08	2.1319397643133864e-08	1.1325965907119112e-08
C=C(CO[Cu])C(=O)NCCC(CC)OC(=O)[Au]	1.7313295837008426e-05	3.72323115484879e-09	5.850345302211221e-09	4.358817140130443e-09
C=C(C)C(C)(C)C(=O)NCC(COC(=O)[Au])NCCO[Cu]	1.5867763904177022e-05	5.336920088317119e-09	7.755935879731007e-09	4.232953522689067e-09
C=CC(CO[Cu])NC(=O)C(C)C(C)C(=O)NC(C=C)COC(=O)[Au]	1.3620918049520946e-05	3.3593557707596755e-09	4.1844530558533915e-09	2.4340996280846065e-09
CC(C(=O)N(C)CC(C)(CO[Cu])COC(=O)[Au])N(C)CC(F)(F)F	1.1629469124432414e-05	5.164606054125638e-09	7.255236102988001e-09	3.026077524940595e-09
CC(C)(C)CC(SCC(CO[Cu])OC(=O)[Au])C(=O)O	1.2227658470840111e-05	6.008472807090899e-09	9.150547505012288e-09	3.547060124091862e-09
COC(C(=O)O)C(=O)NCC(O[Cu])C(C)OC(=O)[Au]	1.863667192177599e-05	5.580119505280934e-09	7.531148306624091e-09	2.7759567791815033e-09
CCOC(=O)CN(CCCCNC(=O)[Au])CCN[Cu]	3.068146974971761e-05	5.9015215862397564e-09	8.367261459575004e-09	5.710044594146721e-09
CC(C)CCC(CNC(C)CC(C)O[Cu])OC(=O)[Au]	1.5251609951935628e-05	6.762312710033922e-09	1.3111900955287075e-08	7.075005796325098e-09
CCC(CNC(COC(=O)[Au])C(C)C)(O[Cu])C(F)(F)F	1.2932607586602435e-05	5.694290246301454e-09	9.629680321508537e-09	3.92053107030204e-09
CCC(CC)(CNC(=O)NC(C)CCNC(=O)[Au])CO[Cu]	1.3353166677309105e-05	3.2090438385044294e-09	4.777155190629846e-09	2.538033791417488e-09
CCC(CCOC(=O)[Au])CNC(=O)C(C)(CC)O[Cu]	1.2852366752662406e-05	4.7577322754120515e-09	6.480478886220856e-09	3.7924315421211075e-09
CC(C)(C)OC(=O)C(CNS(=O)(=O)CCNC(=O)[Au])N[Cu]	1.1424961361821563e-05	3.112538986871109e-09	3.6758061496045406e-09	1.5399949617490779e-09
CCCCC(CN[Cu])NC(=O)C(C)NC(=O)[Au]	1.3013375155333665e-05	2.982955331268084e-09	3.666089811000944e-09	1.8481431204115137e-09
CSCCC(CC(=O)N(C)CC(C)(CO[Cu])COC(=O)[Au])NC(=O)OC(C)(C)C	1.1292897336598677e-05	4.975137637127944e-09	7.40500404343776e-09	3.197244507711454e-09
CCC(C)CCC(CC(=O)NC(CO[Cu])CC(C)C)OC(=O)[Au]	1.2626036776941338e-05	4.6302847523850964e-09	8.404069784874716e-09	3.6791619067692405e-09
C=CC(C)(OC(=O)[Au])C(=O)NC(C)C(CO[Cu])SC	1.5120217207134473e-05	4.054067729671227e-09	5.581912829469727e-09	3.377173711565886e-09
CN(CCN(C)C(=O)OC(C)(C)C)CC(CO[Cu])OC(=O)[Au]	1.1567223312759616e-05	5.8023964667623265e-09	8.640517218879963e-09	3.7061526227963603e-09
C=CCOCC(CNCCOCCOC(=O)[Au])O[Cu]	9.862533922732361e-05	1.0843051237917658e-08	3.266904506626584e-08	1.3410620104209787e-08
CCCNC(=O)CCCC(=O)NCC(C)(CO[Cu])COC(=O)[Au]	1.6279276139049e-05	4.773698103020522e-09	7.223246735910188e-09	3.025282951572591e-09
CCC(C)CCC(CC(=O)NCCC(O[Cu])C(C)C)OC(=O)[Au]	1.3818066868681376e-05	4.7470237001828544e-09	9.193872993472622e-09	4.030132733670421e-09
CCC(CC)(COC(=O)[Au])C(=O)OCCCCO[Cu]	1.6597912852882084e-05	5.980422957814702e-09	1.0819082189050728e-08	6.667849671836109e-09
CC(OC(=O)[Au])C(CNC(=O)NC(C(C)(C)C)C(F)(F)F)O[Cu]	1.0918447998047223e-05	4.953077233457503e-09	6.329781227319448e-09	2.3164951752488185e-09
CCC(CC)(OC(=O)[Au])C(C)(C)CNC(=O)NC(CCOC)CO[Cu]	1.2711388724541062e-05	4.425744109486147e-09	7.043324537856042e-09	3.3288444350533075e-09
CC(CN(CCCNC(=O)OC(C)(C)C)CCOC(=O)[Au])O[Cu]	1.730552981838872e-05	6.518333099665657e-09	9.980500253182973e-09	4.893115869265067e-09
CC(CCCN(C)CCNC(=O)C(OC(=O)[Au])C(C)C)O[Cu]	1.859772664366348e-05	5.5990996896870824e-09	8.252752104447547e-09	5.080691203850297e-09
CC(C)C(OC(=O)[Au])C(=O)N(CCNC(=O)C(=O)NCC(F)F)CCO[Cu]	1.4617809572765092e-05	3.787159096676685e-09	5.204140344045786e-09	2.4609812224381773e-09
CC(C)(C)N(CC(COC(=O)[Au])O[Cu])S(=O)(=O)CCCF	8.871019420347882e-06	5.7554011601250255e-09	7.2282059796046566e-09	2.9224867444172374e-09
CC(C)(C)COC(=O)NCC(CO[Cu])OC(=O)[Au]	1.1105781379271582e-05	5.059562907156303e-09	7.858607529405023e-09	3.177781994702692e-09
CCN(CC)CCC(COC(=O)[Au])NC(=O)C(CNC(=O)OC(C)(C)C)O[Cu]	1.4104302699417416e-05	5.2127440351652085e-09	7.044826471259374e-09	2.8153869939551097e-09
CCCN(CC(C)(C)O[Cu])C(=O)C(=O)N(C)CCCNC(=O)[Au]	1.0269586800566284e-05	2.903270825722201e-09	3.706576346799624e-09	2.976172503676152e-09
CS(=O)CCCCNC(=S)NC(CCO[Cu])CCOC(=O)[Au]	2.123303765804608e-05	6.324465822729865e-09	1.0105348604990633e-08	4.648506044362017e-09
CC(C)CC(CN[Cu])NC(=O)N(C)CC(C)(C)OC(=O)[Au]	9.029806210920527e-06	2.9395889081349187e-09	4.0267243413479605e-09	2.202407107898857e-09
CC(CC(=O)NCCCCCCNC(=O)[Au])N[Cu]	2.0899940994680086e-05	3.928173848184858e-09	4.5777239509040706e-09	3.5373924943772934e-09
CN(CC(CO[Cu])OC(=O)[Au])S(=O)(=O)CC(F)(F)F	9.473606462595023e-06	4.626025261411205e-09	7.131603344886261e-09	2.5734000200119928e-09
COC(C)(C)CC(=O)N(CC(C)O[Cu])C(C)COC(=O)[Au]	1.381221913677112e-05	4.3782212044352e-09	7.0466069852631965e-09	3.4331667677152737e-09
CCCCC(CCC)NC(CC)(COC(=O)[Au])N[Cu]	1.1389507633304208e-05	5.738824583061356e-09	8.918618970708652e-09	3.807388115935505e-09
COCCN(CC(=O)NC(CO[Cu])COC(=O)[Au])C(=O)OC(C)(C)C	1.6293112266612332e-05	5.162120046962303e-09	7.896085640125345e-09	3.1373585177761816e-09
COC(=O)CCCC(=O)N(CC(C)O[Cu])C(C)COC(=O)[Au]	1.4773773960230183e-05	4.256473167736086e-09	6.971294022470815e-09	3.906563157935127e-09
CC(C)NC(=S)NC(CO[Cu])COC(=O)[Au]	1.1544043112260112e-05	4.024968167616556e-09	6.3995303048512665e-09	2.955440361182348e-09
COCC(C)(OC(=O)[Au])C(=O)NC(CCF)CO[Cu]	1.759965684096313e-05	4.567328511822746e-09	6.760748803998266e-09	3.1564542572947163e-09
CCOC(=O)C(NC(=O)[Au])C(=O)N(C)CC(C)(C)CN[Cu]	9.360808700541872e-06	2.7555747718733484e-09	3.470713779167669e-09	1.8388203441197525e-09
O=C(CCNC(=O)COC(=O)[Au])NCCCCO[Cu]	2.53621338365239e-05	3.2963441706929002e-09	4.913956979296507e-09	3.1329993155235406e-09
C=CCNC(=S)NC(C)(CO[Cu])COC(=O)[Au]	1.3327081082707143e-05	3.7094622007616344e-09	5.7330298102784755e-09	2.9601992891520047e-09
CSCCC(OC(=O)[Au])C(=O)NCCC(C)O[Cu]	1.6411434357487033e-05	4.555530933696733e-09	7.57721656447197e-09	4.058223860582667e-09
CCC(C)C(=O)NCC(CN[Cu])OC(=O)[Au]	1.4889227644964197e-05	4.286076813082429e-09	6.524563316185597e-09	2.452915005572731e-09
C=CCCOCC(=O)NCCN(CCOC(=O)[Au])C(=O)CC(C)(C=C)O[Cu]	2.5165681742372577e-05	4.280140249586634e-09	8.359541343640975e-09	3.95136364725463e-09
COCCC(CNC(CO[Cu])CC(F)F)NC(=O)[Au]	2.7010170770374682e-05	6.237272236554348e-09	1.204890915645649e-08	4.9545686462464845e-09
CCC(C)N(CC(=O)O)CC(COC(=O)[Au])O[Cu]	1.655456563296033e-05	6.4581510717987296e-09	9.90660119106223e-09	4.056366617829008e-09
CC(C)(C)OCCNC(CO[Cu])COC(=O)[Au]	2.3847214604542616e-05	7.248729607861303e-09	1.236257074872457e-08	5.1811504083318935e-09
CC(CC(C)(C)CNC(=O)NCC(NC(=O)[Au])C(C)C)O[Cu]	1.0806837223097178e-05	3.1400726774497362e-09	4.669178746464048e-09	2.3801509443175874e-09
CCC(CC(=O)N(CCC(F)(F)F)CC(COC(=O)[Au])O[Cu])C(C)(C)C	1.0784146772749938e-05	5.532184429569051e-09	9.190601590680071e-09	3.2768238806667247e-09
C=CC(CO[Cu])NCC=CCNC(C=C)COC(=O)[Au]	3.525901210723693e-05	5.8811316329789685e-09	1.2732253005520606e-08	7.722984265054995e-09
CC(C)C(OC(=O)[Au])C(=O)N(CCCCN[Cu])C(=N)N	1.4437720498445925e-05	4.0317147729860474e-09	4.68455346570304e-09	2.9051723358988475e-09
CC(C)CCC(C)(CNC(=O)CC(CNC(=O)OC(C)(C)C)O[Cu])OC(=O)[Au]	1.231738028569662e-05	4.244611046744119e-09	6.641728215958136e-09	2.7181329798133017e-09
CCC(C)CC(CO[Cu])NC(=O)CC(CNC(=O)OC(C)(C)C)OC(=O)[Au]	1.2790177158711591e-05	4.309938270685247e-09	6.662036380708811e-09	2.70435935430667e-09
CCCNC(=O)CN(CCNC(=O)OC(C)(C)C)CC(COC(=O)[Au])O[Cu]	1.6865394722660253e-05	6.009040069683572e-09	8.444384501727727e-09	3.2406124785830602e-09
CC(=O)NCC(C)(C)C(=O)N(CCOCCO[Cu])CCOC(=O)[Au]	2.029338384341784e-05	5.351930930550676e-09	7.847099510288998e-09	4.537404526903014e-09
CCC(C)C(C(=O)OC)N(C)CC(CO[Cu])OC(=O)[Au]	1.4483901077497207e-05	6.963541208756522e-09	1.1171512865385199e-08	4.611801433831556e-09
CN(CCOCCOCCO[Cu])CCOCCOCCOC(=O)[Au]	0.00023430826597666769	1.5279442554358704e-08	5.4964397278349915e-08	2.43561191525864e-08
C=CCCCC(N[Cu])C(=O)NCC(CC(C)(C)C)OC(=O)[Au]	1.1705335607228411e-05	4.543236031582753e-09	6.137774096658622e-09	2.7370816307105645e-09
CCC(C)CCC(CC(=O)NC(COC(=O)[Au])CC(C)(C)C)O[Cu]	1.0544337542725425e-05	4.637869774125904e-09	7.478850467409657e-09	3.3026959965367384e-09
CCC(CC(C)O[Cu])OC(=O)[Au]	1.2791650650659117e-05	5.773090292229561e-09	1.2216507613922134e-08	6.038623461353698e-09
CC(C)NS(=O)(=O)N(C)CC(C)(CO[Cu])COC(=O)[Au]	1.1087615323303577e-05	5.202112620501768e-09	5.418024942172279e-09	2.7176204379527047e-09
CN(CC(C)(CO[Cu])COC(=O)[Au])C(=O)C(NC(N)=O)C(C)(C)C	1.056922224129966e-05	4.156390562095394e-09	4.7908061677456835e-09	2.038784860651078e-09
CC(C)C(NC(=O)[Au])C(=O)NCCC(=O)NOCCO[Cu]	1.970739584665572e-05	3.0864482527302383e-09	5.010017582352106e-09	2.3082484361709924e-09
CC(CCN(C)C(=O)CCCCNC(=O)[Au])O[Cu]	1.5148462633881357e-05	3.833992420702827e-09	5.627210353089458e-09	4.469451202403943e-09
CC(C)(COC(=O)[Au])ONC(=O)CO[Cu]	1.7056402656100605e-05	2.7508930114003094e-09	4.963968306602238e-09	2.462703343455653e-09
CCN(CC(C)C#N)C(=O)CN(CCCO[Cu])CCOC(=O)[Au]	2.662626009269398e-05	6.104392498666019e-09	1.0956511275336205e-08	5.6372572004053975e-09
C=CC(O[Cu])C(=O)NCC(CNC(=O)C(C=C)OC(=O)[Au])OCC	1.962074619608124e-05	4.440060113284665e-09	6.945805215180152e-09	3.1978718054677387e-09
CC(NC(=O)[Au])C(C)C(=O)NCCCCN[Cu]	1.5826346504254425e-05	3.4296270826623194e-09	3.7124327907225075e-09	2.5325031837015648e-09
CC(OC(=O)[Au])C(N[Cu])C(=O)N(C)CCC(N)=O	1.253193633778347e-05	3.3652311478673864e-09	4.325044696772599e-09	1.787626153945859e-09
C#CCOCC(CNCCOCCO[Cu])OC(=O)[Au]	8.917070494507303e-05	1.0115079721715014e-08	2.8014544145965442e-08	1.1194446625782665e-08
CSCCC(CC(=O)NCC(CC(C)C)OC(=O)[Au])N[Cu]	1.505647058411735e-05	3.758835760865249e-09	7.401289638281823e-09	3.350262991850821e-09
CC(C)CCC(CNC(COC(=O)[Au])CC(F)(F)F)O[Cu]	1.6198179228190377e-05	6.3885978354866324e-09	1.3045811227388446e-08	5.281359734168005e-09
C#CCCCS(=O)(=O)NCC(C)(CO[Cu])COC(=O)[Au]	1.246683725117957e-05	4.961666846455612e-09	6.8318702548073954e-09	2.9352290703617904e-09
CCCN(CC(COCC(C)C)OC(=O)[Au])CC(C)(C)O[Cu]	1.3937227526620739e-05	7.337721765664634e-09	1.4155754755500873e-08	6.645872421152856e-09
CC(C)OC(=O)C(C)CNC(=O)N(CC(C)O[Cu])C(C)COC(=O)[Au]	1.3144661903195004e-05	4.308430582712577e-09	6.783633090540436e-09	3.283497197887226e-09
C=CCCCCCN(C)CC(COC(=O)[Au])O[Cu]	2.8069936488906396e-05	9.2531561267972e-09	2.008540300094424e-08	8.011038151298329e-09
COC(=O)C(CO[Cu])NC(=O)C(COC(C)C)NC(=O)[Au]	1.5235499245488534e-05	3.815029495446692e-09	6.039455004374843e-09	2.2468896824582113e-09
CC(=O)NCC(=O)NCC(CNCCCO[Cu])OC(=O)[Au]	2.0865293593221943e-05	4.679633593876999e-09	6.596500504669172e-09	3.1272773544218445e-09
C=C(CC)CNC(=O)NC(CO[Cu])COC(=O)[Au]	1.6711325561659177e-05	4.635849196659944e-09	6.5294868263867734e-09	3.0216892532702634e-09
C=CC(OC(=O)[Au])C(=O)NCC(C)CC(C)O[Cu]	1.410108336083685e-05	4.19516309961074e-09	6.3764329893892276e-09	3.5383293103359356e-09
CCS(=O)(=O)NCC(=O)NC(COC(=O)[Au])C(C)O[Cu]	7.380439083217503e-06	4.5165096241519625e-09	4.746392510047866e-09	2.076536646993457e-09
CC(C)(C)OC(=O)CCC(CC(=O)NCCN(CCNC(=O)[Au])N(O)N=O)N[Cu]	1.937838946204434e-05	3.649910372362894e-09	5.305601166267685e-09	2.6473532785224797e-09
CCN(CCN[Cu])C(=O)C(=O)N(C)CCOCCOC(=O)[Au]	2.3813427581298415e-05	4.331437478298887e-09	5.896250145897624e-09	5.209642238015635e-09
C=CC(C)(CC(=O)NCC(CN(C)C(=O)C(=O)C(C)(C)C)O[Cu])OC(=O)[Au]	1.0690250205550217e-05	3.494689941577024e-09	4.955653125344042e-09	2.46897731701161e-09
CCC(C)CC(NC(=O)[Au])C(=O)NCC(CC)(CC)N[Cu]	1.1035558822223593e-05	3.2329582780969975e-09	4.276817318070399e-09	1.9330562867356713e-09
CNC(CCCCN[Cu])C(=O)NCCOCCOCCNC(=O)[Au]	5.9060179150435894e-05	7.531487332951836e-09	1.0187251780763332e-08	6.9319735990279655e-09
CCCC(CN(C)C(COC(=O)[Au])C(C)(C)C)O[Cu]	1.0963783726912605e-05	6.406401453544088e-09	1.162524782835975e-08	5.5959632021228134e-09
CN(C)CCCN(CCCN(C)C)CC(COC(=O)[Au])O[Cu]	3.948930042177006e-05	9.069254726113144e-09	1.7388955256591512e-08	7.407371052151279e-09
CCCC(CNC(=O)NCC(C)(C)C(CC)(CC)OC(=O)[Au])O[Cu]	1.0271950786494861e-05	4.06482497226547e-09	6.226485771441387e-09	3.0152262128896566e-09
CC(CCCCO[Cu])NC(=O)NCC(C)(C)CCCOC(=O)[Au]	1.4838001477841954e-05	5.150045903246629e-09	6.043657576956057e-09	5.001465760294775e-09
CC(CCO[Cu])NC(=O)CCCC(=O)NC(C)CCOC(=O)[Au]	1.8747924245348663e-05	3.46031949883965e-09	5.203329159799439e-09	3.4063004349986096e-09
C#CCC(COC(=O)[Au])NC(=O)NCC(C)(C)CC(C)O[Cu]	1.2726429910066502e-05	3.212123243210548e-09	4.9132255316559785e-09	2.7003838377545006e-09
COC(=O)COCCNC(=O)C(O[Cu])C(C)(C)OC(=O)[Au]	1.9339888681598486e-05	5.6972949035168165e-09	8.527047652526339e-09	3.495267348676724e-09
CC=CCC(COC(=O)[Au])NC(=O)NCCCC(C)CO[Cu]	1.620714322261251e-05	4.295040862379714e-09	6.2688344361396995e-09	3.892047662023694e-09
O=C([Au])OC(CNCCNC(=O)C(F)(F)Br)CO[Cu]	2.4704675856494362e-05	5.667643827412891e-09	8.544023417450943e-09	3.3027317390014e-09
CNC(=O)NCC(=O)N(CCNC(=O)CC(C)(C)OC(=O)[Au])CCO[Cu]	1.3556639581580306e-05	2.7280504657509545e-09	3.9967492303411086e-09	2.1861786564880577e-09
CCC(CC)CN(CC)CC(CC(C)(C)O[Cu])OC(=O)[Au]	1.1601092510564657e-05	7.381652220983278e-09	1.191449556650299e-08	5.185682225179941e-09
CCC(CC)(CN(C)CCCCOC(=O)[Au])O[Cu]	2.151877625843968e-05	7.545081755863274e-09	1.3195413375375964e-08	8.293588818354727e-09
CCC(OC)C(=O)N(CCNC(=O)C(OC(=O)[Au])C(C)C)CCO[Cu]	1.6247515501766825e-05	4.3221347237536656e-09	7.341637719524663e-09	3.2931536936942122e-09
CC(C)C(C(=O)NCC(CNCCO[Cu])OC(=O)[Au])N(C)C	2.3262191145249357e-05	6.5020611560934e-09	9.140397439876905e-09	4.3415799205518964e-09
CC(C)(C)N(CC(CO[Cu])OC(=O)[Au])S(=O)(=O)CC[Si](C)(C)C	8.524409609787925e-06	6.723242870549916e-09	5.753366629007026e-09	2.8058625981214435e-09
CSC(C)CC(=O)N(CCNC(=O)C(O[Cu])C(C)C)CCOC(=O)[Au]	1.588981057706615e-05	3.791853938093855e-09	6.439349539214242e-09	3.2756900384545417e-09
CCC(C)(CO[Cu])NC(=O)C(F)(F)C(F)(F)C(=O)NC(C)(CC)COC(=O)[Au]	1.0793256049635302e-05	3.42778915180243e-09	3.7184744349813536e-09	2.0411766895482114e-09
CCN(CC)CC(CNCC(CF)O[Cu])OC(=O)[Au]	2.460758987688531e-05	7.782861463707667e-09	1.4727736655180433e-08	5.978236612837058e-09
CCCC(CC(=O)NCC(C)(C)C(OC(=O)[Au])C(C)C)O[Cu]	1.0344847432428216e-05	4.085554422634183e-09	7.13373381119339e-09	3.241650579251167e-09
CCC(C)(OC(=O)[Au])C(=O)NC(CO[Cu])COC(C)=O	1.0712662431453028e-05	3.6236546430764133e-09	4.8614161565486085e-09	2.5762734032456905e-09
COCC(COC(=O)[Au])NC(C)C(C)O[Cu]	2.1609575218563952e-05	6.2628001023419745e-09	1.204975176022221e-08	6.51993776102567e-09
CCC(CC)(O[Cu])C(C)(C)CNC(=O)C(C)OC(=O)[Au]	8.935754119160193e-06	3.842644430775339e-09	5.302040001922598e-09	2.571626544919956e-09
CC(C)C(O[Cu])C(=O)NCC(CN(C)C(=O)CCCF)OC(=O)[Au]	1.170917697311236e-05	4.287579146727099e-09	6.354394885671708e-09	2.6607501787553946e-09
COC(C)(C)C(C)NCC(O[Cu])C(C)(C)OC(=O)[Au]	1.1212981613032083e-05	6.543206852404443e-09	8.842761872115191e-09	3.6758755538825883e-09
C#CCCNC(CO[Cu])COC(=O)[Au]	2.6304509020141586e-05	5.525000860537744e-09	1.1499945442525034e-08	5.063094111304631e-09
CCC(C)NC(CC)(CO[Cu])NC(=O)[Au]	1.0634363472326979e-05	4.287972584533119e-09	6.13986822030908e-09	2.7075563251730435e-09
O=C([Au])OCOCCOCO[Cu]	0.00019441302598815357	1.2403680187487886e-08	3.911250845173596e-08	1.692457921869554e-08
CC(C)CC(CC(C)C)N(C)CC(CO[Cu])OC(=O)[Au]	1.372502613183004e-05	7.981266271323835e-09	1.4306711844680291e-08	5.849553939313437e-09
CCC(OC(=O)[Au])C(C)C(=O)NC(C(=O)OC)C(C)O[Cu]	1.1550084459509271e-05	4.1062387778512e-09	5.3900904120923305e-09	2.5784570401927834e-09
CCN(CCCCCCNC(=O)[Au])CCN[Cu]	3.3288656670257955e-05	7.562635169152138e-09	9.201735807291399e-09	7.636918396170855e-09
CCC(CNC(CCSC)C(C)(C)OC(=O)[Au])O[Cu]	1.4473199883029499e-05	6.4672351161835635e-09	1.1085715019735991e-08	5.9129431024250675e-09
CCCCCNC(=O)CNC(CO[Cu])COC(=O)[Au]	2.0584526903063083e-05	6.139437746423132e-09	9.344662701421088e-09	4.117511776787292e-09
CCC(C)C(CNC(=O)NCCC(C)(C)NC(=O)[Au])O[Cu]	1.1548099841281359e-05	3.1733436092584006e-09	4.614597218894748e-09	2.240674130088426e-09
CCOC(C)C(=O)N(CC(C)OC(=O)[Au])C(C)CO[Cu]	1.6015459738453136e-05	4.741325812324468e-09	8.674987346634654e-09	4.0356091681565326e-09
CCC(CC)(OC(=O)[Au])C(C)(C)NCC(C)CO[Cu]	1.0225529594938571e-05	5.482973539379686e-09	8.426892427078752e-09	4.406692029189392e-09
CC(CN(C(=O)C(=O)N(C)CCC(=O)O)C(C)CO[Cu])OC(=O)[Au]	1.1607310710073675e-05	3.62180196483089e-09	4.5603455331385545e-09	2.7622927273626086e-09
CNC(=O)C(OC(=O)[Au])C(C)(C)O[Cu]	8.830308366451896e-06	3.8333855372913625e-09	4.108683613629668e-09	1.996359496401274e-09
CCN(CCC(N)=O)C(=O)C(CCNC(=O)[Au])N[Cu]	1.6635418846232273e-05	3.1283119236243595e-09	4.092165597754504e-09	1.800594420239892e-09
CC(C)(C)OC(=O)C(C)(CNC(=O)C(C)(C)CO[Cu])OC(=O)[Au]	9.883215611397123e-06	4.064778642482842e-09	4.933549613756014e-09	2.484995462121623e-09
CCC(CC)(COC(=O)[Au])C(=O)NC(CO[Cu])CC(F)(F)F	1.1475993933632146e-05	4.14649360575583e-09	6.053083292576156e-09	2.7729471986819083e-09
CC(=O)NC(C(=O)NCCCCCO[Cu])C(C)OC(=O)[Au]	1.5143224121291728e-05	4.961926764280951e-09	5.145102131112748e-09	3.223024449249221e-09
CCOC(=O)C(NC(=O)[Au])C(=O)NCC(CCO[Cu])CC(C)C	1.3068781892595103e-05	4.380011492198948e-09	6.180332633373765e-09	2.7946736491194776e-09
CCN(CCNC(=O)NC(C)(CO[Cu])COC(=O)[Au])CCC(F)(F)F	1.824998702387152e-05	5.2722567316837115e-09	7.625332575619277e-09	2.986350648759199e-09
CCN(CCOC(=O)[Au])CC(C)(O[Cu])C(=O)O	1.8514565309096605e-05	5.194415669959807e-09	7.650329664929175e-09	4.4817775828077e-09
CN(CCO[Cu])C(=O)C(=O)N(C)CCOC(=O)[Au]	1.0813694348948353e-05	2.514355026579236e-09	3.2510661032114146e-09	3.5073176439175428e-09
CC(C)C(CNC(=O)NCC#CCO[Cu])COC(=O)[Au]	1.6741542897465916e-05	3.236115771272405e-09	5.634581305185667e-09	2.7769387450815797e-09
CC(C)N(CC(COC(=O)[Au])O[Cu])C(=O)NCCCCCS(C)(=O)=O	1.1845894486948414e-05	4.97672450151598e-09	6.699828717269553e-09	2.7211181556144835e-09
CC(C)OC(=O)CC(NCC(OC(=O)[Au])C(C)O[Cu])C(C)C	1.3870962256548642e-05	6.5937215025263816e-09	1.1265505138479564e-08	4.673443536407491e-09
CC(C)C(NC(=O)OC(C)(C)C)C(=O)NCC(=O)NC(COC(=O)[Au])CC(O[Cu])C(C)(C)C	1.1881264384368651e-05	4.953417680879017e-09	6.067890011130636e-09	2.3236325417193502e-09
CC(CNC(=O)OC(C)(C)C)C(=O)N(CCOCCO[Cu])CCOC(=O)[Au]	2.15439007664279e-05	6.109719893301529e-09	9.165664578431436e-09	4.786066735571251e-09
CSCC(CNC(CCOC(=O)[Au])C(F)(F)F)O[Cu]	2.1832720247710526e-05	6.550076918430603e-09	1.3466521847281505e-08	5.788930691930736e-09
COCCN(C)CC(CN[Cu])OC(=O)[Au]	4.048040789876679e-05	6.881729534605097e-09	1.476425746534874e-08	5.478293551694925e-09
CCC(CO[Cu])C(=O)N(CCCNC(=O)[Au])CC(S)OP(=O)(O)O	2.8300422552070696e-05	5.922640062517661e-09	4.605375009616819e-09	3.73965682181631e-09
O=C([Au])NC(CO[Cu])C(=O)NCCCOCC(F)(F)F	2.4075956501214312e-05	5.311930693322122e-09	8.706014978184015e-09	2.825841507541441e-09
COC(=O)C(CNCC(O[Cu])C(F)(F)F)OC(=O)[Au]	1.880230702289527e-05	5.592434419747487e-09	9.600204846648987e-09	3.6076649743135897e-09
CCCC(CC(=O)NCCC(CC)(CC)O[Cu])OC(=O)[Au]	1.3192682479605036e-05	4.288501338865903e-09	7.55080752569519e-09	3.540260748417912e-09
CC(C)OCCCC(=O)N(CCC(F)(F)F)CC(CO[Cu])OC(=O)[Au]	1.902944008677349e-05	6.245332283439343e-09	1.3399522737668082e-08	4.388743002236096e-09
CCCC(CCC)(CC(=O)NC(CO[Cu])C(N)=O)OC(=O)[Au]	1.4061390524796898e-05	3.661379115544999e-09	5.267671695641356e-09	2.2358218702632123e-09
CC(C)C(O[Cu])C(=O)NCC(COC(=O)[Au])NC(=O)CCS(C)(=O)=O	1.1820049083929103e-05	3.764655149057356e-09	4.658375575064558e-09	1.9787872345361003e-09
CC(C)(CC(=O)NCC(CNC(=O)C(F)C(F)(F)F)O[Cu])OC(=O)[Au]	1.52015264677603e-05	3.6161467779479923e-09	5.195535899436868e-09	2.050098840469525e-09
CC(CNC(=O)C(NC(=O)OC(C)(C)C)C(C)OC(=O)[Au])CC(C)(C)CCN[Cu]	1.132447611182516e-05	4.121684546997358e-09	5.203088345098226e-09	2.4832054343086468e-09
CCC(CNC(=O)C(CNC(=O)[Au])OC)N[Cu]	1.8280369506122068e-05	3.2699039808502647e-09	4.957669826239839e-09	2.094366583930249e-09
C=CC(COC(=O)[Au])NCCCO[Cu]	3.865759127696306e-05	6.832146181463439e-09	1.4008184720949088e-08	8.780792208695965e-09
CN(CCNC(=O)CC(C)(C)OC(=O)[Au])CCO[Cu]	1.9505953294662126e-05	3.578054900875182e-09	5.876912166409999e-09	3.7996561770999445e-09
CN(C)CCCCC(NC(=O)[Au])C(=O)NCCO[Cu]	2.1605202440467822e-05	4.558635833660357e-09	6.289417865845609e-09	2.9983629308373165e-09
CC(C)NCCCCC(NC(=O)[Au])C(=O)NCCN(C)CCN[Cu]	2.163858112440642e-05	4.507225637973918e-09	5.880397712889843e-09	3.3127018481572535e-09
CC(NC(=O)CCSCCC(=O)NC(C)C(C)(C)OC(=O)[Au])C(C)(C)O[Cu]	1.3065095242087792e-05	3.994210049233783e-09	4.942957768910212e-09	3.0158712693862207e-09
C#CCNC(=O)C(NC(=O)[Au])C(C)(C)O[Cu]	1.2286530695791466e-05	3.3198288903372046e-09	3.967830395443703e-09	1.5800096884143974e-09
CSCCC(O[Cu])C(=O)NCCOCCOC(=O)[Au]	3.795625537786195e-05	6.9577961402633824e-09	1.2235008347748029e-08	6.4528786792299565e-09
CNC(=O)COC(=O)C(C)(CO[Cu])COC(=O)[Au]	1.3030779321635859e-05	3.821718547077579e-09	5.646145946783833e-09	2.75986761259138e-09
C#CCN(CC#C)CC(OC(=O)[Au])C(C)O[Cu]	2.217249420180375e-05	6.388082996077568e-09	1.2799427655782734e-08	4.479396950470573e-09
CCOC(=O)CCC(CNCC(F)(F)CO[Cu])OC(=O)[Au]	2.2077914645362635e-05	5.234569857273258e-09	1.1617378523566307e-08	5.265419773112446e-09
CCCCCCCCC=CCCCCCCCCCCCCCC(=O)NC(COC(=O)[Au])C(CCCCCCCCCCCCCCC)O[Cu]	1.958094105274608e-05	1.3324765048973387e-08	2.4609643926382453e-08	9.001130951288167e-09
CCC(C)CCC(CC(=O)N(C)CC(C)N[Cu])OC(=O)[Au]	1.0471724792615201e-05	3.5457013277677785e-09	6.073174362288427e-09	3.1027508266922834e-09
CC(C)CNC(=S)NC(CO[Cu])COC(=O)[Au]	1.1988893437062544e-05	4.315217099006922e-09	7.373341687857035e-09	3.2581179309862102e-09
C=C(C)CC(NC(=O)C(CN[Cu])OC(=O)[Au])C(=O)OCC	1.4719747491424002e-05	4.531970247015869e-09	6.5591566027852045e-09	2.6907868710736754e-09
COC(=O)CS(=O)(=O)NCC(COC(=O)[Au])O[Cu]	1.633149228228212e-05	4.037584737041e-09	6.6685206444211e-09	2.519673103006392e-09
CCOCCN(CCC(F)(F)F)CC(COC(=O)[Au])O[Cu]	3.722830214583122e-05	8.397893253995109e-09	2.0920218683902314e-08	6.621050494819373e-09
C=CC(COC)NC(=O)NCC(C)(CO[Cu])COC(=O)[Au]	1.9127221183753104e-05	5.3440590709497606e-09	7.889131587940404e-09	3.4420731848925835e-09
CC(C)C(CCNC(=O)CC(C)(C)OC(=O)[Au])NC(=O)C(O[Cu])C(C)C	1.0945648312565648e-05	3.168594397632008e-09	4.900257476902707e-09	2.3245899185926947e-09
CC(CCNC(=O)NCC(C)(C)C(C)(C)O[Cu])OC(=O)[Au]	9.470440502691705e-06	3.4066655600231985e-09	4.4815696461953705e-09	2.658141525205071e-09
CCC(CC)C(CNC(=O)C(NC(=O)[Au])C(C)(C)C)O[Cu]	9.104883851689208e-06	4.062914190093977e-09	5.565998692774246e-09	2.2107620456062864e-09
CNCC(CN(C)C(=O)C(N[Cu])C(C)C)OC(=O)[Au]	1.083354595733668e-05	3.45490253373344e-09	4.878946995539524e-09	2.3795854239030438e-09
CCCC(O[Cu])C(COC(=O)[Au])NC(=O)CCCCN(C)C(=O)OC(C)(C)C	1.141024921263023e-05	5.698057139718653e-09	7.985185325737393e-09	3.3411428944475853e-09
CC(C)N(C)CC(CN(CCOC(=O)[Au])CC(C)(C)C)O[Cu]	1.3725571927192568e-05	7.490261844033068e-09	1.2255023545608149e-08	6.250042924016583e-09
CN(CCOC(=O)[Au])C(=O)CC(C)(O[Cu])C(F)(F)F	1.0491874329050039e-05	3.123642333358991e-09	4.535457482301891e-09	2.4824682345034655e-09
CC(CCCNC(=O)NC(C)CC(C)N[Cu])COC(=O)[Au]	1.4845624449960864e-05	3.5085849811227746e-09	4.795848992973109e-09	3.133367251000329e-09
CCC(NC(C)CC(C)NC(=O)[Au])C(O[Cu])C(C)C	1.0863343195121511e-05	4.703177288594732e-09	7.911765562831352e-09	4.158085354456325e-09
CCN(CCOC(=O)[Au])CC(C)O[Cu]	2.6992975468255042e-05	6.785916321977396e-09	1.4473829753869323e-08	8.316170791941682e-09
C=CCCCCCCCN(CC(COC(=O)[Au])O[Cu])C(C)(C)C	1.68418280878238e-05	9.332081651093371e-09	1.6614413308824558e-08	6.885048438450093e-09
CC(C)CC(CN[Cu])OC(=O)[Au]	1.2441135496101914e-05	4.332780618732429e-09	8.599838786718804e-09	3.404390343690387e-09
C#CCOCC(CNC(CCCCNC(=O)[Au])C(=O)OC(C)(C)C)O[Cu]	2.0279672162861297e-05	6.936076907986318e-09	1.04252822086316e-08	4.994263474380972e-09
CCCCC(CN[Cu])NC(=O)C(NC(=O)[Au])C(=O)OCC	1.281832208885394e-05	3.444228848318771e-09	4.301520529877425e-09	1.9759857121952795e-09
CCCC(CNCCOC(=O)[Au])O[Cu]	2.7269071458838666e-05	7.3202067949856395e-09	1.6465312965241996e-08	7.944431047538397e-09
CCC(C)(O[Cu])C(=O)OCCOC(=O)C(C)(CC)OC(=O)[Au]	1.0352726001762128e-05	4.292826141439934e-09	6.711977624039994e-09	3.6809379791929468e-09
CCCN(CC(=O)OC)CC(CCN[Cu])OC(=O)[Au]	1.9201414817721986e-05	6.234768032742877e-09	1.0870408880907054e-08	4.873598522573156e-09
CCCCCCCCCCCN(CCN[Cu])CCNC(=O)[Au]	2.6018741718537545e-05	7.726124461651812e-09	1.2660005081516832e-08	7.120605903395926e-09
CC(O[Cu])C(C)(C)CNC(=O)CC(CNC(=O)OC(C)(C)C)OC(=O)[Au]	1.1022120889163799e-05	3.886694448298717e-09	5.649181783416596e-09	2.4655274947325055e-09
CCN(CC(C)(C)OC(=O)[Au])C(=O)CCC(C)(C)C(=O)N(CC)CC(C)(C)O[Cu]	8.101610130001385e-06	3.1737477062063177e-09	4.2992039687286866e-09	2.7633108992336295e-09
C=CCCC(=O)NC(CO[Cu])C(CCC)OC(=O)[Au]	1.7497686856146515e-05	5.789363250544653e-09	9.773675596009459e-09	3.934375889725901e-09
CC(C)OC(=O)CCNC(=O)NC(C)(CO[Cu])COC(=O)[Au]	1.5980733900116256e-05	4.422059684999045e-09	6.525415196432121e-09	2.778471842944462e-09
C=CC(O[Cu])C(=O)N(CCOC)CC(OC(=O)[Au])C(F)(F)F	1.910458728087031e-05	4.971656329664398e-09	8.554785211413874e-09	3.54152571862185e-09
CC(CO[Cu])(COC(=O)[Au])NC(=O)CCC(C)(C)[N+](=O)[O-]	1.3058278296491421e-05	4.0212081121123844e-09	4.6305854199616785e-09	2.473341303245208e-09
CC(C)C(CCOC(=O)[Au])NC(=O)NCC(C)(C)C(C)(C)O[Cu]	9.084916080863534e-06	3.662769591544119e-09	4.867093058445156e-09	2.6877093367795997e-09
CC(C)OCCC(=O)N(CCC(F)(F)F)CC(CO[Cu])OC(=O)[Au]	1.967043707485003e-05	5.893059146860625e-09	1.2698893179137081e-08	4.092370072404083e-09
CSCCC(NC(=O)OC(C)(C)C)C(=O)NCC(C)(CO[Cu])COC(=O)[Au]	1.3148397042203936e-05	5.273150905226055e-09	6.926030504621714e-09	2.950843656232129e-09
CCCC(CNCCCN(C)CCOC(=O)[Au])O[Cu]	3.5904738662208575e-05	8.343251784180384e-09	1.873844161953211e-08	1.0762571508412591e-08
CCCCCCCC(CCC)N(CCCN[Cu])CC(=O)NCCCNC(=O)[Au]	2.1343332492735132e-05	5.329272163150423e-09	8.797077135172763e-09	4.7309422859006495e-09
CSCCC(CC(=O)NC(CO[Cu])C(C)C)NC(=O)[Au]	1.4112713659944989e-05	3.4426256481722667e-09	6.203778737873256e-09	2.936610856349021e-09
COCCN(CCF)CC(CC(C)(C)OC(=O)[Au])O[Cu]	2.6609394975445893e-05	7.826743657771912e-09	1.473510619056473e-08	6.053312572730825e-09
C=CCCCNC(=S)N(CCCN[Cu])CC(=O)NCCCNC(=O)[Au]	1.8019188562627926e-05	3.109471638740887e-09	4.965521881148717e-09	3.068427737782563e-09
CC(OC(=O)[Au])C(CO[Cu])NCCC(N)=O	2.3113700418712962e-05	4.961101929174969e-09	7.128576260746658e-09	3.3885008584410823e-09
O=C(CNC(=O)OCC(F)(F)F)NCC(COC(=O)[Au])O[Cu]	1.8384080794959643e-05	4.224569896391507e-09	6.933300123184736e-09	2.3891845628874198e-09
CCCC(OC(=O)[Au])C(CO[Cu])NC(=O)CC(C)CC(C)C	1.3377671891802562e-05	6.049813685402743e-09	9.983322712995454e-09	3.852079574480855e-09
CC(CC(C)O[Cu])NC(=O)NCC(C)(C)CCCOC(=O)[Au]	1.2419997259141687e-05	3.9123436943333985e-09	5.176511104691067e-09	3.6632663783281455e-09
CC(CN(C)CCCCCCOC(=O)[Au])N[Cu]	2.939431202736547e-05	8.10053867795103e-09	1.236445020838668e-08	9.591797688739004e-09
CC=CCC(CO[Cu])NC(=O)CCC(CCCC)OC(=O)[Au]	1.5216398380315284e-05	4.721739791081878e-09	8.629587367914173e-09	4.212844216647111e-09
CC(C)C(CNC(=O)N(CC(COC(=O)[Au])O[Cu])C(C)C)C(=O)OC(C)(C)C	1.1252015713807053e-05	5.50185575399029e-09	7.384965146657047e-09	2.9369942752322503e-09
C=CC(C)(CC(=O)N(C)CCCNC(=O)CC(C)(C)O[Cu])OC(=O)[Au]	1.206912012824857e-05	2.7585140480882308e-09	4.25403883258226e-09	2.628406303173145e-09
CN(CCCCCOC(=O)[Au])C(=O)C(O[Cu])C(C)(C)C	1.0312195076464604e-05	5.595927767986033e-09	6.185411536247613e-09	4.773476072893074e-09
COCC(CNC(=O)C(C)CN[Cu])OC(=O)[Au]	1.8215295037217748e-05	3.755151386549021e-09	6.528071462895689e-09	2.7721603656329044e-09
CC(O[Cu])C(CN(C)CC(C)(C)C#N)OC(=O)[Au]	1.7259054494186777e-05	6.1181877481524235e-09	1.0392881129710333e-08	3.878229450660498e-09
CC(C)C(=O)NC(CO[Cu])C(=O)N(C)CCCCCOC(=O)[Au]	1.4348796291571854e-05	5.189665902816678e-09	5.682439230991915e-09	3.747780092663634e-09
CC(C)N(C)CC(CN(CCCOC(=O)[Au])CC(C)(C)C)O[Cu]	1.4636469766945074e-05	8.103769879729953e-09	1.2974807703671013e-08	7.018086229795844e-09
COCC(CNC(=O)C(CN[Cu])OC)OC(=O)[Au]	2.63775776389784e-05	4.504129307155096e-09	8.671577503121003e-09	3.2570411833860023e-09
CCCC(CCC)(CC(=O)NCC(C)(COC)O[Cu])OC(=O)[Au]	1.3744254869705413e-05	4.467572921884792e-09	8.482895167920168e-09	3.5787597975765793e-09
CC(C)(C)C(O[Cu])C(=O)NCC(=O)CCOC(=O)[Au]	1.2835907832262259e-05	3.4357756703098915e-09	5.642362701910188e-09	2.9130403479705428e-09
COC(=O)CCC(N[Cu])C(=O)NCC(OC(=O)[Au])C(C)(C)C	1.1693083742911122e-05	3.82460510160426e-09	5.290561290496105e-09	2.3316029707900426e-09
COC(=O)N(C)CCN(C)C(=O)C(COC(=O)[Au])N[Cu]	9.893350147732818e-06	3.360592470463448e-09	4.864664569815835e-09	1.990998120251991e-09
CC(C)CC(CN[Cu])NC(=O)NCCCCCOC(=O)[Au]	1.7782512800869446e-05	4.837049146170092e-09	6.248309018265839e-09	4.069671923522741e-09
CCCC=CC(OC(=O)[Au])C(=O)NC(CCO[Cu])C(C)C	1.2078006249818964e-05	4.882708528414429e-09	7.342562467342881e-09	3.549719203150206e-09
CCCCCC(O[Cu])C(=O)N(CCCC)CCOC(=O)[Au]	1.3086254736401548e-05	5.282564396815414e-09	9.022272708355484e-09	4.630451076716817e-09
CCC(C)(O[Cu])C(=O)NC(CCOC(=O)[Au])COC	1.541214548709671e-05	4.861479402067698e-09	6.813891282502572e-09	3.7602913874814044e-09
CCCCCCCCCCCCNC(=O)N(CCCN[Cu])CC(=O)NCCCNC(=O)[Au]	1.9668578796783788e-05	4.4570150441445055e-09	6.59884154545292e-09	3.800043341475079e-09
CC(CN(CC=CCl)CCOC(=O)[Au])O[Cu]	2.8482763249513453e-05	7.422493056500718e-09	1.5653832411799257e-08	8.554006974057668e-09
CCCC(C)(COC(=O)[Au])NC(=O)CC(CCC)(CCC)O[Cu]	1.0861198225816324e-05	4.115405654916483e-09	6.817833641141759e-09	3.2053576897001595e-09
CCCCCS(=O)(=O)N(CC(CO[Cu])OC(=O)[Au])C(C)C	1.0439977916216212e-05	6.568310125644515e-09	9.30457626646002e-09	3.703264653691937e-09
CC(CCC(=O)OC(C)C)NC(=O)NCC(C)(CO[Cu])COC(=O)[Au]	1.459134613877701e-05	5.054909678611458e-09	7.563379637663014e-09	3.2491016596634366e-09
CCCC(CNC(=O)C(C)(OC(=O)[Au])C(C)C)O[Cu]	1.0484822196019626e-05	4.59003767248213e-09	6.423622342691338e-09	3.1350946000325773e-09
CC(C)(CNC(=O)CCC(C)(C)O[Cu])COC(=O)[Au]	1.019098400607104e-05	3.3174768427010623e-09	4.6678619124714325e-09	2.7612402793813043e-09
CC(CNC(=O)CC(CN[Cu])OC(=O)[Au])N(C)C	2.133069274412094e-05	4.644188620564937e-09	7.234507146681528e-09	2.7492048411580603e-09
CCCCCCCCCCC(CNCCNC(=O)[Au])O[Cu]	2.4416889624735005e-05	8.868671322089973e-09	1.757326952698122e-08	7.812121695289934e-09
C=C(Cl)CC(NC(=O)[Au])C(=O)NCC(C)(C)N[Cu]	1.3829345283918977e-05	2.8849487334819986e-09	3.2608284389985857e-09	1.7621949405404118e-09
CCCCCCCCC(CNCCCCC(NC(=O)[Au])C(N)=O)O[Cu]	2.2661972593876284e-05	8.147142264889888e-09	1.0541747509353353e-08	5.170063175732364e-09
CCCCCCCCCCCCNC(=S)NC(CCO[Cu])CCOC(=O)[Au]	1.6163800813754845e-05	9.11948346016026e-09	1.5723754339880014e-08	7.424149351599186e-09
CCCC(CCO[Cu])NC(=O)NCC(C)(C)CCCOC(=O)[Au]	1.2892894234809568e-05	4.651543642250296e-09	6.166120392463763e-09	4.161492344120315e-09
C=CCCCCCCCCCC(C)(OC(=O)[Au])C(C)(CCCC=C)O[Cu]	1.6330156243695558e-05	9.849620551873987e-09	1.7776034725815717e-08	7.445020535526138e-09
CCCCCCC(CCC)N(CCN[Cu])CCOC(=O)[Au]	2.017844614286892e-05	7.970731686382565e-09	1.666160828594788e-08	7.86326840250215e-09
CCCC(O[Cu])C(COC(=O)[Au])NC(=O)CC(C(C)=O)C(=O)OCC	1.4933195817693226e-05	5.254513352721996e-09	8.748563531756512e-09	3.4677142251071446e-09
COC(=O)CNC(=O)CC(CCCCN[Cu])NC(=O)[Au]	1.9479141392471425e-05	4.204646607037313e-09	5.186914031412133e-09	2.90063110613603e-09
CC(C)CC(=O)N(C)CC(CN(C)CC(CC(F)(F)F)OC(=O)[Au])O[Cu]	1.313714882888838e-05	5.445684167191318e-09	9.714456994227767e-09	4.02030868397546e-09
CCCCC(N[Cu])C(=O)NC(COC(=O)[Au])CC(C)C	1.14003582758144e-05	4.060870124260311e-09	5.946234056968815e-09	2.6154643212898775e-09
CC(CNS(=O)(=O)CCNC(=O)[Au])N[Cu]	1.2808594889678081e-05	2.2972047203050032e-09	2.5948586173701144e-09	1.3359032302871853e-09
CCOC(=O)CCCCCNC(CO[Cu])(COC(=O)[Au])C(F)(F)F	1.868508380256746e-05	6.378819306232091e-09	1.1470014317189376e-08	4.559080913215649e-09
CC(CNC(=O)C(C)NC(=O)[Au])CC(C)O[Cu]	1.2239106672899312e-05	3.1479396660175176e-09	4.484790391942968e-09	2.405188950400284e-09
CCC(CC)(CCOC(=O)[Au])CNC(=O)NCC(F)(F)CN[Cu]	1.4154281219940767e-05	3.342062750977143e-09	5.250617116681053e-09	2.7466106518709706e-09
C=CCC(CNC(C)CCO[Cu])COC(=O)[Au]	2.555110872631371e-05	7.2360690091571805e-09	1.5059530070248694e-08	8.468745855184597e-09
CC(C)C(C)(CNC(=O)CCCCOC(=O)[Au])O[Cu]	1.4565207295828796e-05	4.6519046026340585e-09	6.671928753181715e-09	4.110945317780759e-09
C#CCOC(=O)C(C)(CO[Cu])COC(=O)[Au]	1.6469335244605786e-05	4.119011931740408e-09	7.53364237110097e-09	3.6223916159850904e-09
CCC(C)(C)CCN(CC(C)O[Cu])C(C)COC(=O)[Au]	1.1741412338344473e-05	6.6633503731947175e-09	1.1679942909779931e-08	5.976183856159613e-09
CCCC(CNC(=O)C(C)(C)CNC(=O)[Au])O[Cu]	1.0957667549312135e-05	3.5821263469613028e-09	5.184377892395305e-09	2.6424714270865485e-09
CC(C)(CCCOC(=O)[Au])CNC(=O)NCC(F)(F)CN[Cu]	1.346260612997303e-05	3.3121202811478375e-09	4.534796471054764e-09	2.84239349125893e-09
CCCCCC(CNC(COC(=O)[Au])CC(C)C)O[Cu]	1.535460929148047e-05	8.006652870125693e-09	1.579034503916692e-08	7.465004949326096e-09
CCCC(CNCC(CSC)OC(=O)[Au])O[Cu]	2.0697851180348856e-05	7.550449374826287e-09	1.6771074571210332e-08	7.546786258577013e-09
CCCC(CCOC(=O)[Au])NC(=O)C(C)O[Cu]	1.2553857366286414e-05	4.238259069086057e-09	5.945674092401917e-09	3.2545799903262044e-09
CCC(CC)(OC(=O)[Au])C(C)(C)CNC(=O)N(CCOC)CC(O[Cu])C(F)(F)F	1.2261641661415545e-05	4.6363541250379925e-09	7.333022203694007e-09	3.2829819880765372e-09
CNC(CC(C)(C)C)C(=O)NCC(CO[Cu])OC(=O)[Au]	1.2867985711696583e-05	5.434299875770692e-09	6.82478304469405e-09	2.864773561541954e-09
CSC(C)CC(=O)N(C)CC(C)(CO[Cu])COC(=O)[Au]	1.1412533096393835e-05	4.466979917607829e-09	7.863648634431693e-09	3.559992639141734e-09
CCCC(O[Cu])C(COC(=O)[Au])NC(=O)C(OC)C(=O)O	1.7150974056623205e-05	6.01140101059738e-09	8.120194091273486e-09	3.0743432160929743e-09
COC(CN[Cu])C(=O)NCC(CC(C)C)OC(=O)[Au]	1.728614374074563e-05	4.202710257646358e-09	7.735224272382818e-09	3.022086563866009e-09
CCC(CCOC(=O)[Au])NC(=O)CO[Cu]	1.6308522232224086e-05	3.3144250298162713e-09	5.328025564944202e-09	2.9623706756182792e-09
CCC(CC)(COC(=O)[Au])C(=O)NC(C)CCO[Cu]	1.2005425028262368e-05	4.1180688185865875e-09	5.90552959123521e-09	3.5104823998669616e-09
CCC(C)(CNC(=O)OC(C)(C)C)C(=O)NCC(OC(=O)[Au])C(C)O[Cu]	1.1519051236123879e-05	5.146157217787817e-09	6.878068551798244e-09	2.660851575978602e-09
CN(CCOCCO[Cu])C(=O)C(C)(C)COC(=O)[Au]	2.0816161564292234e-05	5.63568875368718e-09	7.491981563858525e-09	5.941193537801293e-09
CCCCC(C)(CO[Cu])NC(=O)C(NC(=O)OC(C)(C)C)C(C)OC(=O)[Au]	1.110991458447669e-05	4.394105703613137e-09	5.37973830355755e-09	2.423483961899834e-09
COC(=O)CC(C)(C)CC(=O)NCC(C)(CO[Cu])COC(=O)[Au]	1.3706312835037984e-05	4.450820708099095e-09	6.872155057698389e-09	3.0348564249584008e-09
CNC(=O)CCCC(=O)NCCN(CCOC(=O)[Au])C(=O)C(O[Cu])C(C)C	1.4097502491021146e-05	3.992389456593691e-09	5.716572292423525e-09	2.6363301717501933e-09
C=CC(C)(CNCC(CF)O[Cu])OC(=O)[Au]	2.148620277262204e-05	5.520312964574512e-09	9.310383281614142e-09	4.6721760623457e-09
CCCC(CNC(=O)NCC(CCO[Cu])CC(C)C)OC(=O)[Au]	1.4797992061329149e-05	5.053445077413249e-09	8.23161310672728e-09	4.220199191992858e-09
CCCC(C)=CC(=O)N(C)CC(CO[Cu])OC(=O)[Au]	8.747881069087213e-06	5.097187389657733e-09	6.738533627783586e-09	3.6504734991568246e-09
CSCCC(N[Cu])C(=O)N(C)CCC(NC(=O)[Au])C(C)C	1.1123237237604346e-05	3.1534837688637138e-09	4.484171870569748e-09	2.643298442106639e-09
COC(=O)CCNC(=S)NC(CO[Cu])C(C)OC(=O)[Au]	1.3745566080564146e-05	4.5181869827402036e-09	7.1337978729946595e-09	3.2911259281842474e-09
C=CC(C)(CC(=O)N(CCNC(=O)C(C)OCCCC)CCO[Cu])OC(=O)[Au]	1.842243699907299e-05	4.415452325857184e-09	8.346363593438462e-09	3.747443554054234e-09
CC=CCC(COC(=O)[Au])NC(=O)C(CCC)O[Cu]	1.2630236129053108e-05	4.161075539719462e-09	6.7136508254421195e-09	3.0854857854487715e-09
CC(C)C(CCN(C)C(=O)CNCCNC(=O)[Au])N[Cu]	1.7019580838793482e-05	3.0973201650091007e-09	4.451643217660918e-09	2.793898985649234e-09
CCCC(CCC)(CC(=O)OCCCO[Cu])OC(=O)[Au]	1.444883461315226e-05	5.519914489409688e-09	1.2379308615197944e-08	5.75922240384188e-09
CCC(CCC(F)(F)F)(CNC(=O)NCCC(C)(C)OC(=O)[Au])O[Cu]	1.197850697234875e-05	3.937843933698465e-09	5.4316440282513415e-09	2.666200466041292e-09
CCCCCCCCCCCCCCOCC(CNC(CCNC(=O)[Au])C(=O)OC)O[Cu]	2.1985982603687805e-05	9.305194600343295e-09	1.755920139514036e-08	7.598038677809102e-09
O=C([Au])NCCCCC(N[Cu])C(=O)NCC(F)(F)F	1.7546801374358854e-05	4.1692376406197235e-09	4.625664178914262e-09	2.41793821921485e-09
CCC(CCCN[Cu])OC(=O)[Au]	1.7703796138870083e-05	5.606024610690373e-09	9.617415074338223e-09	5.360561093936125e-09
C#CC(C)NC(=O)C(CN[Cu])NC(=O)[Au]	1.6104056664035955e-05	2.63783909148181e-09	3.67544645330583e-09	1.3744561852102572e-09
CC(CN(CCNC(=O)[Au])CCO[Cu])C(C)(C)C	1.32346149381704e-05	6.03282045069246e-09	9.817074346531623e-09	5.321363176486313e-09
CCCCCCCCCCCCCCCCCCC(COC(=O)[Au])O[Cu]	1.947538133183159e-05	1.383366549467227e-08	3.036652316968866e-08	1.0801845220754615e-08
CCOC(=O)CN(CCNC(=O)[Au])CC(C)N[Cu]	2.276335230746053e-05	4.339707912900682e-09	6.475947212146946e-09	3.932440860114946e-09
CC(C)(C)P(CCCNC(=O)C(CSCCNC(=O)[Au])N[Cu])C(C)(C)C	1.6487791240348123e-05	5.381361904858486e-09	6.324897619173909e-09	2.955958959329274e-09
CCCCCC(C)NC(=O)NCC(C)(CO[Cu])COC(=O)[Au]	1.400756414777741e-05	5.407894368317636e-09	7.878452119902652e-09	3.4100896768190778e-09
CC(CCNC(=O)N(CCCO[Cu])CC(C)(C)C)NC(=O)[Au]	1.1395884266152553e-05	3.6364062874415015e-09	4.9766769455168665e-09	3.1410098621538897e-09
CC(CNC(=O)C(F)(F)C(=O)NCC(C)(OC(=O)[Au])C(F)(F)F)(O[Cu])C(F)(F)F	1.2088667432273088e-05	3.89969821782743e-09	4.299155957474367e-09	1.7772672985148524e-09
CC(C)(C)OC(=O)NCCOCCOCCOCCN(CCOCCOCCO[Cu])CCOCCOCCOC(=O)[Au]	0.00011653077103310787	1.3484125936199168e-08	3.54983625003695e-08	1.4789377347323117e-08
CC(C)(C)CC(=O)NCC(CNCCO[Cu])OC(=O)[Au]	1.740910761905553e-05	5.11307837746396e-09	8.172262347741197e-09	3.754416068997612e-09
O=C([Au])OC(C(O[Cu])S(=O)(=O)O)S(=O)(=O)O	5.8787844939780265e-06	3.6566565388984175e-09	2.5488263602332845e-09	1.509676170579899e-09
CN(C)CCCN(C)CCNC(=O)C(CNC(=O)[Au])O[Cu]	2.8269565273207637e-05	5.907634254271383e-09	8.567430695921583e-09	3.359081955750151e-09
CN(C)CC(NC(=O)[Au])C(=O)N(C)CCOCCN[Cu]	2.5668873516976158e-05	4.752153933216275e-09	5.784974514192981e-09	3.751429161064254e-09
CCCC(O[Cu])C(COC(=O)[Au])NC(=O)CCS(=O)(=O)N(C)C	1.1577405372757246e-05	5.144723632252325e-09	6.257514289137039e-09	2.686823573304379e-09
CCCC(CCC)(CNC(=O)[Au])NC(=O)C(CSCNC(C)=O)N[Cu]	1.3237265512298085e-05	3.408344619059847e-09	4.576430802098924e-09	2.0642547851150136e-09
CCCCC(CNC(=O)OC(C)(C)C)NC(=O)NC(CO[Cu])CC(OC(=O)[Au])C(C)(C)C	1.1794161218364531e-05	5.569262650267234e-09	7.239342100126417e-09	2.8280595494077293e-09
CC(C)CCC(N[Cu])C(=O)NCCCCCCNC(=O)[Au]	1.7452823632704792e-05	5.191596129735056e-09	5.538744094653023e-09	3.73330481128558e-09
CCN(CCOCCO[Cu])C(=O)C(=O)N(C)CC(C)NC(=O)[Au]	2.003180389748804e-05	4.337125108829955e-09	5.753983338593245e-09	4.853705255795375e-09
COC(=O)CN(C)C(=O)CCN(CC(C)OC(=O)[Au])C(C)CO[Cu]	1.4043709909922022e-05	4.9528924778181835e-09	8.427267119636842e-09	4.130567275402886e-09
CC(C)(CC(=O)NCC(COC(=O)[Au])NC(=O)CSCC#N)O[Cu]	2.2498192583582603e-05	3.512822857455295e-09	6.14289030368863e-09	2.53718537882262e-09
CCOCC(CNCC(COC(=O)[Au])C(C)C)O[Cu]	2.407999652985315e-05	7.744081412418367e-09	1.8054414544344156e-08	7.5164452777543e-09
C#CCOCCC(=O)N(C)CC(CO[Cu])OC(=O)[Au]	1.8413993266256927e-05	5.488362647925725e-09	1.1141532719120189e-08	4.243776465231584e-09
CC(NC(=O)OC(C)(C)C)C(=O)NC(C)C(=O)NC(CO[Cu])C(C)OC(=O)[Au]	1.2753595542619258e-05	4.660800351108841e-09	5.3568945819695065e-09	2.1039034220037876e-09
CC(C)(CCCNC(=O)NCCC(C)(C)COC(=O)[Au])CO[Cu]	1.1915217654945198e-05	3.882696104530567e-09	4.96122473180781e-09	3.389852878577529e-09
CCCC(C)(OC(=O)[Au])C(=O)NCC(CC)CCO[Cu]	1.2908034277213855e-05	5.107733152728456e-09	7.3525146750816205e-09	4.1093700370310896e-09
COCCCNC(=S)NC(CO[Cu])COC(=O)[Au]	1.8296717809501253e-05	5.732148065388214e-09	1.0738645355252082e-08	4.524756889755482e-09
C=CCCCCNC(=O)NC(C)(CO[Cu])COC(=O)[Au]	1.807853523437255e-05	4.791364380950548e-09	6.941330929784343e-09	3.137033091880211e-09
CSCCC(NC(=O)OC(C)(C)C)C(=O)N(C)CC(C)(CO[Cu])COC(=O)[Au]	1.0561460035271656e-05	5.119051514458027e-09	6.786236645107626e-09	2.9934147892413694e-09
CC(CCCCO[Cu])NC(=O)CCC(C)(C)OC(=O)[Au]	1.4779176305397373e-05	4.673521016259974e-09	6.040501548558816e-09	4.434945630119207e-09
COC(=O)C(CCOC(=O)[Au])OCC(C)O[Cu]	2.2366545358638747e-05	6.704307107202642e-09	1.4774054610337248e-08	6.4943449104348686e-09
CCCCCCCCCCCCCC=CC(OC(=O)[Au])C(C)N[Cu]	1.5424660361549246e-05	9.653433295788939e-09	1.6328311614649864e-08	6.92165836747934e-09
C=CC(CNC(C(=O)OC(C)(C)C)C(C)OC(=O)[Au])O[Cu]	1.4057139671601885e-05	6.073247778736122e-09	8.393670758099968e-09	3.985749497351186e-09
COCCC(CNCC(COC(=O)[Au])O[Cu])NC(=O)OC(C)(C)C	1.84462041158798e-05	7.0457324898132226e-09	1.1151235560011456e-08	4.1246086668160804e-09
CCC(COC(=O)[Au])C(=O)NCC(C)(O[Cu])C(C)C	1.0259454505936482e-05	3.893646322103916e-09	5.714232408851224e-09	2.706913637004367e-09
CCCCCC(OC(=O)[Au])C(=O)NCC(CC(C)C)O[Cu]	1.2700868806260782e-05	5.570268760491073e-09	8.945897132918875e-09	3.878387514055249e-09
CC(OC(=O)[Au])C(C)N(C)CC(C)(C)CO[Cu]	1.0599939829462538e-05	4.795620963533602e-09	8.119728351453154e-09	4.909422967347187e-09
CN(CC(C)(C)OC(=O)[Au])C(=O)CCCCO[Cu]	1.1567949658813992e-05	4.165785461839416e-09	5.148006066347887e-09	4.321539630162708e-09
CC(C)CC(CO[Cu])NC(=O)C(C(C)OC(=O)[Au])N(C)C(=O)OC(C)(C)C	9.232825765925191e-06	4.225535940793307e-09	5.646592539571616e-09	2.481147596504064e-09
CCCCCCCCCCCN(CCCN[Cu])CC(=O)NCCCNC(=O)[Au]	2.5617308006910977e-05	5.863987015699433e-09	9.420415101896327e-09	5.249613138785427e-09
CCC(CCNC(=O)NCC(CCO[Cu])CC(C)C)OC(=O)[Au]	1.6122135615048148e-05	4.923889521519574e-09	7.965304815617251e-09	4.416883048129775e-09
CC(CNCC(C)(C)N[Cu])CNC(=O)[Au]	1.4042253210965205e-05	3.587765918253978e-09	4.083776822819597e-09	2.569243106784454e-09
CCOC(=O)C(CNCC(C)O[Cu])NC(=O)[Au]	1.806669612705817e-05	4.633746809388205e-09	7.426975649232858e-09	3.511105668710139e-09
CC(CCNC(=O)C(O[Cu])C(C)C)NCCCOC(=O)[Au]	1.809073575124044e-05	5.141895545895895e-09	7.545195551134057e-09	4.555892311222482e-09
CC(C)C(NC(=O)OC(C)(C)C)C(=O)NCC(C)(COC(=O)[Au])O[Cu]	1.1713646404409853e-05	4.729116360315117e-09	5.916138057102376e-09	2.3059795418001584e-09
CC(NC(=O)NC(C)(CO[Cu])COC(=O)[Au])C(C)(F)F	1.3352261214674992e-05	3.88739077746494e-09	5.067358728996755e-09	2.106858409414343e-09
COC(=O)CCCS(=O)(=O)NC(CO[Cu])COC(=O)[Au]	1.2721167469986427e-05	5.07814035274782e-09	6.519511864311411e-09	3.0314827407947524e-09
CC(CC#N)NCC(CO[Cu])OC(=O)[Au]	3.420356701207443e-05	5.73495810972703e-09	1.197649093206316e-08	4.154404691224517e-09
CCC(CC)C(CNC(=O)CCN[Cu])OC(=O)[Au]	1.5145551079207762e-05	3.479397523355577e-09	6.392787964106372e-09	2.562905245769329e-09
CCNC(=O)CC(=O)N(C)CC(CNC(=O)C(O[Cu])C(C)C)OC(=O)[Au]	1.2274014443326514e-05	3.39666448233375e-09	5.404179304697017e-09	2.1312568883272513e-09
CCCCC(CC(C)C)NC(C)(CO[Cu])COC(=O)[Au]	1.1400062176331886e-05	6.480232680305578e-09	1.1047251978187345e-08	4.863542328609097e-09
CN(C)C(=O)CNC(=O)C(O[Cu])C(C)(C)OC(=O)[Au]	8.701141273365517e-06	3.46642094378407e-09	4.25279844043144e-09	1.8610776772652302e-09
CCOC(=O)C(CC)(CC)NCC(O[Cu])C(C)OC(=O)[Au]	1.2316134981301175e-05	6.398319164407377e-09	1.024822448590732e-08	4.3852024694305455e-09
C=CC(C)(CC(=O)NCCN(CCO[Cu])C(=O)CCCOC(C)C)OC(=O)[Au]	2.0786841281584514e-05	4.067867514146957e-09	8.030374513634799e-09	3.820062337651745e-09
CC(CN(C(=O)NCCCOCC(F)(F)F)C(C)CO[Cu])OC(=O)[Au]	2.045933389223511e-05	5.033358916761282e-09	8.82803263562497e-09	3.9940472655002226e-09
CCCC(NC(C)C)C(=O)NC(CO[Cu])C(C)OC(=O)[Au]	1.3962391780067463e-05	5.951981189417427e-09	7.763010972317082e-09	3.3411721289856083e-09
C=C(C)CCNC(=O)N(CCO[Cu])CCOCCOC(=O)[Au]	3.0440626049576587e-05	6.370929510943369e-09	1.0958419962428783e-08	6.835662311494603e-09
COCC(N[Cu])C(=O)NCCOCCCNC(=O)[Au]	3.6067468402928707e-05	5.337372946590132e-09	7.0049041968805156e-09	4.042730118491545e-09
CCOC(=O)C(COC(=O)[Au])NS(=O)(=O)CCN[Cu]	1.1813416882257126e-05	3.0545029577063168e-09	4.4894888779877735e-09	1.948153845116672e-09
CC(CC(=O)NC(CNC(=O)[Au])C(C)(C)C)N[Cu]	1.1039874845398975e-05	2.5642404691981713e-09	3.5888995252092417e-09	1.6143039149414222e-09
CC(C)(C)OCC(=O)N(CCNC(=O)CC(C)(C)OC(=O)[Au])CCO[Cu]	1.65243840485404e-05	3.679626602460787e-09	6.015844473571349e-09	2.9349371127276628e-09
CCCCCC=CCC=CC=CC=CC(SCC(NC(=O)[Au])C(=O)NCC(=O)O)C(CCCC(=O)O)O[Cu]	1.4821914714447137e-05	5.856875603857997e-09	7.656152404766157e-09	3.415066775897012e-09
CCC(CC)(O[Cu])C(C)(C)CNC(=O)CC(CNC(=O)[Au])OC	1.2962696712926164e-05	3.970538852185946e-09	6.80721002129977e-09	2.9689760892176302e-09
CN(OCC(F)(F)F)C(=O)CNCC(CC(C)(C)O[Cu])OC(=O)[Au]	1.9613222266674978e-05	5.2359187665034504e-09	9.317327907218498e-09	3.3809515714352487e-09
CCC(CO[Cu])(COC(=O)[Au])NC(=O)C(C)(C)C#N	1.5639793335970336e-05	4.1177203623376125e-09	5.872395537932412e-09	2.3899444133271e-09
CC(=O)NCC(=O)N(CCOCCO[Cu])CCOC(=O)[Au]	2.5782916967930245e-05	4.874574923520307e-09	7.908262928379162e-09	4.3988788379458035e-09
CC(C)(C)CCNC(=O)C(=O)N(CCN[Cu])CCOC(=O)[Au]	1.2899967911535714e-05	3.6072729073154184e-09	4.9092624480006346e-09	2.7764860770269236e-09
CCC(C)C(NC(=O)N(C)CC(CO[Cu])OC(=O)[Au])C(F)(F)F	1.0019969279088289e-05	5.040936770176372e-09	7.2696826060613145e-09	2.6717142079166067e-09
CC(=O)NC(COC(=O)[Au])C(=O)NCC(=O)N(CCO[Cu])CC(F)(F)F	1.3596571786623232e-05	2.925790328690432e-09	3.84673837496607e-09	1.886517551152954e-09
CCOCCC(CNCC(CO[Cu])C(C)C)OC(=O)[Au]	2.7672026187353005e-05	8.464756313566928e-09	2.014402352729002e-08	8.443455133790286e-09
O=C([Au])NCCOCCOCCNC(=O)CCCCCCCN[Cu]	6.742297009387791e-05	8.437610044385535e-09	1.2889980489554201e-08	8.862598193493606e-09
CCC(COC(=O)[Au])C(=O)NCC(CC(=O)OC)O[Cu]	1.6623650133008816e-05	4.1744681321265686e-09	6.725322268699191e-09	3.1853297661407626e-09
C#CCCCNC(=O)N(CCO[Cu])CCOCCOC(=O)[Au]	3.819861090047566e-05	6.220620396229843e-09	1.1176251341055231e-08	6.443726518149823e-09
C=C(C)C(C)(C)C(=O)NCC(COC(=O)[Au])NC(=O)CC(C)(C)O[Cu]	1.1386979793934299e-05	3.533229924385293e-09	4.882913152606043e-09	2.390856442750973e-09
CC(C)(C)N(CC(COC(=O)[Au])O[Cu])C(=O)NCC(F)(F)F	1.0841631454850729e-05	4.297027172709032e-09	6.5883581524412185e-09	2.460205301355893e-09
C=CCCC(CNCC(C)(C)CO[Cu])OC(=O)[Au]	1.667356012753818e-05	6.147584401876001e-09	1.146743375548575e-08	5.983118438772076e-09
CN(CC(CC(F)(F)F)O[Cu])CC(C)(C)CNC(=O)[Au]	1.3051106090514096e-05	4.731496247577483e-09	7.845287437525577e-09	3.676326713633307e-09
CC(CCCC(=O)OCCCCOC(=O)[Au])O[Cu]	2.575576358492035e-05	6.978731667380019e-09	1.4360772094451883e-08	9.479975173640922e-09
CCN(CCNC(=O)CC(CNC(=O)OC(C)(C)C)O[Cu])CCOC(=O)[Au]	1.896669105003709e-05	4.76401258412684e-09	7.553045483980567e-09	3.6380322950079286e-09
CC(C)C(OC(=O)[Au])C(=O)NCCN(CCO[Cu])C(=O)CN(C)CC(C)(C)C	1.3817197966227087e-05	4.377605284800153e-09	6.282243996748101e-09	3.074619661005578e-09
CC(C)(CCNC(=O)CC(CNC(=O)OC(C)(C)C)O[Cu])COC(=O)[Au]	1.2535873759793222e-05	3.943653957076173e-09	5.776788933279176e-09	2.6591779442851002e-09
CC(C)(C)OC(=O)COC(=O)C(C)(CO[Cu])COC(=O)[Au]	1.2263952506595932e-05	4.850662407501638e-09	7.23020231730665e-09	3.3803338937735283e-09
CCNCC(=O)NCC(C)(CO[Cu])COC(=O)[Au]	1.951718640463254e-05	4.822811080048884e-09	7.312706616245585e-09	3.1298137919818173e-09
O=C(O)CCC(NC(=O)C(CO[Cu])NC(=O)[Au])C(=O)O	1.4539784174671935e-05	3.934894565131281e-09	4.130204447351716e-09	1.7201156611698348e-09
CC(C)C(NC(=O)C(NC(=O)OC(C)(C)C)C(C)OC(=O)[Au])C(C)(C)O[Cu]	9.570172149661476e-06	4.312993463924919e-09	5.058196537993041e-09	2.142595556993865e-09
COCCC(C)(CNCC(CC(C)(C)C#N)OC(=O)[Au])O[Cu]	2.167949691829724e-05	6.522076672544059e-09	1.2212822355169217e-08	5.0356402939066475e-09
CNCC(CN(C)C(=O)CCC(C)(C)N[Cu])OC(=O)[Au]	1.1629464036643485e-05	3.274302125310432e-09	4.549196014566367e-09	2.701705146025209e-09
CC(C)(CNC(=O)C(CNC(=O)[Au])O[Cu])C(N)=O	1.6006842437241886e-05	3.5116550615881688e-09	4.690494164629802e-09	1.7359525494836323e-09
CCC(CC)(CN(C)C(=O)C(=O)N(CCO[Cu])CC(C)(C)C)OC(=O)[Au]	8.296824047228982e-06	3.50813663551234e-09	4.5989766015789525e-09	3.1449844321176098e-09
CCC(CC)(CNC(=O)C(COC)N[Cu])NC(=O)[Au]	1.4268949141055306e-05	3.187940814984257e-09	4.250452331879774e-09	1.931668732327736e-09
CC(CN(C)C(=O)NCCC(C)(C)O[Cu])NC(=O)[Au]	9.558270567446634e-06	2.7868683282761293e-09	3.3683343948671146e-09	2.1798752977271123e-09
CC(C)(C)C(C)(C)CNC(=O)NC(CO[Cu])COC(=O)[Au]	9.952254882498637e-06	4.532685639664924e-09	6.079324141394418e-09	2.4977136657157244e-09
CCN(CC)CCCCNCC(CO[Cu])OC(=O)[Au]	2.6276301716984666e-05	9.067548767480445e-09	1.7823224193371546e-08	6.9019403248448134e-09
CCCC(C)(CNC(=O)C(O[Cu])C(C)(C)C)OC(=O)[Au]	8.827256167053653e-06	4.2145945381373266e-09	5.616587123877043e-09	2.577839060407329e-09
CC(N[Cu])C(C)C(=O)NC(CCNC(=O)[Au])C(F)F	1.3179446454970317e-05	2.8992809367892335e-09	3.3589125728932813e-09	1.7834342384881944e-09
CC(C)C(N[Cu])C(=O)NCCC(=O)NCCC(OC(=O)[Au])C(F)F	1.4452059802281738e-05	3.073998137289134e-09	4.519706150539942e-09	2.022675667527856e-09
CC(C)(C)OC(=O)NCCC(CNCC(C)(C)C(C)(C)O[Cu])OC(=O)[Au]	1.0400423166858292e-05	5.4153608383757476e-09	7.280183063805763e-09	3.3837101179254916e-09
CCCC(O[Cu])C(=O)NCC(C)(CSC)OC(=O)[Au]	1.180444355877055e-05	4.239122824356069e-09	6.512166562086541e-09	3.191495599852427e-09
CN(C)CCCCCNC(=O)C(CCN[Cu])NC(=O)[Au]	2.1185549354029854e-05	4.6195162589471774e-09	5.756373298489301e-09	2.6830452674115264e-09
CC(C)(CNCC(CC(F)(F)F)OC(=O)[Au])C(C)(C)O[Cu]	1.0168474175387687e-05	5.359397261431834e-09	8.050544593699454e-09	3.715350579989157e-09
C=C(COC(=O)[Au])C(=O)NC(C(=O)OC)C(C)O[Cu]	1.3438488995131751e-05	3.5136856097529677e-09	4.65383948487184e-09	2.7938008812218068e-09
CCOCC(C)(C)NCC(CC(C)(C)O[Cu])OC(=O)[Au]	1.4867247796725286e-05	6.573741162922263e-09	1.101554933802265e-08	4.819095136051758e-09
CCOCC(C)(C)NCC(O[Cu])C(C)(C)OC(=O)[Au]	1.4074495936672586e-05	6.707085768143393e-09	1.0632067373757798e-08	4.388945621270205e-09
CCC(C)N(CC)C(=O)C(COC(=O)[Au])N[Cu]	1.0253385122315159e-05	3.9539274841515076e-09	5.681400432544829e-09	2.1151189683183685e-09
CC(C)C(C)C(=O)NCC(CNC(=O)CC(C)(C)OC(=O)[Au])O[Cu]	1.2778414751335474e-05	3.476795925326351e-09	5.435879863819856e-09	2.3569105478557837e-09
CC(CNC(=O)NC(C)CC(C)NC(=O)[Au])CO[Cu]	1.3424109313789778e-05	2.7562258401734538e-09	4.0687391706849155e-09	2.298178196228856e-09
CC(CC(=O)NC(=N)SCCNC(=O)[Au])(O[Cu])C(F)(F)F	1.6093614714954523e-05	3.182848007613864e-09	4.426226153595017e-09	2.153273025821437e-09
CC(C)OCCNC(=O)NC(CO[Cu])COC(=O)[Au]	2.388972112098429e-05	5.54971268780472e-09	9.783394362115861e-09	3.514138710330754e-09
CC=C(C)C(=O)NCC(COC(=O)[Au])O[Cu]	8.39833511295725e-06	3.974149038620885e-09	5.220037224479043e-09	2.890159427177078e-09
CC(C)C(NC(=O)CN[Cu])C(OC(=O)[Au])C(F)(F)F	1.1958875923778933e-05	3.3359662636204123e-09	4.797752053577713e-09	1.7720537875912983e-09
CC(O[Cu])C(=O)NC(C)(C)CCOC(=O)[Au]	1.0797046207456224e-05	3.3592436121954894e-09	3.866638759217934e-09	2.4608296450567475e-09
CCCCCN(CCO[Cu])C(=O)C(CC)C(C)OC(=O)[Au]	1.2327601301134256e-05	4.877440723139995e-09	7.909828367476407e-09	4.360395672965886e-09
CCC(C)(O[Cu])C(=O)N(C)CCCCOC(=O)[Au]	1.1492909052797204e-05	4.9875837350955274e-09	5.359144287803465e-09	4.806565888431158e-09
COCCCCCN(CCOC(=O)[Au])CC(C)O[Cu]	4.038963514129981e-05	9.528445625598657e-09	2.351280650979458e-08	1.1071836911789301e-08
CCCCCSCC(CC(C)(C)O[Cu])OC(=O)[Au]	1.351771295254618e-05	7.300331812633173e-09	1.3589137718462365e-08	6.480077500777079e-09
CC(C)C(C(=O)N(C)CC(COC(=O)[Au])O[Cu])C(C)NC(=O)OC(C)(C)C	9.870796535814148e-06	5.192867005225925e-09	6.924683048758948e-09	2.699154845879393e-09
CCN(CCNC(=O)N(CCN[Cu])CCOC(=O)[Au])C(C)C	1.878626135674247e-05	4.387238052921973e-09	6.954727209455305e-09	3.46603744291194e-09
C=C(C)CCN(C)CC(C)(CO[Cu])COC(=O)[Au]	1.6384722109588102e-05	6.222930633982909e-09	1.178082622755828e-08	5.547718293413724e-09
O=C(O)CCC(N[Cu])C(=O)NC(CCCCNC(=O)[Au])C(=O)O	1.5753982184186267e-05	3.9367832117588045e-09	3.6308240209033406e-09	2.1006804805082585e-09
CC(CO[Cu])NC(=O)NCCC(C)(C)NC(=O)[Au]	1.202869270006669e-05	2.6289973600331163e-09	3.2589605250520485e-09	1.8763350876804135e-09
CCCCC(CCC(=O)N(C)CC(CN(C)C(=O)OC(C)(C)C)OC(=O)[Au])O[Cu]	9.62816246672394e-06	4.715719885185829e-09	7.161458836888821e-09	3.5817395295789848e-09
COCC(C)S(=O)(=O)N(C)CC(C)(CO[Cu])COC(=O)[Au]	1.1898833294568884e-05	5.936231101792432e-09	8.027699921044121e-09	3.4184037009480297e-09
COCCN(CCOC)CC(OC(=O)[Au])C(C)O[Cu]	5.269210881271783e-05	1.0144915172562128e-08	2.390398568189857e-08	8.652513787482392e-09
CN(CCCO[Cu])C(=O)CNCCNC(=O)[Au]	2.3462181494304672e-05	3.694063018747868e-09	5.258030488275753e-09	4.0398659064695065e-09
CN(CCOCCN[Cu])C(=O)CC(C)(C)NC(=O)[Au]	1.825059635519047e-05	3.4974386089790905e-09	4.799731573510713e-09	3.369932484422634e-09
CCN(CC(F)(F)F)C(=O)CN(CCC(F)(F)F)CC(CO[Cu])OC(=O)[Au]	1.7751741291751185e-05	5.6221328021783636e-09	1.0188120431027168e-08	3.5446005456489875e-09
COC(=O)C(CCC(NC(=O)[Au])C(=O)OC)N[Cu]	1.2572584118323942e-05	3.7164547552796835e-09	4.245447747486015e-09	2.201115844354736e-09
C=CC(C)(CC(=O)N(C)CC(CNC(=O)C(C)(C)C(=C)Cl)OC(=O)[Au])O[Cu]	1.3088767401689902e-05	3.6919788122011936e-09	5.650796922919019e-09	2.926700622919499e-09
CCCCSC(C)C(=O)N(CC(C)OC(=O)[Au])C(C)CO[Cu]	1.43113686842613e-05	5.154179034019857e-09	8.792368466327117e-09	4.558506726731601e-09
CCN(CC)C(=O)CNC(=O)N(CC(C)O[Cu])C(C)COC(=O)[Au]	1.2301999640602272e-05	3.698553881503593e-09	5.428930100647083e-09	2.6742413516874183e-09
CCCCCCCCCCC(CNCCOCCOCCO[Cu])OC(=O)[Au]	7.582556760866084e-05	1.4050608404306943e-08	3.9627034225946455e-08	1.6647147976704004e-08
CCCCCCCCCCC(CNC(CNC(=O)[Au])C(=O)OC)O[Cu]	1.7819116613782463e-05	7.560816536186649e-09	1.2926882759872332e-08	5.771272756318307e-09
CCCC(C)(CNC(=O)CC(CNC(=O)OC(C)(C)C)OC(=O)[Au])O[Cu]	1.2303701041889025e-05	4.104403034271905e-09	6.24529201842391e-09	2.6143016680235075e-09
CCC(C)CCC(CC(=O)NC(C)C(O[Cu])C(F)(F)F)OC(=O)[Au]	1.2653177196775867e-05	4.551046259999504e-09	7.557272808298766e-09	2.9822647826832335e-09
CCNC(=O)NC(=O)CN(CC(C)OC(=O)[Au])C(C)CO[Cu]	1.874994162680699e-05	4.700154132282316e-09	6.896207174467142e-09	3.3368800848883236e-09
CCCCNC(=O)COC(=O)C(C)(CO[Cu])COC(=O)[Au]	1.6071166482236372e-05	4.62991587486664e-09	7.473021814376793e-09	3.350554989528668e-09
CN(CC(C)(CO[Cu])COC(=O)[Au])C(=O)C(C)(C)C(=O)O	9.818957946570092e-06	4.235096884992703e-09	5.166225396241516e-09	2.594188322112376e-09
CCCCC(NC(=O)OC(C)(C)C)C(=O)N(C)CC(COC(=O)[Au])O[Cu]	1.0268430783485185e-05	5.540250479497505e-09	7.152085539257164e-09	2.8006639421753344e-09
CCCCC(CNC(=O)[Au])NC(=O)NC(CO[Cu])CC(C)(C)C	1.0521749064491671e-05	3.782079904477052e-09	5.236085143996087e-09	2.449445043852482e-09
CC(CNCCCOC(=O)[Au])NC(=O)C(O[Cu])C(C)C	1.7660894653862495e-05	4.894546400584335e-09	6.725966501628403e-09	4.06879210372185e-09
CCCCCCCCC(C#CC(CCCCCCCC)OC(=O)[Au])O[Cu]	1.6224394583870622e-05	1.1380167911196185e-08	2.3501257444538037e-08	9.014111380213098e-09
CN(CC(C)(CO[Cu])COC(=O)[Au])C(=O)CC(N)=O	1.3115233588954647e-05	3.4276660267050165e-09	5.005741285846691e-09	2.270554078038254e-09
CCOCC(C(=O)OC)N(C)CC(CO[Cu])OC(=O)[Au]	2.4219626977395416e-05	7.69799810767254e-09	1.4118578731746582e-08	5.5256223546690025e-09
COC(=O)C(COC(CCO[Cu])C(=O)OC)NC(=O)[Au]	1.872729363194134e-05	5.272180858356205e-09	9.405028371617707e-09	3.92657321742705e-09
CC(CC(=O)NCCN(CCO[Cu])C(=O)CC(C)(C)OC(=O)[Au])C(F)(F)F	1.3716703467246559e-05	3.6447500450590085e-09	5.532529012002134e-09	2.563530860700251e-09
CN(CCNC(=O)[Au])CCNC(=O)C(CCCCNC(=O)C(F)(F)F)N[Cu]	2.1130070204749447e-05	4.198787542383806e-09	5.186700847693169e-09	2.62764989588762e-09
O=C([Au])OCC(Br)(CO[Cu])[N+](=O)[O-]	1.600810852927273e-05	2.98223044828872e-09	4.809895599948964e-09	2.7770675899464115e-09
CCC(COC(=O)[Au])C(=O)NCC(C)(CC)O[Cu]	1.1184731682587978e-05	3.7824748583303486e-09	5.470246538635467e-09	2.7294758117540527e-09
CC(C)CCN(CCC#N)CC(CC(C)(C)OC(=O)[Au])O[Cu]	2.17268431939426e-05	6.9167320229249514e-09	1.2047934839263978e-08	5.020952351864281e-09
CCC(CC(C)COC(=O)[Au])NCC(CC(C)(C)C#N)O[Cu]	1.6719308063821953e-05	6.2641896841940045e-09	1.121794096029562e-08	5.170288771126161e-09
CC(NCC(O[Cu])C(F)(F)C(F)(F)F)C(C)(C)COC(=O)[Au]	1.1086026183631096e-05	5.40395470269659e-09	8.138756964692258e-09	3.3644280877255673e-09
CN(C)C(=O)CC(=O)N(CCNC(=O)CC(C)(C)OC(=O)[Au])CCO[Cu]	1.0480380007692808e-05	2.7752058352593523e-09	4.1869227683205e-09	2.285245697731442e-09
CCOCCC(CNC(CC)C(OC(=O)[Au])C(F)(F)F)O[Cu]	2.4190560992048727e-05	7.593176412987492e-09	1.7028950379583803e-08	6.160075002715431e-09
C=CC(C)(CC(=O)NCC(CNC(=O)CCC(F)(F)F)O[Cu])OC(=O)[Au]	1.6958490013647727e-05	3.7111738554906736e-09	5.922843399384405e-09	2.418839488394569e-09
CSC(C)CNC(=O)NCC(C)(CO[Cu])COC(=O)[Au]	1.614659417687966e-05	4.3577554027507335e-09	7.311823509694457e-09	3.1678951572010563e-09
CC(C)C(C)(O[Cu])C(=O)NCC(C)(C)CNC(=O)C(C)(OC(=O)[Au])C(C)C	8.891568528477771e-06	3.744178973147492e-09	4.499872410988843e-09	2.341934260496043e-09
CCN(CC)C(=O)CC(C)NC(CO[Cu])COC(=O)[Au]	1.3310572031606966e-05	5.27113573851949e-09	8.121067121575375e-09	3.722215814768703e-09
CCC(CO[Cu])NCC(CC)(CC)CNC(=O)[Au]	1.370528244135048e-05	5.102699578594397e-09	9.099555957018098e-09	4.2739643962027366e-09
CC(CCCC(F)(F)F)N(CCO[Cu])CCOC(=O)[Au]	2.476338957595622e-05	7.2786762044072576e-09	1.615725837678398e-08	7.123977678138286e-09
CCCCC(CC)COCC(CNCCCCC(NC(=O)[Au])C(N)=O)O[Cu]	2.2589121949286315e-05	7.955915649793849e-09	1.136649721861757e-08	5.109776445318495e-09
CNS(=O)(=O)CCNC(=O)C(CNC(=O)[Au])N[Cu]	1.041134433112601e-05	3.2513595620239665e-09	2.9353084851588237e-09	1.3353616510606878e-09
CC(CCCCOC(=O)[Au])NCC(C)(C)CCO[Cu]	1.6624232724773272e-05	7.310188065913978e-09	1.2068807770711398e-08	8.819630486438055e-09
CC(CCNC(=O)CC(C)(C)OC(=O)[Au])NCC(CC(F)(F)F)O[Cu]	1.4934839852839299e-05	4.07643479577939e-09	6.434770320126096e-09	3.186945230972553e-09
CC(C)CC(CNC(=O)[Au])NC(=O)N(C)CCCCCO[Cu]	1.3636504495720842e-05	4.7879499286512296e-09	5.739879167674907e-09	4.4651972644099915e-09
O=C([Au])NCCC(CCN[Cu])C(=O)O	1.8071358020213062e-05	3.513277060221229e-09	4.040519899491057e-09	2.3357529176036806e-09
CC(CCNC(C(C)C)C(O[Cu])C(F)(F)F)OC(=O)[Au]	1.431432653457232e-05	6.378758352260195e-09	1.1156940834200561e-08	4.855361272913034e-09
CC(C)C(N[Cu])C(=O)NCCC(=O)NC(COC(=O)[Au])CN(C)C	1.6208260945027706e-05	3.2632748209130345e-09	4.63361344135343e-09	2.0892429723878185e-09
CCCS(=O)(=O)NC(CCO[Cu])CCOC(=O)[Au]	1.113117062709752e-05	5.832825716446698e-09	7.78140375122881e-09	3.910491984200665e-09
CC(C)OCCNC(=O)CC(CN[Cu])OC(=O)[Au]	2.5141848784494413e-05	5.193910359861797e-09	1.0150706017107172e-08	3.3917907386818206e-09
CCOCC(CNCCC(C)COC(=O)[Au])O[Cu]	3.270277903897394e-05	8.130032842574842e-09	1.953767495305282e-08	8.829706137260396e-09
CCN(CCNC(=O)NC(CO[Cu])COC(=O)[Au])C(C)C	1.8345181379537578e-05	5.5822219485727275e-09	8.065562297728399e-09	3.228740192598412e-09
CCCCC(CNC(=O)[Au])NC(=O)C(CC(C)C)N[Cu]	1.2252513508548592e-05	3.5037704857747318e-09	4.741196989862158e-09	2.1568989548333614e-09
CC(CCO[Cu])NC(=O)C(CC(F)F)NC(=O)[Au]	1.3462551262215562e-05	3.355252433347412e-09	4.459514701665723e-09	2.2401670240786494e-09
CC(C)C(CNC(=O)[Au])CN(C)CCN[Cu]	2.0444493705262473e-05	4.2946497426702324e-09	6.6374154207876876e-09	3.89279469731392e-09
CC(C)N(CC(COC(=O)[Au])O[Cu])S(=O)(=O)N(C)C	1.0780382987099147e-05	5.809766793824556e-09	6.48600680513382e-09	2.9897185082008115e-09
CCC(CC)(CCO[Cu])NC(=O)C(CNC(=O)OC(C)(C)C)OC(=O)[Au]	1.179998621624489e-05	4.4140352798055595e-09	5.6467050059139645e-09	2.553335597364075e-09
CC(CCN(C)C(=O)NCCCC(C)(C)CO[Cu])OC(=O)[Au]	1.0985766147081247e-05	3.885078067313943e-09	4.954759739222933e-09	4.047568431267533e-09
CSCCC(NC(=O)C(CCCCN[Cu])NC(=O)[Au])C(=O)O	1.66379980859543e-05	5.1522158580122085e-09	4.94780585292947e-09	2.7338057334834415e-09
CC(C)CCC(NC(=O)OC(C)(C)C)C(=O)N(CC(C)OC(=O)[Au])C(C)CO[Cu]	1.1355902367026365e-05	4.728584997558937e-09	6.521828886248498e-09	2.9381502445425964e-09
CCN(CCCOC(=O)[Au])C(=O)C(=O)NCCCC(C)(C)CO[Cu]	1.3508622330689802e-05	4.0444991641543465e-09	4.763852431471218e-09	4.339113397095571e-09
CC(C)C(O[Cu])C(C)(C)CNC(=O)CC(C)(C)OC(=O)[Au]	8.891949550209757e-06	3.2370544152262695e-09	5.134456750738257e-09	2.4936118321824765e-09
COC(=O)C(NCC(C)(OC(=O)[Au])C(F)F)C(C)O[Cu]	1.3224073670562625e-05	5.108929973677928e-09	6.836372208559856e-09	3.2862136859244535e-09
CCCC(=O)NC(CNC(=O)CC(C)(C)O[Cu])COC(=O)[Au]	1.353148560914276e-05	3.314333450133498e-09	4.9459594337356e-09	2.3406142782868224e-09
CCOC(=O)CN(CCCNC(=O)[Au])C(=O)CCCCCCCN[Cu]	2.2539369331813e-05	4.839994297976133e-09	6.612414963550058e-09	5.076714025362121e-09
CCCNC(=S)NC(COC(=O)[Au])C(C)O[Cu]	1.1493989604255509e-05	4.551974809287541e-09	7.332025217679945e-09	3.332701369864293e-09
O=C([Au])NCC(F)(F)CNC(=O)CCCN[Cu]	1.956147865161822e-05	2.5428222329974423e-09	3.7045989559885323e-09	2.0852829869680046e-09
CCCCC(CCC(=O)NC(CC)C(C)(C)OC(=O)[Au])O[Cu]	1.1310015236660443e-05	4.726512382562241e-09	7.0245822181344675e-09	3.591164919633785e-09
CCN(CCS(C)(=O)=O)CC(O[Cu])C(C)OC(=O)[Au]	1.2959477141624233e-05	5.678427692869832e-09	8.386575479521486e-09	3.107079388591634e-09
COC(=O)CS(=O)(=O)NC(C)(CO[Cu])COC(=O)[Au]	1.3875556813891314e-05	3.8097938815564866e-09	4.895812761189324e-09	2.2532143061363385e-09
COC(=O)C(SCC(CO[Cu])OC(=O)[Au])C(C)C	1.5653570372068502e-05	6.42819584868872e-09	1.2138028419623707e-08	4.625814360246079e-09
CCC(CC)(CN(C)C(=O)C(=O)N(C)CC(CC)(CC)OC(=O)[Au])O[Cu]	8.154859068403215e-06	3.487723117772066e-09	4.380100748448504e-09	3.0454943630767566e-09
CC(C)(CCCNC(=O)CNCCNC(=O)[Au])O[Cu]	2.2193713735007357e-05	3.973637083425208e-09	5.0979415289101435e-09	3.284386436805647e-09
CSCC(CNCC(C)(C)CCOC(=O)[Au])O[Cu]	1.5777567250754637e-05	6.144357124858248e-09	1.1547081204823694e-08	6.4983567533440795e-09
CC(C)(C)OC(=O)CCCCCNC(=O)NC(CO[Cu])COC(=O)[Au]	1.5590582796805578e-05	5.80123555445364e-09	7.667625269852894e-09	3.303862769482722e-09
CSC(COC(=O)[Au])C(C)NC(=O)C=C(C)C(=O)NC(C)C(CO[Cu])SC	1.196964637428624e-05	3.4945688390198647e-09	4.618094333758224e-09	3.2930130363776866e-09
CCCC(OC(=O)[Au])C(CO[Cu])NC(=O)CNC(=O)NC	1.3455548004991899e-05	4.138678109917669e-09	5.642369197924058e-09	2.306842531786722e-09
CC(C)COCC(CNC(C(C)C)C(O[Cu])C(F)(F)F)OC(=O)[Au]	1.4953662688835536e-05	7.228493419589482e-09	1.4103557061967563e-08	5.32988268547486e-09
CCNC(=O)CN(C)C(=O)C(N[Cu])C(C)(C)OC(=O)[Au]	9.79421041509382e-06	3.2261246981946703e-09	3.9579581698324316e-09	1.648934861942199e-09
CC(CCNC(=O)C(=O)N(C)CCC(C)OC(=O)[Au])N[Cu]	1.2085355498975835e-05	2.815342912156971e-09	3.735205496461961e-09	2.9811401935343564e-09
CC(C)(CC(=O)N(CCOC(=O)[Au])CC(F)F)O[Cu]	1.2160941239196588e-05	3.060748885310836e-09	4.829995209405463e-09	2.8124123735573368e-09
CCC(C(=O)NCC(CC)(CC)O[Cu])C(C)OC(=O)[Au]	1.0781308915404706e-05	4.269079574379777e-09	6.28103552870986e-09	2.9663691782755237e-09
CCC(COC(=O)[Au])C(=O)NOCCO[Cu]	2.6030852421325827e-05	4.217816680328619e-09	7.69550810642414e-09	3.844267499552198e-09
CCC(C)(CC)C(=O)N(C)CC(CO[Cu])OC(=O)[Au]	8.47842748403114e-06	5.134343846879485e-09	7.2947783415736135e-09	3.2467843953501154e-09
CC(C)(NS(=O)(=O)CCNC(=O)[Au])C(C)(C)O[Cu]	7.659151498832743e-06	2.924547974793691e-09	2.8275988737035376e-09	1.5111716586813902e-09
COCCCN(CCO[Cu])C(=O)NC(C)CC(C)NC(=O)[Au]	1.755011634984388e-05	3.776185323678924e-09	6.187581039693409e-09	3.5928741074070528e-09
COCC(CCNC(=O)CCCCCO[Cu])OC(=O)[Au]	3.1336998008394154e-05	6.397292379403348e-09	1.1530975250714238e-08	6.5951176908385495e-09
CC(CCCNC(=O)C(CNC(=O)OC(C)(C)C)OC(=O)[Au])CO[Cu]	1.4019974057024403e-05	4.9020614379546575e-09	6.397194423591335e-09	3.0820625612581622e-09
CC(C)C(NS(C)(=O)=O)C(=O)N(C)CC(COC(=O)[Au])O[Cu]	8.300489795665255e-06	4.443445317843821e-09	5.065205852500164e-09	2.1639267221048825e-09
CC(C)N(C(=O)CC(CCCCN[Cu])NC(=O)[Au])C(C)C	1.4559306539443247e-05	4.566638145107433e-09	5.732194261229741e-09	3.1888243671783632e-09
CCC(C)C(NC(=O)[Au])C(=O)NC(CCN[Cu])C(F)(F)F	1.2522136684910506e-05	3.3643665005776663e-09	4.079479921990148e-09	1.7546778748691673e-09
CC(C)(C)NCC(CNC(COC(=O)[Au])C(F)(F)F)O[Cu]	1.580633965305748e-05	5.878693936149244e-09	9.334328697668845e-09	3.838160220454447e-09
CCC(CC)(CN(C)C(=O)C(CCOC)N[Cu])OC(=O)[Au]	1.1636122910976746e-05	4.140399524144041e-09	6.09942295672171e-09	2.9811498036104185e-09
CCCN(CCO[Cu])C(=O)C(OC(=O)[Au])C(C)C	1.0774307842304432e-05	3.9134428862369676e-09	6.506405104331023e-09	3.4142066193251155e-09
CC(C)=C(C)C(=O)N(C)CC(CO[Cu])OC(=O)[Au]	6.521645230117584e-06	4.351666451843119e-09	5.445465363398984e-09	3.142861189562619e-09
CCCC(C(=O)N(C)CC(COC(=O)[Au])O[Cu])C(C)C	9.31161390125272e-06	5.651590676548353e-09	8.76427507817737e-09	3.5839653316441175e-09
C=C(CO[Cu])C(=O)NCCC(C)(C)COC(=O)[Au]	1.3134075244155717e-05	3.3421943446320116e-09	4.5767511569998475e-09	3.5938500282878187e-09
CC(C)CC(C)(NC(=O)[Au])C(=O)N(CCO[Cu])CC(F)(F)F	1.1792348895450589e-05	3.5540898263385458e-09	5.140667920550856e-09	2.6311426837533515e-09
CCCCCC(CNC(C)CCO[Cu])OC(=O)[Au]	1.8951793253925293e-05	8.012807511830556e-09	1.702810698030726e-08	8.696817367109654e-09
CCCN(CC(F)(F)F)C(=O)C(COC(=O)[Au])N[Cu]	1.1846638331731948e-05	3.8655567188128894e-09	5.85464679977387e-09	2.133794542397408e-09
CCN(CC(CN(C)CCOC)OC(=O)[Au])CC(O[Cu])C(F)(F)F	3.4755334284001774e-05	8.018903182785921e-09	1.7835033934420524e-08	6.617593710813688e-09
COC(=O)CS(=O)(=O)NC(CO[Cu])C(C)OC(=O)[Au]	1.4308308323490987e-05	4.06049845893367e-09	5.9756451501377895e-09	2.490150810608248e-09
CNS(=O)(=O)CC(=O)NCC(COC(=O)[Au])O[Cu]	1.2718363989810022e-05	3.6642652164110523e-09	4.6047536414431505e-09	1.922071769313467e-09
CCCC(CCNC(=O)CC(C)(C)OC(=O)[Au])O[Cu]	1.2193849485077121e-05	3.5839492395292264e-09	6.058367303890548e-09	3.1820148345813155e-09
CCCCC(CCC)NC(=O)C(COC(=O)[Au])N[Cu]	1.280211370010566e-05	5.223050200403313e-09	7.127200066837709e-09	2.6241354605103134e-09
CCC(CNCC(=O)CCOC(=O)[Au])O[Cu]	3.244955011051365e-05	4.754389958496595e-09	1.347280146274873e-08	6.177467226431161e-09
CC(C)(C)OC(=O)NCC(=O)NCC(=O)N(CCC(F)(F)F)CC(CO[Cu])OC(=O)[Au]	1.3919012985332216e-05	4.447468696645087e-09	6.590952776865086e-09	2.2876503680330065e-09
CNC(=O)C(COC(=O)[Au])NCC(CC(C)(C)C#N)O[Cu]	1.4865944257306923e-05	4.808583922113086e-09	6.874415848150508e-09	2.9176302292029366e-09
C=CCCC(COC(=O)[Au])NC(=O)NC(C)CCCCN[Cu]	1.7608106243822172e-05	4.3972079045636064e-09	5.604060949428675e-09	3.616454454681777e-09
COCC(C)(CNC(=O)C(C)OC(=O)[Au])NC(=O)C(C)O[Cu]	1.4210221582140592e-05	3.3775446581002316e-09	4.619555615383131e-09	2.203880792968336e-09
NC(=O)NCCCCC(=O)NC(CO[Cu])COC(=O)[Au]	2.2143669455770216e-05	4.61033942033853e-09	5.901297376031063e-09	2.455612865051865e-09
COCCC(NC(=O)OC(C)(C)C)C(=O)N(CC(C)OC(=O)[Au])C(C)CO[Cu]	1.3885711251089024e-05	5.0573056264735185e-09	7.265551742497705e-09	3.2250774600484116e-09
CC(NC(=O)C(C)(C)C)C(=O)N(C)CC(CN(C)CCCO[Cu])OC(=O)[Au]	1.2914677630187406e-05	5.527443346822355e-09	6.8005572336807285e-09	3.6236037464175425e-09
C=C(COC(=O)[Au])C(=O)NCC(O[Cu])C(F)(F)F	1.646554613051571e-05	3.5856549930541117e-09	5.159202804402123e-09	2.797437549240249e-09
CC(C)C(COC(=O)[Au])NCC(C)(O[Cu])C(F)(F)F	1.271686497310206e-05	5.426799795964183e-09	8.675002327820032e-09	3.6927414392109764e-09
CCCN(CCO[Cu])C(=O)C(C)(COC)OC(=O)[Au]	1.563951820705424e-05	4.531814242756381e-09	7.376315770052187e-09	4.089158551008919e-09
CC(C)CCCC(C)N(CCC(C)C)C(=O)C(O[Cu])C(C)(C)OC(=O)[Au]	9.85550970638161e-06	6.326369443689532e-09	8.491331773973241e-09	3.5123355547018693e-09
CC(=O)CC(C)(C)NCC(COC(=O)[Au])O[Cu]	1.569963732671662e-05	5.4616083020000685e-09	1.0051623198772032e-08	3.879582574587799e-09
CCCCC(C)(F)C(=O)NC(CO[Cu])C(C)OC(=O)[Au]	1.3129084998947724e-05	5.655785107357762e-09	8.134061655565237e-09	3.4476665081785933e-09
CSCCC(CC(=O)NCC(F)(F)CN[Cu])NC(=O)[Au]	1.670975645155038e-05	2.7034142582252925e-09	4.489884819021683e-09	2.3598853271189195e-09
CC(C)=CC(=O)NC(CO[Cu])C(C)OC(=O)[Au]	8.709145375955691e-06	4.3520101542384435e-09	5.046873857120996e-09	2.804020923525788e-09
CN(CC(CNC(=O)OC(C)(C)C)OC(=O)[Au])C(=O)CO[Cu]	1.1151837180589144e-05	3.516571888289091e-09	5.278453499579525e-09	2.398567252567761e-09
CCC(C)CC(C)NC(=O)C(CN[Cu])NC(=O)[Au]	1.3225083720870485e-05	3.7795322026391995e-09	4.845947446778155e-09	1.8316171444803839e-09
CC(CCNCC(C)O[Cu])CCOC(=O)[Au]	2.61883749336233e-05	7.65779965403471e-09	1.527738207087316e-08	9.343350909266938e-09
O=C(O)CNC(=O)CNC(=O)C(CO[Cu])NC(=O)[Au]	1.6556850601303997e-05	3.1656806380547344e-09	3.84632696876616e-09	1.4734499894741727e-09
CC(C)C(=O)NC(CO[Cu])C(=O)NCC(CC(=O)O)OC(=O)[Au]	1.5388374960831433e-05	3.852116827573206e-09	4.8741444973865246e-09	2.1024443054685044e-09
CC(C)CC(CCO[Cu])CNC(=O)NC(CCOC(=O)[Au])C(F)(F)F	1.5233246858841562e-05	4.754908892979868e-09	7.032328505408555e-09	3.5566591756742462e-09
CC(CNCC(CN(C)C(=O)CS(=O)(=O)N(C)C)OC(=O)[Au])O[Cu]	1.3451697116070325e-05	4.275335490602547e-09	6.288066123911449e-09	2.84810338523053e-09
CC(C)(C)C(N[Cu])C(=O)NC(CCNC(=O)[Au])C(F)(F)F	1.0446007660797375e-05	3.248651314627133e-09	3.6679389621348005e-09	1.614911398800909e-09
CCC(CNCCN(C)CCOC(=O)[Au])O[Cu]	4.797583917647437e-05	7.3416351838132955e-09	1.6497331071833772e-08	9.623177578620093e-09
O=C([Au])OCC=CC=CCO[Cu]	1.5571427928686956e-05	3.7261737327429574e-09	8.211140436423773e-09	5.709402357132143e-09
CC(C)C(O[Cu])C(=O)N(CCNC(=O)COC(C)(C)C)CCOC(=O)[Au]	1.6406531247336766e-05	4.659573857554017e-09	7.042366127892591e-09	2.995572948231181e-09
CC(CO[Cu])(COC(=O)[Au])C(=O)OCCCF	1.616894560494032e-05	4.904740673105032e-09	8.630883410057187e-09	4.3600382571332404e-09
CCCC(O[Cu])C(COC(=O)[Au])NC(=O)CN(CC(C)C)C(=O)OC(C)(C)C	1.1446001012775181e-05	5.221704606451411e-09	7.617553270836686e-09	2.9815438434026415e-09
CC(CN(CCO[Cu])C(=O)NCC(F)F)OC(=O)[Au]	1.7026343073821673e-05	3.8505724569021425e-09	5.7583028200043415e-09	3.1346055629818338e-09
CCC(OC(=O)[Au])C(C)C(=O)NCCCCO[Cu]	1.7029874206549702e-05	5.188891623434295e-09	7.0363802347543e-09	4.624223857428576e-09
CC(CNC(=O)[Au])CNC(=O)C(CN(C)C)N[Cu]	1.76108752224065e-05	3.2370085759524167e-09	3.9759361372015644e-09	1.937633569429959e-09
CN(CCCOC(=O)[Au])CCNC(=O)CC(C)(C)O[Cu]	2.0471734004745962e-05	4.052903842734738e-09	6.422415515607557e-09	4.378687486006168e-09
C=C(C)C(COC(=O)[Au])N(C)CC(CN(C)C(=O)OC(C)(C)C)O[Cu]	1.0830652206252187e-05	5.4874856809089295e-09	8.566751908546113e-09	4.1625316624129024e-09
CSCC(C)NC(=O)N(CC(C)O[Cu])C(C)COC(=O)[Au]	1.3394353915470992e-05	3.9580392811292895e-09	6.1309376571898866e-09	3.4326660124397673e-09
C=C(Cl)CC(N[Cu])C(=O)NCCCCCCNC(=O)[Au]	2.070427988898446e-05	5.109811742525637e-09	5.1062156224181965e-09	3.834545540673785e-09
CC(C)(NS(C)(=O)=O)C(=O)N(CCOCCO[Cu])CCOC(=O)[Au]	1.7944137151158702e-05	5.338667829367926e-09	6.420607178487759e-09	3.931377972645954e-09
CC(C)CN(CC(C)C)C(=O)COC(=O)C(C)(CO[Cu])COC(=O)[Au]	1.2012210939817415e-05	4.7587884626693135e-09	8.092755134839325e-09	3.4899403173031544e-09
C=CCNC(=O)COC(=O)C(C)(CO[Cu])COC(=O)[Au]	1.8334513474879546e-05	4.2471280003835895e-09	6.582868050253401e-09	3.1926697690494573e-09
CCC(CNCC(COC(C)C)OC(=O)[Au])N[Cu]	2.289576927657796e-05	6.08737140640033e-09	1.2293908316881742e-08	4.974806006310167e-09
CCNS(=O)(=O)N(CC(COC(=O)[Au])O[Cu])C(C)C	1.2251932909982137e-05	5.6848570696329615e-09	6.863146193521211e-09	2.91230764321466e-09
CC(C)CC(CC(=O)NOCC(C)N[Cu])NC(=O)[Au]	1.5587044310139137e-05	2.7074665516061727e-09	4.775310879215858e-09	2.1676626772333624e-09
CC(OC(=O)[Au])C(CNC(=O)CC(C)(C)CC(=O)O)O[Cu]	1.3575675860337405e-05	4.601684083369738e-09	6.234740038442091e-09	2.5480438639463224e-09
O=C([Au])NCC(CC(F)(F)C(F)(F)C(F)(F)C(F)(F)C(F)(F)C(F)(F)C(F)(F)C(F)(F)C(F)(C(F)(F)F)C(F)(F)F)O[Cu]	1.1093806587540721e-05	6.249717690100911e-09	9.76030973846813e-09	2.157987377107511e-09
CCC(C)(CNCC(C)(CNC(=O)OC(C)(C)C)OC(=O)[Au])O[Cu]	1.1904089680237872e-05	5.0864508230806575e-09	6.778893328813613e-09	3.146678697220782e-09
CC(C)CCC(CO[Cu])(COC(=O)[Au])C(C)C	1.0017204732198618e-05	5.948959468550985e-09	1.1799314037904557e-08	4.951981345568952e-09
CC(C)N(CC(COC(=O)[Au])O[Cu])C(=O)NCCCCS(N)(=O)=O	1.25112061465379e-05	4.735651447141715e-09	5.9744399454962e-09	2.4280822827182304e-09
CCCC(O[Cu])C(COC(=O)[Au])NCC(CC(F)F)NC(=O)OC(C)(C)C	1.2878610244414906e-05	6.461587206488079e-09	9.09931814922904e-09	3.473615147854106e-09
C=CC(C)=CCC(=O)NCCN(CCO[Cu])C(=O)CC(C)(C=C)OC(=O)[Au]	1.2909411363851189e-05	3.285723394728303e-09	4.8601256799090515e-09	2.9656981754890375e-09
CCC(=CC(=O)NC(CNC(=O)CC(C)(C)OC(=O)[Au])CO[Cu])CC	1.1806344460660191e-05	3.3567990994305465e-09	4.882600036099235e-09	2.4450508746299287e-09
C=CCCOCC(=O)NCC(OC(=O)[Au])C(C)O[Cu]	3.086341012834398e-05	6.7752893935157915e-09	1.3330632625198007e-08	4.854319419660497e-09
CC(O[Cu])C(NC(=O)OC(C)(C)C)C(=O)NCCC(OC(=O)[Au])C(=O)O	1.2906603546781657e-05	4.15911951233582e-09	5.001852722960519e-09	2.119436698663833e-09
CCC(CCNC(=O)C(C)CNC(=O)[Au])O[Cu]	1.4638351454756725e-05	3.4300859295300828e-09	5.425892686266501e-09	2.7572386014200547e-09
CCN(CCCCCOC(=O)[Au])CCCO[Cu]	4.365165659746215e-05	1.1243257829889362e-08	2.3598000174235644e-08	1.5309043602823196e-08
CCCC(CCNC(=O)C(CCOC)N[Cu])OC(=O)[Au]	1.739872885340625e-05	4.967862877761876e-09	8.089081293446172e-09	3.5744201526243887e-09
CN(CC(C)(C)NC(=O)[Au])C(=O)CNC(=O)CN[Cu]	1.1408645354454407e-05	1.7973843254708494e-09	2.5007990747839065e-09	1.374477389549379e-09
CCC(NC(=O)NCC(N[Cu])C(C)C)C(OC(=O)[Au])C(F)(F)F	1.1675537148802504e-05	3.4942586585880636e-09	4.99058262220749e-09	1.926265072606859e-09
CCCCCCCCC(CNC(C(=O)OC(C)(C)C)C(C)O[Cu])OC(=O)[Au]	1.3721611216137464e-05	8.298401244154992e-09	1.1581661565234645e-08	5.304094462865252e-09
CCCCCCC(=O)NC(CO[Cu])C(C)OC(=O)[Au]	1.559055120603127e-05	6.3498300240525405e-09	9.677633923563484e-09	4.069584307804676e-09
CN(CC(C)(CO[Cu])COC(=O)[Au])C(=O)C(C)(C)S(C)(=O)=O	7.778388488191756e-06	4.003306115545481e-09	4.632534901753809e-09	2.242532779902165e-09
CCN(C)C(=O)CNC(=O)C(=O)N(CCC(F)(F)F)CC(CO[Cu])OC(=O)[Au]	1.1866558101953693e-05	4.217153410957226e-09	6.0266115558739256e-09	2.452488897552739e-09
CC(C)(C)OC(=O)CCNC(=O)CC(CN[Cu])OC(=O)[Au]	1.5422908782641455e-05	4.60663231716655e-09	6.548514598240903e-09	2.5741817085356395e-09
CCCCCCCCC(C=CC=CC=CC(CCCC(=O)O)O[Cu])OC(=O)[Au]	1.4555562720599983e-05	8.168633290905119e-09	1.1791824041829585e-08	5.789552546760892e-09
CCC(C)C(CNC(=O)NCC(C)(C)N[Cu])OC(=O)[Au]	1.0995013324385456e-05	3.044667349840859e-09	4.332114233365945e-09	2.0062941184556615e-09
C=CCCC(CO[Cu])NC(C)CCOC(=O)[Au]	2.205309406969035e-05	6.826822324327173e-09	1.3311527386640365e-08	8.25265519143034e-09
CCC(CCNC(=O)[Au])N[Cu]	1.5284563832239508e-05	2.9031882667987185e-09	3.885759791199406e-09	2.2053630811580318e-09
CN(CC(O[Cu])C(C)(C)OC(=O)[Au])OCC(F)(F)F	2.4023841837786265e-05	6.612162831624147e-09	1.1542729281201114e-08	4.038990205382281e-09
CC(C)C#CC(=O)NCC(CO[Cu])NCCCOC(=O)[Au]	1.252428062318268e-05	5.788248927872505e-09	8.20187771625419e-09	4.3831738859801574e-09
CCC(C)C(NC(C)=O)C(=O)NCC(COC(=O)[Au])O[Cu]	1.2813401951165365e-05	4.455927335312243e-09	5.857359769633957e-09	2.243244698250117e-09
O=C(CO[Cu])NC(CCOC(=O)[Au])C(F)(F)F	1.700837881477832e-05	3.500433246164405e-09	5.061081722237431e-09	2.405672479686203e-09
CC(C)C(CNCCCCC(NC(=O)[Au])C(N)=O)O[Cu]	2.1807452239470606e-05	6.220877508508107e-09	7.250691044153018e-09	3.734748831007037e-09
CC(C)SCCN(CCO[Cu])CCOC(=O)[Au]	4.3887451243820076e-05	8.332489019068479e-09	2.059020781818319e-08	9.865932049910967e-09
CCC(C)C(NC(=O)[Au])C(=O)NCC(C)(CO[Cu])OC	1.2351042894475106e-05	3.946898426834038e-09	5.441221432016209e-09	2.3947423798839617e-09
CCCCCCCCCCS(=O)(=O)NC(CO[Cu])COC(=O)[Au]	1.2963258757531585e-05	7.478330420665478e-09	1.0665118862150025e-08	4.4314698614345644e-09
CCOCC(C)(C)CNC(=O)N(CC(CO[Cu])OC(=O)[Au])C(C)C	1.3319890358734337e-05	5.854941363154206e-09	9.350474280872767e-09	3.651941819468679e-09
C=CCN(CCN(CC(COC(=O)[Au])O[Cu])C(C)(C)C)C(=O)OC(C)(C)C	1.2124367451587842e-05	6.382091847117972e-09	8.993962034854655e-09	3.808524028838088e-09
C=CCC(C)(C)C(=O)N(C)CC(CN(C)CC(C)O[Cu])OC(=O)[Au]	1.2477295482476385e-05	5.695198951837264e-09	8.499168315705747e-09	4.523468287788887e-09
CCC(NC(=O)[Au])C(=O)NC(CN[Cu])CC(C)C	1.2090578190393705e-05	2.9175371851141323e-09	4.035682113633831e-09	1.7768845042200693e-09
CC(C)CC(CC(C)C)NCCCN(CCO[Cu])CCOC(=O)[Au]	2.1355723536380747e-05	8.82166496837543e-09	1.686955629980933e-08	8.785775465839781e-09
CC(C)C(NC(=O)[Au])C(=O)NCC(=O)NCC(F)(F)CN[Cu]	1.363084282348773e-05	2.208424466914386e-09	3.2527609684303783e-09	1.4482985637544393e-09
COCCCN(CCO[Cu])C(=O)C(COC(=O)[Au])NC(=O)OC(C)(C)C	1.6062795120211395e-05	4.810488713148401e-09	7.260933345431865e-09	3.230006899405497e-09
CC(CC(C)(C)OC(=O)[Au])NC(=O)CCO[Cu]	1.2676831565978535e-05	3.1210016624565108e-09	4.432171940991354e-09	2.7055063027337452e-09
COCC(C)C(=O)NCC(CO[Cu])NCCOC(=O)[Au]	2.75997761689133e-05	6.307719902232792e-09	1.0265637396069247e-08	4.712858493563455e-09
CCC(C)C(NC(=O)CSCC(CO[Cu])OC(=O)[Au])C(=O)O	1.717963094394918e-05	5.789887162958801e-09	7.904660827534457e-09	3.1049921032677157e-09
O=C(CCC(F)(F)F)NCC(CO[Cu])NCC(CC(F)(F)F)OC(=O)[Au]	1.9361148677854485e-05	5.341655800298293e-09	9.215279458973504e-09	3.284423871786262e-09
CCOCCC(CNC(CO[Cu])CC(F)F)OC(=O)[Au]	3.2622451189564206e-05	7.952231235203035e-09	1.8481257580253228e-08	7.262848749954282e-09
CC(C)(CC(=O)NC(C)(C)C(C)(C)O[Cu])OC(=O)[Au]	7.878498197685713e-06	3.058592364382048e-09	3.4556639309369015e-09	1.9921383682888604e-09
CC(C)CC(CNC(=O)C(NC(=O)OC(C)(C)C)C(C)(C)OC(=O)[Au])O[Cu]	1.0482227713926583e-05	4.4110507048026985e-09	5.609163508689595e-09	2.333517703184991e-09
CC(C)(CCC(=O)NCC(C)(C)OCCO[Cu])NC(=O)[Au]	1.6632722813259437e-05	3.859668451120791e-09	5.646376714483559e-09	3.2459983893853418e-09
CCCCCCC(CC)C(=O)NCC(CNC(=O)[Au])O[Cu]	1.526299844586915e-05	6.421822537838975e-09	9.533678668629554e-09	3.6348190875498926e-09
CC(C)(CC(=O)O)CC(=O)NC(CO[Cu])COC(=O)[Au]	1.409880357587649e-05	4.378163741819089e-09	5.682354837884466e-09	2.52185783272839e-09
CCC(CC)CS(=O)(=O)N(CCO[Cu])CCOC(=O)[Au]	1.3165610121209755e-05	6.028204821468712e-09	8.710029982894574e-09	4.241052025153182e-09
CCC(C)CONC(=O)NC(C)(CO[Cu])COC(=O)[Au]	1.6784619096931148e-05	4.510300210974477e-09	7.552818527924767e-09	2.853161466469293e-09
CCCC(C)(N[Cu])C(=O)NCC(C)CCCOC(=O)[Au]	1.3178159510149848e-05	4.591803555566244e-09	5.860026770223956e-09	3.7149865863634623e-09
CCCCN(CCO[Cu])C(=O)C(COC)NC(=O)[Au]	1.651784475401364e-05	4.076230178746686e-09	6.812131140742668e-09	3.291082733311944e-09
O=C([Au])OCCN(CCO[Cu])S(=O)(=O)CCOCC(F)(F)F	2.7042301467795168e-05	6.323164786407709e-09	1.216892767727647e-08	4.5253700681319476e-09
O=C(CCO[Cu])CNCC(OC(=O)[Au])C(F)(F)F	3.2649328984779426e-05	4.757870311465445e-09	1.1785497226571383e-08	4.648206353762772e-09
CC(OC(=O)[Au])C(CO[Cu])NC(=O)C(C)(C)Br	1.4580103267491966e-05	4.599651733983094e-09	6.1354419299316515e-09	2.7522767409877925e-09
COC(=O)C(C)N(C)C(=O)C(CN[Cu])OC(=O)[Au]	1.0416746610798691e-05	3.564453471217919e-09	5.265155474865599e-09	2.103979965179306e-09
C=CCCCCCCN(CCN[Cu])CCNC(=O)[Au]	3.224352465417453e-05	6.592363558373638e-09	1.0558968152965002e-08	6.400934748570389e-09
CCCC(O[Cu])C(COC(=O)[Au])NC(=O)C(NC(C)=O)C(C)C	1.1923452062805564e-05	4.7842041120130735e-09	6.034452873698105e-09	2.4133957855473666e-09
CCC(OC(=O)[Au])C(C=CCC=CCCCCCCCCC(=O)O)O[Cu]	1.720489553469255e-05	8.91169695986081e-09	1.4829270595704941e-08	6.003788712611178e-09
CCC(C)(C)CCN(CCCOC(=O)[Au])CCO[Cu]	1.906083798872252e-05	8.345011893845118e-09	1.5009623894772196e-08	8.648843327505812e-09
CC(C)C(CO[Cu])NC(=O)CNC(=O)CNC(=O)[Au]	1.4663073448732936e-05	2.19388520811675e-09	3.6480333503655635e-09	1.6239393297523187e-09
O=C([Au])NC(CNC(CCN[Cu])C(F)F)CC(F)F	1.938889550272029e-05	4.211268191268759e-09	5.525160521241601e-09	2.731683629390705e-09
C=C(C)C(=O)OCCNC(=O)C(CCCNC(=O)[Au])N[Cu]	1.2221440844717289e-05	4.003725554377695e-09	4.238475235388673e-09	2.582127898330949e-09
CCCCOC(=O)C(C)NCC(COC(=O)[Au])O[Cu]	1.6875453398648253e-05	6.9939085609263075e-09	1.2063743371391443e-08	5.220218723290739e-09
COC(=O)CN(CC(C)C)CC(CCNC(=O)[Au])O[Cu]	1.7578101991382032e-05	6.071872591354005e-09	1.0436851639791823e-08	4.688576430253873e-09
COCC(C)(O[Cu])C(=O)NCC(C)(C)CC(C)OC(=O)[Au]	1.2429622245666139e-05	4.36251767961327e-09	6.418221485129017e-09	3.422938135626223e-09
CCCC(CCNC(=O)C(COC(=O)[Au])NC(=O)OC(C)(C)C)O[Cu]	1.2932638853991143e-05	4.586756657552732e-09	6.234754394478105e-09	2.7044496475682606e-09
CC(C)(C)CC(=O)NCC(=O)NCC(CNC(=O)CC(C)(C)O[Cu])OC(=O)[Au]	1.3123498622468482e-05	3.347261944589781e-09	4.891805150845507e-09	2.004271264587457e-09
CCC(CO[Cu])(COC(=O)[Au])NC(=O)C(=O)CC(C)C	1.2656953367015306e-05	4.178953127668195e-09	6.162496703946874e-09	2.9293259574478687e-09
CCC(NC(=O)C(CSCCN[Cu])NC(=O)[Au])C(F)(F)F	1.786097818356604e-05	4.6521402595390486e-09	5.4805557513474584e-09	2.4820801420361245e-09
CC(C)N(CCCCCCCOC(=O)[Au])CCO[Cu]	3.488089501164707e-05	1.1487601191339957e-08	2.10791614394257e-08	1.4877080740201301e-08
CCC(CCC(F)(F)F)(CNC(=O)C(C)C(C)NC(=O)[Au])O[Cu]	1.1583007565354832e-05	3.948738280789473e-09	5.3437280726455564e-09	2.3339645211413996e-09
CCOCCC(CNC(C)CCCOC(=O)[Au])O[Cu]	3.526531195966174e-05	9.045376116406211e-09	2.1740613734694734e-08	1.0668263402347234e-08
CC=C(C)C(=O)N(CCNCCOC(=O)[Au])CCO[Cu]	1.3741277812648048e-05	4.541846998257157e-09	5.936262539833318e-09	5.237342188282463e-09
CC(C)(C)OC(=O)CCOCCOCCOCCNC(=O)CC(CCCCNC(=O)[Au])N[Cu]	3.6905631412406816e-05	7.439083783066068e-09	1.2222357709874111e-08	5.5689863063635425e-09
CCOC(=O)NCCC(=O)NCC(COC(=O)[Au])O[Cu]	1.927538139340904e-05	4.544090791003082e-09	7.577380569794381e-09	2.8657988231745495e-09
CN(CC(C)(C)O[Cu])C(=O)NCC#CCOC(=O)[Au]	1.0480746337350596e-05	2.7063483720943736e-09	3.648400444779445e-09	2.3627082622490566e-09
CCC(CNCCCCOC(=O)[Au])O[Cu]	3.505108854970957e-05	8.903294724446425e-09	1.8390351071849703e-08	1.0648014405109751e-08
CCC(CC)(CN(C)CC(CN(C)C(C)C)O[Cu])OC(=O)[Au]	1.5984335996341974e-05	6.727629248401128e-09	1.1573686651398777e-08	5.627329559954271e-09
COCC(CNCC(C)N(C)C(=O)C(O[Cu])C(C)C)OC(=O)[Au]	1.255439301191263e-05	4.590748489558903e-09	7.285769041305497e-09	4.166046854097435e-09
CC(C)CCC(NC(=O)[Au])C(=O)N(C)CC(C)N[Cu]	1.004247848563674e-05	2.8903377823388803e-09	3.863941565988314e-09	1.972481778723985e-09
CC(=O)OCC(NC(=O)[Au])C(=O)N(CCN[Cu])S(C)(=O)=O	9.371960726416348e-06	2.598745797313933e-09	2.849882142260574e-09	1.5447368256340097e-09
CC(C)(CC(CNCC(C)(C)C(F)(F)F)OC(=O)[Au])O[Cu]	1.0203610922104013e-05	5.8336457108389304e-09	8.303917007077504e-09	3.474312269159575e-09
CCC(CO[Cu])C(=O)NCC(COCC(C)C)OC(=O)[Au]	1.579010034759668e-05	5.2524823292729826e-09	9.594324210145033e-09	3.996521006048525e-09
CC(C)(C)CCC(=O)NC(CNC(=O)CC(C)(C)O[Cu])COC(=O)[Au]	1.1687185843013946e-05	3.5928240567205787e-09	5.1106218804421545e-09	2.3381770852655126e-09
COCC(COC(=O)[Au])NC(=O)CCNC(=O)CO[Cu]	2.3500229307772032e-05	3.0249353695672054e-09	5.245484402646309e-09	2.44264891631046e-09
C=C(C)CC(COC(=O)[Au])NC(=O)CC(CC(C)C)N[Cu]	1.256920761906968e-05	3.5116886181695775e-09	5.9898962484590024e-09	2.7949317034856027e-09
CCC(CC)(COC(=O)[Au])C(=O)NCCC(C)(C)O[Cu]	1.01334567908475e-05	3.9428917144796655e-09	5.457847541476352e-09	3.0180046181680642e-09
COCCC(C)(CNC(=O)C(CNC(=O)OC(C)(C)C)OC(=O)[Au])O[Cu]	1.454563347842647e-05	4.806802739343551e-09	7.036155032445344e-09	2.8170139653077817e-09
CC(O[Cu])C(COC(=O)[Au])NC(=O)COCCNC(=O)OC(C)(C)C	1.9491025963587434e-05	5.713268702783889e-09	8.559090136645186e-09	3.3273217583274144e-09
CC(C)(C)C=CC(=O)NCC(COC(=O)[Au])NCC(CC(F)(F)F)O[Cu]	1.2869825843406142e-05	5.333604395180984e-09	7.261145678780887e-09	3.3848856367288046e-09
CON(C)C(=O)CCN(CCO[Cu])CCOC(=O)[Au]	3.1032698355199885e-05	5.9522861322141845e-09	1.2431749199362933e-08	6.226722336654981e-09
C=CC(OC(=O)[Au])C(=O)NCC(C)(CCC)O[Cu]	1.1882227685297148e-05	4.0999277166174104e-09	5.873647779962212e-09	2.954982409874804e-09
CCC(C)C=CC=CCC(C)CC(C)C=CC=CC(OC(=O)[Au])C(CO[Cu])C(=O)NC(CCCCNC(=N)N)C(=O)O	1.3927419277705405e-05	6.28578684889024e-09	7.261999254613514e-09	3.154498679916381e-09
C=CC(C)(CC(=O)NC(C)(CC)CCO[Cu])OC(=O)[Au]	1.2769400252713247e-05	3.318177010097473e-09	4.9154666060021395e-09	2.837008911587421e-09
COCC(CCNC(=O)C(NC(=O)[Au])C(C)(C)O[Cu])OC	1.6576940933138884e-05	5.895687421948556e-09	8.282283458302977e-09	2.8828908516920157e-09
CCCC(OC(=O)[Au])C(CO[Cu])NC(=O)CONC(=O)OC(C)(C)C	1.6985818532460115e-05	5.350167760198975e-09	8.659154129873882e-09	2.974026609738807e-09
C=CC(C)(CC(=O)NCCN(CCO[Cu])C(=O)CC(CC)C(C)C)OC(=O)[Au]	1.5243936464518847e-05	3.623370965893255e-09	6.367727940374351e-09	3.218334271532529e-09
CCC(CO[Cu])NC(=O)CC(COC(C)(C)C)NC(=O)[Au]	1.3842187573280268e-05	3.81466451983762e-09	6.160839572981047e-09	2.5218984806017284e-09
C=CC(C)(CC(=O)N(CCNC(=O)C(CC)CCCC)CCO[Cu])OC(=O)[Au]	1.482328743512324e-05	4.161065958499991e-09	6.9460547152588865e-09	3.3703484223071846e-09
COCC(C)(CO[Cu])NCC(COC(C)C)OC(=O)[Au]	2.579162287978929e-05	6.607795593620215e-09	1.5074558101268006e-08	5.944815764995238e-09
CC(CCOC(=O)[Au])N(C)CC(CCNC(=O)OC(C)(C)C)O[Cu]	1.5181082136424431e-05	6.06936421857316e-09	9.47298631698536e-09	4.6031348728192784e-09
CCN(CCO[Cu])C(=O)COCC(=O)N(CC)CCOC(=O)[Au]	2.7095186832593983e-05	3.538312608401483e-09	7.138763591050182e-09	4.054434605322236e-09
CCCC(OC(=O)[Au])C(CO[Cu])NCCC(=O)N(C)OC	1.8572532628655093e-05	5.6629366069842445e-09	1.124464450655438e-08	4.4826403906161015e-09
CCC(CC)N(CC(C)C)CC(OC(=O)[Au])C(C)(C)O[Cu]	9.526979703774813e-06	7.313969921809968e-09	1.1475711988186859e-08	4.681229681204122e-09
COCC(CNC(=O)C(NC(=O)OC(C)(C)C)C(C)O[Cu])OC(=O)[Au]	1.431216518392021e-05	4.776650876131273e-09	6.640055356670599e-09	2.6231513551994328e-09
CC(C)CC(CNC(=O)NCC(N[Cu])C(C)C)OC(=O)[Au]	1.2753168270999482e-05	3.437147344644329e-09	5.76826760189106e-09	2.4056924211249853e-09
CCCC(C)N(CCN[Cu])CCOC(=O)[Au]	2.1790698411579095e-05	6.0659866474568525e-09	1.2370187145142222e-08	6.451917418678883e-09
CC(CCCC(C)(C)OC(=O)[Au])NC(=O)C(CCCCNC(=O)C(F)(F)F)N[Cu]	1.405971994255507e-05	4.669787302984622e-09	5.302967921380152e-09	2.70736743008393e-09
CC(C)C(OC(=O)[Au])C(=O)NC(CNC(=O)C(=O)C(C)(C)C)CO[Cu]	1.1054413609086442e-05	3.8397937731885365e-09	4.953159919540731e-09	2.240189204341788e-09
O=C([Au])OCCCOCCCOCCCO[Cu]	0.00012797913485742437	1.599520534908055e-08	5.0301895424027505e-08	2.2798126022327898e-08
C=CCOCC(CNCCCC(C)(C)COC(=O)[Au])O[Cu]	2.6012228479714868e-05	7.52580497936641e-09	1.6156804500919252e-08	8.004435326525656e-09
CC(=O)CCCC(=O)NC(CO[Cu])COC(=O)[Au]	1.885806724360773e-05	5.02068529593878e-09	8.41026344597111e-09	3.4270236380029603e-09
CCCCCCNC(=S)NC(CCO[Cu])CCOC(=O)[Au]	1.4971661519858487e-05	6.9248480780802725e-09	1.1531179695624832e-08	5.924554514906189e-09
CCCC(CNC(=O)N(CC(COC(=O)[Au])O[Cu])C(C)C)OC	1.5329426236655758e-05	6.259688182719091e-09	1.056967125988187e-08	3.859272101681969e-09
CCC(OC(=O)[Au])C(C)C(=O)NC(CO[Cu])C(F)(F)F	1.2345887067689858e-05	4.0003192309041735e-09	5.4732363169140375e-09	2.3991055200673754e-09
CCCN(CC(C)(C)OC(=O)[Au])C(=O)NCC(CC)(CC)N[Cu]	9.339559000458459e-06	3.1863494238117125e-09	4.283752787108177e-09	2.3343625110195717e-09
COCCN(CCC#N)CC(O[Cu])C(C)OC(=O)[Au]	4.7314151919067144e-05	8.335418317199913e-09	1.8832820627421785e-08	6.4250268956975705e-09
CC(CNCC(CN(C)C(=O)CCC(F)(F)F)O[Cu])OC(=O)[Au]	1.4190731077530046e-05	5.228511288383553e-09	8.943596761114393e-09	3.739772639919507e-09
C=CC(CO[Cu])NCC(CCOC(C)C)OC(=O)[Au]	3.13583721601145e-05	7.742259078817194e-09	1.8246468848568737e-08	7.76415505618809e-09
CCC(NC(=O)NC(C)CC(C)N[Cu])C(C)OC(=O)[Au]	1.1268223177509064e-05	2.8331185651976543e-09	4.031810392793184e-09	2.1327740601587212e-09
CN(CCOC(=O)[Au])C(=O)C(CNC(=O)OC(C)(C)C)O[Cu]	1.1108649394359167e-05	3.7637654389620534e-09	5.177397384768746e-09	2.4758985757326257e-09
C=CCOC(=O)C(CCCCNCC(O[Cu])C(F)(F)F)NC(=O)[Au]	2.3723156288530176e-05	6.58777639883767e-09	9.640202129432122e-09	4.617710478370451e-09
CCCCC(CCC)NC(=O)N(CC(C)OC(=O)[Au])C(C)CO[Cu]	1.202819748631838e-05	4.951504749922771e-09	7.422493056500718e-09	3.84006433114826e-09
CC(C)(CC(=O)N(CCNC(=O)C(C)(C)C(C)(F)F)CCO[Cu])OC(=O)[Au]	1.1656775704168984e-05	3.633615755520087e-09	5.214674440617748e-09	2.515873206462018e-09
C=C(CC(=O)OCCCC)C(=O)N(CC(COC(=O)[Au])O[Cu])C(C)(C)C	1.1118345870900523e-05	5.159512868759611e-09	7.472342846402692e-09	4.041083739466153e-09
C=CC(C)(CC(=O)NCC(CO[Cu])NC(=O)C(C)(C)C(F)F)OC(=O)[Au]	1.4472717000615547e-05	3.60338444946106e-09	4.976199118893611e-09	2.2678715348154182e-09
NC(=O)NC(=O)CCNC(CO[Cu])COC(=O)[Au]	2.325782615610377e-05	4.558534017322327e-09	5.614590028167641e-09	2.40800231440636e-09
COCCC(C)NC(=O)C(=O)N(CC(C)O[Cu])C(C)COC(=O)[Au]	1.624249194269937e-05	4.571913447293408e-09	6.7990745011411155e-09	3.7847622210732326e-09
C=CC(C)(OC(=O)[Au])C(=O)NC(C)CN[Cu]	1.3692625179898668e-05	3.0125773046598297e-09	3.849475412204275e-09	2.103891310997001e-09
CC(CNC(=O)OC(C)(C)C)CNC(=O)N(CCC(F)(F)F)CC(COC(=O)[Au])O[Cu]	1.2725021652752819e-05	5.087586426856836e-09	7.56661958190489e-09	2.7015969044292553e-09
CCCCC(CN[Cu])NC(=O)NC(C)CC(C)(C)OC(=O)[Au]	1.1165391611879615e-05	3.3180566762170087e-09	4.37313968883416e-09	2.375296342405682e-09
CCCNC(C)C(=O)NCC(C)(CO[Cu])COC(=O)[Au]	1.4559593843319566e-05	5.275961284593853e-09	7.402711085834159e-09	3.297575896587492e-09
CN(C)S(C)(=O)=NC(=O)CN(CCO[Cu])CCOC(=O)[Au]	1.7145072266240236e-05	5.9067773381004234e-09	7.179559846582807e-09	4.43145353532632e-09
CC(C)C(CCO[Cu])NCC(CN(C)C(=O)OC(C)(C)C)OC(=O)[Au]	1.0656096383469718e-05	5.751604303632901e-09	8.808356226400723e-09	4.216690737943816e-09
CCC(CC)N(CC)CC(CC(C)(C)OC(=O)[Au])O[Cu]	1.056881534229093e-05	6.926226983991537e-09	1.131393084913408e-08	4.937900107333584e-09
CC(C)CC(CCOC(=O)[Au])CNC(=O)NCC#CCO[Cu]	1.7577726386693374e-05	4.02224017945902e-09	6.8882547442740394e-09	3.6742034446968056e-09
O=C([Au])NCCOCCOCCOCCOCCOCCOCCN[Cu]	0.00021723397044879592	1.511580184291865e-08	3.955662589398356e-08	2.0536420580906873e-08
CN(CC(CC(F)(F)F)O[Cu])CC(CNC(=O)OC(C)(C)C)OC(=O)[Au]	1.5217799226135467e-05	5.664888288446312e-09	9.233735286439636e-09	3.6389237041170665e-09
CCC(C)(CNC(=O)COC(=O)[Au])O[Cu]	1.2857576589828577e-05	2.8124434576593808e-09	4.622543960484911e-09	2.2540653345088767e-09
CC(C)C(CCNCC(CN(C)C(=O)OC(C)(C)C)OC(=O)[Au])O[Cu]	1.1871569244331636e-05	5.998135190627338e-09	9.098362580770424e-09	4.249405738089296e-09
C=CCCCCCCCCN(C)CC(COC(=O)[Au])O[Cu]	2.7234781164331202e-05	1.0564951799249441e-08	2.2968042864570938e-08	8.99223711035461e-09
C#CCCCCC(=O)N(CCNC(=O)CC(C)(C=C)OC(=O)[Au])CCO[Cu]	1.97002387740332e-05	3.635079387705562e-09	6.41199536874394e-09	3.418242739405229e-09
C=CC(C)(CC(=O)N(C)CC(CNCC#CCOC)OC(=O)[Au])O[Cu]	1.697153405812906e-05	4.166252622108746e-09	8.118896405813536e-09	4.099217857557129e-09
C=CCC(CC=C)C(=O)N(CCNC(=O)CC(C)(C)O[Cu])CCOC(=O)[Au]	1.7025197161817082e-05	3.717332425735613e-09	5.933797209467417e-09	3.2327799953440994e-09
CC(CCOC(=O)[Au])NCC(C)(C)C(O[Cu])C(C)C	1.0781427330738272e-05	5.767460781257471e-09	9.769864039899168e-09	5.567225336882927e-09
CCN(CCN[Cu])C(=O)C(C)CNC(=O)[Au]	1.3822419202646302e-05	2.4224677273814984e-09	3.644106828415451e-09	1.9595084922820222e-09
COCC(CNCC(CC(C)C)O[Cu])OC(=O)[Au]	2.4199040143320942e-05	7.803596405312523e-09	1.6935540821039223e-08	7.361720928705201e-09
CC(C)(C)OC(=O)NCC(C)(C)C(=O)NC(CO[Cu])COC(=O)[Au]	1.1843817042498004e-05	4.678138766106899e-09	6.024120493934517e-09	2.5028905006139123e-09
CONC(=O)CNC(=O)NC(CO[Cu])COC(=O)[Au]	2.3082890958081662e-05	3.679870199307833e-09	6.009711168970761e-09	2.270915632977295e-09
CC(CNC(=O)N(C)CC(C)(C)N[Cu])NC(=O)[Au]	9.849381285111487e-06	2.2533061394604943e-09	2.482167586147661e-09	1.4869151963853036e-09
CC(CCOC(=O)[Au])NC(=O)C(C)O[Cu]	1.3311167243149105e-05	3.408193940723147e-09	4.604996982983939e-09	2.783451125810463e-09
CC(C)(C)OC(=O)NCC(CC(=O)NC(COC(=O)[Au])CC(F)F)O[Cu]	1.4038226006593606e-05	4.016668126195612e-09	5.964180795657678e-09	2.409429925248603e-09
CC(C)N(CC#CCO[Cu])CCOC(=O)[Au]	2.6185379956124226e-05	5.877056284939266e-09	1.2979611393955318e-08	6.675669078424789e-09
C=CCCCCCCC(CNC(CCOC(=O)[Au])C(C)C)O[Cu]	2.0767403447228502e-05	9.300724067889967e-09	1.929524022985604e-08	9.169057368286757e-09
CC(C)CC(C)(CNC(=O)OC(C)(C)C)C(=O)NC(COC(=O)[Au])C(C)O[Cu]	1.1436205218216773e-05	5.222947374690609e-09	7.036415068848667e-09	2.8064631879304034e-09
O=C(CCCO[Cu])NCCOC(=O)[Au]	2.8147448940831775e-05	3.648194632149103e-09	6.1017884990772405e-09	3.854541270368994e-09
CCN(CCCO[Cu])C(=O)NCCC(C)(C)NC(=O)[Au]	1.2384474977363126e-05	3.2826985248628214e-09	4.147400732131831e-09	2.9133626622941344e-09
CC(C)C(C)CC(=O)NC(C)(CO[Cu])COC(=O)[Au]	1.2934328596541682e-05	4.2450723847005915e-09	6.6552059566667235e-09	2.818584764009924e-09
CC(CCCCNCC(C)O[Cu])NC(=O)CC(C)(C)OC(=O)[Au]	1.6689671553107406e-05	4.664000088588563e-09	6.424108982952689e-09	4.399392397718899e-09
CCCOCCNC(=O)CC(CCCCNC(=O)[Au])N[Cu]	2.5111784745502457e-05	5.6924267390817546e-09	8.432641744691811e-09	4.475725056563351e-09
CCCCCC=CCC(C=CC=CC=CC(CCCC(=O)O)OC(=O)[Au])O[Cu]	1.4801850040471227e-05	7.297997663726264e-09	1.1044549347950237e-08	5.322984480973106e-09
CC(C)(C)OC(=O)NC(CO[Cu])C(=O)NCCOCCCOC(=O)[Au]	2.322896448572466e-05	6.173853928603613e-09	8.167783169554107e-09	4.092474669377352e-09
CC(=O)NC(C)(C)C(=O)NCCN(CCOC(=O)[Au])C(=O)C(O[Cu])C(C)C	1.2177976733984166e-05	3.7789670048954316e-09	4.845292504327866e-09	2.2113228317398e-09
CCC(OC(=O)[Au])C(C)C(=O)NCC(C)(CC)O[Cu]	1.0929010167612408e-05	3.8935445655536396e-09	5.540647871126774e-09	2.7845008192306926e-09
CC(CCCOC(=O)[Au])NC(=O)C(C)(O[Cu])C(C)C	1.1546440980232696e-05	4.721166860500603e-09	5.462903135913619e-09	3.760334679685083e-09
C#CCC(CO[Cu])NC(=O)C(C)OC(=O)[Au]	1.5206180803491675e-05	3.0914035406751344e-09	4.7948602076653506e-09	2.3006751414023245e-09
C#CCCC(CNC(=O)C(OC(=O)[Au])C(C)C)O[Cu]	1.5331777570677618e-05	4.175719811007315e-09	7.204232164465132e-09	3.0210916462326357e-09
CC(C)(C)OC(=O)NCC(CC(=O)NCCCOCCO[Cu])OC(=O)[Au]	2.43680625063953e-05	5.916009326716157e-09	9.276009185006932e-09	4.461518005268154e-09
CCC(C)C(NC(=O)[Au])C(=O)NC(CCSC)C(=O)NC(CO[Cu])C(=O)OC(C)(C)C	1.1189176640710103e-05	4.100191585195017e-09	4.986721336032001e-09	2.1569789160539236e-09
CCN(CC)C(=O)CCCC(=O)N(C)CC(COC(=O)[Au])O[Cu]	1.1501555250251214e-05	4.820996320287191e-09	7.78194129012298e-09	3.2399760507411247e-09
CC(C)C(C(=O)NC(CNC(=O)CC(C)(C)O[Cu])COC(=O)[Au])N(C)C	1.4604945476668392e-05	3.895338470483039e-09	5.418673705111286e-09	2.4439892989011813e-09
CN(CC(C)(CO[Cu])COC(=O)[Au])C(=O)CC(C)(F)F	1.0006924658003252e-05	4.005791124827151e-09	6.506483008864739e-09	2.79194398015984e-09
CN(C)S(=O)(=O)CCCS(=O)(=O)N(CCO[Cu])CCOC(=O)[Au]	1.0741862773620392e-05	5.572790284835982e-09	6.180694389417074e-09	3.2007934526112697e-09
CC(C)(C)OC(=O)NCCC(NC(=O)NC(CO[Cu])COC(=O)[Au])C(F)(F)F	1.3613548721984214e-05	4.792871660788412e-09	6.194780890772339e-09	2.3158509264397735e-09
CC(CO[Cu])COC(=O)COC(=O)[Au]	1.6570732630136064e-05	3.771712664226015e-09	7.897931268812505e-09	4.149443925299488e-09
CC(C)C(CNC(=O)CNC(=O)C(N[Cu])C(C)C)NC(=O)[Au]	1.2254430412672374e-05	2.392348253220735e-09	3.5251905724375356e-09	1.4783814343491978e-09
CCCN(CCO[Cu])C(=O)NCC#CCOC(=O)[Au]	1.6134993322265914e-05	3.1864448041681345e-09	5.307172453417731e-09	3.269293793523289e-09
CC(NC(=O)OC(C)(C)C)C(=O)NCC(C)(COC(=O)[Au])O[Cu]	1.209401241245869e-05	4.438377113922635e-09	5.516160575431897e-09	2.2088419918776305e-09
CCCC(CNC(=O)C(CC(=O)OC)N[Cu])OC(=O)[Au]	1.4353348841358472e-05	3.735752966583211e-09	5.6421411923131385e-09	2.5715418704520565e-09
CC(C)(CCSCCCCCCCO[Cu])OC(=O)[Au]	2.8243649934526635e-05	1.1343774377351851e-08	1.9212108471542638e-08	1.3407607260708071e-08
CC(C)C(=O)NCC(CNC(=O)CC(C)(C)O[Cu])OC(=O)[Au]	1.382319708365793e-05	3.2513535728038316e-09	5.060177485889538e-09	2.2146127708416784e-09
CN(C)C(=O)CCNC(=O)N(CCC(F)(F)F)CC(COC(=O)[Au])O[Cu]	1.0337855561587315e-05	4.251769380529838e-09	6.4577547866680516e-09	2.529613090352283e-09
C=CC(C)(CC(=O)N(CCNC(=O)C(CC)(CC)CC)CCOC(=O)[Au])O[Cu]	1.330185991912317e-05	3.950902387781842e-09	6.263541366596486e-09	3.0906394942226875e-09
COC(=O)CC(CNC(=O)C(CC(C)C)N[Cu])OC(=O)[Au]	1.4029939879107313e-05	3.7075737615389646e-09	5.79964151546938e-09	2.5397153860017447e-09
CC(C)(C)CCC(CO[Cu])NC(=O)CC(CC(C)(C)C)OC(=O)[Au]	9.182239790418373e-06	4.442019390314644e-09	6.50780902714171e-09	2.940049212614998e-09
CC(C)CC(COC(=O)[Au])N(C)C(=O)C(=O)NCC(C)(C)CC(C)O[Cu]	8.888768591346973e-06	3.455222347859134e-09	4.545744793711116e-09	3.3025686196220746e-09
CCC(C)CONC(=O)N(CC(COC(=O)[Au])O[Cu])C(C)C	1.4335589616796995e-05	5.625186165573433e-09	9.50853523149432e-09	3.4624586851324443e-09
CCCC(C)(COC(=O)[Au])NC(=O)C(NC(=O)OC(C)(C)C)C(C)O[Cu]	1.0885782430278406e-05	4.157657881911014e-09	5.108213023669795e-09	2.2844491739148e-09
CC(C)(CC(=O)NCC(OC(=O)[Au])C(F)F)O[Cu]	1.2057632415750093e-05	2.9267090466531568e-09	4.560373359770115e-09	2.134109504549024e-09
CCC(C)CN(CC)C(=O)CC(CN[Cu])OC(=O)[Au]	1.2835939161416743e-05	4.573114760867519e-09	7.977689883765407e-09	3.030571257597043e-09
CCN(CC)CC(CNC(CO[Cu])C(F)(F)F)OC(=O)[Au]	2.0727623907960628e-05	6.792932513834623e-09	1.2928680110458883e-08	4.937458405108559e-09
CCC(NC(=O)NCC(C)(C)C(CC)(CC)O[Cu])C(OC(=O)[Au])C(C)C	9.274162259835093e-06	3.995303263274982e-09	5.936963788105316e-09	2.7561674535021876e-09
CC(CNC(=O)NC(CCNC(=O)OC(C)(C)C)C(F)(F)F)(CO[Cu])COC(=O)[Au]	1.2940932144552236e-05	4.77906238766347e-09	6.264247379778882e-09	2.431742303492722e-09
CN(CCC(=O)O)C(=O)C(O[Cu])C(C)(C)OC(=O)[Au]	9.60889151060424e-06	4.18060176907963e-09	4.72155279281322e-09	2.2110506939686592e-09
CSCC(C)(CNC(C)C(C)O[Cu])OC(=O)[Au]	1.2854860853041083e-05	5.279261808337581e-09	8.93667511858029e-09	5.137719621306301e-09
CCCN(CC(O[Cu])C(C)(C)OC(=O)[Au])C(C)C(=O)OCC	1.1671855439191262e-05	6.845871610639809e-09	1.0104932806789366e-08	4.3386373435885605e-09
CC(C)CC(C)C(=O)N(C)CC(CO[Cu])OC(=O)[Au]	9.688614140397311e-06	5.204483068443513e-09	8.251997733167947e-09	3.3733290008109754e-09
CCCN(CC(N)=O)C(=O)C(COC(=O)[Au])N[Cu]	1.5336269440912568e-05	3.3852363843244822e-09	4.7133739802443915e-09	1.8261527431662259e-09
CCCC(C)(OC(=O)[Au])C(=O)NCC(C)(C)OCCO[Cu]	1.5964363578034922e-05	5.084309151876619e-09	7.230046658722968e-09	4.111922777963041e-09
CN(CC(CO[Cu])OC(=O)[Au])C(=O)C(CCCCC#N)NC(=O)OC(C)(C)C	1.4268607119716091e-05	5.600184690552774e-09	7.557260627423997e-09	2.822281961534652e-09
CCC(COC(=O)[Au])C(=O)NC(CO[Cu])C(C)(C)C	9.364035036821504e-06	3.991528182606752e-09	5.5560455813869935e-09	2.5571914871218786e-09
CSCCC(OC(=O)[Au])C(=O)NC(CCC(C)C)CO[Cu]	1.3715386482806626e-05	4.929141664013797e-09	8.092978749016637e-09	3.856719023228556e-09
CC(C)=CCCC(C)NCC(CC(C)(C)OC(=O)[Au])O[Cu]	1.0808336816621655e-05	6.280404267124193e-09	1.0283613601216912e-08	4.955581237743467e-09
CCCCCC(OC(=O)[Au])C(=O)NCC(CO[Cu])C(C)C	1.2622966510307486e-05	5.372436611200374e-09	8.600447517456548e-09	3.82064511833292e-09
COC(=O)C(C)(CCF)NCC(OC(=O)[Au])C(C)O[Cu]	1.48950810251433e-05	6.107320338248984e-09	9.184299338695227e-09	4.002037926129286e-09
COCOCCCN(CC(COC(=O)[Au])O[Cu])C(C)(C)C	2.4034546390346996e-05	9.181553095079771e-09	1.8466346910605436e-08	7.447372040910158e-09
CCCC(O[Cu])C(=O)N(C)CC(CC)(CC)OC(=O)[Au]	8.423232144037465e-06	4.143729526737732e-09	6.014589613827806e-09	3.161244596386076e-09
COC(CNC(=O)[Au])CC(=O)NCC(CC(C)(C)C)O[Cu]	1.4552458853223933e-05	4.140730354051642e-09	7.223045323499808e-09	2.961527365354903e-09
CC(C)(C)OC(=O)NCCCCNC(=O)N(CCC(F)(F)F)CC(COC(=O)[Au])O[Cu]	1.3663694082463909e-05	5.318839067013945e-09	7.845877083066897e-09	2.891152832438058e-09
CC(C)(COC(=O)[Au])C(=O)NCCCOCCO[Cu]	2.7866040245195696e-05	6.268542865521146e-09	8.895937028156161e-09	6.095139502742414e-09
CC(CN(C(=O)NCCS(=O)(=O)NC(C)(C)C)C(C)CO[Cu])OC(=O)[Au]	9.703965190826602e-06	4.057425926786031e-09	4.571625536898998e-09	2.2743788076249503e-09
CC(CCC(=O)N(C)C(C)C(C)(C)OC(=O)[Au])CC(=O)N(C)C(C)C(C)(C)O[Cu]	6.973160638098318e-06	3.1858571598310113e-09	3.849628758041822e-09	2.7913211097257173e-09
CC(C)NC(CO[Cu])COC(=O)[Au]	1.5286283508244742e-05	5.6467953706674676e-09	8.97278971897349e-09	4.82393336407771e-09
CCC(CC)(CCOC(=O)[Au])CNC(=O)C(C)N[Cu]	1.2158917731787467e-05	3.6841279087560186e-09	5.035738272527653e-09	2.667977114814616e-09
COCC(C)NC(=O)NC(=O)CNC(CO[Cu])COC(=O)[Au]	2.2199681313448515e-05	5.639501285651502e-09	7.376565447820311e-09	3.1157033410332535e-09
CCC(CC)(CN(C)CC(C)O[Cu])OC(=O)[Au]	1.481512738401032e-05	5.64218731236286e-09	1.015544339947627e-08	5.506177405854472e-09
CCCC=CC(OC(=O)[Au])C(=O)NCC(CCC)(CCC)O[Cu]	1.14231429073965e-05	5.334367718793622e-09	8.416435509248553e-09	3.691677885689532e-09
CC(C)C(C)(CNC(=O)NCC(F)(F)CN[Cu])OC(=O)[Au]	1.1807560241497124e-05	2.697332902430882e-09	4.139962430638282e-09	1.9316705114612036e-09
CC(C)CCNC(=O)NC(C)(CO[Cu])COC(=O)[Au]	1.4428078614500655e-05	3.994198093140595e-09	6.098892802139045e-09	2.592933029986459e-09
CNCCN(C)CC(O[Cu])C(C)(C)OC(=O)[Au]	1.9239851248552567e-05	6.372716519690912e-09	9.466391030292344e-09	4.391142692882615e-09
CCC(CO[Cu])NC(=O)CNC(=O)C(NC(=O)[Au])C(C)CC	1.2321509891007993e-05	2.8461035696301104e-09	4.123089859394716e-09	1.8092517442929255e-09
CC(C)(C)OC(=O)C(CCC(N)=O)NCC(CO[Cu])OC(=O)[Au]	1.6660522598306202e-05	5.7861701432794596e-09	7.556914350767784e-09	3.1300040536567494e-09
COC(=O)C(CCC(=O)N(C(C)C)C(C)(C)CNC(=O)[Au])N[Cu]	1.0965612125510928e-05	2.931404161150748e-09	3.967288195039107e-09	2.0589476283991472e-09
CCCCCC(O[Cu])C(=O)NCC(C)(COC)OC(=O)[Au]	1.509769821176876e-05	5.418758549085148e-09	8.73597132837088e-09	3.795514020204492e-09
CCC(CC)(CO[Cu])NC(=O)NC(CCNC(=O)[Au])C(F)(F)F	1.2426811767435648e-05	3.265365124592309e-09	4.250392631427157e-09	2.040326639671518e-09
C=CCCC(CNCC(F)C(C)(C)OC(=O)[Au])O[Cu]	1.8649083779921308e-05	6.54443110302827e-09	1.0833850043122047e-08	5.400234263079482e-09
O=C([Au])NCCCCCCNC(=O)NC(CO[Cu])CC(F)F	2.1397288385863538e-05	5.000857736589665e-09	5.888324695951931e-09	3.89424974377518e-09
CCC(CNC(=O)NCCC(CC)(CC)OC(=O)[Au])N[Cu]	1.3147631402083171e-05	3.3911984104954222e-09	4.8723833449980565e-09	2.4347383698943717e-09
CC(=O)CSCC(C)(CO[Cu])COC(=O)[Au]	1.8109286934088156e-05	5.392026277213457e-09	1.1417330162043552e-08	4.908976465269108e-09
CC(CN(CC(F)F)C(=O)CCC(C)(C)O[Cu])OC(=O)[Au]	1.184216014834931e-05	3.6388633763105132e-09	5.4795500737850936e-09	3.1743020530758743e-09
O=C(NCC=C(Cl)Cl)NC(CO[Cu])COC(=O)[Au]	1.744255736664008e-05	4.877050358855017e-09	6.4317195634940315e-09	2.924933522882854e-09
CCC(C)(CNC(=O)NCC(C)(CO[Cu])COC(=O)[Au])OC	1.5432693464639828e-05	5.153318680488225e-09	7.63121694280984e-09	3.0539948474449644e-09
CCCN(CC(C)(C)OC(=O)[Au])C(=O)C(CC(C)C)N[Cu]	8.720776573543682e-06	3.346530596465289e-09	4.9709168657131124e-09	2.4485546409416092e-09
CCC(CCO[Cu])NC(C)CCCCOC(=O)[Au]	2.1789825385158635e-05	8.495293153666413e-09	1.4949579945823832e-08	1.121057787812038e-08
CC(C)C(CO[Cu])ONC(=O)C(OC(=O)[Au])C(C)C	1.393046168175087e-05	4.1887105441929306e-09	7.896392002811647e-09	3.200902900456904e-09
CCCN(CCO[Cu])CC(CN(C)CC)OC(=O)[Au]	2.44689390971579e-05	8.270097886926512e-09	1.7508809196854543e-08	8.575793205340293e-09
CSCCC(OC(=O)[Au])C(=O)NC(C)CCCO[Cu]	1.681524966883932e-05	5.1147910904527155e-09	7.450149711039891e-09	4.667019870934837e-09
CCCCC(CCC(=O)NCC(COC(=O)[Au])C(C)C)O[Cu]	1.4691623830937647e-05	5.013616373316543e-09	9.444974723347434e-09	4.3873552375586764e-09
O=C([Au])NCCCCNC(=O)COCCO[Cu]	4.746327810970804e-05	5.611105055748849e-09	9.571301788643562e-09	5.597954961293148e-09
CCC(C)C(NC(=O)[Au])C(=O)NCC(=O)NC(CN[Cu])C(C)(C)C	1.0972574039239324e-05	2.792299509273626e-09	3.6862424834603783e-09	1.5439605521013497e-09
CCOC(C)(C)CNC(=O)C(N[Cu])C(C)OC(=O)[Au]	1.4920817553396334e-05	4.8848440128326545e-09	6.7775354836741145e-09	2.443420144233621e-09
CC(C)(CCOC(=O)[Au])O[Cu]	9.440271832894194e-06	4.463955946262789e-09	6.4598398312923855e-09	4.232222580629454e-09
CCC(CC)(COC(=O)[Au])C(=O)OCC(C)CO[Cu]	1.1080511785423083e-05	4.617022595777303e-09	8.59845553999436e-09	4.453998844201485e-09
CC(N[Cu])C(=O)NCCCCCCNC(=O)[Au]	1.9305495819115913e-05	4.415884950972747e-09	4.037121314049238e-09	3.264010897077969e-09
CCCCCN(CCCN[Cu])CC(=O)NCCCNC(=O)[Au]	2.6086269697715977e-05	4.473653052450291e-09	6.803094442461699e-09	4.106864271368038e-09
CSCCC(NC(=O)C(CO[Cu])C(F)(F)F)C(C)(C)OC(=O)[Au]	1.160379051989284e-05	4.461969013853488e-09	5.896521684503784e-09	2.8248230608819993e-09
COC(=O)C(CNC(=O)C(O[Cu])C(C)C)OC(=O)[Au]	1.2542382466914582e-05	3.859438279114726e-09	5.953851522714204e-09	2.418644839274889e-09
CCCC(O[Cu])C(COC(=O)[Au])NC(=O)NCC(CC)(CC)C(=O)OC(C)(C)C	1.2094280865267677e-05	5.838421562997406e-09	7.786228595508655e-09	3.1066372834006994e-09
CC(C)C(CO[Cu])NC(=O)C(C)(C)C(NC(=O)[Au])C(C)C	9.02410396306934e-06	3.777217124947741e-09	4.942845092543803e-09	2.3150607930869872e-09
CN(CCCC(=O)OC(C)(C)C)CC(CN[Cu])OC(=O)[Au]	1.5869201330006096e-05	6.141332340122919e-09	9.174527145645513e-09	3.8448455624829225e-09
CC(C)(CC(=O)NC(CNC(=O)CC(C)(C)C(F)(F)F)COC(=O)[Au])O[Cu]	1.2180963448327224e-05	3.5570699033346016e-09	4.8848338898510195e-09	2.0508207361220356e-09
CC(CCCC(C)(C)OC(=O)[Au])NC(=O)CN(CCN[Cu])S(C)(=O)=O	1.2281363905252311e-05	3.839921092206686e-09	4.040551997179625e-09	2.6505115434719173e-09
CCCC(OC(=O)[Au])C(CO[Cu])NC(=O)C(C(C)C)N(C)C	1.497341804897161e-05	6.355427224309696e-09	8.550090271193253e-09	3.584479079437869e-09
COC(=O)C(NC(=O)C(C)O[Cu])C(C)OC(=O)[Au]	1.1755350427742427e-05	3.5769683713408766e-09	4.5416911768911986e-09	2.1799802046321906e-09
CC(C)C(OC(=O)[Au])C(=O)N(C)CC(CNC(=O)C(C)(C)F)O[Cu]	1.0955102113151154e-05	3.969997195798731e-09	5.515756684773209e-09	2.427168068724396e-09
CN(CC(C)(C)CN[Cu])C(=O)C(C)(C)CNC(=O)[Au]	8.621026498726764e-06	2.738998535225609e-09	3.1123533700618713e-09	1.988555882227905e-09
CC(C)(C)CC(COC(=O)[Au])NC(=O)NCCCCCCO[Cu]	1.4816301603149309e-05	5.725106896108671e-09	6.590457291593616e-09	4.704966114989202e-09
CCCCCCCCC(CNCCOCCOCCOCCOCCOCCO[Cu])OC(=O)[Au]	0.00014749488853077917	1.6532061415973693e-08	5.5698714246312135e-08	2.2920371894618926e-08
CCCCCCCCC(CN(C)CCNC(=O)[Au])O[Cu]	2.2391780591844854e-05	7.816250149582851e-09	1.5728903936156097e-08	7.654888161409765e-09
CC(CNCCC(=O)NC(N)=O)(CO[Cu])COC(=O)[Au]	2.090155031960485e-05	4.463863439475533e-09	5.7339909082674434e-09	2.429175543084722e-09
CCCC(OC(=O)[Au])C(CO[Cu])NC(=O)NCCCOC(F)F	1.9821324886444847e-05	6.426772105164877e-09	1.0020013577103463e-08	3.707980145202951e-09
CCN(CC)CCC(C)NC(CO[Cu])COC(=O)[Au]	1.840935319435097e-05	7.875899215107248e-09	1.310522072621815e-08	5.957117961706947e-09
CCCCCCCCCCC(CNCCCCC(NC(=O)[Au])C(=O)OC)O[Cu]	1.973613876402293e-05	9.055575378787405e-09	1.3713501551737483e-08	6.81086230103579e-09
CC(C)C(OC(=O)[Au])C(=O)NCC(CNC(=O)CSCC#N)O[Cu]	2.3613550397157334e-05	4.459602497453162e-09	7.555772794239847e-09	2.709235764037287e-09
CC(CNC(=O)C(N[Cu])C(C)(C)OC(=O)[Au])N(C)C	1.3042005829743038e-05	4.471891933858391e-09	4.96417690774465e-09	2.029435953170861e-09
CC(C)N(CC(COC(=O)[Au])O[Cu])C(=O)NCCC(C)(C)F	1.162904390007175e-05	4.964807908118749e-09	7.367673979015863e-09	2.8635963487782555e-09
CC(OC(=O)[Au])C(C)SCC(C)(C)CO[Cu]	1.149482489806603e-05	5.143839392111244e-09	9.184955784612116e-09	5.083965561438359e-09
CC(C)(CC(=O)NCCNCCOC(=O)[Au])O[Cu]	2.2009989734619367e-05	3.5391111305476122e-09	5.484164207380914e-09	3.429110657211361e-09
CC(C)CC(CCOC(=O)[Au])CNC(=O)C(=O)N(C)CC(C)(C)N[Cu]	1.0361615919877371e-05	3.537516710053357e-09	4.3258633862470565e-09	2.9898011183173374e-09
CC(CCNC(=O)NC(C)CC(C)O[Cu])NC(=O)[Au]	1.3866047385088006e-05	2.8150888070135284e-09	4.1708637217774e-09	2.4383009058207265e-09
CCCC(CCOC(=O)[Au])CNCC(CC(F)(F)F)O[Cu]	2.012874091859368e-05	7.21559485127231e-09	1.6165909380817316e-08	6.593472512508311e-09
C=C(C)CCN(CCOC(=O)[Au])CC(C)O[Cu]	2.2740450288793176e-05	7.420347601389877e-09	1.591344179523583e-08	9.050746478658955e-09
CCOCCC(CNCC(C)(C)CCO[Cu])OC(=O)[Au]	2.262147713323275e-05	7.445992081008449e-09	1.6659135859926162e-08	7.811645925195386e-09
CCC(SC)C(=O)NC(CO[Cu])COC(=O)[Au]	1.6395638341897266e-05	5.1837792627759595e-09	8.113090117444902e-09	3.4329272497645302e-09
CC(C)(CCOC(=O)C(C)(C)OC(=O)[Au])O[Cu]	8.60076992060873e-06	4.188799760120762e-09	5.310247950586415e-09	3.4783169251547323e-09
CCC(NC(=O)CC(C)CC(=O)NC(CC)C(C)OC(=O)[Au])C(C)O[Cu]	1.2061435812852222e-05	3.356358170938836e-09	5.22081735350334e-09	2.6130781591559692e-09
O=C([Au])OC(CC(F)(F)F)OC(CC(F)(F)F)O[Cu]	1.8888433000547933e-05	5.636561501165838e-09	1.517667975069331e-08	4.113458309248097e-09
CCN(CC)C(=O)CN(CCN[Cu])CCOC(=O)[Au]	2.215705266648973e-05	5.120483841588016e-09	8.569396740757228e-09	4.455994026798392e-09
C#CCSCCNC(=O)NC(C)(CO[Cu])COC(=O)[Au]	2.0148115416218003e-05	4.203073164488696e-09	6.994120654738651e-09	3.0647245692292393e-09
CC(OC(=O)[Au])C(NCC(CC(F)(F)F)O[Cu])C(=O)O	1.580089292195433e-05	5.294614564788201e-09	7.634127342421604e-09	3.127459540530575e-09
CN(CC(COCC(F)(F)F)O[Cu])CC(C)(C)COC(=O)[Au]	1.9012965493426433e-05	6.137044183673487e-09	1.2983597690904348e-08	5.355434968450054e-09
CC(C)(C)OC(=O)NC(C)(COC(=O)[Au])C(=O)NCC(CF)O[Cu]	1.284859973494005e-05	3.996711958951332e-09	5.11016355134879e-09	2.222517554909227e-09
CC(CNCC(CNC(=O)CSC(C)C)O[Cu])OC(=O)[Au]	2.543128178524904e-05	5.990985245246604e-09	1.1312551517494186e-08	4.439800952177009e-09
CCC(C(=O)NCC(C)CCCO[Cu])C(C)OC(=O)[Au]	1.4355030514049203e-05	5.305249950695932e-09	7.54330381909363e-09	4.5621919094193246e-09
CC(C#N)CN(C)CC(CO[Cu])OC(=O)[Au]	2.71047053181011e-05	5.949020972823304e-09	1.2555048652452133e-08	4.722789075691594e-09
CC(CCCNCC(CNC(=O)[Au])C(C)C)O[Cu]	1.9487311172273317e-05	6.5877983938021866e-09	1.133216893061235e-08	6.416498543198256e-09
CCC(COC(=O)[Au])(N[Cu])NC(C)CC(C)(C)SC	1.1423546924912733e-05	4.9086175974681615e-09	6.910872807731828e-09	2.9638679465855136e-09
CC(=O)NCC(=O)N(C)CC(COC(=O)[Au])O[Cu]	1.1208284600163521e-05	3.4715242234164286e-09	5.091102607294891e-09	2.0766906138561616e-09
CC(C)CC(NC(=O)[Au])C(=O)NC(C)C(=O)NC(C)CCCC(C)(C)O[Cu]	1.0752122656019874e-05	3.612072427598524e-09	4.180095462078123e-09	2.328521219747408e-09
CNC(=O)C(C)NC(=O)C(OC(=O)[Au])C(C)(C)O[Cu]	1.0653238011283415e-05	3.956356334523844e-09	4.242468242119548e-09	1.83862855209638e-09
COC(=O)C(C)(COC(=O)[Au])O[Cu]	1.2449940904696008e-05	4.015083670590152e-09	6.344768781604577e-09	3.1364198948686713e-09
CCC(C)CC(=O)NCC(CN(C)C(=O)CC(C)(C)OC(=O)[Au])O[Cu]	1.1256786780143125e-05	3.5054183035390215e-09	5.502895301876631e-09	2.635171895286606e-09
CCCCCCCCCCCCOCCOCC(CNC(C)CCO[Cu])OC(=O)[Au]	3.790025046270216e-05	1.2140057675255302e-08	3.247315458869032e-08	1.2470301392741123e-08
CC(C)C(CCNC(C(C)C)C(OC(=O)[Au])C(F)(F)F)O[Cu]	1.3335214014578615e-05	6.61012237846468e-09	1.1570946618164222e-08	4.758125031362757e-09
CC(C)CC(CCOC(=O)[Au])CNC(=O)NC(CO[Cu])CC(C)(C)C	1.1245432161199394e-05	4.596432640192713e-09	6.5966113853282475e-09	3.4245617373886002e-09
CCCCCN(CCO[Cu])C(=O)NCCNC(=O)[Au]	1.691197468958869e-05	3.570167153122859e-09	5.531057839414097e-09	3.3486148588126817e-09
C#CCC(COC(=O)[Au])NC(=O)C(CCCCC)O[Cu]	1.4980815659129974e-05	4.584702397823754e-09	7.4280197535280445e-09	3.280417726184547e-09
CC(C)CC(C)OC(=O)N(C)CC(C)(CO[Cu])COC(=O)[Au]	1.0037190803152114e-05	5.121467840810756e-09	8.719289952625967e-09	3.794345729697905e-09
COC(=O)C(CC(=O)NC(CO[Cu])C(C)(C)C)NC(=O)[Au]	1.0778294851471766e-05	3.110929004146645e-09	4.567462075389952e-09	1.9598290914909833e-09
CC(C)C(CCN(C)CCO[Cu])OC(=O)[Au]	2.342581072675047e-05	7.118005184623164e-09	1.4763969182429694e-08	8.629186194686515e-09
C=CC(C)(CC(=O)N(CCNC(=O)CCCC(C)C)CCO[Cu])OC(=O)[Au]	1.5970078834879012e-05	3.863631071270889e-09	6.8041816597748645e-09	3.2966197033078027e-09
CC(NC(=O)[Au])C(C)C(=O)NC(C)(C)CCCN[Cu]	1.1810535517642626e-05	3.1376167876557e-09	3.22925097964625e-09	2.1071706085995993e-09
CCC(C)CC(N[Cu])C(=O)N(C)CCNC(=O)[Au]	1.1133572460998466e-05	2.8456740269623042e-09	3.902528649343893e-09	2.0180182989201268e-09
CCCCC(CC)COCC(CNC(CCCC)CO[Cu])OC(=O)[Au]	1.774011864318014e-05	9.454270414627389e-09	2.1087049621109836e-08	8.34877774999068e-09
C#CC(CC)NCC(CC(C)(C)OC(=O)[Au])O[Cu]	1.3426133154115031e-05	5.603940299943113e-09	9.17691480716302e-09	4.0843640976076214e-09
CCCCN(CC)C(=O)CN(C)CC(C)(CO[Cu])COC(=O)[Au]	1.5159934329384095e-05	5.7571613347888905e-09	9.274136207323432e-09	4.06597262186724e-09
CC(C)(CCC(=O)NCC(=O)NCCO[Cu])NC(=O)[Au]	1.5226029258394936e-05	2.4740809197930297e-09	3.5210569543914515e-09	1.9202655913694927e-09
CC(C)CC(CNC(=O)C(CO[Cu])NC(=O)C(C)C)OC(=O)[Au]	1.3573905457594875e-05	4.158402756118356e-09	5.898909046974062e-09	2.384533345389058e-09
C=CC(C)(CC(=O)NC(CNC(=O)CN(C)C(C)=O)CO[Cu])OC(=O)[Au]	1.1593980083745344e-05	2.9822476154365594e-09	4.294924165539716e-09	1.9449641467502096e-09
CN(CC(CC(F)F)N[Cu])C(COC(=O)[Au])C(C)(C)C	1.2006120835640085e-05	4.961175039213464e-09	7.839790367521177e-09	3.495359903632828e-09
CCN(CCCO[Cu])C(C)CNC(=O)CC(C)(C)OC(=O)[Au]	1.6393946368769958e-05	4.206270517589988e-09	7.084066020861484e-09	4.191093020278527e-09
CCCCCCCCCCCCCCCCCC(=O)OCC(CC)(CO[Cu])COC(=O)[Au]	1.752134374601834e-05	1.0306939812843739e-08	2.0507110898187184e-08	8.060257752850856e-09
CCN(C)CC(CNC(COC(=O)[Au])C(C)C)O[Cu]	1.8942354934776366e-05	6.952985120669181e-09	1.3095461557381775e-08	6.1116538665377435e-09
O=C([Au])OCC(CO[Cu])NCC(Cl)=CCl	2.220932093990272e-05	6.4561052230424896e-09	1.1615835685872693e-08	5.586199607979382e-09
CCCC(CCNC(CC)CC(C)(CC)O[Cu])OC(=O)[Au]	1.3071037180329688e-05	6.776916895925073e-09	1.2067469504672115e-08	6.383658559387195e-09
CCCCCCCCC(O[Cu])C(CCCCCCCC(=O)OCCC)OC(=O)[Au]	1.68839796486684e-05	1.1244098203883242e-08	2.187603955652707e-08	8.559324468369532e-09
CC(CCC(=O)OC(C)C)NCC(CO[Cu])OC(=O)[Au]	1.6390664469020354e-05	6.739537590811649e-09	1.2008112831398514e-08	5.047906475847253e-09
CCC(CO[Cu])N(C)C(=O)NC(CNC(=O)[Au])CC(C)C	9.736789475789436e-06	3.0721615543172636e-09	4.5575967840490435e-09	2.53968409987173e-09
COCCN(CCN(C)C)C(=O)C(NC(=O)[Au])C(C)O[Cu]	2.173815894986664e-05	5.566872184356941e-09	8.424835698563662e-09	3.2821687032661177e-09
CC(CCCNC(=O)C(NC(=O)OC(C)(C)C)C(C)(C)OC(=O)[Au])CO[Cu]	1.1535366834194374e-05	4.806311895398438e-09	5.458678922318497e-09	2.7904982211214246e-09
CCCC(C(=O)NC(COC(=O)[Au])C(C)O[Cu])C(C)C	1.2165391787959364e-05	5.841437037913834e-09	8.291232621077119e-09	3.4291367135133206e-09
C=CC(OC(=O)[Au])C(=O)NCC(CCC)O[Cu]	1.4154860055696166e-05	4.424525475264707e-09	6.9382357119932426e-09	3.2785276446278064e-09
CC(C)C(CNC(=O)[Au])C(=O)NCCCCN[Cu]	1.6980436498108383e-05	3.6998366488989027e-09	4.6745213749717995e-09	2.7435892972140414e-09
CN(CC(C)(CO[Cu])COC(=O)[Au])S(=O)(=O)N=S(C)(C)=O	8.009593029955579e-06	4.926155310062432e-09	4.2512524967409975e-09	2.1792913747664847e-09
CCC(C)CC(CC)N(CCO[Cu])CCOC(=O)[Au]	1.8221942421451557e-05	7.983822997221626e-09	1.7097415657044173e-08	8.515136221280567e-09
CCC(CNC(C)CCCCNC(=O)[Au])O[Cu]	2.2053783660998202e-05	6.8509800048976395e-09	1.125426066954633e-08	7.097937975554392e-09
CCCCCCCCS(=O)(=O)NC(COC(=O)[Au])C(C)O[Cu]	1.1464328978205147e-05	6.9146429587695485e-09	9.474305402048755e-09	3.949237934607946e-09
CC(CCCNC(=O)C(NC(=O)OC(C)(C)C)C(C)OC(=O)[Au])O[Cu]	1.3012263223821859e-05	4.75155543044552e-09	5.8508693443858436e-09	2.856105200452505e-09
CC(CCCNC(CCO[Cu])C(F)(F)F)OC(=O)[Au]	2.3769226548510975e-05	7.191790868927207e-09	1.3323592457257763e-08	6.892036995263965e-09
CCC(N[Cu])C(=O)N(CC)CCNC(=O)[Au]	1.2455053002001254e-05	2.440457225095492e-09	3.4481309443701455e-09	1.798193195793962e-09
C=CC(C)(CC(=O)N(C)CCCN(C)C(=O)CC(C)(C)OC(=O)[Au])O[Cu]	1.0104400693814988e-05	2.713027213180351e-09	4.155374783719389e-09	2.8665921021747873e-09
CCC(CC)(CNC(C)CCCNC(=O)[Au])O[Cu]	1.5941547590206796e-05	5.510546861914095e-09	8.529568277696655e-09	4.941317955168433e-09
CN(CCCC(C)(C)C#N)CC(C)(CO[Cu])COC(=O)[Au]	1.7524100291209955e-05	6.135550005318539e-09	1.0408558321434781e-08	4.307585436627289e-09
CC(O[Cu])C(C)SCCOCCSC(C)C(C)OC(=O)[Au]	5.912362448856621e-05	1.0600767512078278e-08	2.6008506847708915e-08	1.27533705992124e-08
CCC(CC)(CO[Cu])C(=O)N(CCOCC(F)(F)F)CCOC(=O)[Au]	2.0829909832548138e-05	5.209077273793234e-09	9.509235215199207e-09	4.34552147008313e-09
CCCCCCCN(CCOCCO[Cu])CCOCCOC(=O)[Au]	8.879530023242192e-05	1.3694040879793862e-08	4.027629841780778e-08	1.8184882950350634e-08
CC(C)CC(CCOC(=O)[Au])CNC(=O)CCCN[Cu]	1.8147508563017434e-05	4.330539457425078e-09	7.555193643348676e-09	3.976164559298329e-09
CC(=O)NC(CS)C(=O)NCC(COC(=O)[Au])O[Cu]	1.512669464148072e-05	4.216064535290078e-09	5.341810162722184e-09	2.2410737568248794e-09
CC(CCNCCCO[Cu])NC(=O)C(OC(=O)[Au])C(C)C	1.8931317972283946e-05	5.29902660504118e-09	7.2352376398546815e-09	4.536242884712371e-09
CCC(C)CCC(CC(=O)NC(C)COC(=O)[Au])O[Cu]	1.3568558143151784e-05	4.05594820161751e-09	7.224703026572548e-09	3.3541200289137633e-09
CC(C)OCC(CN(C)CC(C)(C)CO[Cu])OC(=O)[Au]	1.714629217946171e-05	6.207498167219343e-09	1.304678483063819e-08	5.941003387403214e-09
C=CC(C)(CC(=O)NC(CNC(=O)CC(C)(C=C)OC(=O)[Au])C(C)C)O[Cu]	1.3844297395662184e-05	2.9006304382411043e-09	4.93403584219635e-09	2.3485940159740716e-09
CC(C#N)CN(C)C(=O)C(N[Cu])C(C)OC(=O)[Au]	1.237064573651969e-05	3.575455687741577e-09	5.381047181551917e-09	1.9698894305760327e-09
COCC(C)(CO[Cu])NCC(CSC)OC(=O)[Au]	2.2538175690656525e-05	6.054970059592809e-09	1.2877169432494271e-08	5.9227520264880635e-09
COCC(OC)C(=O)NCC(C)(CO[Cu])COC(=O)[Au]	2.412639922970502e-05	6.199813136778018e-09	1.1326103865870751e-08	4.095522347189887e-09
C=C(Cl)CC(NC(=O)[Au])C(=O)N(C)CCCN[Cu]	1.5539560083565082e-05	3.055499380478863e-09	3.830341977244744e-09	2.523720758747694e-09
CC(C)C(=O)NC(CO[Cu])C(=O)N(CCOC(=O)[Au])CC(F)F	1.5055197946083548e-05	3.7107739572974416e-09	5.193992880519267e-09	2.419158925113403e-09
CC(C)CC(C)(CNC(=O)[Au])NC(=O)CNC(=O)C(N[Cu])C(C)C	1.1851689091629897e-05	2.5964630704783285e-09	3.6188568150391604e-09	1.5906114339131017e-09
CCC(CC)C(CNC(=O)COCCN[Cu])OC(=O)[Au]	2.761688808470691e-05	5.093204334428717e-09	9.66818361959613e-09	4.167688004732043e-09
CCC(C)C(NC(=O)[Au])C(=O)NC(C)CC(C)O[Cu]	1.06117700368141e-05	3.4014625989214334e-09	4.911181110705502e-09	2.304741914192119e-09
CCOCC(CNCC(C)CCOC(=O)[Au])O[Cu]	3.0449113988041363e-05	8.172822558839626e-09	2.0366990461482022e-08	9.149013111815798e-09
CCCC(C)(N[Cu])C(=O)N(C)CCOCCNC(=O)[Au]	1.9072082645385127e-05	4.686317404036295e-09	5.519363535250752e-09	4.002083540801973e-09
CCC(CO[Cu])(COC(=O)[Au])NC(=O)C(CCSC)NC(C)=O	1.3357673996701296e-05	4.42541088769734e-09	5.707254641918859e-09	2.547869030727721e-09
O=C(COC(=O)[Au])NCCCCCO[Cu]	2.797765110453649e-05	4.853882958551262e-09	6.870088790329337e-09	4.937727855820068e-09
CCCC(C)C(=O)NCCNC(=O)NC(CO[Cu])COC(=O)[Au]	1.67214586797123e-05	4.7996895768910125e-09	6.527016341083154e-09	2.5571758835693446e-09
C=CC(C)(CC(=O)NCCN(CCO[Cu])C(=O)COC(C)(C)C)OC(=O)[Au]	1.886596220228014e-05	3.778767748246989e-09	6.468729636735027e-09	3.1252833626350825e-09
CCC(C)(OC(=O)[Au])C(=O)NCC(C)CCCO[Cu]	1.340311611428884e-05	5.0139696406785436e-09	6.386808579296463e-09	4.293659493885056e-09
CCCCC(CNC(CCC)COC(=O)[Au])O[Cu]	1.590108832716043e-05	7.655920587683233e-09	1.653013498376275e-08	7.51649979580478e-09
CC(C)C(C)(COC(=O)[Au])O[Cu]	8.013116189138983e-06	4.318859242201908e-09	7.105779880632288e-09	3.302840869983815e-09
CCOCC(CNC(CO[Cu])C(=O)OC(C)(C)C)OC(=O)[Au]	1.743100710860155e-05	6.6430833267730865e-09	1.0798484021616139e-08	4.5755962985827785e-09
CC(NC(=O)C(N[Cu])C(C)C)C(=O)NC(CC(=O)N(CCNC(=O)[Au])S(C)(=O)=O)C(=O)CF	1.1076936345217828e-05	2.5516664298009855e-09	3.215871967567608e-09	1.5148624480842435e-09
C=CC(C)(CC(=O)N(C)C(C)CNC(=O)CC(C)(C=C)OC(=O)[Au])O[Cu]	1.1445130263769003e-05	2.682395426828921e-09	4.245002007873141e-09	2.472275698861327e-09
CCCCCCCCCCC(CNCCCOCCOCCOCCCN[Cu])OC(=O)[Au]	8.120670515966076e-05	1.4217229368248701e-08	3.6650696308317906e-08	1.6874349114082108e-08
CCCNS(=O)(=O)N(C)CC(C)(CO[Cu])COC(=O)[Au]	1.1988238377694392e-05	5.39620450282324e-09	5.978509173940675e-09	2.9598067072069084e-09
CCC(O[Cu])C(CC(=O)O)NC(=O)[Au]	1.3559488278445244e-05	3.897959747155102e-09	5.580979149519631e-09	2.4793905979980838e-09
CC(C)CC(C)(C#N)NC(=O)CC(CNC(=O)[Au])O[Cu]	1.6973657711312803e-05	4.219341721412326e-09	6.8945908711370795e-09	2.339912944699938e-09
CC(C)N(CCOC(=O)[Au])CC(CC(C)(C)C#N)O[Cu]	1.8579106747312483e-05	6.322731652400051e-09	1.1581978382571732e-08	5.298694735730856e-09
CCCCCCCCCCC(CNCC(C)CNC(=O)[Au])O[Cu]	1.9370839824341803e-05	8.688377855102123e-09	1.7103529458753452e-08	7.66751792601767e-09
CC(C)CC(C)CNC(CN[Cu])CNC(=O)[Au]	1.560492084230785e-05	4.702633680824177e-09	7.106999747292841e-09	3.150813880287827e-09
CC(C)C(CCN(C)C(=O)C(=O)N(CCCOC(=O)[Au])CC(C)(C)C)N[Cu]	9.716517115267271e-06	3.5939853294636218e-09	4.7168786130728454e-09	3.4754792504658564e-09
CC(C)C(CNC(=O)CC(N[Cu])C(C)(C)C)COC(=O)[Au]	1.0447831986066104e-05	3.3591593023610187e-09	5.734770598540015e-09	2.3728172994628778e-09
CCOCCC(CNCC(C)CCOC(=O)[Au])O[Cu]	3.452995004106227e-05	8.896319056468417e-09	2.2912292769156398e-08	1.016284144475268e-08
CCC(C)(CC(=O)NCC(=O)CCO[Cu])OC(=O)[Au]	1.662710425881859e-05	2.8256472880112446e-09	5.6009216826802134e-09	3.052566613850101e-09
CCC(C)C(CO[Cu])NC(=O)CCOC(=O)[Au]	1.4801658838773132e-05	3.5890098479212804e-09	6.2500659500680795e-09	2.9264954282565397e-09
CON(C)C(=O)CNC(=O)N(CCO[Cu])CCOCCOC(=O)[Au]	2.9749258129179526e-05	5.175178096238316e-09	9.672303378192332e-09	4.919928031812262e-09
CCCCCCCCCCCCN(CCN[Cu])CCNC(=O)[Au]	2.594948122657666e-05	8.033757160389697e-09	1.3289639492068507e-08	7.359664213561629e-09
CC(CCC(C)(C)C)NC(=O)C(=O)N(CC(C)O[Cu])C(C)COC(=O)[Au]	1.0519259285184988e-05	4.253944798872094e-09	5.537789582705239e-09	3.059765898143701e-09
O=C([Au])OCC(CO[Cu])NCCS(=O)C(F)(F)F	3.645962773083571e-05	6.104962491338169e-09	9.897939843938601e-09	3.755959061689277e-09
CCCCCCCCCC(C)N(CCCN[Cu])CC(=O)NCCCNC(=O)[Au]	2.2848074700506552e-05	5.4147610968567236e-09	8.82171250006763e-09	4.816782096802846e-09
CC(CCC(=O)NC(C)CCCO[Cu])NC(=O)[Au]	1.670015646101087e-05	3.660924310929901e-09	5.2986001811843145e-09	3.503799126332192e-09
COC(=O)C(CCC(=O)N(CC(COC(=O)[Au])O[Cu])C(C)(C)C)NC(=O)OC(C)(C)C	1.1264377073747673e-05	5.0940276740234315e-09	6.822192191847352e-09	2.6882391399515203e-09
CCC(CC)CNC(=O)CC(CN[Cu])OC(=O)[Au]	1.6417282826504016e-05	4.653347652823515e-09	7.94102896283654e-09	2.8194993577693343e-09
CCC(=O)N(C)CC(CN(C)CC(C)OC(=O)[Au])O[Cu]	1.3308865926451566e-05	5.02381455694199e-09	8.739513951561107e-09	4.245895489209782e-09
CCC(C)CC(NC(=O)[Au])C(=O)NCC(C)(C)C(C)(C)O[Cu]	8.224345755756128e-06	3.6454705992754928e-09	4.714526703902396e-09	2.182124121103978e-09
CCC(COC(=O)[Au])C(=O)NCC(O[Cu])C(F)(F)F	1.3908807292971865e-05	4.075522545816135e-09	6.185161586539116e-09	2.46317971858032e-09
COCCC(N[Cu])C(=O)NC(CCOC(=O)[Au])COC	2.334769707955563e-05	5.110729555498523e-09	8.327413879555634e-09	3.6913829335073506e-09
CC(CN(C)CC(CN(C)C(=O)C(C)(F)F)O[Cu])OC(=O)[Au]	1.2839138684467878e-05	5.105537847761588e-09	8.227365097823543e-09	3.9792222838118315e-09
CCCCCCCCCCN(C)C(=O)C(C)NC(=O)C(COC(=O)[Au])N[Cu]	1.2598073564017239e-05	5.877393928571606e-09	7.281534306413668e-09	2.9668360672121632e-09
CCC(NCC(COC)O[Cu])C(CC)OC(=O)[Au]	2.0614962066748342e-05	7.389125621469551e-09	1.6604983944057058e-08	6.84677253690584e-09
CCC(CNCC(C)CC(C)O[Cu])OC(=O)[Au]	1.8503696224453624e-05	6.837341156003667e-09	1.3674149696844361e-08	7.519384624201488e-09
CC(CN(C)C(=O)CC(C)(C)OC(=O)[Au])NC(=O)C(O[Cu])C(C)C	8.971334090346489e-06	2.748471892676624e-09	4.071935592814496e-09	2.1853238221331674e-09
CC(COCCO[Cu])(OC(=O)[Au])S(=O)(=O)O	1.5837329046686085e-05	5.104002048288696e-09	7.939948216247843e-09	3.940957941192828e-09
CCCCN(CCO[Cu])CC(C)(C)NC(=O)[Au]	1.474756639220788e-05	5.420652287834215e-09	8.57694391071641e-09	5.010265612315194e-09
COC(=O)CCC(C)N(CCCN[Cu])CC(=O)NCCCNC(=O)[Au]	2.3249773160775932e-05	4.094889152256488e-09	6.408769472245576e-09	3.656739727101475e-09
CCOC(=O)CC(CO[Cu])NC(=O)C(NC(=O)[Au])C(C)C	1.290871819503804e-05	3.5817213856528723e-09	5.361949877961506e-09	2.44556916531948e-09
COC(=O)NCC(=O)N(C)CC(CNCC(C)OC(=O)[Au])O[Cu]	1.4918875509556541e-05	4.3954202027079955e-09	7.242093040869479e-09	3.180852640545053e-09
CCOCC(CNC(=O)NCCCC(C)COC(=O)[Au])O[Cu]	2.2277774314400027e-05	5.322900523755896e-09	9.034378258683648e-09	4.801169074068389e-09
CC(C)C(OC(=O)[Au])C(C)(C)CNC(=O)C(C)(O[Cu])C(C)C	8.40254138160494e-06	4.2223254016187735e-09	5.606659737421564e-09	2.7447629955516097e-09
CCC(CC)(CNC(=O)CC(CC(C)C)NC(=O)[Au])N[Cu]	1.2076789873804998e-05	2.8797020131352577e-09	4.479340222770236e-09	2.0264271710729943e-09
CC(C)(C)CCC(CO[Cu])NC(=O)NCCCC(C)(C)COC(=O)[Au]	1.0661057114423361e-05	4.306278365863368e-09	5.611581179674858e-09	3.2534377385432325e-09
CCCCNC(=O)CCNC(CO[Cu])COC(=O)[Au]	1.9709493327388045e-05	5.8034694150341704e-09	9.378386352720248e-09	4.076540862778588e-09
CC(C)CN(C)CC(OC(=O)[Au])C(C)(C)O[Cu]	1.0934504559198019e-05	6.324956602089561e-09	9.758747924352165e-09	4.301411085251372e-09
C=CCCCC(=O)N(CCNC(=O)CC(C)(C=C)O[Cu])CCOC(=O)[Au]	1.940791940332329e-05	3.6406648435454406e-09	6.220286667450665e-09	3.461857602838566e-09
CCCCCCCCCCN(C)C(=O)C(CSCCNC(=O)[Au])N[Cu]	1.5850408156014912e-05	6.4118078665906165e-09	8.15981420138587e-09	4.2047013081879e-09
CCCCC(N[Cu])C(=O)NCC(F)(F)CNC(=O)[Au]	1.3561243373648577e-05	2.924988076149034e-09	3.9469234191042236e-09	1.9124568714751167e-09
CCCC(CN(CCOC)CC(O[Cu])C(F)(F)F)OC(=O)[Au]	2.9591287399409103e-05	8.066946375345619e-09	1.9099912602286378e-08	6.927060009978475e-09
CC(CC(F)(F)F)C(=O)N(C)CC(CNC(=O)C(O[Cu])C(C)C)OC(=O)[Au]	1.0400196383102887e-05	4.338464019133728e-09	6.344951401357841e-09	2.3948339156618953e-09
CSCCC(NC(=O)[Au])C(=O)NCCC(C)O[Cu]	1.5011515534002306e-05	3.804249568249886e-09	5.737407542389095e-09	3.091124163176312e-09
CCCC(C)CC(=O)NCC(CNC(=O)[Au])O[Cu]	1.6139448857045173e-05	4.667178380229715e-09	8.080884510352848e-09	2.896693868133901e-09
CN(CC(C)(C)O[Cu])C(=O)C(=O)N(CCNC(=O)OC(C)(C)C)CCOC(=O)[Au]	1.0371852214359692e-05	3.3970277922755053e-09	4.236017055096634e-09	2.6719842877512963e-09
CN(CC(CN(C)C(=O)CC(C)(C)OC(=O)[Au])O[Cu])C(=O)C#CC(C)(C)C	6.105385768171336e-06	3.252568861787252e-09	4.675585466384189e-09	2.344890407374254e-09
COCC(CO[Cu])NC(=O)C(C)(COC)OC(=O)[Au]	2.1840988993571013e-05	4.91115679767897e-09	7.97243982636256e-09	3.6424634284315953e-09
CCCCC(NC(=O)[Au])C(=O)NC(CCOC)CO[Cu]	1.6620306941048475e-05	4.83219609451461e-09	7.411056939763274e-09	3.227524145794588e-09
COCC(OC(=O)[Au])C(=O)OCCO[Cu]	2.7985046959585303e-05	5.132401225452303e-09	1.2552034665774732e-08	4.898321651988177e-09
CON(C)C(=O)C(C)NC(=O)N(CC(C)O[Cu])C(C)COC(=O)[Au]	1.3966936543350072e-05	3.7441332805856365e-09	5.992515968647258e-09	2.6918589520623845e-09
CC(CCCNC(=O)NCCC(C)(C)OC(=O)[Au])O[Cu]	1.413532798600842e-05	3.90739080345181e-09	5.051844800793299e-09	3.4786497200392507e-09
CCCOCC(CNC(CCCCN[Cu])C(=O)OC)OC(=O)[Au]	2.250366634225358e-05	7.476472668250668e-09	1.320697725800045e-08	6.598053003513261e-09
C=CC(C)(C)CC(=O)NCC(COC(=O)[Au])NC(=O)C(O[Cu])C(C)C	1.398688679930553e-05	3.9796566099141555e-09	5.722980946292705e-09	2.4185752260823235e-09
CC(C)NCCCCC(NC(=O)[Au])C(=O)NCCOCCOCCN[Cu]	4.6361418989694995e-05	7.357806291460893e-09	9.95705073428494e-09	5.744661588733182e-09
CC(C(=O)O)C(=O)N(CCC(F)(F)F)CC(COC(=O)[Au])O[Cu]	1.3340465682927388e-05	4.827584675352206e-09	6.588230723529329e-09	2.5658726643741425e-09
CCCC(C)(OC(=O)[Au])C(=O)NCC(CC(C)(C)C)O[Cu]	9.243227451239125e-06	4.67006472785689e-09	6.29995576390927e-09	3.0113608504081033e-09
CCCC(OC(=O)[Au])C(CO[Cu])NC(=O)CN(CCNC(=O)OC(C)(C)C)C(=O)OC(C)(C)C	1.2021760732126836e-05	5.100401913414115e-09	6.889066864730266e-09	2.661803550387119e-09
CNCC(C)(CN(C)CC(C)NC(=O)[Au])O[Cu]	1.8215446030004076e-05	4.300940653638464e-09	6.5510060422655086e-09	3.735839846673274e-09
CC(C)CS(=O)(=O)N(CC(COC(=O)[Au])O[Cu])C(C)(C)C	7.834934497820297e-06	5.494776092682906e-09	7.198122776042459e-09	2.8475109315232995e-09
CCCCC(CC)COCC(CNC(COC(=O)[Au])C(C)C)O[Cu]	1.6596641767325983e-05	8.740076622021641e-09	1.8404119732039356e-08	7.497006717764398e-09
CN(CCOCCN[Cu])C(=O)NCCC(C)(C)NC(=O)[Au]	1.9164123458805894e-05	3.97974916232003e-09	4.596403005991874e-09	3.4540482501294487e-09
CC(=O)NC(CCC(C)C)C(=O)NC(COC(=O)[Au])C(C)O[Cu]	1.2304165951200662e-05	4.719904919038361e-09	5.9995572239247536e-09	2.400709991733499e-09
CC(C)(CNC(=O)NCC(C)(CO[Cu])COC(=O)[Au])CS(C)(=O)=O	1.0205775951799159e-05	3.970333151184113e-09	4.917650953352747e-09	2.115298931393893e-09
C=CC(C)(CC(=O)NCCN(CCO[Cu])C(=O)C(C)CCCC)OC(=O)[Au]	1.5593942194764514e-05	3.781405051230079e-09	6.281986517880132e-09	3.3192926938190393e-09
CN(CC(C)(CO[Cu])COC(=O)[Au])C(=O)NC(CS(=O)(=O)N(C)C)C(F)(F)F	9.184125083870942e-06	4.502704537774483e-09	4.982389205767945e-09	2.215744602260989e-09
CC(C)C(CCO[Cu])NCC(C)(OC(=O)[Au])C(F)F	1.4152120572599608e-05	5.8158995908843026e-09	8.916226861651741e-09	4.520525776729088e-09
CCCCCC(O[Cu])C(CC=CCCCCCCCC(=O)O)OC(=O)[Au]	1.679519923202488e-05	9.577756906549978e-09	1.6114066812754446e-08	6.336994789015742e-09
CC(C)N(C)C(=O)C(CCCNC(=O)[Au])N[Cu]	1.0015609882177036e-05	3.5217854916143336e-09	4.2587554269541485e-09	2.1583074011865465e-09
CN(CCC(C)(C)OC(=O)[Au])C(CO[Cu])CC(C)(C)C	9.837255243317302e-06	5.78589902354696e-09	8.678054234997816e-09	4.896288505978127e-09
O=C([Au])NC(CO[Cu])C(=O)NCC=CCl	1.6812639080139416e-05	3.590234781794647e-09	5.17981572812881e-09	1.892719253648551e-09
CCC(C)(CNC(=O)C(COC(=O)[Au])NC(=O)C(C)C)O[Cu]	1.2409687349725915e-05	3.68932742294543e-09	4.814900867519251e-09	2.106293560487644e-09
COC(=O)C(NC(=O)CCCCCCCCCOC(=O)[Au])C(C)O[Cu]	2.0316118157579014e-05	7.861263616879773e-09	8.706297034761085e-09	6.100621767502508e-09
CCC(NCC(CCC(C)C)OC(=O)[Au])C(C)(C)O[Cu]	1.1245724244399653e-05	6.387846919309757e-09	1.0636188364865418e-08	5.193347699602946e-09
COCC(NC(=O)C(CN[Cu])OC(=O)[Au])C(N)=O	2.290059677892401e-05	4.333579817775845e-09	5.6015884765248084e-09	1.937746896524718e-09
CCCC(C(=O)OCC)S(=O)(=O)N(C)CC(C)(CO[Cu])COC(=O)[Au]	1.2040107097074097e-05	5.616336235686872e-09	7.65871431863667e-09	3.350689617900952e-09
C=CC(C)(CC(=O)NCCN(CCO[Cu])C(=O)CN(C)C(C)=O)OC(=O)[Au]	1.191721048391706e-05	2.951825294910092e-09	4.453776300825207e-09	2.3692315101030274e-09
CCN(CCOC(=O)[Au])CC(COC(C)COC)O[Cu]	3.940010053576531e-05	9.029952587063038e-09	2.2866940409050646e-08	8.940987752961903e-09
CN(C)CCC(C)(CNC(=O)C(CC(F)F)NC(=O)[Au])O[Cu]	1.5636031979525748e-05	4.01061339523474e-09	5.260311348079849e-09	2.334717292486158e-09
CCCC(CCC)(CC(=O)NC(CO[Cu])C(C)C)OC(=O)[Au]	1.110761095131307e-05	4.1433321510709915e-09	7.319129814219557e-09	3.19062747019906e-09
CCCCCCCCCCN(C)C(=O)CC(CCCCN[Cu])NC(=O)[Au]	1.5408199041951085e-05	6.255236006174898e-09	8.705907530462993e-09	4.809615405704614e-09
CCCC(CNCCOCCOCCOCCOCCOCCO[Cu])OC(=O)[Au]	0.00018260157535721454	1.6238836157565097e-08	5.758915417566853e-08	2.379354596490696e-08
CC(CNCC(CC(C)(C)O[Cu])OC(=O)[Au])CN(C)C	1.6520847790982742e-05	6.566253571022479e-09	1.0658244776599266e-08	4.9981979264231586e-09
CC(C)C(CNC(=O)C(COC(=O)[Au])NC(N)=O)O[Cu]	1.7077545456482268e-05	3.248530136090585e-09	4.522440898569629e-09	1.7501456786462174e-09
CCN(C)CC(CN(C)CCC(C)O[Cu])OC(=O)[Au]	2.6007206138935288e-05	7.603733726577951e-09	1.495439128941464e-08	8.125352295296424e-09
CC(CNC(C)C(C)O[Cu])CC(C)OC(=O)[Au]	1.3179697728844257e-05	6.060882994151913e-09	1.0828964250848557e-08	6.691457901583777e-09
CCC(C)(C)NC(=O)CC(CN[Cu])OC(=O)[Au]	1.341725117576124e-05	4.056724360555681e-09	5.6856686993287684e-09	2.263927943641807e-09
CCCC(CCOC(=O)[Au])NC(=O)C(NC(=O)OC(C)(C)C)C(C)(C)O[Cu]	1.0561020119866467e-05	4.637807835818625e-09	5.40221295427252e-09	2.566129681342071e-09
C=CCCNC(=O)NC(C)(CO[Cu])COC(=O)[Au]	1.7920041455228513e-05	3.985776112269457e-09	5.71757275991502e-09	2.6399159502208743e-09
CCC(OC)C(=O)NC(CO[Cu])COC(=O)[Au]	1.9959484480077397e-05	5.761223984128257e-09	9.785703211518265e-09	3.5237573925960443e-09
COCCC(C)(C)C(=O)NC(CO[Cu])COC(=O)[Au]	1.740707818561947e-05	5.8511576549540934e-09	9.049184230163543e-09	3.837379489914073e-09
CCCCCCCCC(CC)NCC(COC(=O)[Au])O[Cu]	1.652827727986816e-05	9.940441641695986e-09	1.968261510957043e-08	7.559491795130713e-09
O=C(NCC#CCO[Cu])NCCCCOC(=O)[Au]	2.5005338614270384e-05	3.846138772848691e-09	5.4281182491058e-09	3.959061972865858e-09
CCCCS(=O)(=O)NCC(=O)NC(CO[Cu])C(CCC)OC(=O)[Au]	1.2645784598460598e-05	5.5240569847526595e-09	6.997812471343585e-09	2.744801232122599e-09
CCC(CO[Cu])SCC(C)COC(=O)[Au]	1.9978408548985384e-05	7.023877845340508e-09	1.6325312375397322e-08	8.036595317616182e-09
CC(CNC(=O)OC(C)(C)C)C(=O)N(C)CC(C)(CO[Cu])COC(=O)[Au]	9.884013729680321e-06	4.604929651902652e-09	6.2167327791660116e-09	2.6577593213996694e-09
COC(=O)C(NC(=O)C(CN[Cu])NC(=O)[Au])C(F)(F)F	1.4679617516321183e-05	3.414025809583827e-09	3.914505431513802e-09	1.5440915631147537e-09
COC(=O)NCC(=O)NC(C)(CO[Cu])COC(=O)[Au]	1.5845827725378647e-05	3.4552056404182553e-09	4.860270603615348e-09	2.1239862454197792e-09
CCC(CC)(CCOC(=O)[Au])CNC(=O)CNCCN[Cu]	2.2539726398494177e-05	4.235336295281336e-09	6.662530343982798e-09	3.6028476671204006e-09
CN(CC(O[Cu])C(F)(F)F)CC(C)(CN(C)C(=O)OC(C)(C)C)OC(=O)[Au]	1.0250348236760214e-05	5.085393926178209e-09	7.409331057554738e-09	3.23418903220747e-09
CCC(CNC(=O)CCCCO[Cu])OC(=O)[Au]	2.2650636994251683e-05	4.915137820960634e-09	8.086297215862857e-09	4.830828835885387e-09
CCCCCC=CCC=CCC(O[Cu])C(CC=CCCCC(=O)O)OC(=O)[Au]	1.705204146347541e-05	8.352358175948949e-09	1.5150961339051144e-08	5.849308133481547e-09
CC(CN(C)C(=O)CCC(C)(C)O[Cu])OC(=O)[Au]	9.073577437086452e-06	3.255721893485433e-09	4.708685670796767e-09	3.1697521128512935e-09
CNCCC(C)N(CCCN[Cu])CC(=O)NCCCNC(=O)[Au]	2.7612131308944447e-05	4.11829829431376e-09	6.355771862281062e-09	3.6349843885433545e-09
N#CNC(=O)C(CCN[Cu])NC(=O)[Au]	1.091207544521445e-05	2.315029342616229e-09	2.8537853226522117e-09	1.235022443775603e-09
CCCC(C)(CO[Cu])NC(=O)C(OC(=O)[Au])C(C)C	1.0147988817910862e-05	3.8349561282383564e-09	5.4240564408467015e-09	2.6079832633635554e-09
C=CC(O[Cu])C(=O)N(C)CC(C)(C)OC(=O)[Au]	8.272122744439106e-06	3.2890865364666564e-09	4.110110518868381e-09	2.6387630857027657e-09
C=CC(COC(=O)[Au])NC(=O)C(CO[Cu])C(F)(F)F	1.5512286956132243e-05	3.745437461977042e-09	5.032886077694042e-09	2.3631293818440776e-09
CC(C)CC(C)(CNC(=O)C(C)O[Cu])NC(=O)C(C)OC(=O)[Au]	1.1107812237983502e-05	3.17118625186574e-09	4.321019239221603e-09	2.0425330851228268e-09
CC(C)CC(CO[Cu])NC(=O)CC(C)OC(=O)[Au]	1.2942299628545768e-05	3.438998211808489e-09	6.216183124507367e-09	2.980420212381475e-09
CCC(O[Cu])C(C)C(=O)NCC(C)(CN(C)C)OC(=O)[Au]	1.4808302244756391e-05	4.3934071249012226e-09	6.247473893451696e-09	3.0532685196545576e-09
CCC(C)(CNC(=O)C(CO[Cu])NC(N)=O)OC(=O)[Au]	1.5266257729641278e-05	3.104841609760331e-09	3.8645105744999454e-09	1.693729688051483e-09
CCCCCCC(CCC)NC(CC)(COC(=O)[Au])N[Cu]	1.2168087386745634e-05	6.560457101390743e-09	1.0295080338032456e-08	4.384175189313174e-09
CC(C)C(C)SCC(COC(=O)[Au])O[Cu]	1.2673595449185316e-05	6.554743476429494e-09	1.4591931424471755e-08	5.3584298560436045e-09
CCCCCCC(CCCC)N(CCN[Cu])CCOC(=O)[Au]	2.0495881430651062e-05	8.316514326551796e-09	1.733272872833126e-08	8.113055557519834e-09
CC(C)C(CNC(=O)[Au])CN(C)CCOCCN[Cu]	4.296286650362006e-05	6.974008943797359e-09	1.137993732004853e-08	7.029868480127113e-09
CC(C)=CCN(CCCOC(=O)[Au])CCO[Cu]	2.3657466838619768e-05	8.096151754496163e-09	1.677641072066874e-08	1.015901355976166e-08
O=C(O)CC(O[Cu])(C(=O)O)C(OC(=O)[Au])C(=O)O	1.4364394368734804e-05	4.108191219237899e-09	4.549407612688027e-09	1.996045330690275e-09
CN(CCNC(=O)CC(N[Cu])C(F)F)CCOC(=O)[Au]	2.550324599715088e-05	3.6502482380141688e-09	5.748764261783477e-09	3.191245386760216e-09
O=C([Au])OCC(CCF)NCC(CC(F)(F)F)O[Cu]	2.070153599186182e-05	5.955300081138466e-09	1.236834867775321e-08	4.648578829280741e-09
CC(C)(C)CCC(=O)N(CCC(F)(F)F)CC(CO[Cu])OC(=O)[Au]	1.109584803104217e-05	5.2898980239420425e-09	8.689006657928044e-09	3.2334377176463524e-09
CC(=O)NCC(=O)NCC(=O)N(CC(C)OC(=O)[Au])C(C)CO[Cu]	1.4022123569548886e-05	3.2542993540972903e-09	4.480294890928789e-09	2.0508797643372016e-09
CCON(CC)C(=O)CNC(=O)N(CC(CO[Cu])OC(=O)[Au])C(C)C	1.556662917983654e-05	4.754132154512141e-09	8.326373340164892e-09	2.9518541815743608e-09
CC(C)(NC(=O)CC(CNC(=O)[Au])O[Cu])C(N)=O	1.7569595379963966e-05	3.577926378279768e-09	4.571096608019624e-09	1.8619872379345623e-09
CC(=O)N(C)CC(=O)NC(CNC(=O)C(O[Cu])C(C)C)COC(=O)[Au]	1.0548903269793678e-05	3.2699920740531917e-09	4.612696707917828e-09	1.9248442763657e-09
CCN(CC(C)(C)OC(=O)[Au])C(=O)C(CO[Cu])N(C)C(=O)OC(C)(C)C	8.069959218081053e-06	3.5623238620715096e-09	4.8476884396355805e-09	2.348557513354136e-09
CC(C)C(NC(=O)NC(CO[Cu])COC(=O)[Au])C(C)C	1.3277416228625265e-05	4.7531519701835015e-09	6.7486483645219375e-09	2.7521297183624377e-09
CC(CCO[Cu])NC(=O)C(CNC(=O)OC(C)(C)C)OC(=O)[Au]	1.2846541080133229e-05	4.145861599206866e-09	5.502321974212987e-09	2.5162312400857867e-09
CC(CN(C(=O)C(=O)NCC(C)(C)CC(F)F)C(C)CO[Cu])OC(=O)[Au]	1.1777572870594728e-05	4.1103934985978765e-09	5.447732195597406e-09	2.8694416644762212e-09
C#CCN(CC(COC(=O)[Au])O[Cu])C(C)(C)C	1.3804853112975081e-05	6.166082057937309e-09	1.0599458041031707e-08	4.0940326325763526e-09
CC(C)(C)OC(=O)NCC(CC(=O)NC(CCNC(=O)[Au])C(F)F)O[Cu]	1.4147718826283184e-05	3.717030288574529e-09	5.314054449290804e-09	2.209794559450904e-09
CCC(CC)(CNC(=O)C(COC(=O)[Au])NC(=O)C(C)C)O[Cu]	1.2807851395761454e-05	3.923629580059025e-09	5.252344456204895e-09	2.2343108783214637e-09
CC(C)(C)OC(=O)C(CCCCNS(=O)(=O)CCNC(=O)[Au])N[Cu]	1.3078091152192415e-05	4.179814902000603e-09	4.482505694964555e-09	2.203265834466639e-09
CC=C(C)C=CC(=O)NC(CC)(CO[Cu])COC(=O)[Au]	8.25929921754046e-06	3.7901360534936625e-09	4.536030854437383e-09	2.7239717547316185e-09
C=CCN(CCC#N)CC(CC(C)(C)OC(=O)[Au])O[Cu]	2.8230606595418006e-05	6.6449038316699614e-09	1.1845077048037509e-08	4.9844678600066e-09
CCN(CCN[Cu])C(=O)C(=O)N(CCCOC(=O)[Au])CC(C)(C)C	1.115260806241452e-05	3.412758444933486e-09	4.5240906669224225e-09	3.3348891287503757e-09
CCCC(C)(CO[Cu])NC(=O)NCCC(C)(C)OC(=O)[Au]	1.0960208854134872e-05	3.3358061113967728e-09	4.3610222253383005e-09	2.542898349976031e-09
COC(=O)C(CCC(=O)NC(=N)SCCNC(=O)[Au])N[Cu]	1.6719895547969627e-05	3.011040173933141e-09	4.089971201093934e-09	2.263570367853411e-09
CC(C)(NC(=O)[Au])C(=O)NCCN[Cu]	1.3820962862288747e-05	2.626848644253946e-09	2.4887292380693764e-09	1.447635584463533e-09
N#CCCCCNCC(COC(=O)[Au])O[Cu]	4.077965149922638e-05	7.187969903146686e-09	1.597511451460722e-08	5.5089458054618835e-09
CCC(CCNCC(C)O[Cu])OC(=O)[Au]	2.4792068318464885e-05	7.138063383179787e-09	1.4374760249185724e-08	7.654334724032119e-09
CC(C)C(O[Cu])C(=O)NCC(COC(=O)[Au])NC(=O)C(C)(C)S(C)(=O)=O	1.0156795539213948e-05	3.782519712367944e-09	4.4962474031937556e-09	1.921254067692153e-09
CCCCCOC(=O)C(C)(CO[Cu])COC(=O)[Au]	1.385843087703624e-05	5.576047953517332e-09	1.0427227763403369e-08	5.1679487719424974e-09
CCC(C)C(CC(=O)NC(C)CCCC(C)(C)OC(=O)[Au])N[Cu]	1.1279284471301451e-05	3.895014690466661e-09	5.427472104561037e-09	3.0042969023722852e-09
CCN(CC)C(=O)CS(=O)(=O)CC(CO[Cu])OC(=O)[Au]	1.206526152344116e-05	3.718496696517864e-09	6.461576642865103e-09	2.3760058193982372e-09
CCCC(CCC)(CNC(=O)NCC(C)(C)CC(C)O[Cu])OC(=O)[Au]	1.0563129400041721e-05	4.201197999373323e-09	6.291287759606581e-09	3.349511706628354e-09
COCC(C)(C)C(=O)NCC(CNCCOC(=O)[Au])O[Cu]	2.4714750469531063e-05	6.288475887509203e-09	1.0276756585916066e-08	4.669819023211124e-09
CCCC(O[Cu])C(COC(=O)[Au])NC(=O)CCCN(C)C(=O)OCC	1.2698503412157923e-05	5.273699746702182e-09	8.462905082873671e-09	3.54999711406632e-09
N#CCCCCC(N[Cu])C(=O)N(CCCNC(=O)[Au])CC(F)(F)F	2.143095577090423e-05	3.5766117584522786e-09	5.208799012452315e-09	2.5500890710580277e-09
CC(C)CCC(N[Cu])C(=O)N(CCNC(=O)[Au])CC(F)(F)F	1.3270003273560186e-05	3.2006770071606975e-09	4.614865520639114e-09	2.1289433242290996e-09
CCC(C)C(NC(=O)C(CCCCNC(=O)[Au])N[Cu])C(=O)O	1.4684959394861998e-05	4.8709250832206085e-09	4.669183046938553e-09	2.36641767253731e-09
CC(C)CC(CCO[Cu])CNC(=O)CC(CNC(=O)OC(C)(C)C)OC(=O)[Au]	1.4118318010137969e-05	4.757695028274238e-09	7.51821428733708e-09	3.2680816617223117e-09
CSCC(CCO[Cu])NC(=O)C(C)OC(=O)[Au]	1.4661825959900329e-05	4.020325809652201e-09	5.81851153994989e-09	3.3809071976329424e-09
CC(CCCC(F)(F)F)NC(=O)NC(C)(CO[Cu])COC(=O)[Au]	1.457096986479719e-05	4.627035163863798e-09	6.394137924960742e-09	2.552850603451129e-09
CCN(CCNC(=O)C(CCSC)O[Cu])CCOC(=O)[Au]	2.499161086423176e-05	5.577813640188773e-09	9.516722372529449e-09	5.4085001987127524e-09
CCOCCC(CN(C)CCC(C)O[Cu])OC(=O)[Au]	3.576554934278558e-05	8.558887146308738e-09	2.1312739661488547e-08	1.0105156642307217e-08
C=CCCS(=O)(=O)NCC(C)(CO[Cu])COC(=O)[Au]	1.1551419874279259e-05	5.0592454525958736e-09	6.612529156897017e-09	2.992162667175262e-09
CC(C)C(C(=O)NCC(C)(C)NC(=O)[Au])C(C)N[Cu]	1.0466173985456045e-05	2.7927084558763853e-09	3.414604827584498e-09	1.646002915023936e-09
CN(CC(CNC(=O)CC(F)(F)C(F)F)O[Cu])C(=O)CC(C)(C)OC(=O)[Au]	1.2026620859325051e-05	3.4240992931421524e-09	5.009723423197189e-09	2.249875829040602e-09
CC(C)C(CO[Cu])ONC(=O)C(C)C(CN(C)C(=O)OC(C)(C)C)OC(=O)[Au]	1.0900713114235894e-05	4.436058349620367e-09	7.000738408675471e-09	2.8874900741499106e-09
C=CC(CO[Cu])NC(=O)C(NC(=O)OC(C)(C)C)C(C)OC(=O)[Au]	1.244160874979497e-05	4.096872987193549e-09	5.019598143449943e-09	2.2517711469302313e-09
CC(C)C(C)NC(=O)N(CCC(F)(F)F)CC(COC(=O)[Au])O[Cu]	1.2049454331288516e-05	4.969211710334651e-09	7.89028699177545e-09	2.914587849110974e-09
CCOC(=O)C(NC(=O)C(CCCN[Cu])NC(=O)[Au])C(C)CC	1.4478099267662384e-05	4.591622231880614e-09	5.462349067903047e-09	2.569088706411125e-09
COC(=O)C(CO[Cu])NC(C)C(C)OC(=O)[Au]	1.3576043160305235e-05	4.734719444393672e-09	7.4247459818449005e-09	4.114612584139407e-09
CCCCN(CCOC(=O)[Au])C(=O)C(COC(C)C)N[Cu]	1.5900740867807787e-05	4.385127750033562e-09	7.888487650905721e-09	3.405972600977514e-09
CCCN(CC(CCNC(=O)[Au])O[Cu])CC(F)(F)F	1.803280597926534e-05	6.157971860253185e-09	1.2124410723616093e-08	4.396515919001786e-09
CC(C)CCC(CO[Cu])NC(C)CCCCOC(=O)[Au]	1.7912357152221687e-05	8.407010116077318e-09	1.4443959765379104e-08	9.733463844363257e-09
CC(C)C(C)C(=O)NCC(COC(=O)[Au])NCCO[Cu]	1.802853427948964e-05	5.603928041584565e-09	8.280325323490396e-09	4.083464647063315e-09
CN(CC(=O)NCC(CNC(=O)CC(C)(C)O[Cu])OC(=O)[Au])CC(C)(C)C	1.3845330270788817e-05	4.099689824621785e-09	5.839146210590695e-09	2.497347053735184e-09
CC(=O)CCC(=O)N(CCO[Cu])CCOCCOC(=O)[Au]	3.592664478278308e-05	5.948638122493109e-09	1.2351359712643962e-08	6.691743719617831e-09
CCC(CC)(CCNC(=O)CC(CNC(=O)OC(C)(C)C)O[Cu])OC(=O)[Au]	1.302149624381396e-05	4.258341627665424e-09	6.3942667529168645e-09	2.739052774046532e-09
CS(=O)(=O)N(CCN[Cu])CC(=O)NC(=N)SCCNC(=O)[Au]	1.6012889989376465e-05	3.0857266405711188e-09	3.4506952020473756e-09	2.1153766197802905e-09
CC(C)C(NC(=O)OC(C)(C)C)C(=O)N(CC(COC(=O)[Au])O[Cu])C(C)(C)C	1.002900135525479e-05	5.0897458859281156e-09	6.503494839957049e-09	2.481821828405371e-09
CCC(CO[Cu])(COC(=O)[Au])NC(=O)NC(CCNC(=O)OC(C)(C)C)C(F)(F)F	1.3096109570293371e-05	4.689869951028569e-09	6.0899958964857254e-09	2.3094217411848527e-09
CCCC(OC(=O)[Au])C(=O)NC(C)(CCO[Cu])COC	1.4559484217951047e-05	4.731351350648921e-09	7.327040633356779e-09	3.609584807044763e-09
CC(C)COC(C)C(=O)NC(CO[Cu])COC(=O)[Au]	1.737679469485336e-05	6.1116141819258975e-09	1.0027639906265415e-08	3.68628916713444e-09
CCC(CC)(CCOC(=O)[Au])CNC(=O)CCO[Cu]	1.6490141033299642e-05	4.135608316505976e-09	7.1620533213165e-09	3.803589151111383e-09
CN(CCOCCNC(=O)[Au])C(=O)CC(C)(C)CN[Cu]	1.853710457650047e-05	3.756206846961904e-09	5.448828012572579e-09	3.743092417145243e-09
CC(C)CN(C(=O)CS(=O)(=O)CC(CO[Cu])OC(=O)[Au])C(C)C	1.1625764732293806e-05	3.980645932471586e-09	6.9902852789317305e-09	2.4973464786998436e-09
COC(=O)C(COC(C)(C)C)NC(=O)NC(CCO[Cu])CCOC(=O)[Au]	1.7048307102025152e-05	6.184318525837171e-09	7.771580501818307e-09	3.515928624113005e-09
C#CCN(CC#N)CC(COC(=O)[Au])O[Cu]	3.8601675893892875e-05	6.150984745915211e-09	1.353234558062722e-08	4.212429543576239e-09
CC(=O)NC(C)(C)C(=O)NCC(CO[Cu])NC(=O)CC(C)(C)OC(=O)[Au]	1.1803903218110676e-05	3.2003873859002936e-09	3.9208538115767266e-09	1.8216433385907666e-09
CC(=O)NCC(CO[Cu])NC(=O)CC(C)(C)OC(=O)[Au]	1.158500965315535e-05	2.7903260267970294e-09	3.801790665233434e-09	1.8575131629618033e-09
CC(CCCOC(=O)[Au])NCC(CCOC(C)C)O[Cu]	2.9564799630408227e-05	8.892396723888836e-09	1.959983656644526e-08	9.608903900774867e-09
CCC(CNC(=O)C(COC(=O)[Au])NC(=O)OC(C)(C)C)O[Cu]	1.2970764671421155e-05	4.0802591747601196e-09	5.562240334182939e-09	2.272930728236988e-09
COC(=O)C(C)(CO[Cu])NC(=O)C(OC(=O)[Au])C(C)C	1.1677859612579565e-05	3.5409378161260036e-09	4.8144768191930154e-09	2.3643852969338624e-09
CCCC(C)NC(=O)NC(CO[Cu])COC(=O)[Au]	1.4789831631989646e-05	4.691915694466666e-09	6.707292561613403e-09	2.778244735018143e-09
CN(CC(CC#N)O[Cu])C(COC(=O)[Au])C(C)(C)C	1.9032920343584136e-05	5.45418544394996e-09	1.0414971599227938e-08	4.358219504709089e-09
CC(C)C(OC(=O)[Au])C(=O)NCC(CN(C)C(=O)C(C)(C)C)O[Cu]	9.69054918090477e-06	4.043276112378733e-09	5.555523640580948e-09	2.38090627705487e-09
C=CCCCC(NC(=O)[Au])C(=O)NCC(C)(C)C(O[Cu])C(C)C	1.089485689199773e-05	4.267171030858042e-09	5.894522095740222e-09	2.743595930437278e-09
CCCC(CCC)(CN[Cu])NC(=O)C(CC(C)C)NC(=O)CNC(=O)[Au]	1.2180113912973108e-05	3.1060139361391985e-09	4.287098382162241e-09	1.967419855314267e-09
CC(COC(=O)[Au])CN(C)C(C)CO[Cu]	1.870407434259018e-05	5.724791182842283e-09	1.133480361471868e-08	7.014275182092518e-09
COC(=O)C(NC(=O)CC(OC(=O)[Au])C(F)(F)F)C(C)O[Cu]	1.328229433640157e-05	3.727955760864826e-09	5.293788668596202e-09	2.1851328700968497e-09
CC(CCNC(=O)C(CO[Cu])NC(N)=O)OC(=O)[Au]	1.9150575516688005e-05	3.2379784199602937e-09	4.128482994049945e-09	1.904297073532145e-09
CCCC(OC(=O)[Au])C(CO[Cu])NC(=O)CC(C)C	1.3713052856952756e-05	5.416887923000703e-09	8.865251281699952e-09	3.522065270498597e-09
C#CCCCCCNC(CO[Cu])(COC(=O)[Au])C(F)(F)F	2.093589781932434e-05	6.298785948773963e-09	1.1667907298644593e-08	4.321626699776235e-09
CCCC(COC(=O)[Au])NCC(O[Cu])C(C)(C)C	1.1332684284674647e-05	6.357892784911944e-09	1.099176437348402e-08	5.1754301318651626e-09
CC(OC(=O)[Au])C(NC(=O)OC(C)(C)C)C(=O)NCC(C)(C)C(C)O[Cu]	9.863278589564334e-06	4.0907934320683294e-09	5.0400970602256906e-09	2.2473582057318933e-09
CC(C)(CC(=O)NCC(CNC(=O)C(C)(C)S(C)(=O)=O)OC(=O)[Au])O[Cu]	1.0505502973014558e-05	3.378804391715957e-09	4.0790760279503e-09	1.8889464664280397e-09
COCC(CNCC(CNC(=O)C=C(C)C)O[Cu])OC(=O)[Au]	1.3855969860591923e-05	6.29036505471827e-09	8.564420256584987e-09	4.496964922801788e-09
CN(CCCN[Cu])CCCNC(=O)[Au]	3.255282173993319e-05	5.112872937540297e-09	6.452181862479974e-09	5.311125943141695e-09
CCC(CC)(OC(=O)[Au])C(C)(C)NCCC(C)(C)O[Cu]	9.830521786100547e-06	5.181529200938241e-09	6.9954244402107314e-09	3.932456253270573e-09
CC(C)C(O[Cu])C(=O)NCCNCCOC(=O)[Au]	2.263299408896735e-05	4.694639515828612e-09	6.90634707797846e-09	3.820541310889325e-09
CCC(CC)(CCOC(=O)[Au])CNC(C)C(C)O[Cu]	1.2915525463996761e-05	6.271856310273258e-09	1.0944430053491194e-08	5.926884991029952e-09
CC(C)(CC(=O)NCCN(CCO[Cu])C(=O)C(C)(C)F)OC(=O)[Au]	1.3203305130082236e-05	3.214290317095806e-09	4.580625642991967e-09	2.5720991151731294e-09
CC(C)OC(=O)CCNC(=O)N(CC(C)OC(=O)[Au])C(C)CO[Cu]	1.432372452386392e-05	4.213782352888624e-09	6.768697414789761e-09	3.419195238256147e-09
CCCCCCCCN(CCO[Cu])CCOCCOCCN(CCCCCCCC)CCOC(=O)[Au]	6.972940830874112e-05	1.3786258262010604e-08	3.8586636156674774e-08	1.7962142604314427e-08
CCC(CO[Cu])NC(=O)C(CCC(=O)OC(C)(C)C)NC(=O)[Au]	1.172587958419819e-05	4.106059137461018e-09	5.268737359114959e-09	2.35261304061623e-09
CCCC(CCC)(CC(=O)NC(C)(C)CO[Cu])OC(=O)[Au]	1.0493780360974152e-05	3.7392680608807775e-09	5.647314833521771e-09	2.8286271138848146e-09
CCC(CC)(CNC(=O)NC(CCN[Cu])C(F)F)NC(=O)[Au]	1.3699994411528624e-05	2.865365978151283e-09	3.5329281079061806e-09	1.784168222659513e-09
COCCN(CCOC(=O)[Au])CC(CC(F)F)N[Cu]	4.0992866669715455e-05	6.7499514637313614e-09	1.4098539323876128e-08	6.245041805932664e-09
CC(C)(O[Cu])C(F)CNS(=O)(=O)CCNC(=O)[Au]	1.0811327417181138e-05	3.07802540476789e-09	3.485207981948512e-09	1.671086381704891e-09
CCC(NC(=O)[Au])C(=O)N(C)CCN[Cu]	1.1350266272093045e-05	2.2578802252887416e-09	2.9675326094306613e-09	1.6657284370130813e-09
CC(C)(C)OC(=O)NCCNC(=O)N(CCC(F)(F)F)CC(CO[Cu])OC(=O)[Au]	1.338479426128647e-05	4.867653995907892e-09	7.158819295519371e-09	2.57643268475187e-09
CCOC(=O)CC(CNC(C)CCO[Cu])OC(=O)[Au]	2.1999330791248262e-05	6.0529390386927364e-09	1.251806723975037e-08	6.540103179558181e-09
CCC(C)C(NC(=O)C(CC(C)C)NC(=O)C(COC(=O)[Au])N[Cu])C(=O)NCC(=O)NC(CCCN=C(N)N)C(=O)NC(CC(C)C)C(N)=O	1.546169884311752e-05	4.691669380331245e-09	5.363317410126022e-09	1.8855825483281166e-09
CCONC(=O)C(COC(=O)[Au])N[Cu]	2.09001084664972e-05	3.705032313173237e-09	6.407967493769898e-09	2.0627780431786733e-09
CC(C)C(CCNC(=O)NC(CCO[Cu])C(C)(C)C)NC(=O)[Au]	1.105544249665052e-05	3.683715233044709e-09	5.258942229129741e-09	2.5894003358831465e-09
CC(C)CNC(=O)CCCN(CCO[Cu])CCOC(=O)[Au]	2.4203819192302712e-05	6.690298576270654e-09	1.1827943191949624e-08	5.9693047303827e-09
CC(CNC(=O)CN(CCNC(=O)OC(C)(C)C)C(=O)OC(C)(C)C)(CO[Cu])COC(=O)[Au]	1.2050272001054474e-05	4.5962987586249795e-09	6.261651604471038e-09	2.505253917984301e-09
CN(CC(CNC(=O)OC(C)(C)C)O[Cu])C(=O)CC(C)(C)OC(=O)[Au]	9.617280434187873e-06	3.4093948437010803e-09	5.018076756527598e-09	2.4101534823024107e-09
CCCC(CCOC(=O)[Au])CNC(=O)C(C)(CC)CN[Cu]	1.2499337649932746e-05	4.508206491252468e-09	6.664572549738569e-09	3.6654373423752974e-09
C=CCOCC(CNCCC(C)N[Cu])OC(=O)[Au]	3.2603886303995005e-05	6.427196827241249e-09	1.3602323207810139e-08	6.388064609723173e-09
CC(C)C(OC(=O)[Au])C(=O)NCC(CO[Cu])NCC(=O)N(C)C(C)C	1.1092862250022506e-05	4.206479725181588e-09	5.982676224992529e-09	2.6584937889047435e-09
CC(C)(C)OC(=O)NC(CC(F)F)C(=O)NCC(C)(COC(=O)[Au])O[Cu]	1.2309697764814868e-05	4.82722119830486e-09	5.903359751648885e-09	2.235431415658092e-09
O=C(O)CC(N[Cu])C(=O)NC(CCNC(=O)[Au])C(F)F	1.5218411041681587e-05	2.937238418099531e-09	3.160698715921302e-09	1.645599322932405e-09
CSCCC(NC(=O)OC(C)(C)C)C(=O)NC(CCSC)C(=O)N(C)CC(CO[Cu])OC(=O)[Au]	1.2228754039687767e-05	5.820656893992854e-09	7.320832157000843e-09	3.0265022422137523e-09
CC(C)(C)OC(=O)C(CO[Cu])NC(=O)CC(OC(=O)[Au])C(F)(F)F	1.1818523960209202e-05	4.004220640923878e-09	5.391277668545867e-09	2.097077593520107e-09
CCC(O[Cu])C(C)C(=O)NCC(CNC(=O)OC(C)(C)C)OC(=O)[Au]	1.2591863582821576e-05	4.3902383588822876e-09	6.1877242280404205e-09	2.562265328882184e-09
CC(NCC(CC(C)(C)C#N)O[Cu])C(C)(C)OC(=O)[Au]	1.3147050768406072e-05	5.347164562452944e-09	7.87911428716187e-09	3.6198093709370095e-09
CCC(COC(=O)[Au])NCC(C)(CN(C)C(=O)OC(C)(C)C)O[Cu]	9.657151842264713e-06	5.0372197792419485e-09	7.2299600906934295e-09	3.4556130067665144e-09
COC(CS(=O)(=O)N(CCOC(=O)[Au])CC(C)O[Cu])C(C)C	1.500794881966928e-05	6.072234011045758e-09	1.032170066173067e-08	4.212468341664788e-09
COCC(C)(O[Cu])C(=O)NC(COC(=O)[Au])C(F)(F)F	1.629480396337885e-05	4.368342682047925e-09	6.243600403349737e-09	2.639998620898442e-09
CCC(CC)(O[Cu])C(C)(C)NCC(OC(=O)[Au])C(F)(F)F	1.101745511818982e-05	5.35870438893182e-09	7.984864854275984e-09	3.3960103095681746e-09
C[Si](C)(C)CCS(=O)(=O)NCC(COC(=O)[Au])O[Cu]	1.0266851726447544e-05	6.5027850707879485e-09	4.989286578524682e-09	2.651182656390057e-09
CC(C)(CCO[Cu])NCC(C)(C)OC(=O)[Au]	1.0420973223826373e-05	4.6143485888282495e-09	6.1529540243938995e-09	4.097817851010635e-09
C=CC(C)(CC(=O)N(C)CC(C)(C)CNCC(C)OC(=O)[Au])O[Cu]	1.1256389178822402e-05	3.4968902324592707e-09	5.4594337473186845e-09	3.5433642570228715e-09
C=CCCCCCCC(CNC(COC(=O)[Au])C(=O)OC(C)(C)C)O[Cu]	1.6790356215401465e-05	7.801467614709273e-09	1.1739530270658779e-08	5.335310509729299e-09
COCCCC(C)C(=O)N(C)CC(C)(CO[Cu])COC(=O)[Au]	1.2634872681515821e-05	5.928911940370228e-09	9.624319014431084e-09	4.28815228457433e-09
CCOC(=O)C(NCC(C)(C)OC(=O)[Au])C(C)O[Cu]	1.2144512885299031e-05	5.028099925352606e-09	7.687641100778343e-09	3.978160491990063e-09
CC#CCC(CO[Cu])NC(=O)NCC(C)(C)CCCOC(=O)[Au]	1.391008583812876e-05	4.056277887571065e-09	5.608011557589473e-09	3.4860418779420877e-09
CC(C)C(NC(=O)OC(C)(C)C)C(=O)NC(CO[Cu])COC(=O)[Au]	1.2426219476066465e-05	4.90904598127789e-09	6.022967919948606e-09	2.382689494615007e-09
CC(C)(NCC(COCC(F)(F)C(F)F)O[Cu])C(C)(C)OC(=O)[Au]	1.3921280366601637e-05	6.179041328476199e-09	9.62722939080834e-09	3.887948915375051e-09
CCOC(=O)CN(CCN[Cu])C(=O)C(CC(N)=O)NC(=O)C(C)NC(=O)[Au]	1.6137075837182903e-05	2.6501627783486223e-09	3.4602772703928202e-09	1.7883398329372074e-09
CN(C)CC(N[Cu])C(=O)NCC(F)(F)CNC(=O)[Au]	1.757102513509561e-05	2.839811084395299e-09	3.7052310943511765e-09	1.7562130501291417e-09
CCOC(=O)C(CNCC(C)(C)OC(=O)[Au])N[Cu]	1.3894543411508108e-05	4.303381019191793e-09	5.957046634924699e-09	3.0037570283610138e-09
O=C(O)CC(CNC(=O)CCCCCOC(=O)[Au])O[Cu]	2.319805319655654e-05	5.333608079505648e-09	7.048904066684772e-09	4.441197636279321e-09
CC(C)(CCO[Cu])CNC(=O)CCCCOC(=O)[Au]	1.644402960534619e-05	4.725715799678822e-09	6.804477776435339e-09	4.856077956268907e-09
CC(NC(=O)OC(C)(C)C)C(=O)N(C)CC(CO[Cu])OC(=O)[Au]	9.968948673972771e-06	4.6247908805599904e-09	6.008799322432434e-09	2.400151744906261e-09
COC(=O)CNC(CO[Cu])COC(=O)[Au]	2.103713287242002e-05	5.402129613246787e-09	8.955224959386031e-09	4.599322892409058e-09
CCC(NC(=O)C(NC(=O)[Au])C(C)O[Cu])C(F)(F)F	1.1660533741925754e-05	4.336979806239499e-09	5.283880657321339e-09	1.8591070595062918e-09
CC(C)CC(CNC(=O)[Au])NC(=O)NC(C)CCCCN[Cu]	1.5284670470458244e-05	3.767096972994376e-09	4.597836250065949e-09	2.8109369216135805e-09
CC(OC(=O)[Au])C(C)(C)CNC(=O)NCCC(C)(C)O[Cu]	9.437618114687475e-06	3.280642448749818e-09	4.185062999552255e-09	2.5052576675513116e-09
CC(C)(C(N)=O)C(=O)NCC(CO[Cu])OC(=O)[Au]	1.6875082705342412e-05	4.139645006702412e-09	5.300130952201271e-09	2.2236580344005122e-09
CC(CN(C(=O)NC(C)C(=O)N(C)C)C(C)COC(=O)[Au])O[Cu]	8.723455500164867e-06	3.3480200488354784e-09	4.468062608340092e-09	2.343422524735442e-09
CC(=O)NC(CC(C)C)C(=O)NC(CO[Cu])COC(=O)[Au]	1.2529870140729833e-05	4.266668976097936e-09	5.5797905882554775e-09	2.2119290887379657e-09
C=CC(OC(=O)[Au])C(=O)OCCO[Cu]	1.8628000889561857e-05	4.488022236263259e-09	9.243542024028117e-09	4.61921843732822e-09
C#CCCCCCC(=O)NC(COC(=O)[Au])C(C)O[Cu]	1.943720074375899e-05	5.9500895226838615e-09	9.633628396274411e-09	3.939271372898528e-09
CCCNC(=O)C(CNC(=O)[Au])N[Cu]	1.4519224149930528e-05	2.915894119187302e-09	3.5999879741656075e-09	1.4857313931782426e-09
CN(CCCOC(=O)[Au])C(=O)C(CC(F)F)N[Cu]	1.2052472798859199e-05	3.4701492175740165e-09	4.506068609339076e-09	2.751190416533753e-09
CC(C)=CCCC(C)CCN(CCCNC(=O)[Au])CC(=O)NCCCN[Cu]	1.9907520425819143e-05	4.733118742470864e-09	7.669667207484487e-09	4.238734844706131e-09
CC(C)CC(NC(=O)C(CCCN[Cu])NC(=O)[Au])C(=O)NO	1.5843211868824623e-05	3.999677730942275e-09	4.720288030976424e-09	2.04794976760808e-09
CC(C)C(CC(F)(F)F)NCC(CCN[Cu])OC(=O)[Au]	1.473009812777222e-05	5.598853450195398e-09	1.0092991790401046e-08	3.815332131064739e-09
CC(C)C(CO[Cu])NC(=O)C(CC(F)F)NC(=O)[Au]	1.1613122308008662e-05	3.3091968328264615e-09	4.712423358168273e-09	1.9259164825579096e-09
CCC(COC(=O)[Au])C(=O)NCC(O[Cu])C(CC)CC	1.2195571311329904e-05	4.66156559763898e-09	7.756044639990797e-09	3.225171771821468e-09
CC(CNCCOCCCO[Cu])(OC(=O)[Au])C(F)F	5.687509564438454e-05	9.375571711898348e-09	1.6659558582327726e-08	8.76044828050306e-09
CC(C)(C)OC(=O)NCC(CC(=O)NCC(C)(C)OC(=O)[Au])O[Cu]	1.1906614699624016e-05	3.680487948473525e-09	5.299301144995358e-09	2.2932874796601086e-09
CSC(COC(=O)[Au])C(C)NCC(CC(F)F)N[Cu]	1.9487757645750274e-05	5.029323829558085e-09	8.814659486384613e-09	4.304691175298697e-09
CC(O[Cu])C(=O)NC(CCCCNC(=O)C(C)OC(=O)[Au])C(=O)O	1.4372700308273977e-05	3.9990073283753165e-09	4.146024365096761e-09	2.334390999055503e-09
CCCCC(CC)COCCCNC(=O)CC(CN[Cu])OC(=O)[Au]	2.050260713731674e-05	7.1278598189539464e-09	1.2925484464174802e-08	4.646948934217738e-09
COC(=O)CCCCS(=O)(=O)N(C)CC(CO[Cu])OC(=O)[Au]	1.3146333639473492e-05	5.9383391860479965e-09	8.622421715093005e-09	3.6090292343080257e-09
COC(=O)NCCCC(=O)NCC(OC(=O)[Au])C(C)O[Cu]	1.7262450251534436e-05	4.820918615633594e-09	7.352634031074708e-09	2.894232060121943e-09
CC(CN(CCCCC#N)C(C)COC(=O)[Au])O[Cu]	3.144944893261436e-05	6.844488529403152e-09	1.4935955809130643e-08	6.813597109518611e-09
CC(C)C(CCNC(=O)C(OC(=O)[Au])C(C)C)O[Cu]	1.1916508853768987e-05	4.263358957331352e-09	6.8779022617582135e-09	3.1099467292901766e-09
CCC(C)CC(=O)N(CCNC(=O)C(OC(=O)[Au])C(C)C)CCO[Cu]	1.3872981272147982e-05	3.9172068023462475e-09	6.264488264586254e-09	3.1292791032958522e-09
CCC(C)(C)CCNCC(CC(C)(C)O[Cu])OC(=O)[Au]	1.0611028719872653e-05	6.416556164139157e-09	9.211736360911711e-09	4.359503694034156e-09
CC(COC(=O)[Au])NCC(CC(C)(C)C#N)O[Cu]	1.8549567581189352e-05	5.472325225326826e-09	9.796346773770816e-09	4.32117146947473e-09
C=CCCCC(N[Cu])C(=O)N(C)CCC(C)OC(=O)[Au]	1.2255782357425945e-05	3.923694177201272e-09	5.592071942365127e-09	3.3670231314378363e-09
CC(C)(C)C(=O)NCC(CO[Cu])NCCCOC(=O)[Au]	1.746910961729074e-05	5.723580560805213e-09	7.654873884337678e-09	4.318227312863098e-09
CC(CCNCC(CC(F)(F)F)O[Cu])NC(=O)CC(C)(C)OC(=O)[Au]	1.5621759590867973e-05	4.234635168543316e-09	6.165142226693687e-09	3.1923669059901877e-09
CC(C)(C)CC(O[Cu])C(=O)OCCC(C)(C)OC(=O)[Au]	7.6818874521838e-06	4.650648324351522e-09	6.853940816581031e-09	3.488292948105379e-09
CC(CN(CCCF)C(C)COC(=O)[Au])O[Cu]	2.0618810157969992e-05	6.61447531466519e-09	1.3502553290942283e-08	6.837729245766851e-09
CCCCCCOC(C)C(=O)NC(C)(CO[Cu])COC(=O)[Au]	1.8313993259167537e-05	6.628915759153594e-09	1.0807425986584542e-08	4.311735881789527e-09
CC(C)(C)C(CC(CO[Cu])NC(=O)CC(=O)O)OC(=O)[Au]	1.2548322736405196e-05	4.454475760310225e-09	5.738615142892091e-09	2.4967410399537195e-09
COCC(C)(CO[Cu])NC(=O)C(CNC(=O)OC(C)(C)C)OC(=O)[Au]	1.3758736710473302e-05	4.286564865715143e-09	5.9539132146577624e-09	2.462352642807904e-09
CC(C)(CC(C)(N[Cu])C(=O)O)OC(=O)[Au]	9.224065113053462e-06	3.11008386387374e-09	3.348263665291709e-09	1.907742917894421e-09
CC(C)(CC(=O)NCC(COC(=O)[Au])NC(=O)CCNC(=O)C(C)(C)C)O[Cu]	1.3451535124713642e-05	3.4973806267796704e-09	4.744500535618569e-09	2.118153598992221e-09
C#CCCCCC(=O)N(CC(C)O[Cu])C(C)COC(=O)[Au]	1.6767341898056698e-05	4.476168225227537e-09	7.762269195535054e-09	4.135890194777577e-09
CC(CO[Cu])(COC(=O)[Au])NC(=O)NCCCCC(=O)O	1.6794819086877048e-05	4.3246901786124275e-09	5.415176295448919e-09	2.58119431549874e-09
CC(C)(CO[Cu])NCC(COC(C)(C)C)OC(=O)[Au]	1.4517553327254723e-05	5.7294653856983035e-09	9.283004692789069e-09	4.132757759767827e-09
CC(C#N)CNC(=O)C(CN[Cu])OC(=O)[Au]	2.1041933803197657e-05	3.411237442897941e-09	5.956796997912099e-09	1.958385116994855e-09
CCOCC(CN(CC)CC(O[Cu])C(F)(F)F)OC(=O)[Au]	2.4694778778199824e-05	7.309350705455325e-09	1.7064090274331742e-08	6.134337974738895e-09
CCCCC(NC(=O)[Au])C(=O)N(CCO[Cu])CC(F)F	1.356845348031038e-05	3.767399276160892e-09	5.618551940007003e-09	2.8220788893292025e-09
O=C([Au])OCCOCCOCCOCCOCCOCCOCCOCCOCCOCCO[Cu]	0.00031684963414707146	1.952171418358379e-08	8.458572381604514e-08	3.196170214911449e-08
CSCCC(NCC(O[Cu])C(F)(F)F)C(C)(C)OC(=O)[Au]	1.4353558378664747e-05	6.0671649163203226e-09	9.9280903321702e-09	4.54012175779342e-09
COCC(C)CC(=O)NCC(CNC(=O)[Au])O[Cu]	2.1508208605753536e-05	5.046074405518517e-09	9.215139202681453e-09	3.1590787340000198e-09
CNCC(OC(=O)[Au])C(C)C(=O)NC(CN[Cu])CC(C)C	1.3930035397257764e-05	3.909680786276832e-09	5.870789380799672e-09	2.633694822625483e-09
CCCCCCCCCCCCC(CNCCOCCOCCOCCOCCN[Cu])OC(=O)[Au]	0.00010345439135454204	1.4729966529219116e-08	4.089307885715036e-08	1.803544157764817e-08
CC(C)CC(C)(C#N)NC(=O)C(CSCCNC(=O)[Au])N[Cu]	1.861172170302265e-05	4.565325526936909e-09	5.828774447256706e-09	2.5288265937442282e-09
O=C([Au])OCC(CO[Cu])(NCC(Cl)=CCl)C(F)(F)F	1.9952141217502632e-05	5.651882181279033e-09	9.551651313568503e-09	3.6883816270253345e-09
CC(CNC(=O)[Au])NC(=O)NCC(C)(C)C(C)(C)O[Cu]	9.238018337765688e-06	2.798880136648493e-09	3.4287802331034247e-09	1.8221595435626721e-09
CCCC(CCC)(CC(=O)NCC(C)(OC(=O)[Au])C(=O)OCC)O[Cu]	1.2306636412996025e-05	4.0986185377040404e-09	7.2423114936789195e-09	3.2619714078456337e-09
CN(CC(=O)NCC(CO[Cu])NC(=O)CC(C)(C)OC(=O)[Au])S(C)(=O)=O	1.1073541561587413e-05	3.5322277652308324e-09	3.7773380202398646e-09	1.876716187527557e-09
C=CCCC(=O)N(C)CC(CN(C)CCOC(=O)[Au])O[Cu]	1.775988789204419e-05	5.643673099293616e-09	1.0419434046862708e-08	5.2915024311902575e-09
CC(C)CC(C)(CNC(=O)[Au])NC(=O)CCCCCCN[Cu]	1.694378531103572e-05	4.566782729648846e-09	5.348944601838465e-09	3.655663815243371e-09
CCCCC(CCC(=O)NCC(CC)NC(=O)[Au])O[Cu]	1.4831825935388486e-05	4.140886244164211e-09	7.1833768379734315e-09	3.3786939177403334e-09
CCOC(C)(C)C(=O)N(C)CC(C)(CO[Cu])COC(=O)[Au]	1.1474406462329811e-05	5.1791650337115664e-09	7.83784372428875e-09	3.500902372240572e-09
C=CC(C)(C)CC(=O)NCC(CNC(=O)C(OC(=O)[Au])C(C)C)O[Cu]	1.4640569143747468e-05	4.108756460846497e-09	6.1846588692815545e-09	2.5405029292692543e-09
C=CC(C)(CC(=O)N(C)CC(C)NCCOC(=O)[Au])O[Cu]	1.478614156875755e-05	3.4217876145031666e-09	5.72651496512586e-09	3.830554978640308e-09
C=CCCC(CN(C)CC(C)(C)OC(=O)[Au])O[Cu]	1.6688586342447428e-05	6.033427521537132e-09	1.0782306921817607e-08	6.069413132066766e-09
CS(=O)(=O)CCCNC(CO[Cu])COC(=O)[Au]	1.23868169579459e-05	5.158651030973959e-09	6.599772571656665e-09	2.9945247023156466e-09
CC(C)N(CC(COC(=O)[Au])O[Cu])S(=O)(=O)CCCS(=O)(=O)C(F)(F)F	8.141111634119365e-06	5.672047380545084e-09	6.8188800359298906e-09	2.487224001728182e-09
CC(C)N(CC(CO[Cu])OC(=O)[Au])C(=O)NCCOCCN(C)C	2.6683912016137665e-05	6.8300392588550924e-09	1.1273825801576553e-08	4.654480873371755e-09
CCC(C)(OC(=O)[Au])C(=O)NC(CO[Cu])C(N)=O	1.3782494568449509e-05	3.3060239847980873e-09	3.692991431503499e-09	1.7304294591370013e-09
CCOCC(CNC(CO[Cu])C(=O)OCC)OC(=O)[Au]	2.4321613907327666e-05	6.495558523207416e-09	1.3895653625748476e-08	5.711004468856557e-09
COCCC(COC)NC(=O)C(N[Cu])C(C)(C)OC(=O)[Au]	1.6166714542619342e-05	6.07727375663318e-09	7.710261894782418e-09	2.9797981761624272e-09
CC(CO[Cu])NC(=O)C(NC(=O)OC(C)(C)C)C(C)OC(=O)[Au]	1.165191479030652e-05	3.849297698225335e-09	4.806117121163773e-09	2.12243109637653e-09
CC(CCNC(=O)C(COC(=O)[Au])NC(=O)C(C)C)CCO[Cu]	1.5556812236129824e-05	4.502606562560149e-09	5.7844030974241755e-09	2.9572149971377523e-09
CCOCC(CNC(C)C(C)(C)OC(=O)[Au])O[Cu]	1.5756050713891524e-05	6.498219843158978e-09	1.1699350172281019e-08	5.581707187989457e-09
CC(O[Cu])C(CN(C)CCN(C)C(=O)OC(C)(C)C)OC(=O)[Au]	1.0930593159227731e-05	5.876979827251218e-09	8.509409033688806e-09	3.647125853286126e-09
COCCNC(CNC(=O)C(O[Cu])C(C)C)COC(=O)[Au]	2.172484817268088e-05	5.502356182143636e-09	8.979316919737045e-09	3.933188856048207e-09
COCCCC(=O)N(CC(C)O[Cu])C(C)COC(=O)[Au]	1.9034994690014774e-05	4.918131085124458e-09	9.10499873935274e-09	4.756728347951274e-09
CCCCCOC(=O)NC(C)(CO[Cu])COC(=O)[Au]	1.490473023434704e-05	5.03803754883107e-09	8.759199137573594e-09	3.763727740353534e-09
CCC(C)C(COC(=O)[Au])NC(=O)C(CNC(=O)OC(C)(C)C)O[Cu]	1.1621878745405014e-05	4.315951940198223e-09	6.021369799350891e-09	2.3451949482154316e-09
CC(C#N)OCCNC(CO[Cu])COC(=O)[Au]	4.199004596066655e-05	6.743253710046626e-09	1.4810854994328154e-08	5.520802359394631e-09
CCOC(=O)CN(CCCNC(=O)[Au])C(=O)C(C)NC(=O)C(CC(C)C)N[Cu]	1.3348391937803205e-05	2.998252123912943e-09	4.252788648012411e-09	2.283437610280915e-09
CCCCCCC(C)N(C)CC(COC(=O)[Au])O[Cu]	1.673202982333303e-05	9.214140919644224e-09	1.76100982912221e-08	7.082921034532438e-09
COC(CNC(=O)[Au])CC(=O)NCC(C)CC(C)O[Cu]	1.9678319157504302e-05	4.0227514495255474e-09	7.699130660118129e-09	3.593173185129986e-09
CC(=O)NC(C(=O)N(CCO[Cu])CC(F)(F)F)C(C)OC(=O)[Au]	1.2005064562268349e-05	3.5369982912179988e-09	4.516853449592437e-09	2.18689584779891e-09
CC(C)CCCCN(C)CC(C)(CO[Cu])COC(=O)[Au]	1.5806697060339192e-05	7.138374523409238e-09	1.345064064542791e-08	5.8982190841339236e-09
CCC(CC)(O[Cu])C(C)(C)CNC(=O)N(C)CCCCCOC(=O)[Au]	1.0859799571843303e-05	5.121157114818637e-09	5.967975065991765e-09	4.694660054506727e-09
CC(NC(=O)[Au])C(=O)N(C)CCCN[Cu]	1.22367802224144e-05	2.354677858144578e-09	2.882391377827203e-09	1.9351142007641805e-09
C#CCCCNCC(CC(C)(C)OC(=O)[Au])O[Cu]	1.8137761629323353e-05	6.051035488249824e-09	1.0559877252276783e-08	4.824391015487896e-09
CCC(C)(CC)C(=O)NCC(COC(=O)[Au])NC(=O)C(O[Cu])C(C)C	1.1231800477078846e-05	4.334249422577556e-09	5.744244273990647e-09	2.4350604669442144e-09
O=C(CC(OC(=O)[Au])C(Cl)(Cl)Cl)NCCOCCCO[Cu]	3.3593889549423876e-05	6.705122397288936e-09	1.1562624180057819e-08	5.6752840107500664e-09
C=CC(O[Cu])C(=O)NCC(C)(C)CCOC(=O)[Au]	1.17783460547777e-05	3.9492324785378775e-09	5.384136354952255e-09	3.2396134994482205e-09
C=C(C)C(CC(=O)NCC(CN[Cu])OC(=O)[Au])OCC	1.989199356191958e-05	5.164976501494755e-09	1.0478161308230692e-08	3.5808909870492053e-09
O=C([Au])OCC(CS)O[Cu]	2.1761586808089568e-05	5.119050335752999e-09	1.2652811848934899e-08	5.357246132614275e-09
C=CCCCCCN(C)C(=O)C(CO[Cu])NC(=O)[Au]	1.2640813095928841e-05	5.009201477408988e-09	7.085526065301446e-09	2.9806302175170143e-09
CC(CCNC(=O)CCC(C)(C)OC(=O)[Au])CCO[Cu]	1.4552575797572949e-05	4.221268723817316e-09	6.36758571827897e-09	4.10448336632459e-09
CC(C)CCC(NC(=O)C(C)NC(=O)C(CO[Cu])NC(=O)[Au])C(=O)OC(C)(C)C	1.2296653910959435e-05	4.86453575652393e-09	5.658043082271496e-09	2.0903249292867293e-09
CCCCCN(CCOC(=O)[Au])C(=O)NCC#CCO[Cu]	1.7274220542568143e-05	3.819456779773351e-09	6.434889594911583e-09	3.8335850258203475e-09
CCCCC(CCC(=O)NCC(C)(O[Cu])C(C)CC)OC(=O)[Au]	1.2209388693773656e-05	4.915430387639129e-09	8.353919769244501e-09	3.91208290682692e-09
CCN(CC)C(=O)CNC(=O)NC(C)(CO[Cu])COC(=O)[Au]	1.3668514253803864e-05	3.5658773390243647e-09	5.146261494135315e-09	2.1763390266329497e-09
CCOCCS(=O)(=O)NCC(C)(CO[Cu])COC(=O)[Au]	1.7953718024202127e-05	5.814413312818287e-09	9.733030851666864e-09	3.60076103239026e-09
CCCN(CC(C)(C)OC(=O)[Au])C(=O)NCC(C)CN[Cu]	1.0318679656812921e-05	3.0991054230829802e-09	4.326489459566057e-09	2.5070959192791574e-09
C=C(Cl)C(C)(C)C(=O)NCC(CN(C)C(=O)C(OC(=O)[Au])C(C)C)O[Cu]	1.1775366144224386e-05	4.242719303702129e-09	5.976765272826579e-09	2.854710352548666e-09
O=C(CCOC(=O)[Au])CNC(=O)C(CCCCNC(=O)C(F)(F)F)N[Cu]	1.8712035813047128e-05	3.811243529017184e-09	5.757658469521659e-09	2.61108704497062e-09
CCC(C)(OC)C(=O)NC(CO[Cu])COC(=O)[Au]	1.6375585239813908e-05	5.541354061087343e-09	7.975994943935734e-09	3.2438330923668577e-09
COC(=O)CC(NC(=O)CC(CN[Cu])OC(=O)[Au])C(=O)OC(C)(C)C	1.4538783184330238e-05	4.629631240916395e-09	6.212981350589357e-09	2.5148657137814236e-09
COC(CNC(=O)[Au])C(=O)NC(CN[Cu])CC(C)C	1.695045147033079e-05	3.531947992339338e-09	5.6037544919122635e-09	2.3217304645232428e-09
C#CCOCCNC(=O)NC(COC(=O)[Au])C(CCC)O[Cu]	2.2408640019496046e-05	6.111563098921877e-09	1.0574243330380048e-08	3.966654732073588e-09
CCC(CC)(CNCC(O[Cu])C(F)(F)F)CNC(=O)[Au]	1.594108399044488e-05	5.210440009455275e-09	8.686326909781043e-09	3.4957055979434333e-09
CC(NC(=O)OC(C)(C)C)C(C)C(=O)NCC(C)(CO[Cu])OC(=O)[Au]	1.2030051041976393e-05	4.738739116630614e-09	6.0020312184949336e-09	2.3819037052507396e-09
C=CC(O[Cu])C(=O)NCCN(C)CCOC(=O)[Au]	2.687035659690569e-05	4.65541176727767e-09	7.133764199411981e-09	4.5703914647065504e-09
CC(CCCNC(=O)COC(=O)[Au])O[Cu]	1.9933599578212438e-05	3.6792889827141653e-09	5.957982180962499e-09	3.578917604695876e-09
CNS(=O)(=O)CCNC(=O)C(C)NC(=O)C(COC(=O)[Au])N[Cu]	1.0984097771955967e-05	3.8023540234272565e-09	3.891897555255383e-09	1.5579980149464797e-09
CCC(CC)(CN(C)CC(CCOC(C)C)O[Cu])OC(=O)[Au]	2.1079359469532546e-05	7.458457854430691e-09	1.5719023383396686e-08	6.707155882616022e-09
CN(CCNCCO[Cu])C(=O)CC(C)(C)OC(=O)[Au]	1.551647978666796e-05	3.4913565274306466e-09	5.103295307945903e-09	3.804216281883812e-09
C=C(CO[Cu])C(=O)NCCCC(C)COC(=O)[Au]	1.8083953847911215e-05	4.482042806283379e-09	6.012367243254329e-09	5.361591845885563e-09
CCCC(CNC(=O)NCC(C)CNC(=O)[Au])O[Cu]	1.4620770832943007e-05	3.4377548227058108e-09	5.536543290064126e-09	2.628619346753576e-09
CCOC(=O)CCN(C)CC(C)(CO[Cu])COC(=O)[Au]	1.8715347269331133e-05	5.768132127826637e-09	1.0825484187714591e-08	4.93730663238435e-09
CCCC(=O)NCCN(CCO[Cu])C(=O)CC(C)(C)OC(=O)[Au]	1.3526696007209695e-05	3.3547128328086453e-09	5.339841300059764e-09	2.7915756406032297e-09
COC(=O)NC(C)C(=O)NC(CO[Cu])COC(=O)[Au]	1.5495346422125405e-05	4.116641046251335e-09	5.471085477122081e-09	2.2995997353867776e-09
C=CC(O[Cu])C(=O)OCCOCCOC(=O)[Au]	4.9637943456680706e-05	7.967513353113344e-09	1.7921699043310826e-08	8.40761177977568e-09
CCCCCCNC(=O)N(CCCN[Cu])CC(=O)NCCCNC(=O)[Au]	1.90307195834149e-05	3.324028968874379e-09	4.85259671632324e-09	2.9096714317163612e-09
C=C(Cl)C(C)(C)C(=O)NCC(CN(C)C(=O)CC(C)(C)OC(=O)[Au])O[Cu]	1.1671348310649405e-05	3.5928567343624865e-09	5.224543505987285e-09	2.7259551115069695e-09
CN(CCNC(=O)C(OC(=O)[Au])C(C)(C)C)CCO[Cu]	1.5132875183062086e-05	4.670092686316269e-09	6.538588405110939e-09	3.787452108615561e-09
CCCCC(NC(=O)C(C)NC(=O)C(C)(C)C)C(=O)NC(CO[Cu])C(C)OC(=O)[Au]	1.275981682893345e-05	5.233247805486554e-09	5.778600222952733e-09	2.3615818370907764e-09
CCC(CC)(COC(=O)[Au])C(=O)NCC(C)(C)C(C)(C)O[Cu]	7.70069867555292e-06	3.976386127536695e-09	5.217877752769394e-09	2.76986434581062e-09
CSCCC(NCC(CO[Cu])OC(=O)[Au])C(=O)OC(C)C	1.7453369375421736e-05	7.473174100255797e-09	1.2365896863807961e-08	5.375845763075645e-09
C=CCN(CC(COC(=O)[Au])O[Cu])C(C)C	1.9999099909164366e-05	7.580444108702866e-09	1.4440199722331213e-08	6.025187965802355e-09
C=CC(COC(=O)[Au])NCC(C)(O[Cu])C(F)F	1.856810913315592e-05	5.217898778374923e-09	7.791471743547514e-09	3.981403555945608e-09
C=C(C)C(=O)NCCCNCC(CO[Cu])OC(=O)[Au]	1.2411156444581079e-05	5.675641427000508e-09	6.783767422945392e-09	4.071823082630542e-09
CCCC(CCC)(CC(=O)NCCO[Cu])OC(=O)[Au]	1.4053047687691541e-05	3.865920332501838e-09	7.452891521103388e-09	3.3913401381476976e-09
CC(C)(C)CCC(=O)NC(CO[Cu])COC(=O)[Au]	1.2145679030673125e-05	4.830991240174405e-09	6.792333478262171e-09	2.9509017503656254e-09
CC(C)CCC(CNCCC(C)CCO[Cu])OC(=O)[Au]	2.098382037668842e-05	8.379514947498366e-09	1.700689929194344e-08	9.192910670418324e-09
CCC(CC)(CNC(=O)C(CN[Cu])OC(=O)[Au])C(=O)OC	1.3549044214287695e-05	4.458219016325257e-09	6.6109686851675725e-09	2.508021470192075e-09
O=C(O)CN(CCN(CC(=O)O)CC(=O)NC(CCCCN[Cu])C(=O)O)CCN(CC(=O)O)CC(=O)NC(CCCCNC(=O)[Au])C(=O)O	2.6159517538032644e-05	5.0598495070967956e-09	5.4050218009108174e-09	3.2624743058306095e-09
CCC(CC)(CCO[Cu])NCC(CC)(OC(=O)[Au])C(F)(F)F	1.310091322305365e-05	5.875835787206392e-09	9.326625746669884e-09	4.154251161842966e-09
[N-]=[N+]=NCCOCCOCCC(=O)NC(CO[Cu])COC(=O)[Au]	3.663946891571364e-05	7.570491915357729e-09	1.2605158472139032e-08	5.493303575164296e-09
O=C([Au])NCCC(NC(=O)CN[Cu])C(F)F	1.739846444586102e-05	2.39685189958826e-09	3.053825730531227e-09	1.568020730102654e-09
CCN(CC(C)(C)O[Cu])C(=O)C(C)(C)OC(C)(C)C(=O)N(CC)CC(C)(C)OC(=O)[Au]	8.711063107354391e-06	3.6302731201659096e-09	3.965899458570347e-09	2.698189202415005e-09
C=CCCCC(=O)NCC(COC(=O)[Au])O[Cu]	2.231335320124189e-05	5.653153786210024e-09	9.883232906690385e-09	3.876432267595811e-09
CN(C)CC=CC(=O)N(CCC(F)(F)F)CC(COC(=O)[Au])O[Cu]	1.5830907451834608e-05	5.4808649364948574e-09	8.648941706672059e-09	3.5776676993611178e-09
CC(CCOC(=O)[Au])NCC(CC(C)(C)C#N)O[Cu]	1.9399300927852402e-05	5.977649547417667e-09	1.0841173878438535e-08	5.135816520973168e-09
CNCC(OC(=O)[Au])C(C)C(=O)NCCCCCCN[Cu]	2.159657291806155e-05	5.702068102643019e-09	6.988703248047605e-09	4.705146497634507e-09
CC(C)C(C)(CNCC(C)(OC(=O)[Au])C(F)F)O[Cu]	1.1521521908748012e-05	5.313808510124695e-09	6.874072369005969e-09	3.39794151838046e-09
CCC(C)(OC)C(=O)N(C)CC(CO[Cu])OC(=O)[Au]	1.0836081181236046e-05	5.608617206418127e-09	8.519956158403807e-09	3.4620038778471634e-09
CC(C)(CC(CNC(C)(C)C(=O)O)O[Cu])OC(=O)[Au]	1.1464210453625209e-05	5.082377269658891e-09	6.0210322029722784e-09	3.1321867640897536e-09
COC(C)CS(=O)(=O)N(CCO[Cu])CC(C)OC(=O)[Au]	1.7100546507258775e-05	5.989257149885231e-09	1.0357292230084832e-08	4.188992183644697e-09
O=C([Au])NCC(NC(=O)NOCCO[Cu])C(F)(F)F	2.262367274375196e-05	3.439200141680119e-09	5.018988493239659e-09	2.2548928006046053e-09
CCOCCCCCC(=O)NC(CO[Cu])COC(=O)[Au]	2.689729090084078e-05	7.201188180577527e-09	1.3477223792786582e-08	5.260098175664215e-09
CSCCC(NC(=O)CC(N[Cu])C(C)(C)C)C(C)(C)OC(=O)[Au]	9.752304208803536e-06	3.6538359963415363e-09	5.216121512773518e-09	2.534732889100475e-09
CCOC(=O)C(N[Cu])C(CC)OC(=O)[Au]	1.2349300539802453e-05	4.396024457732275e-09	7.134913297581975e-09	2.808926012658718e-09
CC(CO[Cu])(COC(=O)[Au])NC(=O)NCCOC(F)(F)F	2.0271888087954392e-05	4.70651394712934e-09	6.637207572334362e-09	2.6201363965847997e-09
CCCCCN(CCO[Cu])C(=O)C(C)(C)COC(=O)[Au]	1.1634674830620325e-05	4.4238184952133346e-09	6.258538093901863e-09	4.159401077627878e-09
C=CC(CO[Cu])NC(=O)C(C(C)OC(=O)[Au])N(C)C(=O)OC(C)(C)C	9.842300940705563e-06	4.0326070032029e-09	5.009021548483212e-09	2.3690285795080318e-09
CC(CN[Cu])NC(=O)N(C)CCC(NC(=O)[Au])C(C)C	1.1070571979383093e-05	2.5095849428912837e-09	3.438160527447593e-09	2.011554020087761e-09
CN(C)S(C)(=O)=NC(=O)CNC(CO[Cu])(COC(=O)[Au])C(F)(F)F	1.2500976535466618e-05	5.1154294567871445e-09	5.293098184184881e-09	2.5003614820706695e-09
COC(=O)CCCCCNC(=O)C(CCNC(=O)[Au])N[Cu]	1.761189469245771e-05	4.2198906768442895e-09	5.44972452589426e-09	2.629733870254454e-09
CC(C)(C)OC(=O)NCC(O[Cu])C(=O)NCCCC(C)(C)OC(=O)[Au]	1.2024396264274112e-05	4.448836549111223e-09	5.483426796084788e-09	2.662020526862854e-09
CC(C)C(NC(=O)[Au])C(=O)NCC=CCO[Cu]	1.2735726382394261e-05	2.954814353422222e-09	4.615885209543611e-09	2.280747985816076e-09
CCCCCCCCCCCCOCCOCC(CNCC(CC)O[Cu])OC(=O)[Au]	3.769531961455453e-05	1.2456936769298852e-08	3.3293709819415336e-08	1.1899976945225346e-08
CC(C)C(CNC(=O)NCCC(C)(C)OC(=O)[Au])N[Cu]	1.1708381639522395e-05	2.986044667906987e-09	4.1672067702357486e-09	2.1101668687731016e-09
COCC(CN(CCOC(=O)[Au])CC(F)(F)F)O[Cu]	3.8578843996604534e-05	7.0870157838219066e-09	1.8314513638534387e-08	6.827850446528517e-09
CC(C)COCC(CNCC(CC(C)(C)C)O[Cu])OC(=O)[Au]	1.4513818573978364e-05	7.649826757934137e-09	1.4255522831551083e-08	6.19626452546128e-09
CC(CO[Cu])(COC(=O)[Au])NC(=O)CCC(N)=O	1.947512213683893e-05	3.5962841587742067e-09	4.7274881618791706e-09	2.2188145238092217e-09
CC(CNC(=O)CCCS(N)(=O)=O)(CO[Cu])COC(=O)[Au]	1.2929275809597867e-05	4.420886854721589e-09	5.105741229493766e-09	2.308242855492387e-09
CC(CC(=O)OCCCN[Cu])OC(=O)[Au]	1.9610720049019308e-05	3.7450549987473855e-09	7.48155288173647e-09	4.299050037634279e-09
CCCC(CNC(=O)C(CCC)N[Cu])OC(=O)[Au]	1.1733823465463956e-05	3.955529246870075e-09	5.960047898448286e-09	2.5842819842202443e-09
CC(C)(C)OC(=O)NCCCN(CCC(F)(F)F)CC(COC(=O)[Au])O[Cu]	1.5575405780569206e-05	6.696627932190053e-09	1.0484617472202253e-08	3.773890978871685e-09
O=C([Au])OCCN(CCO[Cu])C(=O)OCCCF	2.365361970012953e-05	4.4684324806406406e-09	8.579066416224916e-09	5.007782982434165e-09
CC(C)(CCNC(=O)C(F)(F)C(=O)NCCC(C)(C)OC(=O)[Au])O[Cu]	1.1277572559137528e-05	3.494996136527902e-09	3.956583176219941e-09	2.3369302485759682e-09
CC(CNC(=O)[Au])C(=O)NCCCCO[Cu]	1.8781649432720534e-05	4.0463379294177045e-09	5.33349263854227e-09	3.6152988248171597e-09
CCC(C)C(C)(CNCC(CC(C)(C)C#N)OC(=O)[Au])O[Cu]	1.4586155191826362e-05	5.997641459952798e-09	9.716481765821755e-09	4.085466935339506e-09
CS(=O)(=O)NCCN(CCC(F)(F)F)CC(CO[Cu])OC(=O)[Au]	1.4400998329186986e-05	5.953689892853436e-09	8.071834522128067e-09	3.1019179075553673e-09
CC(C)CCOC(=O)N(CC(COC(=O)[Au])O[Cu])C(C)C	1.2100799636329605e-05	5.765035022883651e-09	1.0321504113868969e-08	4.226182039346461e-09
CCCCCCC(=O)NC(CO[Cu])COC(=O)[Au]	1.7260617159089323e-05	6.0638130033350554e-09	9.673770277337489e-09	4.063184096741752e-09
CCC(NCC(C)(CNC(=O)OC(C)(C)C)O[Cu])C(OC(=O)[Au])C(C)C	1.1254431961681625e-05	5.429810212354943e-09	8.027057057191712e-09	3.4013459017828852e-09
CCC(C)(C)CNC(=O)N(CC(C)OC(=O)[Au])C(C)CO[Cu]	1.0401886723509678e-05	4.060147395007772e-09	5.816100468408835e-09	3.0042771871365803e-09
CC(C)(C)C(CN[Cu])NC(=O)CNC(=O)[Au]	1.1573623758989548e-05	2.4844811153346746e-09	3.337330365456118e-09	1.4427208227532246e-09
COC(=O)C(CCSC)NC(=O)C(CSCCN[Cu])NC(=O)[Au]	1.8841926268630076e-05	5.108508848928601e-09	6.095747932036227e-09	3.120150911996824e-09
CCC(NC(=O)CC(CN[Cu])OC(=O)[Au])C(F)(F)F	1.556602881298518e-05	4.304863150506505e-09	6.5603271909847824e-09	2.299303233155448e-09
CCCCCC(CNC(COC(=O)[Au])C(C)CC)O[Cu]	1.475963915684092e-05	7.953447524178814e-09	1.627218675569851e-08	7.129287029022168e-09
CCOCCOCC(CNCC(C)OC(=O)[Au])O[Cu]	5.453693666407898e-05	9.430879807656615e-09	2.6044556113578552e-08	9.742235643452217e-09
CC(CC(C)NC(=O)C(CCCC#N)N[Cu])NC(=O)[Au]	1.7717214371459305e-05	3.040535301056629e-09	4.017363227653131e-09	1.9395646045469917e-09
COCCCCN(C)CC(O[Cu])C(C)(C)OC(=O)[Au]	2.03227231058453e-05	8.343149005710992e-09	1.4845147258573138e-08	6.312571351212181e-09
CCCC(CCC)(CC(=O)NCC=CCO[Cu])OC(=O)[Au]	1.3646028060812967e-05	3.860483050329352e-09	7.427735838404661e-09	3.7338365273333956e-09
COC(C)(C)CCCC(C)CCN(CCCN[Cu])CC(=O)NCCCNC(=O)[Au]	2.3093676614184898e-05	5.383223981261298e-09	8.271310037502213e-09	4.234331935497777e-09
CC(CN[Cu])CNC(=O)NCC(C)(C)C(OC(=O)[Au])C(C)C	1.0753661950994205e-05	3.294330370101839e-09	4.961030533692801e-09	2.371477999489145e-09
CC(C)C(N[Cu])C(=O)NCC(F)(F)CNC(=O)[Au]	1.2515231864149308e-05	2.4805298066969778e-09	3.4838608468932063e-09	1.5476107936452967e-09
CN(CC(CO[Cu])OC(=O)[Au])C(=O)CCC(C)(C)NC(=O)OC(C)(C)C	1.0228594455691106e-05	4.809438769895876e-09	6.557163307582303e-09	2.6496230914793456e-09
CCONC(=O)CC(CN[Cu])OC(=O)[Au]	2.5266567128289597e-05	4.177292632244849e-09	8.436003475695379e-09	2.773795568626262e-09
CCC(C)C(C(CC(=O)OC(C)(C)C)OC)N(C)CC(COC(=O)[Au])O[Cu]	1.498970306917573e-05	7.477276834165336e-09	1.2527155258605672e-08	4.720615195145938e-09
CCOC(=O)C(C#N)NC(=O)C(CSCCN[Cu])NC(=O)[Au]	2.1415124816804862e-05	4.192388297136441e-09	5.568730492095375e-09	2.4878626492146836e-09
CC(O[Cu])C(COC(=O)[Au])NC(=O)CC(CCC(N)=O)NC(=O)OC(C)(C)C	1.5477088287877346e-05	4.728357444475456e-09	6.110743436936358e-09	2.403727322507389e-09
C#CCCN(CCNC(=O)OC(C)(C)C)CC(COC(=O)[Au])O[Cu]	1.8324970323815142e-05	6.513577727302643e-09	1.0133075534405204e-08	3.860685282440103e-09
CC(C)(C)C(=O)CNC(=O)C(CNC(=O)[Au])O[Cu]	1.3606413967777231e-05	3.8547400846638046e-09	5.8773925752517815e-09	2.262699860094539e-09
CCN(CC)CC(=O)NC(CO[Cu])COC(=O)[Au]	2.180845753720051e-05	5.651668756698405e-09	8.371199460825936e-09	3.4386842542048933e-09
CC(C)OCC(C(=O)O)N(C)CC(O[Cu])C(C)OC(=O)[Au]	1.9713664446682546e-05	7.46059903938364e-09	1.1231857115387824e-08	4.215831068025777e-09
CCC(C)CN(C)CC(C)(CO[Cu])COC(=O)[Au]	1.3551848253135579e-05	6.271485175145464e-09	1.1632557555223865e-08	4.992696308939078e-09
CCN(CCCO[Cu])C(=O)NCC(C)(C)C(CC)(CC)OC(=O)[Au]	1.0165780777110617e-05	4.089159021790711e-09	5.74985641957376e-09	3.5796964414678024e-09
CC(C)OCCS(=O)(=O)NCC(=O)NC(C)(CO[Cu])COC(=O)[Au]	1.7913679506963253e-05	4.939513764741602e-09	7.463779831553351e-09	2.581411259428754e-09
COCCN(CC(=O)NCC(CO[Cu])OC(=O)[Au])C(=O)OC(C)(C)C	1.6841988248921038e-05	5.271788762401947e-09	8.483046546827525e-09	3.181132802915508e-09
CCC(C)C(C)NC(=O)N(CCN[Cu])CCOC(=O)[Au]	1.424219835453491e-05	3.6615755546558584e-09	5.782303725469622e-09	2.9792318347208173e-09
CNC(=O)CN(C)C(=O)C(NC(=O)[Au])C(C)O[Cu]	9.78680758745812e-06	2.998491347722869e-09	3.957605491723139e-09	1.5886451454983623e-09
CCCCCCC(CC=CCCCCCCCC(=O)OCCOC(=O)[Au])O[Cu]	2.4430357374041372e-05	9.484949872380429e-09	2.1556484690351344e-08	1.1232342820010276e-08
CCN(CC(=O)NC)C(=O)C(N[Cu])C(C)(C)OC(=O)[Au]	9.656533689743794e-06	3.2677355283922933e-09	3.958728338503365e-09	1.6461056289026872e-09
CN(CCOC(=O)[Au])CC(CCC(C)(C)C)N[Cu]	1.3806416160820873e-05	5.5128960044069265e-09	8.759265694870906e-09	4.751175797745603e-09
CCC(C)CC(CC)NC(CC)(COC(=O)[Au])N[Cu]	1.0521460037696422e-05	5.220417057022256e-09	8.024265688227478e-09	3.2899719862809107e-09
CCCCCCCCCCC(CNCC(C)NC(=O)[Au])O[Cu]	1.87705703930662e-05	8.11990092074018e-09	1.5055940854100147e-08	6.936494559785833e-09
CC(C)(C)CCC(CO[Cu])NCC(CC(F)(F)F)OC(=O)[Au]	1.2311752035059124e-05	6.170781232336569e-09	1.0748217346666113e-08	4.5039602607291545e-09
C=C(Cl)CC(NC(=O)OC(C)(C)C)C(=O)NCC(O[Cu])C(C)OC(=O)[Au]	1.4715627977628913e-05	5.478680822460687e-09	6.929964342581758e-09	2.7581844138633447e-09
CC(C)(C)OC(=O)NOCC(=O)NCC(CO[Cu])OC(=O)[Au]	1.9640204704159753e-05	4.901035519427823e-09	8.175105199706962e-09	2.6950805511246765e-09
CSCCC(O[Cu])C(=O)NC(C(C)C)C(OC(=O)[Au])C(F)(F)F	1.210041736034982e-05	5.024209033061912e-09	7.503749890043874e-09	3.0338964235432623e-09
CCCCCCN(CCNC(=O)[Au])CCO[Cu]	2.7836951322009892e-05	7.457286869450401e-09	1.5482504324973793e-08	8.11409802433251e-09
COC(=O)C(C)NC(=O)C(C)NCC(CO[Cu])OC(=O)[Au]	1.6145102256269392e-05	5.2650342415762926e-09	6.921797664443449e-09	2.9917072920553465e-09
O=C([Au])OCCC(CC(CCC(CC(CCO[Cu])([N+](=O)[O-])[N+](=O)[O-])[N+](=O)[O-])[N+](=O)[O-])([N+](=O)[O-])[N+](=O)[O-]	1.4501190571929167e-05	4.231797717661946e-09	5.357265129341202e-09	3.388255874714369e-09
CC(OC(=O)[Au])C(=O)NCC=CCO[Cu]	1.5435258955997586e-05	2.9953191287176058e-09	4.765204574218828e-09	2.8210186024291964e-09
CCOC(=O)CN(CCNC(=O)[Au])C(=O)CNC(=O)CNC(=O)CNC(=O)CN[Cu]	1.790366982055034e-05	1.942196646898383e-09	3.266690954782367e-09	1.6764961097461252e-09
CCCCCC(C)CC(=O)NC(CO[Cu])CC(OC(=O)[Au])C(C)(C)C	1.2087949584155461e-05	6.462650947592384e-09	9.815330100737172e-09	4.0398459069287285e-09
CC(O[Cu])C(CNC(=O)CCCC(N)=O)OC(=O)[Au]	2.06532893741059e-05	4.673532853572775e-09	6.586210394448127e-09	2.7150544892519702e-09
CC(=O)NCSCC(NC(=O)OC(C)(C)C)C(=O)N(CC(COC(=O)[Au])O[Cu])C(C)(C)C	1.1986299081815183e-05	4.8174215383130395e-09	6.239440534624353e-09	2.4016026272558407e-09
CCCC(CCC)(CC(=O)NCC(C)(CC)O[Cu])OC(=O)[Au]	1.0932774993011177e-05	4.012635397812237e-09	6.9280832873604645e-09	3.152064530624324e-09
CCCC(CNC(=O)C(N[Cu])C(=O)OCC)OC(=O)[Au]	1.2236208258359215e-05	3.776255318981295e-09	5.427223415653149e-09	2.2646685553163172e-09
CC(C)C(COC(=O)C(C)(OC(=O)[Au])C(C)C)O[Cu]	9.03262416051667e-06	4.790522673295023e-09	8.072345469798723e-09	3.635502938407463e-09
CC(NC(=O)OC(C)(C)C)C(C)C(=O)N(C)CC(C)(CO[Cu])COC(=O)[Au]	9.828130398152858e-06	4.7092663036952175e-09	6.1230048015250435e-09	2.6210692778698247e-09
CCC(C)OCC(=O)NCCN(CCOC(=O)[Au])C(=O)C(O[Cu])C(C)C	1.7816299714441162e-05	4.883232473420876e-09	8.631526336663802e-09	3.4438224275119496e-09
CN(CCCNC(=O)[Au])C(=O)C(CCC(=O)O)N[Cu]	1.3536520958004995e-05	2.9370686656459472e-09	3.3876013713245464e-09	2.0977691773153948e-09
CC(C)(C)C(CO[Cu])NC(=O)C(CC(F)F)NC(=O)[Au]	9.568950764603757e-06	3.48138416813967e-09	4.5357070834850985e-09	1.8411145068902996e-09
CC(C)(CC(=O)NC(CNC(=O)C(C)(C)S(C)(=O)=O)CO[Cu])OC(=O)[Au]	1.0105867969583818e-05	3.2977262404068754e-09	3.794210311653764e-09	1.8175421867319587e-09
CC(C)C(CCOC(=O)[Au])NC(=O)CC(CNC(=O)OC(C)(C)C)O[Cu]	1.3128088023851343e-05	4.258950573745607e-09	6.417639238596688e-09	2.7903973447989875e-09
CN(CCCCOC(=O)[Au])C(=O)CCCCCO[Cu]	2.0659672845283138e-05	6.318697288472492e-09	8.397793669736895e-09	8.443944108562633e-09
CCC(C)NC(CO[Cu])COC(=O)[Au]	1.3018045945666142e-05	6.0657764409701335e-09	9.997055657467322e-09	5.060655802128261e-09
CCC(CC)(CCOC(=O)[Au])NC(=O)NCC(C)(C)C(CC)(CC)O[Cu]	9.83467448708701e-06	3.979096301459891e-09	5.4226191069635275e-09	2.939593984629501e-09
CC(C)CN(CCC(F)(F)F)CC(CO[Cu])OC(=O)[Au]	1.557781206186909e-05	7.189510130535896e-09	1.4577034109154024e-08	5.035388109183089e-09
CC(C)(C)CNC(=S)NC(CO[Cu])COC(=O)[Au]	9.930811763365116e-06	4.268341411288633e-09	6.51847343548178e-09	2.8893283574198203e-09
CCCCCCCC(C)CNC(=O)C(N[Cu])C(C)(C)OC(=O)[Au]	1.169724294371748e-05	6.142992710922356e-09	7.101127329448886e-09	2.962549394105667e-09
CC(C)N(C)CCNC(=O)C(NC(=O)[Au])C(C)(C)O[Cu]	1.2808628511605049e-05	4.8163833900341955e-09	5.445479782862542e-09	2.2087786715045352e-09
CCSCCSCC(COC(=O)[Au])O[Cu]	3.877692083301938e-05	8.53403854361662e-09	2.384506880887605e-08	8.307865367636511e-09
CC(CCN(C)C)C(=O)N(C)CC(CN[Cu])OC(=O)[Au]	1.3359574925736115e-05	5.064166779778816e-09	7.511550649714189e-09	3.049610680718475e-09
CSCC(CN(C)CCC(C)O[Cu])OC(=O)[Au]	2.386898436538893e-05	7.16637780419852e-09	1.5293501499339545e-08	8.670546466211625e-09
CCCC(CCC)(CC(=O)N(C)CC(C)(C)COC(=O)[Au])O[Cu]	8.621920419708274e-06	3.7271502455691665e-09	6.097079389969849e-09	3.4299295514132176e-09
CCC(C)C(C)(CNC(=O)C(CO[Cu])NC(=O)C(C)C)OC(=O)[Au]	1.1755638972908718e-05	4.020352655454441e-09	5.339118377188065e-09	2.2086886528940247e-09
C=C(Cl)CNC(CO[Cu])(COC(=O)[Au])C(F)(F)F	2.149716253161545e-05	5.5725464855161575e-09	9.456555157018276e-09	3.936146009415601e-09
CC(CO[Cu])(COC(=O)[Au])NC(=O)C(=O)OC(C)(C)C	1.1485722517712486e-05	4.116216412702903e-09	5.135474179683935e-09	2.442376991369865e-09
COCC(C)(COC(=O)[Au])NCCCCO[Cu]	3.133439544578422e-05	7.0365715813726275e-09	1.386567000417116e-08	7.988063342260334e-09
CC(CN(CCO[Cu])C(=O)C(=O)OC(C)(C)C)OC(=O)[Au]	1.2048961314609972e-05	4.2052081748178474e-09	5.937358191215703e-09	3.493285249020843e-09
CCCC(C)C(CO[Cu])NCC(CC(C)(C)C#N)OC(=O)[Au]	1.6024431833365762e-05	6.386476963767232e-09	1.1808713065248187e-08	4.789212418883229e-09
CC(C)(C)OC(=O)C(CCCNC(=O)[Au])NCC(O[Cu])C(C)(C)C	1.2019726618207842e-05	5.843113198917694e-09	7.581274121207194e-09	3.6630150244717005e-09
CC(CN(C)CC(CN(C)C(=O)C(C)(C)C(C)(F)F)O[Cu])OC(=O)[Au]	1.10031623257755e-05	5.260720760241283e-09	7.967084071145495e-09	3.7306937536208645e-09
CCC(CC)(CNC(=O)NCC(C)NC(=O)[Au])CO[Cu]	1.28218310500676e-05	3.0913448159203094e-09	4.614063849482526e-09	2.273654652646657e-09
COC(CN(CCCOC(=O)[Au])CCO[Cu])OC	6.969428387940768e-05	9.671450424953171e-09	2.3880231355934372e-08	1.1534248397814042e-08
CNC(=O)NCCC(=O)N(C)CC(C)(CO[Cu])COC(=O)[Au]	1.1208888266218567e-05	3.712740965848979e-09	5.125410449683726e-09	2.424645216875862e-09
CC(C)CC(CO[Cu])NCC(COC(C)C)OC(=O)[Au]	1.992296628424592e-05	7.428354992584783e-09	1.576921338586926e-08	6.689727075857853e-09
CNC(=O)NCC(=O)N(C)CC(CNC(=O)CC(C)(C)O[Cu])OC(=O)[Au]	1.1262194411603329e-05	2.8674417217054173e-09	4.228894005769655e-09	1.905379989941203e-09
CN(CC(C)(C)COC(=O)[Au])C(=O)CC(CNC(=O)OC(C)(C)C)O[Cu]	9.880516323698798e-06	3.6218599248697882e-09	5.230644448589737e-09	2.6233962898183537e-09
CCOCC(CNCCCC(C)(C)CO[Cu])OC(=O)[Au]	2.217071452888605e-05	7.327029667127558e-09	1.51649128904238e-08	7.526653098935338e-09
CC(CCNC(=O)C(N[Cu])C(C)(C)C)OC(=O)[Au]	9.669829353050105e-06	3.4825591380326377e-09	4.558796960037964e-09	2.1949559049044825e-09
CNCC(OC(=O)[Au])C(C)C(=O)NC(CO[Cu])COC(C)=O	1.4104557641125061e-05	3.902530446525171e-09	5.604453884741957e-09	2.771198594045128e-09
CC(NC(CCC(C)(C)C)COC(=O)[Au])C(C)O[Cu]	9.734311507980948e-06	6.017106522569682e-09	9.144715736968568e-09	4.9752940095867505e-09
CCC(CC)CC(=O)NCCN(CCO[Cu])C(=O)C(OC(=O)[Au])C(C)C	1.3891725401478832e-05	4.489225281257274e-09	6.982354587889516e-09	3.0646600002890984e-09
CCCCSCCC(=O)NCC(COC(=O)[Au])O[Cu]	2.2187843297700164e-05	6.585617912442231e-09	1.2432985295237236e-08	4.958887434188562e-09
CCCC(O[Cu])C(COC(=O)[Au])NC(=O)C(CC)C(=O)OC	1.3195063665209984e-05	5.728185188700735e-09	7.713222332188232e-09	3.2862950298876446e-09
COCCOCCNC(=O)N(CC(C)O[Cu])C(C)COC(=O)[Au]	3.2348372836498616e-05	5.734518392457674e-09	1.0961363751564295e-08	5.3449931135090476e-09
CCC(CO[Cu])(COC(=O)[Au])NS(=O)(=O)C(F)F	9.119979455541165e-06	4.813923672418176e-09	4.131523715422321e-09	2.1680989544382447e-09
CCCCCCCCCCCCOCCOCC(CNC(CO[Cu])C(F)(F)F)OC(=O)[Au]	3.585463535131495e-05	1.0858641623662145e-08	2.730986038998037e-08	9.548758727981632e-09
CC(CC(C)(C)CNC(=O)N(C)C(C)CCO[Cu])OC(=O)[Au]	8.731007675261009e-06	3.313737480854722e-09	4.397330418109265e-09	3.4890512599399805e-09
CCCCC(CCC(=O)N(C)CCC(C)O[Cu])OC(=O)[Au]	1.2396932599257537e-05	4.522316981937872e-09	7.983324821762586e-09	5.176980152650102e-09
COC(=O)C(CC(F)(F)F)NC(=O)C(NC(=O)[Au])C(C)O[Cu]	1.24396107218131e-05	4.233304419716833e-09	5.286970656370287e-09	1.9395302165552522e-09
CCC(CCCNC(=O)C(C)(CN[Cu])CC(C)C)OC(=O)[Au]	1.3128240981153713e-05	4.5434358446589615e-09	6.865494917870987e-09	3.792986089828771e-09
CC(C)(C)C(CC(=O)N(CCNC(=O)[Au])S(C)(=O)=O)N[Cu]	8.42741246059247e-06	2.581679344099065e-09	3.0974442615674324e-09	1.5324129026132838e-09
COC(=O)NCCCC(=O)NCC(C)(CO[Cu])COC(=O)[Au]	1.6394970516383942e-05	4.459316525716168e-09	6.749191641613875e-09	2.944613507862793e-09
COC(=O)C(NC(=O)N(C)CC(COC(=O)[Au])O[Cu])C(C)C	1.0779240704704696e-05	4.6265877115282896e-09	6.398347156549767e-09	2.725758656511598e-09
CNC(=O)NCC(=O)N(C)CC(COC(=O)[Au])O[Cu]	1.135677521852349e-05	3.386012055263052e-09	4.967504852248346e-09	2.0983203860417167e-09
COCC(=O)NCCC(=O)NCC(COC(=O)[Au])O[Cu]	2.7430201632148793e-05	5.135951335204541e-09	8.761365534701127e-09	3.0594178765929413e-09
CC(C)CC(CCO[Cu])CNC(=O)NCC(COC(=O)[Au])C(C)C	1.4425333751791137e-05	4.8438986753938105e-09	7.822991349273953e-09	4.059217759823848e-09
CCC(CCC(F)(F)F)(CNC(=O)C(CO[Cu])NC(=O)OC(C)(C)C)OC(=O)[Au]	1.209988993962935e-05	4.474692025583357e-09	5.963326662122088e-09	2.3387193019913924e-09
CCC(O[Cu])C(C)C(=O)NCC(C)(OC(=O)[Au])C(=O)OC	1.2379787213517996e-05	3.904446263006341e-09	5.623976534970293e-09	2.7355049185910934e-09
COCCCNC(=O)COC(=O)C(C)(CO[Cu])COC(=O)[Au]	2.2266302761345586e-05	5.228278939067842e-09	9.205187096167805e-09	3.916917280612229e-09
CC(=O)OCC(COC(=O)[Au])NC(=O)CCC(C)(C)O[Cu]	1.168099801150231e-05	3.410933480925609e-09	4.91431850058509e-09	2.6997182974877674e-09
COCCC(CNC(CCOC(=O)[Au])C(F)(F)F)N[Cu]	2.649721380132534e-05	6.2058053575537284e-09	1.2376910771318604e-08	4.9866019210196296e-09
COC(C)CNC(=O)C(CN[Cu])NC(=O)[Au]	1.9358092466829464e-05	3.822053395359486e-09	5.507224744760208e-09	1.898534528379132e-09
COCC(C)(CNC(=O)C(CCCC#N)N[Cu])OC(=O)[Au]	2.2100504618571364e-05	4.202867513430704e-09	6.393829484572526e-09	2.603885001194292e-09
CC(C)CC(C)(O[Cu])C(=O)N(C)CCOC(=O)[Au]	9.723241441120714e-06	3.756205117165119e-09	5.345959939470497e-09	3.3459812271872682e-09
CCCCC(CCC)N(CCN[Cu])CCOC(=O)[Au]	1.9980886829655526e-05	7.191937423857901e-09	1.498426827677995e-08	7.2545436806839765e-09
O=C(NCC=CCOC(=O)[Au])NCC(F)(F)CN[Cu]	1.711246882666831e-05	2.415181091898416e-09	4.035905139831612e-09	2.3194905101114483e-09
CNC(CCCCNC(=O)[Au])C(=O)N(CCCCN[Cu])C(=N)N	1.945086098642942e-05	4.8637091924004945e-09	4.417047809237555e-09	3.6019373111521504e-09
CC(CCOC(=O)[Au])S(=O)(=O)CCCCCCO[Cu]	1.4031762006776515e-05	6.0940357831770585e-09	9.083445190471117e-09	5.001845812650363e-09
CCOC(=O)CCC(CNC(COC(=O)[Au])C(=O)NC)O[Cu]	1.533943735002036e-05	5.11094373557865e-09	7.985624776820977e-09	3.8017512726782194e-09
CS(=O)(=O)N(CCNC(=O)[Au])CC(=O)N(CCCN[Cu])CC(S)OP(=O)(O)O	2.028059489030806e-05	4.783976415945413e-09	3.524531529487574e-09	2.864093554977798e-09
C=CC(C)(O[Cu])C(=O)N(C)CCC(NC(=O)[Au])C(C)C	1.0758167456027744e-05	3.390615554354814e-09	4.688561316093575e-09	2.840750226648795e-09
CCN(CC)S(=O)(=O)CC(=O)NCC(CO[Cu])OC(=O)[Au]	1.5155153168242399e-05	4.248464562051384e-09	6.602943026821716e-09	2.423386588004232e-09
COC(=O)C(CC(C)C)NC(=O)N(CCCN[Cu])CC(=O)NCCCNC(=O)[Au]	1.6408682435461747e-05	3.163846101376936e-09	4.641798672614795e-09	2.5398124631761063e-09
C=CC(C)(CC(=O)N(C)CC(CNCCC(F)(F)F)O[Cu])OC(=O)[Au]	1.4086729657140638e-05	4.037855285383615e-09	6.662812625154691e-09	3.2530219970016293e-09
CC(CO[Cu])N(C)C(=O)CSCC(=O)N(C)C(C)COC(=O)[Au]	1.2776596515369551e-05	2.9356819324781517e-09	4.42089499830363e-09	3.2857521443533583e-09
CC(CO[Cu])(COC(=O)[Au])NC(=O)CCCOC(C)(C)C	1.6551142582739646e-05	5.46155611260532e-09	8.323164151873785e-09	3.3266705995259765e-09
CCC(COC)NC(=O)C(CCCCNC(=O)[Au])N[Cu]	1.9119951222527067e-05	5.5691228736787005e-09	6.223732956741423e-09	3.1492714785528117e-09
CC(C)(C)OC(=O)NCCCCCCNC(CO[Cu])COC(=O)[Au]	1.5620951356197623e-05	6.941876770869719e-09	1.002881061195298e-08	4.3288117523686455e-09
CC(F)(F)CCS(=O)(=O)N(CCO[Cu])CCOC(=O)[Au]	1.4406681666399073e-05	5.370608563495782e-09	7.804121101538265e-09	3.737562812216578e-09
CC(CCCO[Cu])NC(=O)NCC(C)(C)C(C)(C)OC(=O)[Au]	1.0080444665552118e-05	3.849119106158157e-09	4.53075418214527e-09	3.0849227977765433e-09
COCC(N[Cu])C(=O)NCC(C)(C)OCCOC(=O)[Au]	2.3104589670296547e-05	4.5331762002451506e-09	6.842904830917593e-09	3.4031101004098732e-09
CC(CC(=O)N(C)CC(COCCOC(C)C)O[Cu])NC(=O)[Au]	2.0768442095660124e-05	4.6037252810920586e-09	9.868545095088598e-09	4.349131608575856e-09
CNC(=O)C(CNC(=O)C(CCOC)N[Cu])OC(=O)[Au]	1.4611703804615796e-05	3.81418320949127e-09	5.425957653269424e-09	2.14978733496673e-09
CC(C)CC(CO[Cu])N(C)C(=O)C=CC=CC(=O)N(C)C(COC(=O)[Au])CC(C)C	8.237104012667624e-06	3.4908653701917026e-09	4.7491599859731614e-09	3.3765742174603047e-09
CNC(=O)CCN(CCO[Cu])CCOCCOC(=O)[Au]	4.236314848763947e-05	8.338810220070404e-09	1.5643358925897857e-08	8.248052184185254e-09
CCOC(=O)NCCC(=O)N(C)CC(C)(CO[Cu])COC(=O)[Au]	1.1789792999714144e-05	4.2054851134366675e-09	6.797774440527635e-09	3.0061157568421e-09
CC=CCC(CO[Cu])NC(C)CCCCOC(=O)[Au]	1.9898670012457884e-05	7.78196727211022e-09	1.3937935807384465e-08	9.727630371282884e-09
COC(=O)C(CCCNC(=O)[Au])NCC(COC(C)(C)C)O[Cu]	1.745051988632481e-05	6.206436980949539e-09	9.595304471073175e-09	4.460626909363166e-09
C=C(COC(=O)[Au])C(=O)NCCCO[Cu]	2.11436562746077e-05	3.636513465147768e-09	5.0535573659382555e-09	4.607813576182456e-09
CCN(CCO[Cu])C(=O)CS(=O)(=O)CC(=O)N(CC)CCOC(=O)[Au]	1.2865309841586734e-05	2.0884950487065352e-09	3.9565613113937175e-09	1.9221571878738675e-09
CC(C)(C)CC(=O)NCC(=O)NCC(CNCCOC(=O)[Au])O[Cu]	1.7997565383878726e-05	4.685944062605444e-09	6.930368062205586e-09	2.9270965646118052e-09
CC(CCN(C)C)NC(=O)C(=O)N(CC(C)OC(=O)[Au])C(C)CO[Cu]	1.5902354109999344e-05	4.439666010370514e-09	5.922639517022381e-09	3.411494692859265e-09
CC(CN(C(=O)NOCCC(F)(F)F)C(C)COC(=O)[Au])O[Cu]	1.8010656772841423e-05	4.311087126732718e-09	7.487143379709397e-09	3.267281848270155e-09
CC(OC(=O)[Au])C(CO[Cu])NC(=O)CC(C)(C)C	1.1077306437489452e-05	4.4521962550110896e-09	6.301439921348879e-09	2.6961518595808374e-09
CC(C)CCC(NC(=O)[Au])C(=O)NCC(CO[Cu])C(C)C	1.1829593466364218e-05	4.059308891116258e-09	6.33809508134462e-09	2.6832231979841926e-09
CCC(C)C(C)(CNC(=O)CC(CNC(=O)[Au])OC)O[Cu]	1.5004141458134884e-05	3.94097019163971e-09	6.951344305716415e-09	2.895702226141328e-09
CCN(CC(C)(C)OC(=O)[Au])CC(C)(O[Cu])C(F)F	1.1114779720327708e-05	5.168577111224585e-09	6.901398418522601e-09	3.676213283645058e-09
CC(C)(C)C(CC(=O)NCC(=O)CCOC(=O)[Au])N[Cu]	1.3545837145287704e-05	2.8059956924682367e-09	5.3415733934999325e-09	2.5752005118590946e-09
CC(CCO[Cu])NCCC(C)OC(=O)[Au]	2.4003189842453166e-05	6.628944760138004e-09	1.3090931790454937e-08	8.622270827079481e-09
CCOC(=O)CCCCCNC(=O)NC(COC(=O)[Au])C(C)O[Cu]	1.764568775476694e-05	5.765504294980877e-09	8.741427903537287e-09	3.808103556891545e-09
COC(=O)C(N[Cu])C(OC(=O)[Au])C(F)(F)F	1.1726753601446292e-05	4.186685130676869e-09	5.645553794518274e-09	1.9819705635198586e-09
O=C(CO[Cu])NCC=CCOC(=O)[Au]	2.081157124090789e-05	2.4347809773284746e-09	4.773417269613852e-09	2.821067969690046e-09
CC(C)CN(CCC#N)C(=O)CC(CN[Cu])OC(=O)[Au]	2.1184455212563827e-05	4.170543448390842e-09	8.080257667389848e-09	2.815692020012754e-09
CCCC(CCC)(CC(=O)NCC(C)(C)C(OC(=O)[Au])C(C)C)O[Cu]	9.72098605221661e-06	4.2925968249034805e-09	7.3977346583214776e-09	3.2842329200348033e-09
CCC(C)CC(CO[Cu])NC(=O)C(C)OC(=O)[Au]	1.1223041788572774e-05	3.981420974272608e-09	5.9332944296828945e-09	2.732687372726043e-09
CC(CN[Cu])NC(=O)C(C)(C)CNC(=O)[Au]	1.15789580365132e-05	2.4795892794306415e-09	2.9580393704217655e-09	1.6341529414306974e-09
CC(CC(C)(C)CNC(=O)C(C)(C)CO[Cu])OC(=O)[Au]	9.162696468830915e-06	3.6659070574330587e-09	4.670922913768483e-09	2.975031716109465e-09
CCCC(C)(NC(=O)[Au])C(=O)N(CC)CCN[Cu]	1.2081954336794514e-05	2.8938642187982893e-09	3.7045682475602043e-09	2.1799812085504e-09
CN(CC(N)=O)C(=O)C(CNC(=O)[Au])O[Cu]	1.3767717306114617e-05	2.944905749982343e-09	4.221385363394004e-09	1.6152319628058172e-09
CC(C)=CC(=O)NCCN(CCOC(=O)[Au])C(=O)C(O[Cu])C(C)C	9.7886506697885e-06	3.784455474759548e-09	5.146977858657351e-09	2.763705100236474e-09
CCC(C)(C)OCC(=O)NC(C)(CO[Cu])COC(=O)[Au]	1.6836652563209418e-05	5.0352043411443995e-09	7.622163492727049e-09	3.0252850413647527e-09
O=C(COC(=O)[Au])NCC#CCO[Cu]	2.1741704060407862e-05	2.3976420682801173e-09	4.670705663831964e-09	2.173993293461625e-09
CC(N(C)C(=O)CSCC(=O)N(C)C(C)C(C)(C)OC(=O)[Au])C(C)(C)O[Cu]	9.098335765124736e-06	3.1980813002614658e-09	4.034773873830751e-09	2.8357272070174666e-09
C=CCC(CC)NC(=O)N(CCC(F)(F)F)CC(COC(=O)[Au])O[Cu]	1.4655498656864811e-05	5.42883822220922e-09	8.766723111533996e-09	3.205457698509993e-09
CC(O[Cu])C(C)(C)CNC(=O)C(COC(=O)[Au])NC(=O)OC(C)(C)C	1.0145524407408675e-05	3.928586772061338e-09	4.9390116435835335e-09	2.1852946373425305e-09
CC(CC(C)(C)OC(=O)[Au])NC(=O)CCCCCO[Cu]	1.5607214887966377e-05	4.841122252660468e-09	6.106009842242346e-09	4.629090804384599e-09
CC(C)CCCC(C)NC(=O)C(N[Cu])C(C)OC(=O)[Au]	1.2308387485583275e-05	5.1260141418662315e-09	6.7210565576256185e-09	2.5388959335335293e-09
CCCC(CNCC(F)(F)COC(=O)[Au])O[Cu]	1.997881107041527e-05	5.412613918617436e-09	1.2437023644993239e-08	5.575902871033501e-09
CC(C)CCN(C)C(=O)CC(CN[Cu])OC(=O)[Au]	1.173661125674361e-05	4.1058501972098634e-09	7.26341402041227e-09	2.9136081951550626e-09
CCC(SC)C(=O)N(C)CC(CNC(=O)CC(C)(C)OC(=O)[Au])O[Cu]	1.0941977061555412e-05	3.672642875564346e-09	5.9642446546066705e-09	2.66891350953836e-09
CCC(CC)(CNC(=O)C(C)(C)N[Cu])NC(=O)[Au]	1.081845094100112e-05	2.9433967092814377e-09	3.0177603632352792e-09	1.6467298198292734e-09
CC(OC(C)(C)C)C(NC(=O)[Au])C(=O)NC(CO[Cu])C(N)=O	1.4068091359402331e-05	3.966078902911988e-09	4.773144695650149e-09	1.682490032374571e-09
CC(=O)NC(C)C(=O)NCC(CNCCOC(=O)[Au])O[Cu]	1.8117084502997643e-05	4.587220326337445e-09	5.921565670594602e-09	2.764085673673998e-09
CCCCOCCN(CCO[Cu])CCOC(=O)[Au]	5.6284108297082746e-05	9.88039460804518e-09	2.8769713033740237e-08	1.2711868453391507e-08
COCC(CNCC(C)(C)CC(C)OC(=O)[Au])O[Cu]	1.7084921984317513e-05	6.287090328018932e-09	1.2188225199482076e-08	6.227249981145207e-09
O=C([Au])OCC(CO[Cu])NCC(F)(F)C(F)F	1.810521764955921e-05	5.8698925305335826e-09	9.738360781186915e-09	3.677075100666999e-09
CN(C)CC(C)(CNCC(CC(F)F)NC(=O)[Au])O[Cu]	2.1039502195891514e-05	5.147123632381848e-09	7.511458116766844e-09	3.5418804642858413e-09
CCCCCN(CCO[Cu])C(=O)CCC(C)(C)OC(=O)[Au]	1.2751127549059002e-05	4.22780988656886e-09	6.9729796859932464e-09	4.221198741618286e-09
C=C(Cl)C(C)(C)C(=O)N(C)CC(CN(C)C(=O)C(OC(=O)[Au])C(C)C)O[Cu]	9.887892131799005e-06	4.2012197650654285e-09	5.9326748941709325e-09	2.9214798819846776e-09
CCCCCCCCCCC(CNCCNCCOC(=O)[Au])O[Cu]	3.787346237995786e-05	1.0344457984533288e-08	2.4390380750494605e-08	1.1043350086412625e-08
COCC(C)=CCN(CCNC(=O)OC(C)(C)C)CC(COC(=O)[Au])O[Cu]	1.8035005952731993e-05	7.262597068239856e-09	1.2137830543426072e-08	4.593279257364134e-09
CN(CC(CC(F)F)NC(=O)OC(C)(C)C)CC(C)(CO[Cu])COC(=O)[Au]	1.3638484673786262e-05	5.834932682988198e-09	8.116680855028331e-09	3.2188734297289745e-09
CCCCCC(C)(C)C(=O)NCC(COC(=O)[Au])O[Cu]	1.3247585465386688e-05	6.269704898409172e-09	9.079577918858125e-09	3.8474439349545315e-09
CC(C)(CC(CSCCC(F)(F)F)OC(=O)[Au])O[Cu]	1.3250828404795001e-05	6.025929272933895e-09	1.1210364145955114e-08	4.653691608333639e-09
CCC(NC(=O)NCC(CCO[Cu])CC(C)C)C(C)OC(=O)[Au]	1.3327805923175009e-05	4.608134005785474e-09	6.903408930041852e-09	3.6604341631012232e-09
CCN(CC(C)(C)OC(=O)[Au])C(=O)C(CC)(CC)CO[Cu]	8.210362834523241e-06	3.6636421760753135e-09	5.306925610791598e-09	3.0385983662628433e-09
CC(O[Cu])C(NC(=O)[Au])C(=O)NCC(=O)NCC(F)F	1.5805229267123964e-05	3.5658929394569053e-09	4.453645036213452e-09	1.65450201340484e-09
CC(C)(CC(=O)N(CCNC(=O)CC(F)(F)F)CCOC(=O)[Au])O[Cu]	1.4670302870246595e-05	3.3544896018462927e-09	5.136627233574011e-09	2.4546275256977073e-09
C=CCCCCCCC(CNCCCCC(N[Cu])C(=O)OCC=C)OC(=O)[Au]	2.5616825505716986e-05	8.58024423236338e-09	1.3815293635164236e-08	6.9571537311231644e-09
CCOC=CC(CNC(=O)C(COC(=O)[Au])NC(N)=O)(O[Cu])C(F)(F)F	1.7153654954389056e-05	3.82301102093247e-09	5.041559534163248e-09	1.9009242018807963e-09
CCCOC(=O)C(C)OC(=O)C(C)(CO[Cu])COC(=O)[Au]	1.3901430730690962e-05	5.3698598372424235e-09	8.92826146221196e-09	4.169200200692518e-09
CCCC(CN(CCOCCOC(=O)[Au])C(C)C)O[Cu]	4.477579442842173e-05	1.0289329143196848e-08	2.3367788864894165e-08	1.186291531106885e-08
CC(C)C(OC(=O)[Au])C(=O)N(C)CCCCCO[Cu]	1.2397073897774185e-05	5.709272209406468e-09	6.798452225577506e-09	5.420516865108148e-09
CC(CNC(=O)NCCCC(=O)O)(CO[Cu])COC(=O)[Au]	1.620190345722837e-05	4.35711075934259e-09	5.723705762971731e-09	2.710449686652867e-09
CN(C)CCCCC(N[Cu])C(=O)NC(=N)SCCNC(=O)[Au]	1.9576995905853347e-05	4.083205145624098e-09	4.858063643272595e-09	2.718091985424694e-09
CNCC(C)NC(=O)CC(CNC(=O)[Au])O[Cu]	2.055290240470411e-05	4.299355430426054e-09	6.628473891427608e-09	2.515588496026229e-09
CC(CO[Cu])(COC(=O)[Au])NC(=O)C(F)(F)C(F)(F)C(F)(F)C(F)(F)C(F)(F)Cl	1.391541811296641e-05	5.27247889506592e-09	7.0147816946569345e-09	2.205599730338922e-09
C=CC(C)(CC(=O)NCCN(CCOC(=O)[Au])C(=O)CNC(=O)NC)O[Cu]	1.505439510584036e-05	2.851879359515521e-09	4.367138345025523e-09	2.3400457589386885e-09
CCCCC(CC)CNC(=S)N(CC(COC(=O)[Au])O[Cu])C(C)C	1.067545735450705e-05	6.465991062794693e-09	1.0703850137630368e-08	4.537348109349601e-09
CC(O[Cu])C(CN(C)CCCN(C)CCN(C)C)OC(=O)[Au]	3.452052881590337e-05	8.77820926820744e-09	1.5576895629800023e-08	6.900252768405267e-09
CC(C)CC(CN[Cu])CC(=O)OCCCCCCOC(=O)[Au]	2.032582302974839e-05	7.370816510766859e-09	1.2651652070547284e-08	7.787741007462546e-09
C=CC(C)(CC(=O)NCCN(CCO[Cu])C(=O)C(C)(C)F)OC(=O)[Au]	1.549822744093958e-05	3.330618959978829e-09	5.040003638810053e-09	2.7776204438265913e-09
CCCC(CNC(=O)NCCC(CC)(CC)O[Cu])OC(=O)[Au]	1.3288061516643366e-05	4.191833267359029e-09	6.574713004369928e-09	3.283430665882324e-09
CCC(CO[Cu])NC(=O)NCC(CC)(CC)NC(=O)[Au]	1.1960552728422951e-05	3.016760618134368e-09	4.251975955830758e-09	2.0406926486987592e-09
CC(C)(C)OC(=O)NCC(C)(CNC(CCOC(=O)[Au])C(F)F)O[Cu]	1.3752913770095773e-05	5.380167540806497e-09	7.473063972303914e-09	3.400554190024136e-09
CCC(CN(CC(F)F)CC(C)O[Cu])(OC(=O)[Au])C(F)(F)F	1.7404935572334388e-05	6.171505210558434e-09	1.0601137561542733e-08	4.2696718680825826e-09
C=CCSCC(=O)N(C)CC(COC(=O)[Au])O[Cu]	1.7820085769499578e-05	5.567020236499913e-09	1.09445855415665e-08	4.4005828308536964e-09
COC(=O)CCC(NC(=O)OC(C)(C)C)C(=O)NCC(CO[Cu])OC(=O)[Au]	1.4182756935254358e-05	5.174066425988702e-09	6.77207251711285e-09	2.6846347041944752e-09
COC(=O)C(CC(C)C)NC(=O)CNC(CO[Cu])COC(=O)[Au]	1.6348797327158822e-05	5.518120118840963e-09	7.615695127656146e-09	3.3066387433732184e-09
CC(CNC(=O)C(C)CN[Cu])CC(C)(C)CCNC(=O)[Au]	1.242167894129425e-05	3.233430272389429e-09	4.176905983555865e-09	2.445270733581203e-09
CN(C)CC(C)(CNC(=O)CCC(C)(C)O[Cu])OC(=O)[Au]	1.455963239677995e-05	3.900166520974937e-09	5.5584589156596605e-09	2.977141660147634e-09
C=CCC(COC(=O)[Au])NC(=O)CCC(CCCC)O[Cu]	1.759342726995658e-05	4.9291859283082145e-09	8.67629779881721e-09	4.337378276519064e-09
CCC(CC)(COC(=O)[Au])C(=O)NCC=CCO[Cu]	1.3296499451814851e-05	3.804437028487044e-09	6.178722634681691e-09	3.5968746247385282e-09
C=C(C)C(CC(=O)NCC(C)(CO[Cu])COC(=O)[Au])OCC	1.7434796394414373e-05	5.496126247154845e-09	1.0984438205125772e-08	4.15357636944349e-09
CC(CN[Cu])C(=O)NCC(=O)CCOC(=O)[Au]	1.862954079600955e-05	2.6567476188008893e-09	5.042790778618236e-09	2.743890651253977e-09
CC(COC(=O)[Au])SCC(O[Cu])C(C)C	1.8873758773175832e-05	6.5443941838141025e-09	1.4803528358860639e-08	6.686736352670253e-09
CCOC(=O)C(F)(F)CNC(=O)C(CCNC(=O)[Au])N[Cu]	1.619494696027722e-05	3.4980772820819407e-09	5.019515504059426e-09	2.136251349112353e-09
COCC(C)(C)CC(=O)NCCN(CCO[Cu])C(=O)CC(C)(C)OC(=O)[Au]	1.438254395625005e-05	3.899754339399922e-09	6.48807557467759e-09	3.00492232295514e-09
CCC(CC)(CCNC(=O)C(CCN(C)C)N[Cu])OC(=O)[Au]	1.5334613700661344e-05	4.398834271483077e-09	5.846783329222497e-09	2.750755246756068e-09
CC(C)(CNC(=O)C(CC(=O)O)NC(=O)[Au])N[Cu]	1.203939573638652e-05	2.593016020554856e-09	2.6625323917216784e-09	1.4032806929285044e-09
C=CC(C)(CC(=O)NCCN(CCOC(=O)[Au])C(=O)COCCCC)O[Cu]	2.252584544534812e-05	4.117878230699149e-09	7.96659702922958e-09	4.031954755147854e-09
COCCN(CC(=O)OC)C(=O)C(N[Cu])C(C)OC(=O)[Au]	1.637353716828523e-05	4.615916032205097e-09	7.274659995654951e-09	2.8547004927454294e-09
CCCC(OC(=O)[Au])C(CO[Cu])NC(=O)CCCOC	2.0424259511725887e-05	6.85803551783115e-09	1.248958304404527e-08	4.677912563511571e-09
CCCC(O[Cu])C(COC(=O)[Au])NC(=O)C=C(C)C(C)(C)C	8.40388479053051e-06	5.339760765541797e-09	6.5441854811527734e-09	3.229905009102008e-09
CCN(CC(C)C#N)CC(OC(=O)[Au])C(C)O[Cu]	2.0309101495330584e-05	6.6423587822321235e-09	1.265740801709035e-08	4.727277533234554e-09
N=C(NC(=O)C(CNC(=O)[Au])N[Cu])SCCS(=O)(=O)O	1.2950109183280502e-05	3.2331366451276647e-09	3.5262224006322602e-09	1.6852124152933963e-09
CCC(CC)C(C)C(=O)NCC(CN[Cu])OC(=O)[Au]	1.4575755008406884e-05	4.954246371803885e-09	7.591879390650927e-09	2.7490516526964713e-09
CCCC(O[Cu])C(COC(=O)[Au])NC(=O)C(C)(C)C(C)C	1.0561962470746972e-05	5.6796320338648235e-09	7.587891286112317e-09	3.378025704997755e-09
CCC(C)C(C)(CNCC(C)(O[Cu])C(F)(F)C(F)(F)F)OC(=O)[Au]	1.1552835513346096e-05	5.888261649875131e-09	8.445216547791449e-09	3.3209061312363325e-09
CC(CC(=O)OCC(C)(C)CO[Cu])OC(=O)[Au]	1.0693444752514017e-05	3.592166844219303e-09	6.647105932165402e-09	3.773815813671044e-09
CC(CC(C)O[Cu])NC(=O)CC(C)(C)OC(=O)[Au]	1.057542963611127e-05	2.902743759102845e-09	4.489614996407238e-09	2.5850273954818515e-09
CC(C)(C)C(O[Cu])C(=O)N(CCOCC(F)(F)F)CCOC(=O)[Au]	1.5686063182892998e-05	5.035237384114234e-09	8.490281895732856e-09	3.6057100468287057e-09
CCCCCCCCCCCCC=CC(OC(=O)[Au])C(CO[Cu])NC(=O)CCCCCCC	1.7659256714911574e-05	1.0400921533751268e-08	1.753792344495288e-08	6.775283933279885e-09
CC(C)C(O[Cu])C(=O)N(CCNC(=O)C(C)(F)F)CCOC(=O)[Au]	1.4053994848165611e-05	3.972222801208472e-09	5.872046012637198e-09	2.6072138228921764e-09
C=C(C)CS(=O)(=O)N(CCO[Cu])CCOC(=O)[Au]	1.516580263996433e-05	4.971749628983139e-09	7.678194159825138e-09	4.2047129262230305e-09
CCCC(O[Cu])C(=O)N(CCNC(=O)[Au])CC(F)(F)F	1.2837536162907401e-05	3.5164318094151825e-09	5.651627113817464e-09	2.573455127496496e-09
CC(C)CC(CCO[Cu])CNC(=O)N(C)CCC(C)OC(=O)[Au]	1.2260438974439553e-05	4.422106014109368e-09	6.680928132131794e-09	4.6693873240413185e-09
COCC(CNCC(CNC(=O)CC(F)(F)F)O[Cu])OC(=O)[Au]	2.77968728174384e-05	5.315034648291458e-09	1.1143475947301116e-08	3.95138548335742e-09
CC(NC(=O)[Au])C(=O)NC(CC(N)=O)C(=O)NCCN(C)CCN[Cu]	2.0354753155182113e-05	2.8911511681571644e-09	3.4017336023514283e-09	1.9014390114510063e-09
C=CC(C)(CC(=O)NC(CC)C(O[Cu])C(C)C)OC(=O)[Au]	1.1998228815169607e-05	3.512031884026626e-09	6.06220683674465e-09	2.7738642286545376e-09
CCC(C)C(C)(CNCC(CCOC)NC(=O)[Au])O[Cu]	1.7296236301937946e-05	6.210004287192583e-09	1.0479692993117437e-08	4.711196839870463e-09
CCC(C)COC(=O)C(C)(CO[Cu])COC(=O)[Au]	1.1578513863840176e-05	5.008587323562672e-09	8.91584582610692e-09	4.2221951252973436e-09
CC(C)C(CCN(C)C(CO[Cu])C(C)(C)C)OC(=O)[Au]	1.152248443139606e-05	6.406515777018935e-09	1.1208246146266246e-08	5.726090398492018e-09
CCC(C)C(OC)C(=O)N(CC(C)O[Cu])C(C)COC(=O)[Au]	1.3785080291283626e-05	5.007592150561648e-09	8.604669816944819e-09	3.996576220408093e-09
C=C(C)CN(C)CC(CO[Cu])OC(=O)[Au]	1.997985904424739e-05	7.017062584881101e-09	1.388018613179751e-08	6.1235123771869154e-09
CCN(CC(CCOC(C)C)O[Cu])C(C)COC(=O)[Au]	2.4610679798993152e-05	8.022191039394045e-09	1.8362325007396967e-08	7.904198713737964e-09
CCCCC(CNC(=O)[Au])NC(=O)C(CCCC)N[Cu]	1.2903661448237228e-05	3.824277514626971e-09	4.849031440114162e-09	2.362948193284558e-09
CC(C(=O)NC(CO[Cu])C(C)(C)C)C(C)C(=O)NC(COC(=O)[Au])C(C)(C)C	8.659911823712113e-06	3.7148296224448668e-09	4.587181245382909e-09	2.1510588883987963e-09
CCCCC(CN[Cu])NC(=O)C(C)CNC(=O)[Au]	1.384511890766346e-05	3.160214053086379e-09	4.328418055704906e-09	2.1422783558739163e-09
CC(C)CC(CNC(=O)CC(C)(C)O[Cu])OC(=O)[Au]	1.1342880324788019e-05	3.2617276860804323e-09	5.916166664235238e-09	2.7130256514368e-09
CC(C)(C#CC#CC(C)(C)NC(=O)[Au])N[Cu]	7.317155760995084e-06	3.050449221360914e-09	2.324912968401614e-09	1.3577243284540499e-09
O=C(CO[Cu])NCC#CCNC(=O)COC(=O)[Au]	2.087985796226332e-05	2.087361649327294e-09	3.984238245170751e-09	1.7548405042836986e-09
CCCCN(C)C(=O)C(=O)N(CCC(F)(F)F)CC(COC(=O)[Au])O[Cu]	1.1110284243643958e-05	5.1070016715199395e-09	7.383009036816037e-09	3.3064807604429693e-09
COCC(CNC(=O)N(CCC(F)(F)F)CC(COC(=O)[Au])O[Cu])C(C)C	1.5249391701012203e-05	5.874363273492358e-09	1.0704908511768156e-08	3.6614069367526995e-09
CC(CN(C)C(=O)NCC(C)(C)CCCOC(=O)[Au])N[Cu]	1.0292010959518143e-05	3.5329525125932696e-09	4.14632652517076e-09	3.0675673029598813e-09
CCCCCCCC(CC)NC(CC)(CO[Cu])COC(=O)[Au]	1.3014978649354815e-05	7.890566058069098e-09	1.4101250252198363e-08	5.86101185736351e-09
CC(=O)C=C(C)NCC(COC(=O)[Au])O[Cu]	9.577254538711094e-06	3.940007513358993e-09	4.756331326543706e-09	2.759796757146173e-09
CCOCCOCC(CNC(=O)CC(O[Cu])C(Cl)(Cl)Cl)OC(=O)[Au]	3.1011848951694965e-05	6.494273880359874e-09	1.3339591489887281e-08	4.734799030351754e-09
CC(C)(CC(=O)NCC(CNC(=O)C(=O)C(C)(C)C)OC(=O)[Au])O[Cu]	1.1461354883264176e-05	3.345171592035125e-09	4.6031581909197554e-09	2.2275784100228087e-09
CC(C)(CC(=O)NC(CNC(=O)CC(F)(F)C(F)F)COC(=O)[Au])O[Cu]	1.4280497581084736e-05	3.387918075888869e-09	4.801464254321034e-09	2.0054191141768347e-09
CCCCCCCCC(CNCC(C)(C)CO[Cu])OC(=O)[Au]	1.5049525597939357e-05	7.940242019954478e-09	1.5249880130970268e-08	7.175698785044625e-09
N=C(NC(=O)CCO[Cu])SCCNC(=O)[Au]	2.13175681475033e-05	2.9824330269303837e-09	4.682435459752855e-09	2.843651035599606e-09
CCCC(CCC)(CNC(=O)C(C)CNC(=O)[Au])O[Cu]	1.1735571938720126e-05	3.970148486474182e-09	6.149135314556153e-09	2.8085011109195797e-09
CC(CS(C)=O)NC(=O)NC(C)(CO[Cu])COC(=O)[Au]	1.97096675980549e-05	4.240306991865535e-09	5.502880730378517e-09	2.2651126213613812e-09
CCCCC(CNC(=O)[Au])NC(=O)NCC(COC)O[Cu]	1.740435728028058e-05	4.230719186094986e-09	6.995381433157628e-09	3.038266744036529e-09
COCC(C)(CNC(=O)C(CC(=O)OC)N[Cu])OC(=O)[Au]	1.6097660356465865e-05	3.772133895179893e-09	5.621819531278407e-09	2.550444045895686e-09
CC(OC(=O)[Au])C(CNC(=O)CCCCCC#N)O[Cu]	2.5878735988850246e-05	6.051403331266561e-09	1.0380002784150184e-08	3.7248989877926827e-09
CC=CCC(CO[Cu])NC(=O)NC(CCCC)CNC(=O)[Au]	1.3539522864681331e-05	3.5525819098948486e-09	5.500200864570437e-09	2.649480332331747e-09
CCN(CC(C)(C)OC(=O)[Au])C(=O)C(=O)NCC(N[Cu])C(C)C	9.724662772738679e-06	2.7104930622351973e-09	3.808759934366574e-09	2.189466980736946e-09
CC(CN(CCOCC(F)F)C(C)COC(=O)[Au])O[Cu]	4.0072616484591056e-05	7.744129379050132e-09	1.8188580226261972e-08	7.668792731101555e-09
C=CCCCC(C)NC(=O)N(CC(C)O[Cu])C(C)COC(=O)[Au]	1.4407804934776217e-05	4.663117942054528e-09	6.928754920218341e-09	3.753483404201306e-09
CC(C)(CCNC(=O)N(CCO[Cu])CCOCC(F)(F)F)NC(=O)[Au]	1.8636458647757268e-05	4.012495884777408e-09	6.272540873916952e-09	3.1756695148016273e-09
C=CC(C)(CC(=O)NCCN(CCOC(=O)[Au])C(=O)C(C)NC(C)=O)O[Cu]	1.4405787028874475e-05	3.1108186931496887e-09	4.468797753153113e-09	2.3083193916897382e-09
O=C([Au])OCCN(CCCO[Cu])CC(F)F	4.876593214168501e-05	8.1100017887577e-09	1.7178109627473148e-08	9.145175201038216e-09
CSC(COC(=O)[Au])C(C)NC(=O)C(CCS(C)(=O)=O)N[Cu]	1.129694254532695e-05	3.5680719227251138e-09	4.1932774631813835e-09	2.056922126742875e-09
CC(C)(CCCNC(=O)CCC(C)(C)O[Cu])COC(=O)[Au]	1.1727772155385882e-05	4.035344345340858e-09	5.403097443483841e-09	3.511471516804686e-09
CC(C)COCCN(CCO[Cu])CCOC(=O)[Au]	4.283926983685632e-05	9.07061554693177e-09	2.2442171145302915e-08	1.1047305650889315e-08
C=CC(OC(=O)[Au])C(=O)NC(CO[Cu])C(C)C	1.2379089988292459e-05	3.7558211219975225e-09	5.569403071565145e-09	2.660091650363328e-09
CCC(CCCNC(=O)C(NC(=O)[Au])C(C)(C)C)O[Cu]	1.05878119695335e-05	4.353063976677534e-09	5.419271384325404e-09	2.826496812282773e-09
CNC(=O)CNC(=O)C(NC(=O)[Au])C(C)O[Cu]	1.251252937331059e-05	3.060321828440333e-09	3.8530762187908876e-09	1.4851123170373226e-09
COC(=O)C(C)=CCN(CCNC(=O)OC(C)(C)C)CC(COC(=O)[Au])O[Cu]	1.255091707024517e-05	5.86437792115524e-09	8.078683238952971e-09	3.679938409314843e-09
CC(CCCNC(C)C(C)O[Cu])COC(=O)[Au]	1.7979753362587695e-05	7.286101215720633e-09	1.2376357620220236e-08	8.23353431774133e-09
COC(=O)COCC(=O)NCC(OC(=O)[Au])C(C)O[Cu]	2.5669691539965057e-05	5.784990498690382e-09	1.102488200294955e-08	3.9547501391131354e-09
CCCCCCCCCCCCCC=CC(OC(=O)[Au])C(CO[Cu])NC(=O)CC	1.72606135821261e-05	9.375326906588639e-09	1.513562816733625e-08	5.880436979357653e-09
CNC(CC(C)(C)C)C(=O)NCC(C)(CO[Cu])COC(=O)[Au]	1.1766174094476022e-05	5.125664192379027e-09	6.399222341083204e-09	2.894520968286819e-09
COCC(CNC(=O)NCCC(C)(C)OC(=O)[Au])O[Cu]	1.6284699163264385e-05	3.920136594674395e-09	6.0926565901351334e-09	3.095095829002614e-09
CCC(C)C(N[Cu])C(=O)NCC(=O)NCC(=O)CCOC(=O)[Au]	1.5811841781537963e-05	2.661546756452387e-09	4.56188570375312e-09	2.188765325572971e-09
COC(=O)CCCCN(CC(C)OC(=O)[Au])C(C)CO[Cu]	1.9196095859448746e-05	6.720758654988613e-09	1.2952488339948019e-08	6.751781044779216e-09
CC(C)(C)CN(CCCOC(=O)[Au])C(=O)NCC(F)(F)CN[Cu]	1.1322320910326855e-05	3.3882859115752644e-09	4.8672353881044145e-09	2.840955950721567e-09
C=CC(C)(CC(=O)N(CCNC(=O)CC(C)(C)CC)CCO[Cu])OC(=O)[Au]	1.3593797306973096e-05	3.664606942284378e-09	5.8973764338918056e-09	2.8454676336396825e-09
CCCCCC(NCC(COC(=O)[Au])O[Cu])C(C)(C)C	1.0534619404384782e-05	7.902576342225089e-09	1.3004260779871343e-08	5.328654962430479e-09
C=CCC(CNC(=O)C(C)(COC)O[Cu])COC(=O)[Au]	2.046746611197782e-05	5.124198559037925e-09	8.272547128422831e-09	3.915386147751234e-09
CCC(CNC(CCOC(=O)[Au])C(C)C)(O[Cu])C(F)(F)F	1.4119401564307053e-05	6.1550615473009784e-09	1.0531492189416469e-08	4.649390244211559e-09
CCCCC(CC)COCC(CNC(CCCCN[Cu])C(=O)NC)OC(=O)[Au]	1.6820700186976255e-05	7.671674182802956e-09	1.1371334370173323e-08	5.468096244210872e-09
CC(C)CNC(=S)N(CCCN[Cu])CC(=O)NCCCNC(=O)[Au]	1.5301885572994816e-05	2.822318353617766e-09	4.646604407140004e-09	2.7237970802096922e-09
CCC(CC)C(CNC(=O)CN[Cu])OC(=O)[Au]	1.372476762139268e-05	3.2519091199161425e-09	5.745531367439678e-09	2.258090533069126e-09
CCC(C)C(NS(C)(=O)=O)C(=O)NC(COC(=O)[Au])CC(O[Cu])C(C)(C)C	9.112715882669515e-06	4.95804609396853e-09	5.567366347779469e-09	2.3705051326700753e-09
CCC(CC)(CN(C)CC(CN(C)CC(F)(F)F)OC(=O)[Au])O[Cu]	1.9434051085161303e-05	6.4070114481965505e-09	1.1930820451512661e-08	4.998251442518242e-09
CCCC(CCC)(CN[Cu])NC(=O)CNC(=O)C(COC(C)(C)C)NC(=O)[Au]	1.3160287288163695e-05	3.5197214916082614e-09	4.7131949100591125e-09	2.0287274241708824e-09
CN(CCO[Cu])CC(C)(CNC(=O)OC(C)(C)C)OC(=O)[Au]	1.45993046071895e-05	5.238188828415402e-09	7.637977945096085e-09	3.8142394177863896e-09
CCNC(=O)C(C)(C)NCC(O[Cu])C(C)OC(=O)[Au]	1.3956446335647383e-05	5.307550682585499e-09	7.01949550066369e-09	3.057990979564055e-09
CCC(C(=O)NCC(C)(C)C(CC)(CC)OC(=O)[Au])C(C)O[Cu]	8.877300067420957e-06	4.376989955731013e-09	6.206759962546778e-09	2.9841750842636536e-09
CC(O[Cu])C(CN(C)CC(C)(C)CNC(=O)OC(C)(C)C)OC(=O)[Au]	1.1546014803892002e-05	6.004768930839291e-09	8.428790316453421e-09	3.3238720684566703e-09
CCOC(=O)CCCC(C)N(CC(CO[Cu])OC(=O)[Au])C(C)(C)C	1.2975591961840766e-05	7.067390038050719e-09	1.1834910282512427e-08	4.9746989040158046e-09
CCOCCC(CNC(CO[Cu])CC(C)(C)C)OC(=O)[Au]	1.7704620416189315e-05	7.659553253988178e-09	1.5099525504242754e-08	6.744583721502466e-09
CC(CN(C(=O)NCCCC(=O)O)C(C)COC(=O)[Au])O[Cu]	1.4779721140719677e-05	3.945739868048123e-09	5.325357279384657e-09	2.9490996663047134e-09
CCCC(OC(=O)[Au])C(CO[Cu])NC(=O)CC(C)CC(C)(C)C	1.1262659384847691e-05	5.934328726810888e-09	8.675515698737352e-09	3.4419499429863526e-09
CCCC(CCNC(=O)NCC#CCOC(=O)[Au])O[Cu]	1.7920995467779925e-05	3.6386794664613056e-09	6.243058435793671e-09	3.330337134919406e-09
CC(CCNCC(O[Cu])C(C)(C)C)OC(=O)[Au]	1.48596896800505e-05	6.5571693469556674e-09	1.072986974770882e-08	5.723150940510314e-09
CC(C)N(CC(=O)NCC(C)(CO[Cu])COC(=O)[Au])C(=O)OC(C)(C)C	1.1235996622960321e-05	4.43016600299002e-09	6.253921851036113e-09	2.6058271220105165e-09
CN(CC(F)(F)Br)CC(C)(CO[Cu])COC(=O)[Au]	1.8896256696943033e-05	5.5921794598481665e-09	9.823473773139917e-09	3.992530568819955e-09
CC(C)(CN[Cu])CNC(=O)[Au]	1.0569546408898083e-05	2.446544108395862e-09	3.171868325113141e-09	1.7368515477628674e-09
CC(CNC(=O)C(CCCCNC(C)C)N[Cu])CC(C)(C)CCNC(=O)[Au]	1.3515326756962862e-05	4.340001703719224e-09	5.456280641789825e-09	2.9481284376709182e-09
C=CCOCC(CNCCCCCCCCCCO[Cu])OC(=O)[Au]	5.194770193769924e-05	1.3813381933003425e-08	3.225995074753996e-08	1.7431036408181475e-08
C=CC=CCCNC(=O)N(CC(COC(=O)[Au])O[Cu])C(C)C	1.2511517854244256e-05	4.761270987207816e-09	6.568845540356991e-09	3.265806882858688e-09
N=C(N)N(CCCCN[Cu])C(=O)C(COC(=O)[Au])C(F)(F)F	1.6451649941130966e-05	4.071486039477838e-09	4.502565092212137e-09	2.6897368936913405e-09
CC(CCN(C)C(=O)C(N[Cu])C(C)(C)C)OC(=O)[Au]	7.89960634559732e-06	3.331113265869254e-09	4.384292292139738e-09	2.4493034825466033e-09
CCC(C)CC(=O)NC(CO[Cu])C(C)OC(=O)[Au]	1.4056136306844476e-05	5.0650064179724275e-09	7.90583962216567e-09	3.210640649957185e-09
CC(C)C(CNCC(CC(C)(C)O[Cu])OC(=O)[Au])NC(=O)OC(C)(C)C	1.1733157217367811e-05	5.7541277549007895e-09	7.692024343297222e-09	3.245401256734721e-09
CC(C)(C)OCC(=O)NCC(CNCC(CC(F)(F)F)O[Cu])OC(=O)[Au]	2.271228974863742e-05	6.0352894011167786e-09	1.0265121638696401e-08	3.719860897999703e-09
CCC(CC)C(=O)NCC(CO[Cu])NCC(C)OC(=O)[Au]	1.6320337665395224e-05	5.834172287256833e-09	8.791771658777984e-09	4.024243025114885e-09
CCS(=O)(=O)CCN(CCNC(=O)OC(C)(C)C)CC(CO[Cu])OC(=O)[Au]	8.892874430137959e-06	5.7136567969413794e-09	8.141463121749714e-09	2.910123366031294e-09
[truncated: 51,362 more rows]
