# Supplementary material for: Accelerating amorphous polymer electrolyte screening by learning to reduce errors in molecular dynamics simulated properties
Source: Nat Commun. 2022 Jun 14;13:3415. doi: 10.1038/s41467-022-30994-1 (PMC9197847; doi:10.1038/s41467-022-30994-1)
Supplement: Supplementary file 4 — Supplementary data 1 [file 41467_2022_30994_MOESM4_ESM.zip › supp_files/fig_1c.json]

[{"smiles": "CC(CSCCO[Cu])(OC(=O)[Au])C(F)F", "ts": [0.02, 0.524, 1.028, 1.534, 2.0380000000000003, 2.544, 3.048, 3.552, 4.058, 4.562, 5.0680000000000005, 5.572, 6.078, 6.582, 7.086, 7.5920000000000005, 8.096, 8.602, 9.106, 9.612, 10.116, 10.620000000000001, 11.126, 11.63, 12.136000000000001, 12.64, 13.146, 13.65, 14.154, 14.66, 15.164, 15.67, 16.174, 16.68, 17.184, 17.688, 18.194, 18.698, 19.204, 19.708000000000002, 20.212, 20.718, 21.222, 21.728, 22.232, 22.738, 23.242, 23.746000000000002, 24.252, 24.756, 25.262, 25.766000000000002, 26.272000000000002, 26.776, 27.28, 27.786, 28.29, 28.796, 29.3, 29.806, 30.310000000000002, 30.814, 31.32, 31.824, 32.33, 32.834, 33.34, 33.844, 34.348, 34.854, 35.358000000000004, 35.864, 36.368, 36.872, 37.378, 37.882, 38.388, 38.892, 39.398, 39.902, 40.406, 40.912, 41.416000000000004, 41.922000000000004, 42.426, 42.932, 43.436, 43.94, 44.446, 44.95, 45.456, 45.96, 46.466, 46.97, 47.474000000000004, 47.980000000000004, 48.484, 48.99, 49.494, 50.0], "conductivities": [0.004975820136671377, 0.00038438478772947294, 0.00020211102092928488, 0.00019102782845418438, 0.00015003432660012187, 0.00014244746172428814, 0.00016284496343273454, 0.00015303474615468995, 0.0001489595601240009, 0.00013164006558861755, 0.0001215497442614073, 0.00012183706802485005, 0.00010226770753359717, 9.740487027243747e-05, 9.709730785530304e-05, 8.757614786908639e-05, 7.799421283004632e-05, 7.803033868637407e-05, 7.514227594097651e-05, 8.176783113187985e-05, 7.764675226808042e-05, 7.703513928248233e-05, 7.160574985115303e-05, 6.914324226369795e-05, 6.90111079752703e-05, 6.084364986242944e-05, 6.440446695611932e-05, 6.671165252463492e-05, 5.9646437686417354e-05, 5.9210127141442405e-05, 5.7399515848652135e-05, 6.119383112345263e-05, 5.6583973568129106e-05, 5.9400890416857583e-05, 5.595882610741485e-05, 5.917218543973009e-05, 5.6796123697189945e-05, 5.3531743416041285e-05, 5.579891579366821e-05, 5.397422951506092e-05, 5.299517436458495e-05, 5.448200979590735e-05, 5.1805157259758055e-05, 5.001365428490639e-05, 4.941680386397228e-05, 4.873248193120987e-05, 4.994198317752675e-05, 5.068701273887374e-05, 5.1971819529468574e-05, 4.981229749583231e-05, 5.0969973336951544e-05, 5.16908731765891e-05, 4.900378539789331e-05, 4.5206653336592435e-05, 4.915578911801379e-05, 4.8186834165152076e-05, 4.7349072492415394e-05, 4.628525791028561e-05, 4.5400167248609214e-05, 4.5290750571284305e-05, 4.350468698407173e-05, 4.394624739912989e-05, 4.5314692958676016e-05, 4.0893879877623516e-05, 3.902462771863254e-05, 4.2116496618683976e-05, 4.1656573718108634e-05, 4.073357068041625e-05, 4.244478009361353e-05, 4.197817914571389e-05, 4.190155233175323e-05, 4.098906688188183e-05, 4.208934820289799e-05, 4.21888884150327e-05, 4.161353676290937e-05, 4.1369755777815856e-05, 3.929852994610839e-05, 4.1429654956279376e-05, 3.8727176792741034e-05, 3.700834965188944e-05, 3.8391504914274615e-05, 3.843333940148847e-05, 3.677224466934917e-05, 3.6724188872863946e-05, 3.582227712297712e-05, 3.586904030545416e-05, 3.718878763269292e-05, 3.780293532172754e-05, 3.5158948669932335e-05, 3.613983337178372e-05, 3.5665669409279064e-05, 3.2851231686098496e-05, 3.2773463492048946e-05, 3.39643016007679e-05, 3.3955426399037894e-05, 3.35484601688418e-05, 3.265544908225055e-05, 3.0349056989049896e-05, 3.2853781540843034e-05, 3.376789272821798e-05]}, {"smiles": "CCCCN(CCCNC(=O)[Au])CCO[Cu]", "ts": [0.02, 0.524, 1.028, 1.534, 2.0380000000000003, 2.544, 3.048, 3.552, 4.058, 4.562, 5.0680000000000005, 5.572, 6.078, 6.582, 7.086, 7.5920000000000005, 8.096, 8.602, 9.106, 9.612, 10.116, 10.620000000000001, 11.126, 11.63, 12.136000000000001, 12.64, 13.146, 13.65, 14.154, 14.66, 15.164, 15.67, 16.174, 16.68, 17.184, 17.688, 18.194, 18.698, 19.204, 19.708000000000002, 20.212, 20.718, 21.222, 21.728, 22.232, 22.738, 23.242, 23.746000000000002, 24.252, 24.756, 25.262, 25.766000000000002, 26.272000000000002, 26.776, 27.28, 27.786, 28.29, 28.796, 29.3, 29.806, 30.310000000000002, 30.814, 31.32, 31.824, 32.33, 32.834, 33.34, 33.844, 34.348, 34.854, 35.358000000000004, 35.864, 36.368, 36.872, 37.378, 37.882, 38.388, 38.892, 39.398, 39.902, 40.406, 40.912, 41.416000000000004, 41.922000000000004, 42.426, 42.932, 43.436, 43.94, 44.446, 44.95, 45.456, 45.96, 46.466, 46.97, 47.474000000000004, 47.980000000000004, 48.484, 48.99, 49.494, 50.0], "conductivities": [0.003446352312142597, 0.0002681956707119298, 0.00011972989440936594, 0.0001124962216168568, 7.717183928847182e-05, 8.399916149301027e-05, 7.72053899537005e-05, 6.330376583456444e-05, 6.413501536153815e-05, 6.574661261665909e-05, 7.220287329656894e-05, 5.856512726371227e-05, 6.574721362504779e-05, 6.217266302288148e-05, 6.32713998209497e-05, 5.2354004426347615e-05, 5.0365318080179386e-05, 5.39667180483419e-05, 6.19549036719417e-05, 5.463845491663173e-05, 5.8866434214024296e-05, 6.114146237371541e-05, 5.58350714015452e-05, 5.702792817589801e-05, 5.1487036564321724e-05, 4.607635663725627e-05, 4.53893298023909e-05, 4.47409406305532e-05, 4.153815200052447e-05, 4.754049614047937e-05, 4.227829322213546e-05, 4.4303410629032614e-05, 4.506046029775734e-05, 4.637487706280728e-05, 4.211178962343883e-05, 4.425720404618696e-05, 4.533222644264829e-05, 4.534432764297086e-05, 4.432715653755065e-05, 4.31002631404491e-05, 4.127961421817906e-05, 4.057479833793833e-05, 4.100120308308159e-05, 3.6710383794855664e-05, 3.677577920693477e-05, 3.8611281649888565e-05, 3.516560896766273e-05, 3.442552954788415e-05, 3.593311319920899e-05, 3.7627370555149456e-05, 4.175542659032167e-05, 3.703032859945848e-05, 3.7483209092960075e-05, 3.48621079494372e-05, 3.551132871004268e-05, 3.4689733290959054e-05, 3.408404907871314e-05, 3.320242920472503e-05, 3.4869524157828436e-05, 3.551251871778621e-05, 3.327090692153306e-05, 3.180268031089518e-05, 3.268770865755717e-05, 3.378839339458383e-05, 3.124315404668055e-05, 3.305172372160653e-05, 3.1074497570679314e-05, 3.0114364598054916e-05, 2.9748067949539418e-05, 2.8130841475660087e-05, 2.872823647616616e-05, 2.8077743055670503e-05, 2.6553191461420565e-05, 2.8805914191630067e-05, 2.880882914254174e-05, 2.9186412330790322e-05, 2.6271461785294983e-05, 2.8079406165504618e-05, 2.7081882226690675e-05, 2.6469189281527223e-05, 2.7936533195881207e-05, 2.6042374777882762e-05, 2.843251179116992e-05, 2.75112257961815e-05, 2.5717935230187074e-05, 2.671083801445793e-05, 2.4879387676747638e-05, 2.596441643233481e-05, 2.521504331484683e-05, 2.8077065108490562e-05, 2.6658371195781026e-05, 2.647757791632835e-05, 2.8604455304858617e-05, 2.7823558674278075e-05, 2.443753584299169e-05, 2.4223352188767514e-05, 2.5614380445120244e-05, 2.6581765369627612e-05, 2.4275076555546252e-05, 2.5169224732839152e-05]}, {"smiles": "CCC(COC(=O)[Au])N(C)CCOCCO[Cu]", "ts": [0.02, 0.524, 1.028, 1.534, 2.0380000000000003, 2.544, 3.048, 3.552, 4.058, 4.562, 5.0680000000000005, 5.572, 6.078, 6.582, 7.086, 7.5920000000000005, 8.096, 8.602, 9.106, 9.612, 10.116, 10.620000000000001, 11.126, 11.63, 12.136000000000001, 12.64, 13.146, 13.65, 14.154, 14.66, 15.164, 15.67, 16.174, 16.68, 17.184, 17.688, 18.194, 18.698, 19.204, 19.708000000000002, 20.212, 20.718, 21.222, 21.728, 22.232, 22.738, 23.242, 23.746000000000002, 24.252, 24.756, 25.262, 25.766000000000002, 26.272000000000002, 26.776, 27.28, 27.786, 28.29, 28.796, 29.3, 29.806, 30.310000000000002, 30.814, 31.32, 31.824, 32.33, 32.834, 33.34, 33.844, 34.348, 34.854, 35.358000000000004, 35.864, 36.368, 36.872, 37.378, 37.882, 38.388, 38.892, 39.398, 39.902, 40.406, 40.912, 41.416000000000004, 41.922000000000004, 42.426, 42.932, 43.436, 43.94, 44.446, 44.95, 45.456, 45.96, 46.466, 46.97, 47.474000000000004, 47.980000000000004, 48.484, 48.99, 49.494, 50.0], "conductivities": [0.006706226268147943, 0.000530685576916088, 0.0003537624293481877, 0.000289996207843888, 0.0002593742736886073, 0.00025313025206844723, 0.00017245573061017318, 0.0001639909236929247, 0.00021115712415193904, 0.00017100143601221304, 0.00016346739316827537, 0.00014208674653000384, 0.00013141611775052627, 0.00011474413086786884, 0.00011323191576429068, 0.00010052859010746221, 9.251978377296779e-05, 0.00010642081800774318, 0.00010964140341122352, 0.00010125597489145046, 9.91393117215531e-05, 9.353169512597132e-05, 9.264997824658607e-05, 8.371076853620144e-05, 8.705966692587848e-05, 8.146762603220474e-05, 7.842833234217291e-05, 7.93995736780147e-05, 8.154035479176812e-05, 7.728347322248682e-05, 7.844196291934157e-05, 8.243242064733192e-05, 8.024117165618175e-05, 8.271664073257316e-05, 7.911595701204073e-05, 8.226069423896947e-05, 8.08150091613329e-05, 7.927188725517609e-05, 7.660819072634894e-05, 7.520477828962736e-05, 7.365352408268917e-05, 6.89904943151486e-05, 7.253895430675974e-05, 7.6942053007445e-05, 7.19424484442368e-05, 7.659347233749489e-05, 7.676175804006334e-05, 7.629124577751691e-05, 8.265714373960539e-05, 7.431290644760486e-05, 7.866496106212629e-05, 8.082845335118752e-05, 7.598717214609629e-05, 6.989754454146936e-05, 6.939515451887627e-05, 6.861044511006096e-05, 6.592184538572777e-05, 6.467374805679051e-05, 6.364888835439673e-05, 6.843720809971306e-05, 5.873399965225938e-05, 6.64448193426107e-05, 6.11697146482147e-05, 6.0782158315130525e-05, 6.243062997329076e-05, 6.089067771778256e-05, 5.784531643476728e-05, 5.6750709536511445e-05, 5.487963040136488e-05, 5.489743076251455e-05, 5.350606950668008e-05, 5.724802282073901e-05, 5.754682319435766e-05, 6.046954654879305e-05, 5.152625487740367e-05, 4.8278592735803e-05, 4.8520809145442065e-05, 4.8551501978740296e-05, 4.6648969042997814e-05, 4.9304970445554436e-05, 5.0202814089515016e-05, 5.017878327677538e-05, 5.036543514740681e-05, 4.778913900319717e-05, 4.848229947559771e-05, 5.4349902787111016e-05, 5.2086565868607684e-05, 4.970727972546061e-05, 4.8955392990707543e-05, 4.73656500391368e-05, 4.560367496345698e-05, 4.551922542768523e-05, 4.540657447183708e-05, 4.561359740772969e-05, 4.596791560354534e-05, 4.590328963732397e-05, 4.591543108029245e-05, 4.7210108615301917e-05, 4.7186355826106974e-05, 4.507682503314304e-05]}, {"smiles": "CC(CCCNC(=O)CCOC(=O)[Au])CO[Cu]", "ts": [0.02, 0.524, 1.028, 1.534, 2.0380000000000003, 2.544, 3.048, 3.552, 4.058, 4.562, 5.0680000000000005, 5.572, 6.078, 6.582, 7.086, 7.5920000000000005, 8.096, 8.602, 9.106, 9.612, 10.116, 10.620000000000001, 11.126, 11.63, 12.136000000000001, 12.64, 13.146, 13.65, 14.154, 14.66, 15.164, 15.67, 16.174, 16.68, 17.184, 17.688, 18.194, 18.698, 19.204, 19.708000000000002, 20.212, 20.718, 21.222, 21.728, 22.232, 22.738, 23.242, 23.746000000000002, 24.252, 24.756, 25.262, 25.766000000000002, 26.272000000000002, 26.776, 27.28, 27.786, 28.29, 28.796, 29.3, 29.806, 30.310000000000002, 30.814, 31.32, 31.824, 32.33, 32.834, 33.34, 33.844, 34.348, 34.854, 35.358000000000004, 35.864, 36.368, 36.872, 37.378, 37.882, 38.388, 38.892, 39.398, 39.902, 40.406, 40.912, 41.416000000000004, 41.922000000000004, 42.426, 42.932, 43.436, 43.94, 44.446, 44.95, 45.456, 45.96, 46.466, 46.97, 47.474000000000004, 47.980000000000004, 48.484, 48.99, 49.494, 50.0], "conductivities": [0.00423549815329148, 0.0002903457562954287, 0.00019327339689484996, 0.00014077507227072295, 0.00010720676179467693, 0.0001043102486463487, 9.5558390982712e-05, 7.366464060934989e-05, 6.673800388674338e-05, 5.888630913607752e-05, 5.839945989118491e-05, 5.4521366581808496e-05, 4.826428353204677e-05, 4.8186656738182936e-05, 4.309845062856802e-05, 4.9863450333617903e-05, 4.316259335742981e-05, 4.168331458915416e-05, 4.3690561827719354e-05, 3.703410721159936e-05, 3.389575726283616e-05, 3.581275933569946e-05, 3.9492025220217544e-05, 3.7809829852882887e-05, 3.136164488643511e-05, 3.397634841797057e-05, 3.248673477773296e-05, 2.7768078738379592e-05, 3.08642863947225e-05, 3.09849058702344e-05, 3.331184399360604e-05, 3.5671764581643045e-05, 3.222913299607508e-05, 3.6062020885084774e-05, 3.154014106655436e-05, 3.309019113400033e-05, 2.9620718343857482e-05, 2.8844284683587773e-05, 2.752981128894095e-05, 2.8440062897089818e-05, 2.636849519436041e-05, 2.65914608463727e-05, 2.9896871368066396e-05, 2.6675404693276565e-05, 3.0264884472384933e-05, 3.0868975096295825e-05, 3.346485138465012e-05, 3.34195209818266e-05, 3.176263941116399e-05, 3.1722557401979085e-05, 3.1145598698692314e-05, 3.1762533336316895e-05, 3.2872800013636995e-05, 3.371545690681729e-05, 3.265502949476409e-05, 3.284232930625375e-05, 3.256947111172122e-05, 3.2250173445478274e-05, 3.075448438799755e-05, 3.28829859329193e-05, 3.1954986939831895e-05, 3.0108518459102863e-05, 2.9571606785100747e-05, 2.868066821651334e-05, 2.8543826602207866e-05, 2.604116134486318e-05, 2.5688756369957215e-05, 2.721819818129538e-05, 2.8350666726433606e-05, 3.0486095378123967e-05, 2.8322576809805998e-05, 2.7489454670640426e-05, 2.6658149169026352e-05, 2.8298708986694124e-05, 2.7495540022495905e-05, 2.8185699006789238e-05, 2.773574003396943e-05, 2.9288670715327236e-05, 2.5977215352187192e-05, 2.680152702343082e-05, 2.5182427122105314e-05, 2.485339616108854e-05, 2.486494209625778e-05, 2.5774857290083484e-05, 2.5016644149706745e-05, 2.644885770711598e-05, 2.384210543280378e-05, 2.2862340122513953e-05, 2.267289524405719e-05, 2.362863120872802e-05, 2.1639981080757054e-05, 2.475781449662964e-05, 2.4379678802916652e-05, 2.4310540853108643e-05, 2.6658279940467184e-05, 2.5456398738192954e-05, 2.421369179323088e-05, 2.556162853158165e-05, 2.653862503104575e-05, 2.4297114617394397e-05]}, {"smiles": "O=C([Au])OCCCCOCCCCO[Cu]", "ts": [0.02, 0.524, 1.028, 1.534, 2.0380000000000003, 2.544, 3.048, 3.552, 4.058, 4.562, 5.0680000000000005, 5.572, 6.078, 6.582, 7.086, 7.5920000000000005, 8.096, 8.602, 9.106, 9.612, 10.116, 10.620000000000001, 11.126, 11.63, 12.136000000000001, 12.64, 13.146, 13.65, 14.154, 14.66, 15.164, 15.67, 16.174, 16.68, 17.184, 17.688, 18.194, 18.698, 19.204, 19.708000000000002, 20.212, 20.718, 21.222, 21.728, 22.232, 22.738, 23.242, 23.746000000000002, 24.252, 24.756, 25.262, 25.766000000000002, 26.272000000000002, 26.776, 27.28, 27.786, 28.29, 28.796, 29.3, 29.806, 30.310000000000002, 30.814, 31.32, 31.824, 32.33, 32.834, 33.34, 33.844, 34.348, 34.854, 35.358000000000004, 35.864, 36.368, 36.872, 37.378, 37.882, 38.388, 38.892, 39.398, 39.902, 40.406, 40.912, 41.416000000000004, 41.922000000000004, 42.426, 42.932, 43.436, 43.94, 44.446, 44.95, 45.456, 45.96, 46.466, 46.97, 47.474000000000004, 47.980000000000004, 48.484, 48.99, 49.494, 50.0], "conductivities": [0.00509402861530513, 0.0005229233706148117, 0.0003049621647883393, 0.0002677124421025245, 0.0002533833211951438, 0.000221492852338647, 0.00019941957950429616, 0.0001844153737404909, 0.00020023977020341402, 0.0001777449928049306, 0.0001590865120576306, 0.0001532747684502094, 0.00017125860324207257, 0.00014138860130184203, 0.00014230383590765628, 0.00015114526390921264, 0.00014597734426121466, 0.00015114352663607168, 0.00014008008099151607, 0.00014286079865386182, 0.00013983445628883948, 0.0001359585544378843, 0.00012992014288301928, 0.00012721702465293044, 0.00011150348465024837, 0.0001255873227179408, 0.00011101800107589939, 0.0001230863387102145, 0.00011851600779825258, 0.0001293226085794181, 0.00012585154958166364, 0.000131125871592503, 0.00012276826173420632, 0.00012447633307639515, 0.00012626723523421378, 0.00012938511082238207, 0.00012428164636110972, 0.00011128696902771216, 0.00012203523641269136, 0.00012063970051876749, 0.00012453499690212046, 0.00012050448254855847, 0.00012743430089810008, 0.00012381656587337044, 0.00012018458686613037, 0.00011764080867684773, 0.00011543808884327782, 0.00011316845661056641, 0.00010894129364984114, 0.00010958403934492702, 0.00010681802269860166, 0.00010053938478948384, 0.00010979009853363189, 0.00011366059724673818, 0.00010720527464950159, 0.00010619135094219443, 0.00010670563024482205, 0.00010498759480278159, 0.00011457860681518184, 0.00011047375874140451, 0.0001119678311992302, 0.00011047234337484866, 0.00010947432846358661, 0.00011201998979475802, 0.00010242464942837305, 9.684635808865271e-05, 0.00010071525978899307, 0.00010209263282744187, 0.00010657999970835634, 0.0001010735615918261, 0.00010056904953825054, 0.000105028765431992, 0.00010107517558846054, 9.990995864424397e-05, 9.752990871020396e-05, 9.704148195013026e-05, 0.00010112035731646287, 0.00010408386232358027, 0.00010309185887894021, 0.00010355226301324515, 0.00010287627138522046, 0.00010403152688147463, 0.00010385588709671863, 0.00010385076501724174, 0.00010092334359453993, 0.00010076127625909426, 9.506406782775543e-05, 9.698807165611678e-05, 9.472528153809931e-05, 9.270451159429197e-05, 9.45363840960416e-05, 9.762388518177194e-05, 9.874876003046705e-05, 9.225928342540946e-05, 9.152384589498379e-05, 9.173620350939424e-05, 9.628536385377132e-05, 9.499725709740036e-05, 9.42169127622733e-05, 9.579900415557703e-05]}]
