# Supplementary material for: Accelerating amorphous polymer electrolyte screening by learning to reduce errors in molecular dynamics simulated properties
Source: Nat Commun. 2022 Jun 14;13:3415. doi: 10.1038/s41467-022-30994-1 (PMC9197847; doi:10.1038/s41467-022-30994-1)
Supplement: Supplementary file 4 — Supplementary data 1 [file 41467_2022_30994_MOESM4_ESM.zip › supp_files/fig_1b.json]

[{"smiles": "CCC(CNCCN(C)CCOC(=O)[Au])O[Cu]", "ts": [0.02, 0.07, 0.12, 0.17, 0.22, 0.27, 0.32, 0.372, 0.422, 0.47200000000000003, 0.522, 0.5720000000000001, 0.622, 0.672, 0.724, 0.774, 0.8240000000000001, 0.874, 0.924, 0.974, 1.026, 1.076, 1.1260000000000001, 1.176, 1.226, 1.276, 1.326, 1.3780000000000001, 1.428, 1.478, 1.528, 1.578, 1.6280000000000001, 1.68, 1.73, 1.78, 1.83, 1.8800000000000001, 1.93, 1.98, 2.032, 2.082, 2.132, 2.182, 2.232, 2.282, 2.332, 2.384, 2.434, 2.484, 2.5340000000000003, 2.584, 2.634, 2.686, 2.736, 2.786, 2.836, 2.886, 2.936, 2.986, 3.0380000000000003, 3.088, 3.138, 3.188, 3.238, 3.2880000000000003, 3.34, 3.39, 3.44, 3.49, 3.54, 3.59, 3.64, 3.692, 3.742, 3.7920000000000003, 3.842, 3.892, 3.942, 3.992, 4.0440000000000005, 4.094, 4.144, 4.194, 4.244, 4.2940000000000005, 4.346, 4.396, 4.446, 4.496, 4.546, 4.596, 4.646, 4.698, 4.748, 4.798, 4.848, 4.898, 4.948, 5.0], "conductivities": [0.005683961987373094, 0.0021489360424631165, 0.0016385963629636149, 0.001090718752928927, 0.0009270993953591472, 0.0007901583216892665, 0.0006106836838575382, 0.0007194919941120936, 0.000612413500251283, 0.0006631534713739059, 0.0005577938731696162, 0.0005617873228667479, 0.0005157952901943004, 0.0004895685550572967, 0.00046548550860050526, 0.0004598905159207263, 0.00037612500767862525, 0.0003077880033848071, 0.00029570973933051127, 0.0003225400061131283, 0.00028871194430198316, 0.00029535877344422236, 0.00025370927510673505, 0.00022663767008355033, 0.0002681252216704308, 0.00023621728816822655, 0.00025484655323453976, 0.00023885369636233083, 0.00021887021734248325, 0.0002592143018043917, 0.00027920861541635197, 0.00027655958443140416, 0.0002787407155616616, 0.00024707211169560305, 0.0002423814273829444, 0.00021945485194057384, 0.00024407253640643578, 0.00021666575403437566, 0.00021192112767912173, 0.00020898727806057643, 0.00020208175755918124, 0.00018873692958087381, 0.00018920601664653732, 0.00018892452220781153, 0.00019656202571944446, 0.00018501507198379774, 0.00017523847875351503, 0.00018181543430963187, 0.0001621825741367643, 0.0001671024610417988, 0.00017347446191339738, 0.00017660768901399263, 0.00016577745511056063, 0.0001548567801186167, 0.00015960611256674137, 0.0001843713379754641, 0.00020165548606328846, 0.00018723027146590784, 0.00019231017679021661, 0.0002042870831504576, 0.00019766298986556536, 0.00018835546871658873, 0.0001671595554745424, 0.0001763462310128509, 0.00015205225467200098, 0.00015700256133300658, 0.00015675369612332075, 0.00016021309855982315, 0.00016779380693648837, 0.00014479491885977116, 0.00014908502850346006, 0.0001519812038155837, 0.00014722384534261878, 0.0001558226039438477, 0.0001591455238039166, 0.00015836821838839958, 0.00016439205662994476, 0.00015142440858661725, 0.00015722962394745964, 0.00014999259534414778, 0.00014526546118437864, 0.00015099542211227847, 0.00015236713062807464, 0.00015183574861226757, 0.00014908600692645224, 0.00015520885395126915, 0.0001629116436102779, 0.00015889711751213546, 0.00015658567440866438, 0.00015469009020780533, 0.00013434934125599118, 0.0001407603724615531, 0.00014707121426473633, 0.00015874355325790776, 0.0001303257633152668, 0.0001450537798131186, 0.00012942237725874946, 0.0001340871107749616, 0.00013706240318090551, 0.00012604545373069047]}, {"smiles": "CCC(CNCCN(C)CCOC(=O)[Au])O[Cu]", "ts": [0.02, 0.07, 0.12, 0.17, 0.22, 0.27, 0.32, 0.372, 0.422, 0.47200000000000003, 0.522, 0.5720000000000001, 0.622, 0.672, 0.724, 0.774, 0.8240000000000001, 0.874, 0.924, 0.974, 1.026, 1.076, 1.1260000000000001, 1.176, 1.226, 1.276, 1.326, 1.3780000000000001, 1.428, 1.478, 1.528, 1.578, 1.6280000000000001, 1.68, 1.73, 1.78, 1.83, 1.8800000000000001, 1.93, 1.98, 2.032, 2.082, 2.132, 2.182, 2.232, 2.282, 2.332, 2.384, 2.434, 2.484, 2.5340000000000003, 2.584, 2.634, 2.686, 2.736, 2.786, 2.836, 2.886, 2.936, 2.986, 3.0380000000000003, 3.088, 3.138, 3.188, 3.238, 3.2880000000000003, 3.34, 3.39, 3.44, 3.49, 3.54, 3.59, 3.64, 3.692, 3.742, 3.7920000000000003, 3.842, 3.892, 3.942, 3.992, 4.0440000000000005, 4.094, 4.144, 4.194, 4.244, 4.2940000000000005, 4.346, 4.396, 4.446, 4.496, 4.546, 4.596, 4.646, 4.698, 4.748, 4.798, 4.848, 4.898, 4.948, 5.0], "conductivities": [0.006678692159517042, 0.002940822069326759, 0.0022355097381807484, 0.001696355365513239, 0.0015726753131636354, 0.0012826063625829048, 0.0010350530469390227, 0.0009932146248080398, 0.0009069152919143278, 0.0007388936238543807, 0.0006315040464246677, 0.000665657873078949, 0.0006350445692198746, 0.0005775713247648204, 0.000637522288036272, 0.0005760802639081151, 0.000513286683963148, 0.0004877182930360842, 0.00046672238782867795, 0.00044046946769018435, 0.0004466940856400503, 0.0004635392553474577, 0.00042746040955250097, 0.00045513011156470825, 0.0004303164837559545, 0.0004279923340505239, 0.00035328339446614586, 0.00036172801422061196, 0.00034913432949558443, 0.00032468618283744893, 0.00034827852782248606, 0.00034855035711458924, 0.0003490112690418779, 0.00034578151021348797, 0.00031812119752756834, 0.0003146239615401782, 0.0002949326269817054, 0.00033056847265918024, 0.0003140988013272144, 0.00032361273390385027, 0.00029274515809099035, 0.0003330832658960305, 0.00029468407486622756, 0.0002869100615650212, 0.0002960704194604496, 0.00029358016309815563, 0.00032100727883467394, 0.0003246344958769197, 0.000314449075976408, 0.00031346498466069885, 0.0002877149279665725, 0.00029018147320206947, 0.0002649611279671927, 0.00028225742395175923, 0.0002857233562812309, 0.0002622847111531694, 0.0002183941483351149, 0.0002647532017069735, 0.00027310195549220796, 0.0002609757176897181, 0.00026287585926724967, 0.0002536562996724624, 0.00024729986380926905, 0.00025778363602892065, 0.00025082597153891565, 0.0002386508046664545, 0.00025370543062258356, 0.00023054504521967164, 0.0002559191730256702, 0.00023870691610666184, 0.00023890231293299306, 0.0002206445484288513, 0.000200585300050004, 0.0002155743657498494, 0.00022842393054385975, 0.00022092062770213074, 0.0002522256883223198, 0.0002544289606036237, 0.0002531823490762361, 0.000264902563239961, 0.000255287190662191, 0.0002534506253361391, 0.0002356416687685001, 0.00026217507536657004, 0.0002505404185132684, 0.00025234063839593224, 0.00024382104656658186, 0.00024698771843406094, 0.0002355735571933677, 0.0002257201236069401, 0.0002399970220223897, 0.00023007239018232444, 0.00021622636924567326, 0.00023303369376809823, 0.000249314927045786, 0.00023633811693676504, 0.0002326023487685116, 0.00022479485687407127, 0.00023973673049741229, 0.00023861385408100756]}, {"smiles": "CCC(CNCCN(C)CCOC(=O)[Au])O[Cu]", "ts": [0.02, 0.07, 0.12, 0.17, 0.22, 0.27, 0.32, 0.372, 0.422, 0.47200000000000003, 0.522, 0.5720000000000001, 0.622, 0.672, 0.724, 0.774, 0.8240000000000001, 0.874, 0.924, 0.974, 1.026, 1.076, 1.1260000000000001, 1.176, 1.226, 1.276, 1.326, 1.3780000000000001, 1.428, 1.478, 1.528, 1.578, 1.6280000000000001, 1.68, 1.73, 1.78, 1.83, 1.8800000000000001, 1.93, 1.98, 2.032, 2.082, 2.132, 2.182, 2.232, 2.282, 2.332, 2.384, 2.434, 2.484, 2.5340000000000003, 2.584, 2.634, 2.686, 2.736, 2.786, 2.836, 2.886, 2.936, 2.986, 3.0380000000000003, 3.088, 3.138, 3.188, 3.238, 3.2880000000000003, 3.34, 3.39, 3.44, 3.49, 3.54, 3.59, 3.64, 3.692, 3.742, 3.7920000000000003, 3.842, 3.892, 3.942, 3.992, 4.0440000000000005, 4.094, 4.144, 4.194, 4.244, 4.2940000000000005, 4.346, 4.396, 4.446, 4.496, 4.546, 4.596, 4.646, 4.698, 4.748, 4.798, 4.848, 4.898, 4.948, 5.0], "conductivities": [0.006321486738195002, 0.0019964931589360065, 0.001417840365345018, 0.001401783420029595, 0.0010798468936475101, 0.0009091635166391785, 0.0009448996227841026, 0.0008272208578566998, 0.0007122107179312382, 0.000649996636914896, 0.0006027618297598503, 0.0006512652332276855, 0.0004995576096380215, 0.0004699478821433188, 0.0004642540998199928, 0.00043938491111052814, 0.00043464987151254947, 0.00036689654402370593, 0.0003766306856386733, 0.0003795903865426096, 0.0003374093292126672, 0.0003465947621537943, 0.00027501110843050223, 0.0002875454220556975, 0.00027750129411782383, 0.0002583698551280501, 0.00029005072089097536, 0.0002696204369679606, 0.0002452334000782512, 0.0002145828258009851, 0.00021181615923015538, 0.00023143839637844348, 0.00023394892002606604, 0.00020359619043488832, 0.0002224683061362982, 0.00022188042461960912, 0.00023808189707206592, 0.00021831343960005862, 0.00019901615386929303, 0.00019806485604672048, 0.00020665607678314098, 0.00021350985980448804, 0.00021500776615932172, 0.0002023012278915055, 0.0001950426922044957, 0.00022395074530527745, 0.0001975440100948455, 0.00018724818596981463, 0.00020767133197582548, 0.00020655379041858985, 0.00019819277915446008, 0.00020130169687378766, 0.00019827466332899437, 0.00019292167982214292, 0.00018556886999028093, 0.0001995989984135851, 0.00019735054351446024, 0.0002032475592323144, 0.00017570350693365397, 0.0001785356926736426, 0.00017163445978494787, 0.0001657397649998522, 0.00018228909016017084, 0.00015994299597101884, 0.00017907033426298253, 0.00018394519100110973, 0.00018774020403447138, 0.00016690112101240868, 0.0001659496966627894, 0.0001598697612169788, 0.0001644913703728214, 0.00015303376622955489, 0.00016285764510832988, 0.00014864281423354936, 0.00015832011867261664, 0.0001617165091780991, 0.00014964539736461122, 0.00015253510013282296, 0.0001340593808371386, 0.0001468021215843073, 0.00014766656428202946, 0.0001375107461952168, 0.0001539639068497974, 0.00015044345073138467, 0.0001402341348183631, 0.00013258001095329207, 0.00013318975232966322, 0.00013438594954935716, 0.00013308948246804484, 0.00013676181896834735, 0.00014277529770358557, 0.00011711070014568588, 0.00013762413931479696, 0.0001394947854826433, 0.0001472889748376978, 0.00013406783196004264, 0.0001275528003218205, 0.00013711637305288075, 0.00012868068064131422, 0.000132322652215226]}, {"smiles": "CCC(CNCCN(C)CCOC(=O)[Au])O[Cu]", "ts": [0.02, 0.07, 0.12, 0.17, 0.22, 0.27, 0.32, 0.372, 0.422, 0.47200000000000003, 0.522, 0.5720000000000001, 0.622, 0.672, 0.724, 0.774, 0.8240000000000001, 0.874, 0.924, 0.974, 1.026, 1.076, 1.1260000000000001, 1.176, 1.226, 1.276, 1.326, 1.3780000000000001, 1.428, 1.478, 1.528, 1.578, 1.6280000000000001, 1.68, 1.73, 1.78, 1.83, 1.8800000000000001, 1.93, 1.98, 2.032, 2.082, 2.132, 2.182, 2.232, 2.282, 2.332, 2.384, 2.434, 2.484, 2.5340000000000003, 2.584, 2.634, 2.686, 2.736, 2.786, 2.836, 2.886, 2.936, 2.986, 3.0380000000000003, 3.088, 3.138, 3.188, 3.238, 3.2880000000000003, 3.34, 3.39, 3.44, 3.49, 3.54, 3.59, 3.64, 3.692, 3.742, 3.7920000000000003, 3.842, 3.892, 3.942, 3.992, 4.0440000000000005, 4.094, 4.144, 4.194, 4.244, 4.2940000000000005, 4.346, 4.396, 4.446, 4.496, 4.546, 4.596, 4.646, 4.698, 4.748, 4.798, 4.848, 4.898, 4.948, 5.0], "conductivities": [0.006829164806227773, 0.002057940099127243, 0.0013771560830379472, 0.0010415711257128308, 0.000715781892458171, 0.0007311675060813017, 0.0005648210875418821, 0.0005620928369838183, 0.0006057535817259312, 0.0005208759810481728, 0.0004107792910435196, 0.00044818647529827583, 0.0004369262330554239, 0.0004156277522684988, 0.00041599101277201234, 0.00037305941443704736, 0.0004079999830720691, 0.000347141734358063, 0.0003224478532827589, 0.0003752345189774347, 0.00033692351558696807, 0.00035507620017648917, 0.0003111980447600926, 0.0003288777959085226, 0.00025732635729065994, 0.00026060829766815343, 0.00025355649785406233, 0.00027204868700139533, 0.0002651946544629349, 0.00026512694894773465, 0.00024706718768031927, 0.00027674928893570486, 0.0002674528498596186, 0.00024167132882472767, 0.00025991095030997017, 0.00023789805424807327, 0.0002735906233589868, 0.0002632118164198581, 0.0002398376722379608, 0.00024143586256533724, 0.00023340146023341477, 0.0002272929015486311, 0.00021954928725687094, 0.00021615932051300278, 0.00022671953518362716, 0.00022628283707621822, 0.00025596713721560743, 0.00023561855977672364, 0.00023666063772144155, 0.00021426260762805752, 0.00020236483388953516, 0.00020351256749296474, 0.00020424141729005245, 0.00020591799258879597, 0.00020437289958589514, 0.0002101163043439644, 0.00021741397167638848, 0.00021001248755991788, 0.00020574992200420212, 0.0002269874475351659, 0.0002175434632074918, 0.00020346861015562811, 0.00020209856469621896, 0.0001938944662832247, 0.00018860093183996132, 0.0001984830698651737, 0.0001985727346897645, 0.00018637430599915782, 0.0001897991767867249, 0.00020158841241115866, 0.00020318795616566416, 0.00017679508406301522, 0.00017793064122922868, 0.00020440457263184444, 0.00020915407302489876, 0.0001866855173644463, 0.0001758371658325809, 0.00017258693836327452, 0.00017365212225989692, 0.00016976307431062977, 0.00017449215119420898, 0.00017565399250496158, 0.00017334067740543835, 0.0001633266104094898, 0.00017781804220139987, 0.00016978332451136, 0.00017215120791655507, 0.00017050062190519333, 0.00016615051344464073, 0.00016328538268577938, 0.00015013019372430334, 0.0001554761130371152, 0.0001551040791004256, 0.00016543661040317642, 0.0001548904008154359, 0.00015942923344252109, 0.00015813338822089009, 0.00017248718412765074, 0.00016694224897159784, 0.0001574568008068179]}, {"smiles": "CCC(CNCCN(C)CCOC(=O)[Au])O[Cu]", "ts": [0.02, 0.07, 0.12, 0.17, 0.22, 0.27, 0.32, 0.372, 0.422, 0.47200000000000003, 0.522, 0.5720000000000001, 0.622, 0.672, 0.724, 0.774, 0.8240000000000001, 0.874, 0.924, 0.974, 1.026, 1.076, 1.1260000000000001, 1.176, 1.226, 1.276, 1.326, 1.3780000000000001, 1.428, 1.478, 1.528, 1.578, 1.6280000000000001, 1.68, 1.73, 1.78, 1.83, 1.8800000000000001, 1.93, 1.98, 2.032, 2.082, 2.132, 2.182, 2.232, 2.282, 2.332, 2.384, 2.434, 2.484, 2.5340000000000003, 2.584, 2.634, 2.686, 2.736, 2.786, 2.836, 2.886, 2.936, 2.986, 3.0380000000000003, 3.088, 3.138, 3.188, 3.238, 3.2880000000000003, 3.34, 3.39, 3.44, 3.49, 3.54, 3.59, 3.64, 3.692, 3.742, 3.7920000000000003, 3.842, 3.892, 3.942, 3.992, 4.0440000000000005, 4.094, 4.144, 4.194, 4.244, 4.2940000000000005, 4.346, 4.396, 4.446, 4.496, 4.546, 4.596, 4.646, 4.698, 4.748, 4.798, 4.848, 4.898, 4.948, 5.0], "conductivities": [0.005457407929285771, 0.002509246820528327, 0.0013797652387411055, 0.0014536685765402985, 0.0009133392557216574, 0.0007513493415357386, 0.0007537072635040661, 0.0006805863202677554, 0.0007175262934304437, 0.0005172855019413982, 0.000541061113143762, 0.00041700618481484413, 0.00043380014017362035, 0.00039953980761796596, 0.0003952698445926711, 0.0003766796289696066, 0.0003318386144328002, 0.0002790023075863644, 0.00027594283524498114, 0.0002381722487044094, 0.0002368214021348435, 0.0002432833146614996, 0.00026000285905347734, 0.0002387140225462767, 0.00024256665428099776, 0.00022915803839479744, 0.00022502851217139555, 0.00018420124974523694, 0.00018097264846786412, 0.0001843849807931872, 0.00016110948883856063, 0.00017200825112772592, 0.00014871781493878513, 0.0001568539481751903, 0.00015312028634144865, 0.00016381449736436497, 0.00015683002674244707, 0.0001631262815368557, 0.00015851005143663777, 0.00017560982670640474, 0.00016356777888754296, 0.00015339180386860323, 0.00016196514544331478, 0.00015922071428149946, 0.00016947867530172728, 0.00017161699690860236, 0.00017135832442473673, 0.00017209217227564014, 0.00018208899925659466, 0.00016114373153320804, 0.0001781681237194701, 0.00019915176464285696, 0.0001736803721854822, 0.0002079565734736812, 0.0001845719187499167, 0.0001818617454638037, 0.0002018842086580501, 0.00019014173315748192, 0.00019319351704721958, 0.00019882047139624552, 0.00018449499507818066, 0.00019856833562457125, 0.00021452371643246136, 0.00019824166469938062, 0.00019696561590282278, 0.00019372580045017194, 0.000211377024691634, 0.0002167583284306117, 0.0002035741694966812, 0.0001856620134088312, 0.00021137679970994745, 0.00018373534362486652, 0.00022023753898935865, 0.0002153286038095656, 0.00019653581472738553, 0.0002008932138222716, 0.00019525175278291192, 0.0001876220555477029, 0.0001688823525278103, 0.00016267465339603183, 0.0001601981985891682, 0.0001679085304428507, 0.00019671335952673943, 0.00018041807494570134, 0.00017597808274821917, 0.0001973268641478853, 0.00018610361708032804, 0.00019269363937316823, 0.00018776805755945118, 0.00018633214649933178, 0.00019560218406142036, 0.00018613345791914293, 0.0001768524581195786, 0.0001890779837753333, 0.00020858713512108643, 0.000195366063221591, 0.00021492943259961752, 0.00020412830871730555, 0.00019337819498609494, 0.00019064370253774334]}, {"smiles": "CCC(CNCCN(C)CCOC(=O)[Au])O[Cu]", "ts": [0.02, 0.07, 0.12, 0.17, 0.22, 0.27, 0.32, 0.372, 0.422, 0.47200000000000003, 0.522, 0.5720000000000001, 0.622, 0.672, 0.724, 0.774, 0.8240000000000001, 0.874, 0.924, 0.974, 1.026, 1.076, 1.1260000000000001, 1.176, 1.226, 1.276, 1.326, 1.3780000000000001, 1.428, 1.478, 1.528, 1.578, 1.6280000000000001, 1.68, 1.73, 1.78, 1.83, 1.8800000000000001, 1.93, 1.98, 2.032, 2.082, 2.132, 2.182, 2.232, 2.282, 2.332, 2.384, 2.434, 2.484, 2.5340000000000003, 2.584, 2.634, 2.686, 2.736, 2.786, 2.836, 2.886, 2.936, 2.986, 3.0380000000000003, 3.088, 3.138, 3.188, 3.238, 3.2880000000000003, 3.34, 3.39, 3.44, 3.49, 3.54, 3.59, 3.64, 3.692, 3.742, 3.7920000000000003, 3.842, 3.892, 3.942, 3.992, 4.0440000000000005, 4.094, 4.144, 4.194, 4.244, 4.2940000000000005, 4.346, 4.396, 4.446, 4.496, 4.546, 4.596, 4.646, 4.698, 4.748, 4.798, 4.848, 4.898, 4.948, 5.0], "conductivities": [0.0069406191348380455, 0.0023730360163922524, 0.0015700758889653182, 0.0014041201885252905, 0.0009641200525733093, 0.0008305558729764123, 0.0007474261814149788, 0.0006856218633957393, 0.0006335192023344296, 0.0005682093458653472, 0.0005766693869900662, 0.0005262798727585522, 0.0005270453075145633, 0.00045099592533925616, 0.00043944785376589824, 0.000409553190596254, 0.0004214162573822254, 0.00043198108761741155, 0.00038139176309683195, 0.00036184443896969826, 0.0003374334817451197, 0.00035292915607437845, 0.00034573799596708836, 0.00032864859743521747, 0.00032168122254846375, 0.00034569473950035273, 0.00033113367427026793, 0.00031873240253692215, 0.00033336710698140854, 0.0003564034856891403, 0.0002859336929931217, 0.00031528012557677053, 0.0002984326180293581, 0.00028276485865635394, 0.00030890363654355595, 0.00031114053446196167, 0.0003144638239474579, 0.0003100298333655655, 0.0002771624386656146, 0.0003211505041493235, 0.00030668093444389806, 0.00029478566019729916, 0.0002942805748390137, 0.00027742550963460116, 0.00026443381026425473, 0.0002575136475379475, 0.0002665154959637287, 0.0002680361391350003, 0.0002536202062361193, 0.0002690296721285862, 0.0002566437472591818, 0.00026468640731899714, 0.00021970266766749844, 0.00023840927282080742, 0.00023139210776260664, 0.00021137278408938363, 0.00022799125087729084, 0.0002203061414127712, 0.00021936365132320217, 0.00021848249115650938, 0.0002190211282040697, 0.00021772847001237514, 0.00022542484693134946, 0.00020805789373236328, 0.00022894427348612683, 0.00022848460332651363, 0.00025892059246838256, 0.00022492431145432407, 0.00021764703322417435, 0.00023820043210964647, 0.0002140168268171907, 0.0002152230655830696, 0.0002195883340192753, 0.00020717897612046492, 0.00021312426333609384, 0.0002052481442810821, 0.00019020056275413348, 0.00019655098489613904, 0.00019208572689910898, 0.00017952462618515966, 0.0001812209788312051, 0.00017483630696274512, 0.00018073520834033206, 0.0001665362452373605, 0.00017776823018837674, 0.00018385759307410125, 0.00018424409754263637, 0.0001832215432711705, 0.00017551743558756657, 0.00018009169986992602, 0.000172781829223517, 0.000169065918634848, 0.00016533718772254982, 0.00016888747383873992, 0.00015805736044012083, 0.00017267065808392748, 0.00016654468420248929, 0.00016896088725377263, 0.00016337858806692634, 0.0001713686878675309]}]
