# Supplementary material for: Accelerating amorphous polymer electrolyte screening by learning to reduce errors in molecular dynamics simulated properties
Source: Nat Commun. 2022 Jun 14;13:3415. doi: 10.1038/s41467-022-30994-1 (PMC9197847; doi:10.1038/s41467-022-30994-1)
Supplement: Supplementary file 4 — Supplementary data 1 [file 41467_2022_30994_MOESM4_ESM.zip › supp_files/conductivity/5ns/cv_8.csv]

9-0-33221005-0	C=CC(OC(=O)[Au])C(=O)NCC(CCC)O[Cu]	9.080179912936491e-05
9-0-1119511830-0	CCC(CNCC(OC(=O)[Au])C(=O)O)O[Cu]	2.7686813650775985e-05
9-0-413641803-0	CN(CC(CNC(=O)[Au])O[Cu])C(=O)C(C)(F)F	3.719435260496132e-05
9-0-246239835-0	CN(CCCCCCOC(=O)[Au])CCCO[Cu]	0.00013554958260120778
9-0-33232042-0	C#CC(C)(NC(=O)[Au])C(=O)NC(CC)CO[Cu]	4.4495616610635774e-05
9-0-413601957-0	COCC(CNCCCCO[Cu])OC(=O)[Au]	9.832085426455336e-05
9-0-1119522568-0	COC(=O)C(CO[Cu])NC(C)C(C)OC(=O)[Au]	3.254397022263571e-05
9-0-246394304-0	CC(CCCC(=O)OCCCNC(=O)[Au])O[Cu]	4.194648691372775e-05
9-0-428455059-0	CN(CCNC(=O)[Au])CCO[Cu]	6.945450865110583e-05
9-0-246231315-0	CC(CNCCSCCCO[Cu])OC(=O)[Au]	9.56968670047767e-05
9-0-962043366-0	O=C([Au])NCCSCSCCN[Cu]	8.728718536649163e-05
9-0-485083616-0	C=CCCN(CC(C)O[Cu])C(C)COC(=O)[Au]	2.907417116185501e-05
9-0-478225089-0	CN(CCOC(=O)[Au])CO[Cu]	0.00017763370541268002
9-0-1119509549-0	O=C(COCCN[Cu])NCCCCOC(=O)[Au]	0.00020967522002485696
9-0-1119518166-0	CCCC(=O)C(=O)NCC(CO[Cu])OC(=O)[Au]	3.683283335851903e-05
9-0-1119505140-0	CN(CCNC(=O)[Au])CCOCCO[Cu]	0.0002682711862028467
9-0-1119519421-0	C=CS(=O)(=O)NCC(COC(=O)[Au])O[Cu]	5.277973489501399e-05
9-0-413606703-0	CC(C)C(CO[Cu])NC(=O)CNC(=O)[Au]	4.320313112528382e-05
9-0-413651844-0	CCC(N[Cu])C(=O)NC(C)CC(C)NC(=O)[Au]	5.773932943978347e-05
9-0-33218766-0	CC(CN(CCC#N)CCO[Cu])OC(=O)[Au]	0.00013229127961049788
9-0-33220238-0	CC(OC(=O)[Au])C(CO[Cu])NCCC#N	0.00010194101690990893
9-0-413699877-0	CCC(F)C(=O)N(CCN[Cu])CCOC(=O)[Au]	3.531243284721366e-05
9-0-1132282442-0	CCCCCCC(O[Cu])C(NC(=O)[Au])C(=O)O	2.3195129340551277e-05
9-0-413612824-0	CC(CO[Cu])N(C)CCOCCOC(=O)[Au]	0.0002159962581305519
9-0-246234904-0	CCCCC(CNCC(C)OC(=O)[Au])O[Cu]	5.1330171694555584e-05
9-0-482402832-0	CCOC(OCC)C(CO[Cu])COC(=O)[Au]	3.137724936220433e-05
9-0-1132301291-0	CC(CCOC(=O)[Au])C(C)(C)O[Cu]	4.085214726713244e-05
9-0-33238826-0	CN(CC#N)CC(OC(=O)[Au])C(C)(C)O[Cu]	5.4244940906256924e-05
9-0-413616305-0	CCCC(O[Cu])C(=O)NCC(C)CNC(=O)[Au]	4.7339559977118e-05
9-0-246177859-0	CN(CCCCOC(=O)[Au])CCCN[Cu]	8.425252900294386e-05
9-0-246233209-0	CN(CCCCCCO[Cu])CCNC(=O)[Au]	0.00012579833357711297
9-0-413616151-0	CC(C)(O[Cu])C(=O)OCCCOC(=O)[Au]	5.491066930692878e-05
9-0-413641101-0	COCCCCN(CCNC(=O)[Au])CCO[Cu]	0.00017658611715198246
9-0-1119525502-0	CC(CONC(=O)COCCNC(=O)[Au])N[Cu]	7.209499541252071e-05
9-0-413655608-0	CC(C)N(CCO[Cu])CCOCCNC(=O)[Au]	0.00017302912171454374
9-0-413611551-0	COCCN(CCCOC(=O)[Au])CCO[Cu]	0.00017729655131605253
9-0-485132906-0	C=CC(C)(CNCC(C)CO[Cu])OC(=O)[Au]	4.6782783428531534e-05
9-0-33217283-0	C=C(C)CN(C)CC(CO[Cu])OC(=O)[Au]	9.359094009766816e-05
9-0-246284635-0	CCC(C)C(COC(=O)[Au])NCC(C)(C)O[Cu]	5.5150789553259225e-05
9-0-413690269-0	CC(CNCCOCCCO[Cu])OC(=O)[Au]	0.0002022886173378866
9-0-33223170-0	C=CC(CO[Cu])NCC(C)OC(=O)[Au]	7.434000551364157e-05
9-0-33219021-0	C=C(COC(=O)[Au])C(=O)N(C)CCC(C)O[Cu]	4.782778578989652e-05
9-0-413655804-0	CCN(CCN(C)C)CC(CO[Cu])OC(=O)[Au]	0.00010702464341980596
9-0-413634946-0	CC(CNC(=O)C(N[Cu])C(C)C)NC(=O)[Au]	4.03742045936987e-05
9-0-1119506563-0	COC(CNC(CO[Cu])COC(=O)[Au])OC	9.206911855930231e-05
9-0-413703317-0	CC(C)(COC(=O)[Au])ONC(=O)C(C)(C)O[Cu]	6.119246427396238e-05
9-0-602367105-0	O=C([Au])OCCCC#CC#CCCCO[Cu]	4.338021865600256e-05
9-0-1119513469-0	COC(CNC(=O)[Au])C(=O)NC(C)CCN[Cu]	7.427161133109754e-05
9-0-482403751-0	COC(=O)C(C)(CO[Cu])COC(=O)[Au]	4.088243358077278e-05
9-0-13127337-0	N#CCCOCCNC(CO[Cu])COC(=O)[Au]	0.0001330292770452415
9-0-246228184-0	CN(CCCCCCO[Cu])CCCNC(=O)[Au]	5.4074757787841196e-05
9-0-1119526321-0	COC(=O)CC(N[Cu])C(=O)NCCOC(=O)[Au]	4.482131578117129e-05
9-0-1119504899-0	CN(C)CCNCC(CO[Cu])OC(=O)[Au]	0.00013542208490634948
9-0-1119524140-0	CCONC(=O)C(CO[Cu])NC(=O)[Au]	0.00010429676531613544
9-0-485082633-0	C=C(Cl)CN(CCCO[Cu])CCOC(=O)[Au]	9.844878375962844e-05
9-0-941868611-0	O=C([Au])OCCCCCCCCCO[Cu]	0.00012273497221200043
9-0-13127703-0	COCC(CNCC#CCOC(=O)[Au])O[Cu]	9.226731752524505e-05
9-0-538225401-0	CCC(C)(OC(=O)[Au])C(O[Cu])C(=O)O	2.1193681747731258e-05
9-0-413621281-0	CN(CCCCOC(=O)[Au])CCOCCO[Cu]	0.00030327320211809825
9-0-413646786-0	O=C(CCCF)NC(CO[Cu])COC(=O)[Au]	7.632319584306741e-05
9-0-33236230-0	C#CC(C)N(C)CC(CO[Cu])OC(=O)[Au]	3.4472265104832446e-05
9-0-413603194-0	CN(C)CCCN(C)CC(COC(=O)[Au])O[Cu]	0.0001624496002218321
9-0-1119516947-0	CC(C)OCC(N[Cu])C(=O)NCCNC(=O)[Au]	4.47455211505602e-05
9-0-1119525052-0	CNCC(C)NC(=O)CC(CNC(=O)[Au])O[Cu]	6.436313360661552e-05
9-0-413686806-0	CC(=O)C(C)(C)NCC(CO[Cu])OC(=O)[Au]	3.3991650648985306e-05
9-0-413639786-0	COCCCN(CCOC(=O)[Au])CC(C)O[Cu]	0.000121254496406253
9-0-413595859-0	CCN(CCCNC(=O)[Au])CCOCCO[Cu]	0.00018155460688006042
9-0-538226227-0	O=C([Au])NCCSCCN[Cu]	0.00012033031747681706
9-0-413652296-0	CN(CCCO[Cu])C(=O)C(C)(C)COC(=O)[Au]	4.171998584806082e-05
9-0-246198160-0	CC(COC(=O)[Au])CSCCOCCO[Cu]	0.00018240136920090634
9-0-413684291-0	CCC(CN(C)CCNC(=O)[Au])N[Cu]	9.089046460796197e-05
9-0-1132280861-0	CCC(O[Cu])C(C)OC(=O)[Au]	2.200488521932693e-05
9-0-33223769-0	C#CCCCC(=O)N(C)CC(COC(=O)[Au])O[Cu]	2.3765624661774327e-05
9-0-246200662-0	CCN(CC(C)(C)O[Cu])CC(C)(C)OC(=O)[Au]	1.890549181699411e-05
9-0-413596178-0	CC(C)(N[Cu])C(=O)NCCCCNC(=O)[Au]	8.511571961031777e-05
9-0-1119508440-0	COCCN(CCNC(=O)[Au])CCO[Cu]	0.00018523609571039512
9-0-428454619-0	COC(CO[Cu])(COC(=O)[Au])OC	5.575612407226813e-05
9-0-33210978-0	N#CCCCCN(CCO[Cu])CCOC(=O)[Au]	0.00015254568285723335
9-0-485094522-0	C=CCC(CNCC(C)OC(=O)[Au])CO[Cu]	8.911418112628633e-05
