# Supplementary material for: Accelerating amorphous polymer electrolyte screening by learning to reduce errors in molecular dynamics simulated properties
Source: Nat Commun. 2022 Jun 14;13:3415. doi: 10.1038/s41467-022-30994-1 (PMC9197847; doi:10.1038/s41467-022-30994-1)
Supplement: Supplementary file 4 — Supplementary data 1 [file 41467_2022_30994_MOESM4_ESM.zip › supp_files/conductivity/5ns/cv_9.csv]

9-0-413604662-0	CN(CCOCCOC(=O)[Au])CC(C)(C)O[Cu]	0.00013334774439243617
9-0-1132278197-0	O=C([Au])OCCCCCCCO[Cu]	0.00022438751531443914
9-0-538232241-0	CC(C)C(NC(=O)[Au])C(=O)N(C)CCO[Cu]	4.7765094310213624e-05
9-0-246427365-0	CC(CN(CCCO[Cu])CC(F)F)OC(=O)[Au]	0.00010646029917123613
9-0-1119508964-0	O=C(COCCOC(=O)[Au])NCCO[Cu]	0.0002097203216542588
9-0-246328926-0	CC(O[Cu])C(C)N(C)CC(C)(C)NC(=O)[Au]	1.590160631809398e-05
9-0-246285068-0	CC(CNC(C)(CNC(=O)[Au])C(C)C)N[Cu]	5.007081029911886e-05
9-0-679142073-0	O=C([Au])NCCCCCOCCCCCN[Cu]	0.00015941389801328953
9-0-33238175-0	C=C(CO[Cu])C(=O)N(C)CC(C)(C)OC(=O)[Au]	8.803886529490562e-05
9-0-1119521086-0	CCC(CNCC(OC(=O)[Au])C(=O)OC)N[Cu]	3.829524710326849e-05
9-0-33222123-0	C=CC(CO[Cu])NCCCOC(=O)[Au]	0.00012594204226481633
9-0-538226093-0	O=C([Au])OCCSCCO[Cu]	0.00017533727023398118
9-0-428454361-0	O=C([Au])NCCNCCO[Cu]	9.294887837216566e-05
9-0-13128287-0	C=CC(C)NC(=O)C(COC(=O)[Au])N[Cu]	8.094331319528663e-05
9-0-1132282802-0	O=C([Au])OCCCCOCCCCO[Cu]	0.00022509887926935423
9-0-1119514438-0	CN(CCOCCNC(=O)[Au])C(=O)CCN[Cu]	0.00010396954669796447
9-0-1119504342-0	CN(C)CCCNCC(CO[Cu])OC(=O)[Au]	0.00010619263643470027
9-0-246226454-0	CCCCCN(CCNC(=O)[Au])CCO[Cu]	8.018470246139433e-05
9-0-1119507424-0	O=C([Au])OCCOCCOC(=O)CO[Cu]	0.0002032344579462232
9-0-1119520520-0	CNC(=O)C(C)NC(=O)C(CN[Cu])NC(=O)[Au]	5.6447708533491715e-05
9-0-33219388-0	C=CCOCCNC(CO[Cu])COC(=O)[Au]	9.348886527295548e-05
9-0-246211686-0	CC(CCSCCCO[Cu])OC(=O)[Au]	9.16970424760361e-05
9-0-538225780-0	CC(CO[Cu])NC(=O)[Au]	3.414407710955027e-05
9-0-428454127-0	CC(NC(=O)[Au])C(=O)NC(C(=O)O)C(C)O[Cu]	4.1606137218079775e-05
9-0-413691446-0	CC(CCONC(=N)CO[Cu])OC(=O)[Au]	8.737350447335571e-05
9-0-246363356-0	CC(CSCCO[Cu])(OC(=O)[Au])C(F)F	7.45224018207889e-05
9-0-1132300091-0	CC(C)CC(CCO[Cu])CNC(=O)[Au]	4.326053619863779e-05
9-0-33232011-0	O=C([Au])NC(CCN[Cu])C(=O)NCCCS	3.914905300669315e-05
9-0-246266112-0	CCCN(CC(COC(=O)[Au])O[Cu])C(C)(C)C	2.3901473592942563e-05
9-0-246295613-0	CC(CCNCC(C)OC(=O)[Au])CCO[Cu]	0.00010075589216519309
9-0-413667665-0	CSCC(CN(C)CCCN[Cu])OC(=O)[Au]	7.317272754505022e-05
9-0-1119523698-0	CCN(CC(N)=O)CC(OC(=O)[Au])C(C)O[Cu]	0.00012973909893666303
9-0-1119518982-0	CC(CC(=O)NC(COC(=O)[Au])C(N)=O)O[Cu]	6.714252192657874e-05
9-0-413607944-0	O=C([Au])OCCN(CCCF)CCO[Cu]	6.966011673112468e-05
9-0-1119512025-0	COC(=O)C(C)(C)NCC(CO[Cu])OC(=O)[Au]	4.653197647046693e-05
9-0-246234922-0	CCCCCN(CCCNC(=O)[Au])CCO[Cu]	6.400715920766075e-05
9-0-1132277624-0	O=C([Au])OCCCCCCO[Cu]	0.00013020785928263463
9-0-1119515288-0	CCONC(=O)CC(CN[Cu])OC(=O)[Au]	5.105300294094701e-05
9-0-538226716-0	O=C([Au])NCCCOCCOCCCN[Cu]	0.0002042761890513855
9-0-413673931-0	CC(C)N(C)C(=O)C(CCN[Cu])NC(=O)[Au]	2.249448735862668e-05
9-0-246183967-0	CN(CCCCCCN[Cu])CCOC(=O)[Au]	0.00012153882798848038
9-0-413630687-0	CC(C)C(CO[Cu])NC(=O)COC(=O)[Au]	6.937864043235111e-05
9-0-246333505-0	C=CC=CCCNC(CO[Cu])COC(=O)[Au]	5.873099159598881e-05
9-0-413642525-0	CCOCCC(CN(C)CCOC(=O)[Au])O[Cu]	0.00014752173746174012
9-0-428454782-0	O=C([Au])NCCNCCCNCCN[Cu]	0.00012833281304489296
9-0-246231194-0	CCCC(C)(CNC(C)C(C)O[Cu])OC(=O)[Au]	4.258776243336834e-05
9-0-1119527473-0	O=C(COC(F)F)NCC(COC(=O)[Au])O[Cu]	8.230350902810267e-05
9-0-1119527665-0	CC(=O)NCC(COC(=O)[Au])NCCCO[Cu]	9.426367134002959e-05
9-0-1119518672-0	CC=C(NC=N)NCC(CO[Cu])OC(=O)[Au]	1.944272641550254e-05
9-0-246220093-0	CC(C)CCCNC(CO[Cu])COC(=O)[Au]	3.2066086284673086e-05
9-0-413604935-0	CC(C)CCNC(=O)C(COC(=O)[Au])N[Cu]	5.433747874980911e-05
9-0-1132293807-0	O=C([Au])NCCSCCCO[Cu]	0.00010665967371101892
9-0-33219501-0	C=CC(O[Cu])C(=O)OCCOCCOC(=O)[Au]	7.024488010857453e-05
9-0-413690201-0	CCC(CNCCOCCCO[Cu])OC(=O)[Au]	0.00015343432626237124
9-0-33212740-0	C=CCOCCN(CCO[Cu])CCOC(=O)[Au]	0.00013696368048181983
9-0-13127199-0	NC(CCOC(=O)[Au])=NOCCOCCO[Cu]	0.00024187190765289417
9-0-413652900-0	CN(CCOCCN[Cu])CC(C)(C)NC(=O)[Au]	9.146480084933526e-05
9-0-538225815-0	CN(CCCN[Cu])CCCNC(=O)[Au]	9.006309932140582e-05
9-0-13128972-0	C#CCOCC(CNCCO[Cu])OC(=O)[Au]	9.978721801481737e-05
9-0-33213043-0	C=CCOCC(CNCCO[Cu])OC(=O)[Au]	0.00010796933018262572
9-0-413621273-0	CC(CO[Cu])CN(C)CCOCCOC(=O)[Au]	0.00017235610777774596
9-0-413618352-0	CC(C)(CNCCCOCCOC(=O)[Au])O[Cu]	0.00010787101788261336
9-0-1119507064-0	NC(=O)CSCC(CO[Cu])OC(=O)[Au]	0.00015058323311508136
9-0-1119505073-0	CC(CNCCOCCOC(=O)[Au])O[Cu]	0.00011928626695485592
9-0-1119512168-0	CC(O[Cu])C(=O)NCCCOCCOC(=O)[Au]	6.14062876073347e-05
9-0-413607692-0	O=C([Au])OCCN(CCF)CCO[Cu]	0.00012869595117635194
9-0-428453611-0	O=C([Au])NCCOCCOCCOCCO[Cu]	0.00031949864906508996
9-0-246393964-0	CC(O[Cu])C(=O)OCCCC(C)(C)OC(=O)[Au]	2.3008381407140765e-05
9-0-1119513553-0	O=C(CO[Cu])NCCCOCCOC(=O)[Au]	9.021580382924412e-05
9-0-246192558-0	CN(CCCCCCO[Cu])CCOC(=O)[Au]	9.328671343965118e-05
9-0-13130085-0	N#CCN(CC(=O)O)CC(COC(=O)[Au])O[Cu]	6.67070461004989e-05
9-0-413661198-0	CC(C)(CONC(=O)C(C)(C)OC(=O)[Au])O[Cu]	5.002489093066872e-05
9-0-33236956-0	C=CC(C)(OC(=O)[Au])C(=O)NC(C)CN[Cu]	7.650079496583194e-05
9-0-13129417-0	CC(C)(OC(=O)[Au])C(=O)NC(C#N)CO[Cu]	6.762402150633275e-05
9-0-246180298-0	O=C([Au])OCCN(CC=CCl)CCO[Cu]	9.280477529637295e-05
9-0-413648092-0	CCN(CCN[Cu])CCOCCNC(=O)[Au]	0.00015738251207546422
9-0-33213028-0	N#CCCN(CCCOC(=O)[Au])CCO[Cu]	0.00019004271651574197
9-0-413642534-0	CC(CCN[Cu])NC(=O)C(C)(C)NC(=O)[Au]	5.60378469523247e-05
