# Supplementary material for: Accelerating amorphous polymer electrolyte screening by learning to reduce errors in molecular dynamics simulated properties
Source: Nat Commun. 2022 Jun 14;13:3415. doi: 10.1038/s41467-022-30994-1 (PMC9197847; doi:10.1038/s41467-022-30994-1)
Supplement: Supplementary file 4 — Supplementary data 1 [file 41467_2022_30994_MOESM4_ESM.zip › supp_files/conductivity/5ns/test.csv]

9-0-33229009-0	N#CCCC(C#N)CNCC(COC(=O)[Au])O[Cu]	8.558269710816599e-05
9-0-246213220-0	CN(CCCCN[Cu])CCCCOC(=O)[Au]	6.997909834665069e-05
9-0-413634818-0	CC(CC(=O)NCC(C)(C)NC(=O)[Au])N[Cu]	5.324346173217826e-05
9-0-413668768-0	CCC(C)(OC(=O)[Au])C(=O)NCC(C)O[Cu]	9.666014940401822e-05
9-0-1132279253-0	O=C([Au])OCCSCCSCCO[Cu]	0.00018365136986184553
9-0-246289371-0	CC(CC(C)(C)O[Cu])NCC(C)OC(=O)[Au]	5.686160000560165e-05
9-0-13127616-0	COCC#CCN(CCO[Cu])CCOC(=O)[Au]	0.00022137347751163123
9-0-246220271-0	CC(C)CCCN(CCN[Cu])CCNC(=O)[Au]	6.080257761865922e-05
9-0-1119507892-0	CNC(=O)CCN(C)CC(CN[Cu])OC(=O)[Au]	9.18884235181615e-05
9-0-413619735-0	O=C([Au])NCCC(=O)NCCCCO[Cu]	9.550139754960082e-05
9-0-13127202-0	C=CC(CO[Cu])NC(=O)COCCOC(=O)[Au]	0.000125749378107072
9-0-413610273-0	COC(=O)NC(C)(CO[Cu])COC(=O)[Au]	4.5985909723321706e-05
9-0-1119520142-0	NOCCNC(=O)CC(CNC(=O)[Au])O[Cu]	0.00014760060561686794
9-0-413612612-0	CC(CCN(C)C(=O)CN[Cu])OC(=O)[Au]	4.947542773385653e-05
9-0-246231190-0	CCCC(C)(CNCC(C)O[Cu])OC(=O)[Au]	4.912393442403158e-05
9-0-1119514606-0	CN(CCNC(=O)[Au])CCOCCN[Cu]	0.00020154104944917703
9-0-413688742-0	CCC(NC(=O)[Au])C(=O)NOCC(C)N[Cu]	6.356799067437082e-05
9-0-679149576-0	O=C([Au])OCCCCCOCCCCCO[Cu]	0.0001573272227581693
9-0-413605275-0	CC(C)C(C)(CN[Cu])NCCOC(=O)[Au]	4.285661815072049e-05
9-0-1119522592-0	CC(=O)NCCCNC(CO[Cu])COC(=O)[Au]	4.9435019208855837e-05
9-0-246209193-0	CSCCCN(CCO[Cu])CCOC(=O)[Au]	8.982977137540476e-05
9-0-246352457-0	CCCN(C)CC(CC(C)(C)OC(=O)[Au])O[Cu]	2.349765640136098e-05
9-0-33210914-0	N#CCCCN(CCO[Cu])CCOC(=O)[Au]	0.00012094519365299806
9-0-413681975-0	C[Si](C)(C)CNC(=O)C(CN[Cu])NC(=O)[Au]	5.952579088272857e-05
9-0-428453393-0	O=C([Au])OCCNCCCNCCO[Cu]	0.00010431907190380094
9-0-413610163-0	CC(CCN(C)CCOCCOC(=O)[Au])O[Cu]	0.00021830078283486702
9-0-413633144-0	CN(CCCN[Cu])CCOCCNC(=O)[Au]	0.00016312649799778652
9-0-1119522120-0	COC(CNC(=O)[Au])C(=O)NOCC(C)N[Cu]	6.196072094272061e-05
9-0-1132306645-0	C[Si](C)(C)CC(CO[Cu])OC(=O)[Au]	1.9007978041731726e-05
9-0-482403593-0	O=C([Au])OCCOCCCCOCCO[Cu]	0.0002490065208296595
9-0-538227682-0	O=C([Au])OCCOCCCOCCO[Cu]	0.000272842439178413
9-0-1119507789-0	CNCCN(CCN[Cu])CCNC(=O)[Au]	0.0001328185024871419
9-0-413609515-0	CCC(CN(CCOC)CCO[Cu])OC(=O)[Au]	0.0001051117677885042
9-0-413621516-0	CC(CN(C)CCOCCN[Cu])OC(=O)[Au]	0.00015987789185829653
9-0-413632828-0	CC(C)(CCCO[Cu])CNC(=O)COC(=O)[Au]	5.1798239241753145e-05
9-0-413687839-0	CCC(COC(=O)[Au])(N[Cu])NC(C)COC	4.77354655068074e-05
9-0-13127275-0	C=CCNC(=O)NCC(CO[Cu])OC(=O)[Au]	6.666752946897542e-05
9-0-1119519401-0	CCNC(=S)NC(CO[Cu])COC(=O)[Au]	5.5251421690427446e-05
9-0-413681788-0	N=CNC(=O)CC(CCCCN[Cu])NC(=O)[Au]	5.021157404600609e-05
9-0-413665221-0	CCCC(CCOC(=O)[Au])CNC(=O)CO[Cu]	4.378310658066535e-05
9-0-1119524284-0	COCC(NC(=O)[Au])C(=O)NC(C)C(C)N[Cu]	5.763902996527042e-05
9-0-413604910-0	CC(C)CNC(=O)C(CO[Cu])NC(=O)[Au]	3.68874865042633e-05
9-0-485080326-0	C=CCCC(COC(=O)[Au])NCC(C)O[Cu]	6.195490934095949e-05
9-0-538231396-0	O=C([Au])OCCSCCOCCO[Cu]	0.00028234962981717074
9-0-1119508832-0	CC(OC(=O)[Au])C(=O)NC(CO[Cu])C(=O)O	3.361030561805101e-05
9-0-246239878-0	CCC(CN(C)CCCO[Cu])OC(=O)[Au]	6.86953976373298e-05
9-0-1119508922-0	CCOC(=O)C(=O)NCC(COC(=O)[Au])O[Cu]	4.915758471891764e-05
9-0-1119519108-0	O=C(COCCO[Cu])NCC(CF)OC(=O)[Au]	0.0001363400912718391
9-0-413621339-0	CCN(CCN[Cu])CC(COC)OC(=O)[Au]	0.00012994694240036706
9-0-428454789-0	O=C([Au])OCCNCCNCCO[Cu]	0.0001280347405729458
9-0-413624011-0	CC(CN(C)CCCNC(=O)[Au])N[Cu]	7.38275878896905e-05
9-0-538226096-0	O=C([Au])OCCOCCCN[Cu]	0.00024323306520603716
9-0-246231575-0	O=C([Au])OCCCCN(CCO[Cu])CC(F)F	0.00010211017893814072
9-0-1132291996-0	O=C([Au])NCCSCCSCCN[Cu]	0.00016357319890200934
9-0-1119506643-0	COCCOCCNC(CO[Cu])COC(=O)[Au]	0.00013133467889350043
9-0-413606210-0	CCCNC(=O)NCC(COC(=O)[Au])O[Cu]	9.325243097961503e-05
9-0-13129006-0	O=C([Au])OC(CNCCS)CO[Cu]	7.219399065250512e-05
9-0-33228440-0	C#CCN(CC#N)CC(OC(=O)[Au])C(C)O[Cu]	5.170603464531672e-05
9-0-370724345-0	C=CC(CO[Cu])NC(=O)[Au]	5.369021624644582e-05
9-0-246289734-0	CCC(NC(C)C(C)OC(=O)[Au])C(C)O[Cu]	5.1050933066022566e-05
9-0-976279177-0	CC(CO[Cu])CSCCCCCOC(=O)[Au]	7.06965463183417e-05
9-0-246418828-0	CC(CCOC(=O)C(C)(C)O[Cu])OC(=O)[Au]	7.169718166335041e-05
9-0-428454356-0	O=C([Au])OCCNCCO[Cu]	0.00017312630312009978
9-0-1119517931-0	NC(=O)C(=O)NCC(CO[Cu])OC(=O)[Au]	5.5687751560574494e-05
9-0-478224761-0	C=CC(=O)NCC(COC(=O)[Au])O[Cu]	8.086786733646839e-05
9-0-413642433-0	CCSCCN(CCN[Cu])CCOC(=O)[Au]	0.00012544352088733843
9-0-246307125-0	CCCC(CCOC(=O)[Au])NC(=O)C(C)O[Cu]	6.844284928176711e-05
9-0-538237616-0	COC(=O)C(CCN[Cu])CCNC(=O)[Au]	8.22655672625165e-05
9-0-246355034-0	CCN(CCOC(=O)[Au])CC(C)(O[Cu])C(F)F	5.881091192841543e-05
9-0-478224332-0	CC(CCNCCNC(=O)[Au])NCCN[Cu]	0.00010620646234534947
9-0-413664554-0	CN(CCOC(=O)[Au])CC(C)(O[Cu])C(F)F	3.648701019056744e-05
9-0-413639933-0	COCC(C)(CNC(C)CCO[Cu])OC(=O)[Au]	6.643860227550249e-05
9-0-1119505106-0	O=C(CCN[Cu])NCCOCCOC(=O)[Au]	0.00015288722564136861
9-0-1119511727-0	CN(CC(COC(=O)[Au])O[Cu])C(=O)C(=O)O	4.94123428569873e-05
9-0-428455754-0	CNC(CO[Cu])COC(=O)[Au]	6.422378457079354e-05
9-0-1119506895-0	CNCC(=O)NCC(CO[Cu])OC(=O)[Au]	9.540882034585917e-05
9-0-1119509344-0	O=C(CN[Cu])NCCCOCCOC(=O)[Au]	0.00012929809520510524
9-0-246184889-0	CCCCCN(CCN[Cu])CCNC(=O)[Au]	6.988369277123152e-05
9-0-1119505204-0	COCCN(C)CC(CN[Cu])OC(=O)[Au]	0.00010761335395966655
9-0-33212808-0	C=CCN(CCO[Cu])CCOCCOC(=O)[Au]	0.0002226111573025763
9-0-33230553-0	CC(C#N)N(C)C(=O)C(CCCNC(=O)[Au])N[Cu]	4.8731527970392915e-05
9-0-1119512197-0	CNCCCN(CCN[Cu])CCOC(=O)[Au]	8.768517030014089e-05
9-0-246300068-0	CC(CCSCCOCCOC(=O)[Au])O[Cu]	0.0001718881309882641
9-0-246231571-0	CC(CCN(CCOC(=O)[Au])CC(F)F)O[Cu]	5.583231243319761e-05
9-0-413606713-0	CCC(NC(=O)[Au])C(=O)NC(CO[Cu])C(C)C	3.0354942415843647e-05
9-0-478223126-0	COCC(CNCCOC(=O)[Au])O[Cu]	0.00014182846493784418
9-0-33225561-0	CC(C)(C)C(OC(=O)[Au])C(=O)NCC#CCO[Cu]	5.063483354182825e-05
