# Supplementary material for: Accelerating amorphous polymer electrolyte screening by learning to reduce errors in molecular dynamics simulated properties
Source: Nat Commun. 2022 Jun 14;13:3415. doi: 10.1038/s41467-022-30994-1 (PMC9197847; doi:10.1038/s41467-022-30994-1)
Supplement: Supplementary file 4 — Supplementary data 1 [file 41467_2022_30994_MOESM4_ESM.zip › supp_files/conductivity/5ns/cv_4.csv]

9-0-413666863-0	CC(CCCOC(=O)COC(=O)[Au])O[Cu]	4.322304322884115e-05
9-0-413631811-0	CC(CCNC(=O)[Au])NC(=O)CCN[Cu]	6.178792014572678e-05
9-0-538229849-0	CC(C)(CNCCO[Cu])NC(=O)[Au]	5.366367132412977e-05
9-0-1119507137-0	O=C([Au])OCC(CNCCF)O[Cu]	7.393455089851187e-05
9-0-413607859-0	CCOCCN(C)CC(CN[Cu])OC(=O)[Au]	0.00010947221331473077
9-0-413658623-0	CC(N[Cu])C(C)C(=O)NCC=CCOC(=O)[Au]	3.162490305074915e-05
9-0-246292713-0	CC(CCCN(CCO[Cu])C(C)C)OC(=O)[Au]	4.1467721019703965e-05
9-0-413599047-0	CCC(CNCCOCCOC(=O)[Au])O[Cu]	0.00020410455913113132
9-0-33221458-0	C=CC(OC(=O)[Au])C(=O)N(C)C(C)CCO[Cu]	3.0366767678024147e-05
9-0-246405741-0	CCCCC(CN(C)CCO[Cu])OC(=O)[Au]	0.00010356855395497512
9-0-1119504891-0	COCC(C)NCC(COC(=O)[Au])O[Cu]	7.300160623179484e-05
9-0-246403192-0	CCC(CN(C)CCCCO[Cu])NC(=O)[Au]	6.463510740913636e-05
9-0-413648108-0	CN(CCOCCN[Cu])CC(C)(C)OC(=O)[Au]	0.0001339087451621553
9-0-413671011-0	CC(C)(CNC(=O)CCO[Cu])OC(=O)[Au]	7.164494194644145e-05
9-0-413634621-0	CC(C)C(C)(CNC(=O)[Au])NC(=O)CN[Cu]	2.4470492208073336e-05
9-0-428453496-0	O=C([Au])NCCC(O[Cu])C(=O)O	5.238270178934846e-05
9-0-246225341-0	CN(CCCCCOC(=O)[Au])CCCO[Cu]	0.0001367481423198288
9-0-246304000-0	CC(CCNC(C)CC(C)NC(=O)[Au])N[Cu]	7.082711451765559e-05
9-0-33218752-0	N#CCN(CCCOC(=O)[Au])CCO[Cu]	0.00012461946741079022
9-0-1119517140-0	N=C(CO[Cu])NOCCOCCOC(=O)[Au]	8.901232296571441e-05
9-0-1119515166-0	CS(C)(=O)=NC(=O)CC(CNC(=O)[Au])O[Cu]	9.75732692430096e-05
9-0-1119506635-0	CCOC(=O)CNC(CO[Cu])COC(=O)[Au]	5.174618661721341e-05
9-0-33218929-0	N#CCCCN(CCCOC(=O)[Au])CCO[Cu]	0.00012036560105975389
9-0-13130015-0	CN(CCC#N)C(=O)C(CNC(=O)[Au])O[Cu]	5.681472543979836e-05
9-0-246230425-0	CC(C)C(CNCC(C)(C)COC(=O)[Au])O[Cu]	2.7458641953205055e-05
9-0-428453452-0	O=C([Au])OCCOCCN[Cu]	0.00013787794223713525
9-0-1119504894-0	COCCNCC(CO[Cu])OC(=O)[Au]	8.596193779927237e-05
9-0-485110424-0	C=CC(OC(=O)[Au])C(=O)OCC(O[Cu])C(C)C	1.832736566469138e-05
9-0-413593950-0	CCC(COC(=O)[Au])NCCO[Cu]	6.706415308390273e-05
9-0-1119505457-0	NC(=O)CN(CCO[Cu])CCOC(=O)[Au]	8.623623333302967e-05
9-0-413597023-0	CN(CCCCO[Cu])CCNC(=O)[Au]	8.194592159387226e-05
9-0-33237832-0	C=CCC(C)NC(=O)C(N[Cu])C(C)OC(=O)[Au]	4.757002948577643e-05
9-0-787202105-0	O=C([Au])NCCCCC(N[Cu])C(=O)NO	5.763733927770066e-05
9-0-13129010-0	N#CC(NCC(CO[Cu])OC(=O)[Au])C(N)=O	5.0387801806508846e-05
9-0-1119505690-0	CC(CN[Cu])C(=O)NCCOCCOC(=O)[Au]	6.543935064599082e-05
9-0-246429729-0	CC(O[Cu])C(C)N(C)CC(C)(C)COC(=O)[Au]	3.968130457828674e-05
9-0-33212165-0	C=CCCCNC(CO[Cu])COC(=O)[Au]	4.3699543354660184e-05
9-0-1132291407-0	CC(C)C(CCOC(=O)[Au])N[Cu]	2.2944100403298742e-05
9-0-976415061-0	CC(CSCC(OC(=O)[Au])C(C)C)O[Cu]	5.672766007070064e-05
9-0-482405405-0	CC(C)CC(NC(=O)[Au])C(=O)NCCCO[Cu]	4.00606565980627e-05
9-0-413639727-0	CCOCCN(CCNC(=O)[Au])CCO[Cu]	0.00014164188915913225
9-0-485124404-0	N#CCC(CSCCCO[Cu])OC(=O)[Au]	6.316948944749259e-05
9-0-33227565-0	C=CCC(CNC(=O)CCO[Cu])COC(=O)[Au]	8.758891256251288e-05
9-0-13127272-0	COCCN(CC#N)CC(COC(=O)[Au])O[Cu]	0.00013505849908287626
9-0-428454724-0	O=C([Au])OCCNNCCO[Cu]	0.00016665094888576026
9-0-13128806-0	C#CC(C)(N[Cu])C(=O)NCCNC(=O)[Au]	6.37731412740326e-05
9-0-1119509089-0	COC(CNC(=O)[Au])C(=O)NCCCCN[Cu]	6.30012522709462e-05
9-0-1119509642-0	CS(=O)CCN(CCO[Cu])CCOC(=O)[Au]	0.00020265062834632876
9-0-1119517426-0	CC(CONC(=O)C(C)CNC(=O)[Au])N[Cu]	4.7324048432362046e-05
9-0-1119520758-0	CNCCCN(CCN[Cu])CCNC(=O)[Au]	9.519917855884057e-05
9-0-246234828-0	CC(C)CCN(CCCOC(=O)[Au])CCO[Cu]	6.820879984440547e-05
9-0-13127189-0	C=CCNC(=O)NC(CO[Cu])COC(=O)[Au]	7.973269452490605e-05
9-0-538229793-0	CCOCCOCC(CN[Cu])OC(=O)[Au]	0.00010473003275103376
9-0-538233297-0	COCCC(COC(=O)[Au])N[Cu]	8.757790807862023e-05
9-0-1119522818-0	CC(=O)N(CCOCCO[Cu])CCOC(=O)[Au]	4.938684252290106e-05
9-0-246421411-0	CCCCNCC(CC(C)(C)OC(=O)[Au])O[Cu]	8.71703452347359e-05
9-0-246415334-0	CSCCC(C)NC(CO[Cu])COC(=O)[Au]	3.545289265830085e-05
9-0-33221847-0	C=CC(O[Cu])C(=O)N(CC)CCOC(=O)[Au]	3.546843682271255e-05
9-0-246271634-0	CCC(C)CN(CCN[Cu])CCOC(=O)[Au]	5.3025257616016974e-05
9-0-246271753-0	O=C([Au])OCCN(CCCCF)CCCO[Cu]	7.35638363810775e-05
9-0-13130233-0	N#CCN(CCOCCO[Cu])CCOC(=O)[Au]	0.00020478654071090182
9-0-538238345-0	COCC(NC(=O)[Au])C(C)(C)O[Cu]	3.73368390553993e-05
9-0-413696709-0	CC(CCCO[Cu])NC(=O)CCOC(=O)[Au]	6.795873338988925e-05
9-0-428453468-0	O=C([Au])NCCOCCOCCOCCN[Cu]	0.00028163258526728036
9-0-1119509814-0	CN(CCCO[Cu])C(=O)COCCNC(=O)[Au]	0.00010270190552848209
9-0-246295074-0	CN(CCCCCCNC(=O)[Au])CCCO[Cu]	0.0001194911901764759
9-0-413670120-0	CN(CCN[Cu])C(=O)C(CC(F)F)NC(=O)[Au]	3.726834559882997e-05
9-0-246284158-0	O=C([Au])OCCCN(CCCF)CCO[Cu]	0.00014137982281299346
9-0-246181191-0	CN(CCCCCOC(=O)[Au])CCO[Cu]	0.0001018815608692002
9-0-322586389-0	CC(C#CCOCCO[Cu])OC(=O)[Au]	7.909200262176109e-05
9-0-33211378-0	C#CCCN(CCO[Cu])CCOC(=O)[Au]	9.649312062108972e-05
9-0-370723779-0	C=CCN(CCO[Cu])CCOC(=O)[Au]	0.00010897737617542681
9-0-246165952-0	CCN(CCCO[Cu])CCCOC(=O)[Au]	0.0001351042901866622
9-0-246199088-0	CC(CCO[Cu])SCCOCCOC(=O)[Au]	0.00023087155844747634
9-0-246413658-0	CCCCC(C)NCC(CNC(=O)[Au])O[Cu]	5.018365251256061e-05
9-0-413672292-0	CC(OC(=O)[Au])C(=O)NOC(C)(C)CO[Cu]	4.919542084843583e-05
9-0-482409504-0	O=C([Au])OCC(O)=C(O)C(O)=C(O)CO[Cu]	7.743704384395349e-05
9-0-485085472-0	C=CCCN(CCCOC(=O)[Au])CCO[Cu]	8.972756640607878e-05
9-0-1119504876-0	COC(=O)CCNCC(CO[Cu])OC(=O)[Au]	7.331788858016762e-05
