# Supplementary material for: Accelerating amorphous polymer electrolyte screening by learning to reduce errors in molecular dynamics simulated properties
Source: Nat Commun. 2022 Jun 14;13:3415. doi: 10.1038/s41467-022-30994-1 (PMC9197847; doi:10.1038/s41467-022-30994-1)
Supplement: Supplementary file 4 — Supplementary data 1 [file 41467_2022_30994_MOESM4_ESM.zip › supp_files/conductivity/5ns/cv_5.csv]

9-0-482405557-0	CCOC(=O)C(C)(CO[Cu])NC(=O)[Au]	6.746143156008729e-05
9-0-246231507-0	CC(O[Cu])C(C)SCCOCCOC(=O)[Au]	8.52728031748404e-05
9-0-428455150-0	COC(=O)C(C)(COC(=O)[Au])N[Cu]	3.9686970094315736e-05
9-0-246342870-0	CCCC(O[Cu])C(=O)NCC(CC)OC(=O)[Au]	3.8077781422448275e-05
9-0-413634905-0	CC(CN[Cu])N(C)CCOCCNC(=O)[Au]	0.00016136166816802986
9-0-413620769-0	CCCCN(C)C(=O)C(COC(=O)[Au])N[Cu]	4.0055057381936776e-05
9-0-33237992-0	CCC(CC#N)NC(=O)C(NC(=O)[Au])C(C)O[Cu]	6.484258916696847e-05
9-0-13127756-0	C#CCN(CCOCCO[Cu])CCOC(=O)[Au]	0.0001913970169928086
9-0-413618344-0	CC(CNCCCOCCOC(=O)[Au])O[Cu]	0.00020506851298163458
9-0-246263586-0	CCN(CC(C)OC(=O)[Au])C(C)CO[Cu]	6.805218853083625e-05
9-0-246211696-0	CCN(CCOC(=O)[Au])CCC(C)O[Cu]	9.845066350808373e-05
9-0-413651852-0	CC(CC(C)NC(=O)CCCNC(=O)[Au])N[Cu]	4.4427911978649296e-05
9-0-1132292337-0	CCC(CC)(COC(=O)[Au])N[Cu]	4.049405561968753e-05
9-0-976282215-0	CC(COC(=O)[Au])CSC(C)C(C)O[Cu]	3.964930883926197e-05
9-0-478223354-0	O=C([Au])NCCC(N[Cu])P(=O)(O)O	6.572527978788797e-05
9-0-413670091-0	O=C([Au])NCCN(CCF)CCO[Cu]	0.00020935121613662673
9-0-413643045-0	COCCCN(CCCOC(=O)[Au])CCO[Cu]	0.00010976413748032948
9-0-33231916-0	CC(=O)C=C(C)NC(=O)C(CCN[Cu])NC(=O)[Au]	5.2711832505274655e-05
9-0-413618053-0	CC(C)C(CNCCOCCOC(=O)[Au])O[Cu]	0.00010665622237535816
9-0-428453296-0	CC(OC(=O)[Au])C(NC(=O)CN[Cu])C(=O)O	2.6360618767732275e-05
9-0-413601953-0	COCC(CNCCCCCOC(=O)[Au])O[Cu]	0.00011786312893291715
9-0-413631662-0	O=C([Au])OCCCCCS(=O)CCO[Cu]	0.00015219025118776028
9-0-478224263-0	CN(C)N(CCO[Cu])CCOC(=O)[Au]	0.00010021343234835717
9-0-1132279477-0	CCCCCC(CO[Cu])OC(=O)[Au]	1.8592018175061083e-05
9-0-413630336-0	CC(CNCC(CF)OC(=O)[Au])O[Cu]	4.464929357392382e-05
9-0-679143268-0	CCC(O[Cu])C(C)C(CC)OC(=O)[Au]	4.319653856619838e-05
9-0-787202143-0	NC(N)=NN=CC(CO[Cu])OC(=O)[Au]	7.729074544561741e-05
9-0-413595687-0	CN(CCCO[Cu])CCNC(=O)[Au]	0.00011605729602078791
9-0-1119512752-0	COCC(O[Cu])C(=O)OCCCOC(=O)[Au]	9.112210499697781e-05
9-0-246431750-0	CCCCN(CCCO[Cu])CC(C)NC(=O)[Au]	5.600819347141445e-05
9-0-1119506534-0	CCOCCCNC(=O)C(CO[Cu])NC(=O)[Au]	0.00012660721698276445
9-0-413618914-0	CCOCC(CNCCCCOC(=O)[Au])O[Cu]	8.834037939809154e-05
9-0-246405573-0	CCC(CNCCC(C)NC(=O)[Au])O[Cu]	9.139148908922003e-05
9-0-33222107-0	C=CC(COC(=O)[Au])NCCOCCO[Cu]	0.0001793762870129161
9-0-413596816-0	COCC(CN(C)CCCO[Cu])OC(=O)[Au]	0.00014906149573612094
9-0-413649450-0	CC(CC(=O)N(C)CC(C)(C)NC(=O)[Au])N[Cu]	5.218196450005595e-05
9-0-428454948-0	O=C([Au])NCCNCCCO[Cu]	9.995804315351994e-05
9-0-428454775-0	O=C([Au])NCCNCCNCCNCCN[Cu]	0.00015023658196933743
9-0-413644390-0	CC=CC(=O)NCC(C)(CO[Cu])COC(=O)[Au]	4.5566217283061285e-05
9-0-413696186-0	O=C(CCCCOC(=O)[Au])NOCCO[Cu]	0.0001239043742958141
9-0-1119526930-0	CC(CNC(CO[Cu])C(=O)O)OC(=O)[Au]	4.394474115732699e-05
9-0-246218411-0	CC(COC(=O)[Au])SCCCCO[Cu]	0.00010394635883094564
9-0-246354334-0	CCC(F)(F)CN(CCN[Cu])CCOC(=O)[Au]	8.38123708783386e-05
9-0-1119508742-0	COC(=O)CNC(=O)C(COC(=O)[Au])N[Cu]	4.134715586380648e-05
9-0-413703257-0	O=C(CCCCCOC(=O)[Au])NOCCO[Cu]	0.00012342179472198277
9-0-1143263504-0	O=C([Au])OCCCCCCCCCCCO[Cu]	6.672930831949184e-05
9-0-1119513725-0	CS(=O)CCNC(CO[Cu])COC(=O)[Au]	0.00011683194381727057
9-0-413621512-0	CCC(CN(C)CCOCCO[Cu])OC(=O)[Au]	0.00016819409869868002
9-0-13130016-0	COCC#CCN(CCN[Cu])CCOC(=O)[Au]	0.00012198158955021996
9-0-246300005-0	CC(CSCCOCCO[Cu])OC(=O)[Au]	0.0002277243521781894
9-0-1119506079-0	CCC(NC(=O)[Au])C(=O)NCC(COC)O[Cu]	4.7234575210079826e-05
9-0-1119507664-0	CCS(=O)(=O)NC(C)(CO[Cu])COC(=O)[Au]	1.1450698270355585e-05
9-0-1119521614-0	CCCC(CNC(COC(=O)[Au])C(N)=O)O[Cu]	4.659634587633125e-05
9-0-413638850-0	CN(CC=CCl)CC(CN[Cu])OC(=O)[Au]	7.718409654153982e-05
9-0-1119505132-0	CC(C)(NC(=O)[Au])C(=O)NCCN[Cu]	8.069939762900658e-05
9-0-413621493-0	CN(CCCO[Cu])C(=O)CC(C)(C)NC(=O)[Au]	5.3371722381884096e-05
9-0-413663001-0	CC=C(C)C(=O)NCC(OC(=O)[Au])C(C)O[Cu]	3.9996347115574444e-05
9-0-941865580-0	CC(C)(C)C(OC(=O)[Au])C(C)(C)O[Cu]	2.1118609005891886e-05
9-0-1119509583-0	O=C([Au])OCC(CNC(=O)C(F)F)O[Cu]	0.00011596916993341492
9-0-1119507049-0	O=C([Au])NCCOCC(=O)NCCN[Cu]	0.0001703723113674662
9-0-485132857-0	C=CC(C)(CNCC(CC)O[Cu])OC(=O)[Au]	9.750480722215156e-05
9-0-1119504332-0	CC(=O)NC(C)(CO[Cu])COC(=O)[Au]	4.57110984604421e-05
9-0-428453343-0	NC(=O)C(O[Cu])C(OC(=O)[Au])C(N)=O	6.627672835401154e-05
9-0-413611865-0	C=C(C)CNC(=O)C(CCCN[Cu])NC(=O)[Au]	5.5515447817068603e-05
9-0-413642454-0	CC(CN[Cu])N(C)C(=O)CCCNC(=O)[Au]	3.727422912628953e-05
9-0-33212777-0	C=CCN(CCCO[Cu])CCOC(=O)[Au]	0.0001792603933828575
9-0-246172184-0	CCC(C)N(C)CC(CN[Cu])OC(=O)[Au]	5.004649495355477e-05
9-0-413703174-0	C=CC=CCC(=O)N(C)CC(COC(=O)[Au])O[Cu]	4.456052830644178e-05
9-0-482402473-0	CN(CCCO[Cu])CCCOC(=O)[Au]	0.00020737671123639088
9-0-33233877-0	CC(CNC(=O)C(CCCC#N)N[Cu])NC(=O)[Au]	5.9502503988958145e-05
9-0-246264431-0	CC(CCCN(C)CCCOC(=O)[Au])O[Cu]	9.42282451170697e-05
9-0-246271989-0	CN(CCCCCCCO[Cu])CCOC(=O)[Au]	0.0001269789796348978
9-0-33213548-0	CN(CCC#N)CC(CO[Cu])OC(=O)[Au]	0.00010885857598486086
9-0-428455083-0	NC(=O)N(CO[Cu])COC(=O)[Au]	7.062798678460577e-05
9-0-1119506038-0	COCC(CNCCOCCOC(=O)[Au])O[Cu]	0.00018328979450481152
9-0-413642153-0	CNCCCN(CCCO[Cu])CCOC(=O)[Au]	0.00011597282844047271
9-0-482403127-0	O=C([Au])OCCNCCCCN[Cu]	9.181431112124411e-05
9-0-33211432-0	CC#CCN(CCO[Cu])CCOC(=O)[Au]	8.040295055619449e-05
9-0-1119505085-0	COC(=O)CN(CCO[Cu])CCOC(=O)[Au]	0.00011071885972832928
