# Supplementary material for: Accelerating amorphous polymer electrolyte screening by learning to reduce errors in molecular dynamics simulated properties
Source: Nat Commun. 2022 Jun 14;13:3415. doi: 10.1038/s41467-022-30994-1 (PMC9197847; doi:10.1038/s41467-022-30994-1)
Supplement: Supplementary file 4 — Supplementary data 1 [file 41467_2022_30994_MOESM4_ESM.zip › supp_files/conductivity/5ns/cv_7.csv]

9-0-413633832-0	C=CC(=O)N(C)CC(C)(CO[Cu])COC(=O)[Au]	4.6163827310010434e-05
9-0-13128268-0	C#CCOCCN(C)CC(COC(=O)[Au])O[Cu]	0.0001340691367667176
9-0-478224306-0	O=C([Au])NCCNCCNCCCN[Cu]	0.00013286135881419148
9-0-413665628-0	CCC(O[Cu])C(C)C(=O)NCCOC(=O)[Au]	5.8546255275958736e-05
9-0-33233101-0	C=CC(CNCCCCO[Cu])OC(=O)[Au]	0.0001164478201601495
9-0-13127183-0	CC#CC(=O)N(C)CC(CO[Cu])OC(=O)[Au]	1.610979785203228e-05
9-0-246282573-0	CCN(CC(C)COC(=O)[Au])C(C)CO[Cu]	3.882000461184316e-05
9-0-246200422-0	CC(C)N(CCO[Cu])CCC(C)(C)OC(=O)[Au]	4.048320686511183e-05
9-0-413696109-0	CC(CCOC(=O)[Au])CNC(=O)CO[Cu]	4.75573882600558e-05
9-0-1119518592-0	CN(CCO[Cu])C(=O)CNCCNC(=O)[Au]	8.940980258877782e-05
9-0-1119522622-0	CC(NC(=O)[Au])C(C)NC(=O)CN[Cu]	4.170860542352253e-05
9-0-1119514569-0	CC(CNC(=O)[Au])C(=O)N(C)CCN[Cu]	5.5350520826979096e-05
9-0-428452917-0	CN(CCO[Cu])CCOC(=O)[Au]	0.00018166957297220573
9-0-413619757-0	O=C([Au])OCC(CO[Cu])NCC=CCl	6.364335906970291e-05
9-0-1119524559-0	CNCC(CN(C)C(=O)CNC(=O)[Au])O[Cu]	3.9002238024127105e-05
9-0-413639798-0	CCN(CCOCCO[Cu])C(C)COC(=O)[Au]	0.00011087362191630529
9-0-246371058-0	CC(CF)NCC(CC(C)(C)O[Cu])OC(=O)[Au]	2.902115698015097e-05
9-0-413687785-0	COCC(C)N(CCNC(=O)[Au])CCO[Cu]	0.00011266673549717199
9-0-413656507-0	CC(F)(F)CNCC(COC(=O)[Au])O[Cu]	5.404807899437891e-05
9-0-413633068-0	CC(=O)N(C)CC(C)(CO[Cu])COC(=O)[Au]	3.995062987844113e-05
9-0-413595692-0	CN(CCCN[Cu])CCCOC(=O)[Au]	8.570521038237075e-05
9-0-322586137-0	N#CCCN(CCO[Cu])CCOC(=O)[Au]	0.0001577013580768836
9-0-1119520212-0	CNCCNC(=O)C(NC(=O)[Au])C(C)O[Cu]	5.701024312398727e-05
9-0-246437874-0	CCN(CCCC(C)OC(=O)[Au])C(C)CO[Cu]	3.136792329363963e-05
9-0-33222219-0	C=CC(C)(O[Cu])C(=O)NCCOC(=O)[Au]	0.0001257694568299311
9-0-1119524049-0	COC(C)(C)CNC(=O)C(COC(=O)[Au])N[Cu]	4.346671392352907e-05
9-0-33234131-0	C=CC(C)(O[Cu])C(=O)NC(C)CCNC(=O)[Au]	4.6776935720807134e-05
9-0-485052499-0	C=CCOC(=O)C(CCCCNC(=O)[Au])N[Cu]	5.905482278887937e-05
9-0-246214758-0	CCC(COC(=O)[Au])SC(C)CO[Cu]	7.915251581428754e-05
9-0-246199084-0	CC(CCOC(=O)[Au])SCCO[Cu]	0.0001582141593772109
9-0-413617554-0	CC(COC(=O)[Au])CN(C)CC(C)O[Cu]	5.910638657778132e-05
9-0-1119505021-0	CC(O[Cu])C(=O)NCCOCCOC(=O)[Au]	9.164632833954545e-05
9-0-1119521627-0	COCC(CNC(CO[Cu])C(N)=O)OC(=O)[Au]	9.375302915811407e-05
9-0-413635045-0	CCN(CC(C)(C)OC(=O)[Au])C(=O)C(C)O[Cu]	3.3840572146502025e-05
9-0-538235765-0	CC(C)(OCCN[Cu])OCCNC(=O)[Au]	7.872435481749352e-05
9-0-1119506900-0	CCNCC(=O)NCC(COC(=O)[Au])O[Cu]	8.662765435193094e-05
9-0-246364261-0	CC(CCOC(=O)[Au])NC(C)C(C)(C)CO[Cu]	2.9789482604946896e-05
9-0-962047805-0	CC(CCCO[Cu])COC(=O)[Au]	8.950540800900948e-05
9-0-413618353-0	O=C([Au])NCC(=O)NCCSCCCO[Cu]	7.230725163006013e-05
9-0-246269407-0	CC(C)(C)C(O[Cu])C(=O)OCCCOC(=O)[Au]	4.456537305134516e-05
9-0-33212307-0	C=C(CC)CNC(CO[Cu])COC(=O)[Au]	2.8523379072683204e-05
9-0-246315917-0	CC(CCO[Cu])N(C)CCCCCOC(=O)[Au]	0.00012683355936851177
9-0-33221849-0	C=CC(O[Cu])C(=O)NCCCOC(=O)[Au]	4.683400787480246e-05
9-0-413596798-0	CC(C)N(CCO[Cu])CCOCCOC(=O)[Au]	0.00016908490567205545
9-0-478224351-0	O=C([Au])NCCNCCCCNCCN[Cu]	0.00011269931439421143
9-0-413666160-0	CCC(CNC(=O)CCOC(=O)[Au])O[Cu]	8.048802606946662e-05
9-0-413605172-0	CCCCC(=O)NC(CO[Cu])COC(=O)[Au]	5.76214800961737e-05
9-0-1119506075-0	COCC(CNC(=O)CCCNC(=O)[Au])O[Cu]	6.318588698199149e-05
9-0-413612030-0	CC(O[Cu])C(=O)OCCCNC(=O)[Au]	5.499706359253636e-05
9-0-1132292962-0	CC(CNC(=O)[Au])(N[Cu])C(F)(F)F	5.014159060019254e-05
9-0-538231746-0	O=C([Au])NCCCSCC(N[Cu])C(=O)O	7.777764596873128e-05
9-0-13127885-0	C#CCOCCNC(CO[Cu])COC(=O)[Au]	9.608434634797699e-05
9-0-482407073-0	CC(C)(CCC(N[Cu])C(=O)O)NC(=O)[Au]	5.829090298006289e-05
9-0-246177363-0	CCCCN(CCOC(=O)[Au])CC(C)O[Cu]	3.974541586076767e-05
9-0-413602588-0	CN(C)CCSCC(CO[Cu])OC(=O)[Au]	0.00011242060029238643
9-0-1119523478-0	O=C(CCNC(=O)CO[Cu])NCCOC(=O)[Au]	8.952724143285522e-05
9-0-428455873-0	N=C(O)C(CO[Cu])NC(=O)[Au]	6.469570465332945e-05
9-0-1119512830-0	COCC(N[Cu])C(=O)NCC(C)NC(=O)[Au]	5.581001884508084e-05
9-0-33217407-0	C=CC(CO[Cu])NC(=O)C(C)(C)OC(=O)[Au]	4.4047109516362274e-05
9-0-413596122-0	CCCC(NC(=O)[Au])C(=O)NCCCCN[Cu]	5.271212909275891e-05
9-0-1119515148-0	CON(C)C(=O)CC(CNC(=O)[Au])O[Cu]	0.00013680274914267847
9-0-1143263860-0	O=C([Au])OCCCCCCCCCCO[Cu]	9.707743087090603e-05
9-0-413632249-0	CCC(CO[Cu])C(=O)N(C)CCOC(=O)[Au]	3.39403484379234e-05
9-0-413692315-0	CC(CNC(=O)[Au])C(=O)NCCC(C)(C)N[Cu]	3.109487266785701e-05
9-0-413687783-0	COCC(C)NC(CO[Cu])C(C)OC(=O)[Au]	2.9517487097438616e-05
9-0-538232246-0	CCN(CCO[Cu])C(=O)C(C)NC(=O)[Au]	5.1778415052054674e-05
9-0-413651038-0	CCC(CNC(=O)C(C)(C)CNC(=O)[Au])N[Cu]	5.527080880221258e-05
9-0-1119504214-0	CN(C)CCN(C)CC(CO[Cu])OC(=O)[Au]	0.00010548164578050732
9-0-413635818-0	CC(C)CC(N[Cu])C(=O)NCC(C)NC(=O)[Au]	5.4590958423956875e-05
9-0-33212329-0	CC(CC#N)NCC(CO[Cu])OC(=O)[Au]	8.513502175930018e-05
9-0-246177349-0	CCCCN(CCN[Cu])CCOC(=O)[Au]	7.209620967898382e-05
9-0-962044605-0	CCCCOCCOCC(COC(=O)[Au])O[Cu]	8.278427075275592e-05
9-0-538225067-0	CCN(CCO[Cu])CCOC(=O)[Au]	9.123318596388105e-05
9-0-485134706-0	C=CC(CNCCC(C)(C)O[Cu])OC(=O)[Au]	5.102153173295998e-05
9-0-1119523446-0	O=C([Au])NCCCOCCNC(=O)CCN[Cu]	8.493673942565868e-05
9-0-962043503-0	CC(N[Cu])C(OC(=O)[Au])C(=O)OC(C)(C)C	4.429308368106612e-05
9-0-1119505587-0	CNC(=O)CCN(CCO[Cu])CCOC(=O)[Au]	8.549286078435063e-05
9-0-413658609-0	CC(C)(CC(=O)NCC=CCO[Cu])NC(=O)[Au]	3.2881005818203076e-05
9-0-13128291-0	C#CCNC(=O)C(N[Cu])C(C)(C)OC(=O)[Au]	4.0693125442474426e-05
