# Supplementary material for: Accelerating amorphous polymer electrolyte screening by learning to reduce errors in molecular dynamics simulated properties
Source: Nat Commun. 2022 Jun 14;13:3415. doi: 10.1038/s41467-022-30994-1 (PMC9197847; doi:10.1038/s41467-022-30994-1)
Supplement: Supplementary file 4 — Supplementary data 1 [file 41467_2022_30994_MOESM4_ESM.zip › supp_files/conductivity/5ns/cv_6.csv]

9-0-413618876-0	CCCOCCNCC(COC(=O)[Au])O[Cu]	7.30509258160712e-05
9-0-428453346-0	O=C([Au])OCCOCCOCCN[Cu]	0.00027757758350662875
9-0-413612531-0	COCCCCN(CCO[Cu])CCOC(=O)[Au]	0.00015080793703687331
9-0-413657760-0	CNCC(CN(C)C(C)C(C)O[Cu])OC(=O)[Au]	8.548527234835903e-05
9-0-33237843-0	CCC(C)(C#N)NC(=O)C(N[Cu])C(C)OC(=O)[Au]	4.3958702534206755e-05
9-0-246299781-0	CCC(CNCC(CSC)OC(=O)[Au])O[Cu]	7.204899682586061e-05
9-0-1119511972-0	COCC(NC(=O)[Au])C(=O)NC(C)CN[Cu]	3.7858647137945345e-05
9-0-428453407-0	O=C([Au])NCCCNCCO[Cu]	0.00013869051725991786
9-0-413598056-0	CCOCCCN(CCO[Cu])CCOC(=O)[Au]	0.00011990377835249138
9-0-246209283-0	CCN(CCCCOC(=O)[Au])CCCO[Cu]	0.00018269861221281182
9-0-976488023-0	O=C([Au])OCCSCCCCCCCO[Cu]	0.0002098591283090502
9-0-33229765-0	C=C(C)C(=O)N(C)CC(COC(=O)[Au])O[Cu]	5.062244646682456e-05
9-0-413671977-0	CCN(OC)C(=O)C(O[Cu])C(C)(C)OC(=O)[Au]	5.4463821259902664e-05
9-0-246173986-0	CCN(CCCCO[Cu])CCOC(=O)[Au]	0.00017939492088208647
9-0-1119525793-0	CCN(CC(N)=O)C(=O)C(CO[Cu])NC(=O)[Au]	6.18249537145028e-05
9-0-482405764-0	CC(C)CC(N[Cu])C(=O)NCCNC(=O)[Au]	6.073885937728181e-05
9-0-413636185-0	CCOCCCN(CCNC(=O)[Au])CCO[Cu]	0.00015569679737029987
9-0-33211833-0	C=CCCN(CCO[Cu])CCOC(=O)[Au]	0.00012361236452720963
9-0-482404819-0	CC(CNCC(C)NC(=O)[Au])N[Cu]	3.09328409504507e-05
9-0-33229372-0	C=C(Cl)CNC(CN[Cu])CNC(=O)[Au]	9.671114937738887e-05
9-0-1119507875-0	CCOC(=O)CN(CCN[Cu])CCNC(=O)[Au]	0.00011260838378091458
9-0-538234369-0	CC(CN[Cu])OCCOC(=O)[Au]	9.34761839779878e-05
9-0-1119511822-0	COC(=O)C(CNCCCOC(=O)[Au])O[Cu]	3.9578728338498866e-05
9-0-246273782-0	CC(C)(CN(CCO[Cu])CC(F)F)NC(=O)[Au]	8.671519390817811e-05
9-0-246228390-0	CCN(CCCCCCOC(=O)[Au])CCO[Cu]	7.108728408860338e-05
9-0-246200452-0	CC(C)(CNCCC(C)(C)OC(=O)[Au])O[Cu]	4.170084465615944e-05
9-0-246179872-0	CN(CCCCCN[Cu])CCOC(=O)[Au]	6.328456788644165e-05
9-0-1119520029-0	COC(=O)C(CC(=O)NCCN[Cu])NC(=O)[Au]	3.254696381785749e-05
9-0-33213577-0	C=CCOCC(CN(C)CCOC(=O)[Au])O[Cu]	0.00011704935091909527
9-0-33213694-0	C=CCN(CCO[Cu])CC(C)OC(=O)[Au]	9.071678727803107e-05
9-0-246216257-0	CCC(CCNC(=O)C(CC)N[Cu])OC(=O)[Au]	2.8087195557697403e-05
9-0-1119506898-0	CNCCC(=O)NCC(CO[Cu])OC(=O)[Au]	7.563841524142813e-05
9-0-413643927-0	CCC(COC(=O)[Au])N(C)CCOCCO[Cu]	0.00024440145664277285
9-0-1119507201-0	COC(CNCC(CO[Cu])OC(=O)[Au])OC	0.00010885726349571569
9-0-413631415-0	CC(C)C(CNC(=O)CN[Cu])NC(=O)[Au]	8.451707283202103e-05
9-0-1119526324-0	COC(=O)C(C)NC(=O)C(CN[Cu])OC(=O)[Au]	0.0001292694696403136
9-0-1119524807-0	O=C([Au])NCC(=O)NCCOCCCN[Cu]	0.0001429606333826211
9-0-538226717-0	O=C([Au])NCCCOCCCN[Cu]	9.93011944182504e-05
9-0-246312801-0	CCC(CC)(CCNCC(C)OC(=O)[Au])O[Cu]	3.858232532355259e-05
9-0-246354162-0	N=C(CO[Cu])NOCCCCCCOC(=O)[Au]	9.36023530131861e-05
9-0-246291427-0	CC(CO[Cu])NCC(OC(=O)[Au])C(C)(C)C	3.078888682686618e-05
9-0-482403014-0	O=C([Au])NC(CCCCO[Cu])C(=O)O	4.7959677192200014e-05
9-0-413610210-0	CC=CC(=O)NC(C)(CO[Cu])COC(=O)[Au]	4.159287177551393e-05
9-0-413651811-0	CCC(NC(=O)[Au])C(=O)NC(C)(C)CCN[Cu]	3.156225962349864e-05
9-0-1119511778-0	CC(C(N)=O)N(C)CC(CNC(=O)[Au])O[Cu]	0.00010542550471782579
9-0-13126692-0	C#CCN(CC(=O)O)CC(COC(=O)[Au])O[Cu]	5.167261875358785e-05
9-0-246360199-0	CCCC(C)(CNC(=O)CCO[Cu])OC(=O)[Au]	7.855264677321553e-05
9-0-33232743-0	CC(C)CC(C#N)NCC(COC(=O)[Au])O[Cu]	3.2917942963392554e-05
9-0-413617754-0	CC(CN[Cu])C(=O)NCCCCCOC(=O)[Au]	6.813370918550411e-05
9-0-413595601-0	COCCCN(CCO[Cu])CCOC(=O)[Au]	0.00013321570740215186
9-0-246411693-0	CC(C)(CNCCCC(C)(C)OC(=O)[Au])O[Cu]	3.785533634042351e-05
9-0-413616236-0	O=C([Au])NCC(=O)NCCCCCCN[Cu]	7.956300324826183e-05
9-0-413592517-0	CC(CNCC(F)(F)COC(=O)[Au])O[Cu]	5.79586063288953e-05
9-0-246362359-0	CCC(C)(O[Cu])C(=O)OCCCOC(=O)[Au]	5.510440845110297e-05
9-0-33223156-0	C=CC(CO[Cu])NC(C)C(C)OC(=O)[Au]	4.551209086570189e-05
9-0-246412455-0	CCCCCC(CNCC(C)OC(=O)[Au])O[Cu]	5.7320105780112405e-05
9-0-246195936-0	CCC(CNCCC(C)O[Cu])OC(=O)[Au]	7.408093402675616e-05
9-0-246265795-0	CCC(C)N(CCCOC(=O)[Au])CCO[Cu]	6.22630657189653e-05
9-0-1119513215-0	CCOCC(=O)NC(CO[Cu])C(C)OC(=O)[Au]	6.488959741006346e-05
9-0-428453552-0	O=C([Au])OCCNCCCO[Cu]	0.00014548302838570534
9-0-413666880-0	CC(C)(CCOC(=O)CO[Cu])OC(=O)[Au]	4.121101726047836e-05
9-0-413603013-0	CC(CCOC(=O)CO[Cu])OC(=O)[Au]	3.980713956736003e-05
9-0-246264132-0	CC(CCCCO[Cu])NCC(C)OC(=O)[Au]	6.165555588643383e-05
9-0-246211070-0	CCC(CNC(C)CCO[Cu])OC(=O)[Au]	8.259942044269622e-05
9-0-370724646-0	C=CCC(CNC(=O)[Au])O[Cu]	5.314498601160839e-05
9-0-413667338-0	CCCN(CCC)C(=O)C(CO[Cu])NC(=O)[Au]	2.1201072701554818e-05
9-0-413605157-0	CSCCCNC(CO[Cu])COC(=O)[Au]	6.64092701413442e-05
9-0-246196685-0	CC(C)(CNCCCCCO[Cu])OC(=O)[Au]	5.1842493543089504e-05
9-0-413651589-0	CCN(CCCO[Cu])CCOCCNC(=O)[Au]	0.00023837868362660552
9-0-33232831-0	C=CC(C)(CNCCOCCO[Cu])OC(=O)[Au]	0.0001041313062978622
9-0-1119512677-0	CN(CCO[Cu])C(=O)COCCOC(=O)[Au]	8.465666234726747e-05
9-0-246228464-0	CN(CCCCCO[Cu])CCCCNC(=O)[Au]	8.090991310648994e-05
9-0-428455258-0	CN(CCOC(=O)[Au])C(=O)CCN[Cu]	5.45295483814316e-05
9-0-413610253-0	CC(C)CC(=O)NC(C)(CO[Cu])COC(=O)[Au]	9.297738764161735e-05
9-0-428455191-0	CC(CO[Cu])NCCOC(=O)[Au]	0.00013216875027779974
9-0-413592446-0	CN(CCCOC(=O)[Au])CCO[Cu]	0.0001674771482646034
9-0-538231471-0	O=C([Au])OCCCOCCN[Cu]	0.0001370824931207638
9-0-962051435-0	O=C([Au])OCCC(CN[Cu])C(F)(F)F	1.7703642093826052e-05
9-0-413610849-0	CC(CC(=O)NC(C)CCO[Cu])NC(=O)[Au]	4.1969751299864366e-05
