# Supplementary material for: Accelerating amorphous polymer electrolyte screening by learning to reduce errors in molecular dynamics simulated properties
Source: Nat Commun. 2022 Jun 14;13:3415. doi: 10.1038/s41467-022-30994-1 (PMC9197847; doi:10.1038/s41467-022-30994-1)
Supplement: Supplementary file 4 — Supplementary data 1 [file 41467_2022_30994_MOESM4_ESM.zip › supp_files/conductivity/5ns/cv_2.csv]

9-0-413609835-0	CN(CCOCCOC(=O)[Au])C(C)(C)CO[Cu]	9.586582348476136e-05
9-0-246307922-0	CC(C)C(CNC(=O)[Au])CN(C)CCN[Cu]	5.459471823517085e-05
9-0-246352407-0	CC(C)C(CCN(C)CCO[Cu])OC(=O)[Au]	4.42065723322788e-05
9-0-413618346-0	CC(NCCCOCCO[Cu])C(C)OC(=O)[Au]	9.866703341000235e-05
9-0-33233578-0	C=CC(CNCCCOCCOC(=O)[Au])O[Cu]	0.00024000800461137795
9-0-33226026-0	C#CCC(CO[Cu])NC(=O)C(C)(C=C)OC(=O)[Au]	0.00010976526941193219
9-0-33764521-0	O=CC(O[Cu])C(C=O)OC(=O)[Au]	3.819664489174307e-05
9-0-413619908-0	CCOCCN(CCCOC(=O)[Au])CCO[Cu]	0.00019463236972271265
9-0-413611226-0	CSCCN(CCO[Cu])CCOC(=O)[Au]	0.00015897641813343135
9-0-413598714-0	CC(CN(C)CCOCCO[Cu])OC(=O)[Au]	0.0001909127687869076
9-0-413657024-0	CN(CC(F)F)C(=O)CC(CN[Cu])OC(=O)[Au]	6.698987222718182e-05
9-0-413635137-0	COCCN(CC(C)OC(=O)[Au])C(C)CO[Cu]	8.21031809671737e-05
9-0-413612572-0	CCC(CCNC(=O)CCNC(=O)[Au])O[Cu]	8.444427770651456e-05
9-0-413658704-0	CC(NC(=O)[Au])C(=O)NC(CO[Cu])CC(F)F	4.78119445880448e-05
9-0-413674434-0	CN(C(=O)C(CCNC(=O)[Au])N[Cu])C(C)(C)C	4.4348470933849015e-05
9-0-413595636-0	CC(C)(C)OC(=O)C(CNC(=O)[Au])N[Cu]	3.521062281576531e-05
9-0-1030688140-0	C=C(C)C(CCC(OC(=O)[Au])C(=C)C)O[Cu]	2.9091361086739962e-05
9-0-485148840-0	CCCCCC(CC(CCC)O[Cu])OC(=O)[Au]	3.9226457683140356e-05
9-0-413647667-0	CCN(CCCOC(=O)[Au])C(=O)CO[Cu]	5.96094802310138e-05
9-0-413701570-0	CC(OC(=O)[Au])C(CN(C)C(C)C(=O)O)O[Cu]	3.194819914962402e-05
9-0-246415003-0	CCCC(CCC)NCC(CN[Cu])OC(=O)[Au]	6.66872990625792e-05
9-0-413652038-0	CC(CCOC(=O)[Au])N(C)CCOCCO[Cu]	0.00015052287576321772
9-0-428453553-0	O=C([Au])OCCN(CCO[Cu])CS(=O)(=O)O	4.8611331634974215e-05
9-0-413596089-0	CC(C)CC(CO[Cu])NC(=O)C(C)NC(=O)[Au]	3.790253178078399e-05
9-0-246295679-0	CC(CCNC(C)C(C)OC(=O)[Au])CCO[Cu]	2.2306176198698582e-05
9-0-413610288-0	CC(C)(C)C(CC(=O)NCCOC(=O)[Au])N[Cu]	3.655406931903999e-05
9-0-246283370-0	CC(C)CN(CCO[Cu])CC(C)OC(=O)[Au]	2.7329817884116446e-05
9-0-413592276-0	CCN(CCCOC(=O)[Au])CCO[Cu]	0.00011434030763468996
9-0-246318597-0	CC(CCCCOC(=O)[Au])NCC=CCO[Cu]	9.464719999517272e-05
9-0-413699582-0	CC(NC(=O)C(CNC(=O)[Au])O[Cu])C(F)F	4.218823044131264e-05
9-0-413693959-0	CCCN(C)C(=O)C(N[Cu])C(C)(C)OC(=O)[Au]	3.3818490683128285e-05
9-0-976309537-0	O=C([Au])OCCCCCCSCCCO[Cu]	0.0001188049701063579
9-0-538225777-0	O=C([Au])OCCSCCN[Cu]	0.00013191028957246676
9-0-1119507043-0	O=C([Au])NCCOCC(=O)NCCCO[Cu]	0.00011203614618977548
9-0-1119506920-0	COC(CN(CCO[Cu])CCOC(=O)[Au])OC	0.00014833167509530133
9-0-33229677-0	C=C(COC(=O)[Au])C(=O)NC(CO[Cu])C(C)C	4.624792932432313e-05
9-0-246294808-0	CCC(NC(C)C(C)OC(=O)[Au])C(C)(C)O[Cu]	1.9555326095438614e-05
9-0-1119521407-0	CCC(CNC(CO[Cu])C(N)=O)OC(=O)[Au]	6.407371786539913e-05
9-0-1132279298-0	CCCN(CCC)CC(CO[Cu])OC(=O)[Au]	2.159482988693825e-05
9-0-1132277810-0	O=C([Au])OCCCCCCN[Cu]	9.463668724114303e-05
9-0-413595315-0	CN(CCCCN[Cu])CCOC(=O)[Au]	0.0001117052918180121
9-0-246314448-0	CCC(CNC(COC(=O)[Au])CC(F)F)O[Cu]	4.531830540975559e-05
9-0-13127647-0	C=CCNC(=O)CC(CNC(=O)[Au])O[Cu]	4.415683528570722e-05
9-0-485135116-0	C=CC(CNC(C)C(C)(C)O[Cu])OC(=O)[Au]	4.625347784087367e-05
9-0-246305725-0	CC(C)CCC(CO[Cu])NCC(C)OC(=O)[Au]	8.058361431078407e-05
9-0-413630449-0	CC(CNC(=O)CC(C)NC(=O)[Au])N[Cu]	5.323749020106793e-05
9-0-413671017-0	CC(CCO[Cu])NC(=O)CCOC(=O)[Au]	9.013110865494455e-05
9-0-413651261-0	CC(C)CC(NC(=O)[Au])C(=O)N(C)CCN[Cu]	3.827781470798788e-05
9-0-413640875-0	CC(N[Cu])C(C)C(=O)N(C)CCCNC(=O)[Au]	6.364057931788784e-05
9-0-413617113-0	CC(CCCNC(=O)C(C)NC(=O)[Au])CO[Cu]	5.573704383161798e-05
9-0-962049650-0	CCC(CC)C(COC(=O)[Au])N[Cu]	7.934801691159787e-05
9-0-246234102-0	CC(CN(C)CCCCCCOC(=O)[Au])N[Cu]	0.00010376562891393798
9-0-413639824-0	CC(CC(=O)NC(C)CCN[Cu])NC(=O)[Au]	6.31786375720512e-05
9-0-33217321-0	C=C(CO[Cu])C(=O)N(C)C(C)COC(=O)[Au]	6.570418376837628e-05
9-0-1119523983-0	O=C(CCOC(=O)[Au])NCCCOCCO[Cu]	0.00010059329507842726
9-0-413608679-0	CN(CCO[Cu])CC(C)(C)NC(=O)[Au]	7.989317684962525e-05
9-0-1119504357-0	COCCN(CCO[Cu])CCOC(=O)[Au]	0.0002281691319421508
9-0-246174944-0	CN(CCCCCOC(=O)[Au])CCN[Cu]	0.00011066782189131658
9-0-1119513625-0	CNCC(=O)NCC(C)(CO[Cu])COC(=O)[Au]	7.864224361214436e-05
9-0-413599046-0	CC(C)(CNCCOCCO[Cu])OC(=O)[Au]	0.00011531116937688954
9-0-246209194-0	CCSCCN(CCO[Cu])CCOC(=O)[Au]	0.00020290696627738207
9-0-413595319-0	CN(CCCCOC(=O)[Au])CCO[Cu]	0.00014342967489182543
9-0-13129330-0	C#CCNC(=O)CNC(CO[Cu])COC(=O)[Au]	5.920459212965405e-05
9-0-478223983-0	O=C([Au])OCCNCCOCCO[Cu]	0.0002050649485976397
9-0-1119504160-0	CN(CCO[Cu])CCOCCOC(=O)[Au]	0.0001954055679954817
9-0-246294817-0	CCC(NCC(C)OC(=O)[Au])C(C)(C)O[Cu]	3.283491170268872e-05
9-0-413609524-0	COCCN(CCO[Cu])CCC(C)OC(=O)[Au]	0.00010075689010556977
9-0-413618131-0	CCN(CCOC(=O)[Au])C(=O)C(C)(C)O[Cu]	2.4987527270974478e-05
9-0-13130139-0	C=C(COC(=O)[Au])C(=O)NCCOCCO[Cu]	0.00016981771881254714
9-0-1119507050-0	O=C([Au])NCCCCNC(=O)COCCN[Cu]	0.0001021342988029819
9-0-1119520611-0	O=C([Au])NCCCCNC(=O)COCCO[Cu]	0.0001724016773349693
9-0-428454787-0	O=C([Au])NCCCNCCNCCCN[Cu]	0.00012340909516399953
9-0-33225809-0	C=C(Cl)CN(CCN[Cu])CCOC(=O)[Au]	9.949570458012623e-05
9-0-33223168-0	C=CC(CO[Cu])NCC(C)(C)OC(=O)[Au]	5.318824170825013e-05
9-0-413643420-0	CC(C)(OC(=O)[Au])C(=O)OCCOCCO[Cu]	0.00011947011568493916
9-0-246339240-0	CC(CCOC(=O)[Au])NC(CO[Cu])C(C)C	3.476504861874763e-05
9-0-413651026-0	CCC(CNC(=O)CC(C)(C)N[Cu])NC(=O)[Au]	4.630171211888359e-05
9-0-538231598-0	O=C([Au])NCCNCCCCCNCCN[Cu]	0.00014249096566599988
9-0-428453394-0	CC(OC(=O)[Au])C(O[Cu])C(=O)O	4.445063640521345e-05
