# Supplementary material for: Accelerating amorphous polymer electrolyte screening by learning to reduce errors in molecular dynamics simulated properties
Source: Nat Commun. 2022 Jun 14;13:3415. doi: 10.1038/s41467-022-30994-1 (PMC9197847; doi:10.1038/s41467-022-30994-1)
Supplement: Supplementary file 4 — Supplementary data 1 [file 41467_2022_30994_MOESM4_ESM.zip › supp_files/conductivity/5ns/cv_3.csv]

9-0-1119509476-0	COCCOCC(CNCCOC(=O)[Au])O[Cu]	0.00015563722517189412
9-0-413644559-0	CCC(CNC(CO[Cu])COC(=O)[Au])OC	6.832519757671972e-05
9-0-1119512021-0	CCN(CCOCCO[Cu])C(=O)COC(=O)[Au]	0.00012970102951367563
9-0-246201572-0	CC(CCNC(C)C(C)OC(=O)[Au])O[Cu]	4.5006513750462097e-05
9-0-1132280996-0	CCCC(CCOC(=O)[Au])O[Cu]	4.914560342733841e-05
9-0-246229002-0	CC(CN(C)CCC(N[Cu])C(C)C)OC(=O)[Au]	5.679164989656693e-05
9-0-246307859-0	CC(C)C(CNC(=O)[Au])CN(C)C(C)CN[Cu]	4.255814296630477e-05
9-0-1119504362-0	CCOCCNCC(COC(=O)[Au])O[Cu]	0.0001555221940053946
9-0-246360468-0	CCCC(CCNC(=O)CCO[Cu])OC(=O)[Au]	4.368844462309428e-05
9-0-413639380-0	CCCC(C)(CO[Cu])NC(=O)COC(=O)[Au]	4.916365352879498e-05
9-0-976488019-0	CC(C)C(CCSCCO[Cu])OC(=O)[Au]	5.588464087366789e-05
9-0-413636300-0	CCC(CC)(CNC(=O)CCNC(=O)[Au])N[Cu]	5.1307287498166064e-05
9-0-1119509643-0	CS(=O)CCNC(=O)C(CN[Cu])OC(=O)[Au]	0.00010606820365033813
9-0-941887045-0	CCCC(O[Cu])C(CCC)OC(=O)[Au]	2.3466785028754884e-05
9-0-413679062-0	CC(CN(C)CCNC(=O)[Au])N[Cu]	7.693787567161696e-05
9-0-538225833-0	O=C([Au])OCCOCCOCCOCCO[Cu]	0.0004865245409224593
9-0-482405242-0	CC(C)(C)N(CO[Cu])COC(=O)[Au]	6.010137001727085e-05
9-0-428453075-0	O=C([Au])OCCS(=O)CCO[Cu]	0.00011525695341092066
9-0-246230491-0	CC(C)C(CNCC(C)(C)O[Cu])OC(=O)[Au]	5.3722351142913274e-05
9-0-413676422-0	CC(C)C(OC(=O)[Au])C(=O)NCC(CF)O[Cu]	3.9465120893385874e-05
9-0-370723996-0	C=CC(COC(=O)[Au])O[Cu]	5.0843035354862756e-05
9-0-413618350-0	CCC(CNCCCOCCOC(=O)[Au])O[Cu]	0.00010008429786040275
9-0-413648106-0	CC(CN(C)CCOCCNC(=O)[Au])N[Cu]	0.0001498886955516708
9-0-1119510444-0	CC(CN[Cu])NC(=O)CCNC(=O)[Au]	4.966676949037084e-05
9-0-478224260-0	CC(CN(N)CC(C)OC(=O)[Au])O[Cu]	0.00010272250455449444
9-0-538227953-0	O=C([Au])OCCCNCCCO[Cu]	0.00022667393960329265
9-0-413671304-0	CCCC(O[Cu])C(=O)NCC(C)NC(=O)[Au]	2.9702264300534134e-05
9-0-246316015-0	CN(CCO[Cu])C(COC(=O)[Au])CC(C)(C)C	3.2719918087024417e-05
9-0-485054193-0	C=C(Cl)CN(CCO[Cu])CCOC(=O)[Au]	0.00010372185786541953
9-0-1132289432-0	CC(C)C(NC(=O)[Au])C(O[Cu])C(F)(F)F	1.647526049222033e-05
9-0-1119525508-0	CSCCNC(=O)C(COC(=O)[Au])N[Cu]	3.158388849136882e-05
9-0-413606700-0	CC(C)C(COC(=O)[Au])NCCOCCO[Cu]	0.00015247694132400553
9-0-428455053-0	O=C(CCCO[Cu])NCCOC(=O)[Au]	9.400930587463516e-05
9-0-482405275-0	O=C([Au])NC(CN[Cu])C(F)(F)F	4.4739305002117536e-05
9-0-1119507982-0	COCCN(C)CC(CO[Cu])OC(=O)[Au]	0.00010901935886445349
9-0-538231864-0	CC(NC(=O)[Au])C(=O)NC(C)(C)CO[Cu]	6.309466282943293e-05
9-0-413595874-0	CCN(CCOCCO[Cu])CCOC(=O)[Au]	0.00016641882828645778
9-0-413621529-0	CC(CCN(C)CCOCCN[Cu])OC(=O)[Au]	0.0001693967632474572
9-0-413685093-0	CCC(CN(C)CC(COC)OC(=O)[Au])N[Cu]	7.260310040281838e-05
9-0-413616844-0	CCC(CO[Cu])(COC(=O)[Au])NC(C)COC	3.807945018430873e-05
9-0-413661319-0	COCCCN(CCNC(=O)[Au])CCO[Cu]	0.00014766682934598308
9-0-1119506608-0	COCCNC(CO[Cu])COC(=O)[Au]	9.668404146035166e-05
9-0-413678226-0	CCNC(=S)NC(COC(=O)[Au])C(C)O[Cu]	3.641839643287448e-05
9-0-33223117-0	C=CC(COC(=O)[Au])NC(=O)C(C)CN[Cu]	4.262938568833512e-05
9-0-413652133-0	CC(CCOC(=O)[Au])N(C)C(=O)CO[Cu]	4.9823105757352874e-05
9-0-1119505210-0	COCC(CN(C)CCO[Cu])OC(=O)[Au]	0.00015429876753957357
9-0-413703328-0	CC(CCNC(=O)C(C)OC(=O)[Au])CCO[Cu]	5.7778017345906024e-05
9-0-1119525671-0	CCC(OC)C(=O)NCC(CO[Cu])OC(=O)[Au]	7.848052801440028e-05
9-0-413696715-0	CC(CCNC(=O)CCO[Cu])OC(=O)[Au]	8.330832417069945e-05
9-0-941867643-0	O=C([Au])OCCCCCCCCO[Cu]	0.00013956429344386364
9-0-413595862-0	CCC(COC(=O)[Au])NCCOCCO[Cu]	0.0001038816462981008
9-0-485075446-0	CC(CO[Cu])SCC(CC#N)OC(=O)[Au]	7.376880635075731e-05
9-0-1119521504-0	CC(=O)CNCC(COC(=O)[Au])O[Cu]	9.633064749873179e-05
9-0-1119505325-0	COCCOCCNCC(COC(=O)[Au])O[Cu]	0.000219357264100296
9-0-1119512883-0	COCC(C)(O[Cu])C(=O)N(C)CCOC(=O)[Au]	4.700279140299865e-05
9-0-413639420-0	CCN(CC(C)(C)OC(=O)[Au])C(=O)CO[Cu]	2.4375714014240277e-05
9-0-1132278029-0	O=C([Au])OCCCSCCO[Cu]	0.00012966950957806167
9-0-413617150-0	CC(C)C(CCO[Cu])NCCOC(=O)[Au]	5.263470630317775e-05
9-0-13128071-0	CC(CNC(=O)NCC#CCO[Cu])OC(=O)[Au]	3.5137668084563067e-05
9-0-1119504935-0	CCNC(=O)CNCC(COC(=O)[Au])O[Cu]	6.784281146843286e-05
9-0-246427326-0	CCN(CC)CC(O[Cu])C(C)(C)OC(=O)[Au]	2.9523159490817283e-05
9-0-413644455-0	CC(C)C(CNC(=O)CNC(=O)[Au])CO[Cu]	5.8542472083688516e-05
9-0-1132279255-0	CCSCC(CO[Cu])OC(=O)[Au]	5.1930616203754566e-05
9-0-33235727-0	C=CCN(C)CC(OC(=O)[Au])C(C)O[Cu]	5.389334874284346e-05
9-0-413700372-0	COCCC(CN(C)CCCOC(=O)[Au])N[Cu]	0.00012968181137241945
9-0-413687241-0	CC(C)(C)NCC(CNCCOC(=O)[Au])O[Cu]	6.347412874141492e-05
9-0-246408918-0	CCCCC(C)N(CCN[Cu])CCNC(=O)[Au]	8.664406130085639e-05
9-0-33764539-0	C#CCN(CCO[Cu])CCOC(=O)[Au]	8.058423203579826e-05
9-0-413666244-0	CN(CCNC(=O)[Au])CC(CC(F)F)N[Cu]	7.959935068650534e-05
9-0-413609437-0	CCOCCN(C)CC(CO[Cu])OC(=O)[Au]	9.483898209753481e-05
9-0-13127811-0	C=CC(OC(=O)[Au])C(=O)NCCOCCO[Cu]	0.00014195891762815854
9-0-13129550-0	C=CC(O[Cu])C(=O)NC(C#N)COC(=O)[Au]	4.4606989243181416e-05
9-0-33233001-0	C=CCCC(CNCCOC(=O)[Au])O[Cu]	6.962537084799493e-05
9-0-13127883-0	C#CCOCCN(CCO[Cu])CCOC(=O)[Au]	0.00021641328068014735
9-0-13128598-0	CC(C#N)N(C)C(=O)C(CN[Cu])NC(=O)[Au]	2.8856803549567437e-05
9-0-1119512810-0	CC(OC(=O)[Au])C(=O)NCC(=O)NCCO[Cu]	5.35835201253742e-05
9-0-413670095-0	CC(CCCN[Cu])NC(=O)C(C)NC(=O)[Au]	7.986937191641928e-05
9-0-246233859-0	CC(NCCCCOC(=O)[Au])C(C)O[Cu]	8.78888255403634e-05
9-0-538226286-0	O=C([Au])OCCOCCOCCCN[Cu]	0.0001687410967243833
