# Supplementary material for: Accelerating amorphous polymer electrolyte screening by learning to reduce errors in molecular dynamics simulated properties
Source: Nat Commun. 2022 Jun 14;13:3415. doi: 10.1038/s41467-022-30994-1 (PMC9197847; doi:10.1038/s41467-022-30994-1)
Supplement: Supplementary file 4 — Supplementary data 1 [file 41467_2022_30994_MOESM4_ESM.zip › supp_files/conductivity/5ns/cv_1.csv]

9-0-485118671-0	C=C(C)CN(CC)CC(CO[Cu])OC(=O)[Au]	6.268161389939428e-05
9-0-413592217-0	CC(CO[Cu])(COC(=O)[Au])NC(=O)C(F)F	6.723468951397223e-05
9-0-538225958-0	O=C([Au])NCCCNCCCNCCCN[Cu]	0.00011044149759721042
9-0-413614629-0	CCCC(CC(=O)NCCOC(=O)[Au])O[Cu]	7.61165703890242e-05
9-0-962050828-0	CC(C)(C)OC(=O)C(CCN[Cu])NC(=O)[Au]	7.044733739125241e-05
9-0-246282792-0	CCC(C)N(CCN[Cu])CCOC(=O)[Au]	5.3949908528636324e-05
9-0-428453273-0	O=C([Au])NCCOCCN[Cu]	8.88254811636481e-05
9-0-33232797-0	C=CCOCC(CNCCCOC(=O)[Au])O[Cu]	0.00013201493853367787
9-0-482404153-0	CC(COCCOC(=O)[Au])OCCO[Cu]	0.00019127172422431357
9-0-413641963-0	CCCCC(=O)NCC(CNC(=O)[Au])O[Cu]	4.63845539173835e-05
9-0-13126466-0	N#CCN(CCO[Cu])CCOC(=O)[Au]	7.920918979190133e-05
9-0-413665992-0	CC(C)CC(CNC(=O)CCO[Cu])OC(=O)[Au]	5.703090753699791e-05
9-0-413681800-0	CCC(C)NC(=O)C(CCN[Cu])NC(=O)[Au]	3.903545528709323e-05
9-0-485135024-0	C=CC(CNC(CCOC(=O)[Au])C(C)C)O[Cu]	5.643550964678252e-05
9-0-413595038-0	CC(C)(CNCCCO[Cu])OC(=O)[Au]	6.308378308864133e-05
9-0-1132300083-0	CCC(CC(C)CO[Cu])NC(=O)[Au]	3.0086599493888382e-05
9-0-1119524001-0	CCNCCNC(=O)CC(CNC(=O)[Au])O[Cu]	8.617298521805365e-05
9-0-246181192-0	CCN(CCCCCOC(=O)[Au])CCO[Cu]	7.712555100847805e-05
9-0-413643629-0	CN(CCOCCOC(=O)[Au])CC(C)(C)N[Cu]	0.00011688235090192457
9-0-246364002-0	CC(C)=CCCNC(CN[Cu])CNC(=O)[Au]	5.603961690168235e-05
9-0-246239644-0	CN(CCCCNC(=O)[Au])CCCO[Cu]	0.0001036076272881177
9-0-370723983-0	C=C(C)C(=O)OCC(COC(=O)[Au])O[Cu]	4.83905620513653e-05
9-0-33234077-0	C=CCN(CCOC)CC(COC(=O)[Au])O[Cu]	0.00017537806939054614
9-0-33218774-0	C=C(CO[Cu])C(=O)N(CC)CCOC(=O)[Au]	8.824396462378256e-05
9-0-428453340-0	O=C([Au])OCCOCCO[Cu]	0.00026221456179048477
9-0-1119516370-0	CC(CNCCN(C)CCO[Cu])OC(=O)[Au]	0.00014885454233662236
9-0-1132277999-0	O=C([Au])OCCSCCCSCCO[Cu]	0.00010943813819275022
9-0-13127184-0	CC(C#N)OCCNC(CO[Cu])COC(=O)[Au]	7.638899337112943e-05
9-0-413659730-0	CC(CCO[Cu])NCCCOCCOC(=O)[Au]	0.00012052849529024837
9-0-1119509343-0	CC(N[Cu])C(=O)NCCCOCCOC(=O)[Au]	6.236116295483677e-05
9-0-246299785-0	CSCC(CNCCC(C)OC(=O)[Au])O[Cu]	9.044723878768023e-05
9-0-246210788-0	CC(CCOC(=O)[Au])NCC(C)(C)CO[Cu]	4.908734183370009e-05
9-0-1119524547-0	CCNCC(=O)NCC(CN[Cu])OC(=O)[Au]	6.18095886305145e-05
9-0-485089370-0	CC(CO[Cu])(COC(=O)[Au])CSCCC#N	0.00010033317313092244
9-0-246265729-0	CC(CCOC(=O)[Au])NC(C)CC(C)O[Cu]	6.466506590280366e-05
9-0-976279323-0	O=C([Au])OCCCSCCCCCO[Cu]	0.00011348644399182307
9-0-413609244-0	CC(C)(C)NC(=O)C(COC(=O)[Au])N[Cu]	4.363103848004929e-05
9-0-1119518906-0	COCC=CC(=O)NCC(CO[Cu])OC(=O)[Au]	7.783598867821693e-05
9-0-33237716-0	C=C(CO[Cu])C(=O)N(C)CCCOC(=O)[Au]	8.782232666833908e-05
9-0-413594746-0	CCC(C)C(NC(=O)[Au])C(=O)NCCCO[Cu]	2.5125747931953646e-05
9-0-413633018-0	CCOCCN(CCO[Cu])CC(C)OC(=O)[Au]	0.0001403077492809919
9-0-413611681-0	CC(OC(=O)[Au])C(=O)OCC(C)(C)CO[Cu]	1.739162001753964e-05
9-0-413667703-0	CCN(CCNC(=O)[Au])CC(CSC)O[Cu]	7.241097483035242e-05
9-0-1119509817-0	CN(CCO[Cu])CCOCCNC(=O)[Au]	0.00022477919656139068
9-0-246207015-0	CC(CCN(C)CCC(C)OC(=O)[Au])O[Cu]	5.660507330493602e-05
9-0-33210662-0	N#CCCN(CCC#N)CC(CO[Cu])OC(=O)[Au]	0.0001448124102345825
9-0-246166891-0	CC(C)(COC(=O)[Au])NCC(C)(C)O[Cu]	3.145909172951572e-05
9-0-246177350-0	CCCCN(CCCNC(=O)[Au])CCO[Cu]	6.358244013382996e-05
9-0-413651380-0	CCN(CCNCC(C)OC(=O)[Au])CCO[Cu]	0.0001228289995862829
9-0-413670082-0	CC(NCCOCCCO[Cu])C(C)OC(=O)[Au]	0.00017522282853890626
9-0-478224760-0	CC(C)OC(=O)C(OC(=O)[Au])C(O[Cu])C(=O)O	2.101471646258808e-05
9-0-13127343-0	C=CCOCC(=O)NC(CO[Cu])COC(=O)[Au]	7.490720856018955e-05
9-0-246319938-0	CN(CC(C)(C)NC(=O)[Au])CC(C)(C)O[Cu]	3.9964395731076765e-05
9-0-413697743-0	O=C([Au])OCCN(CCF)CCOCCO[Cu]	0.0002919350812713233
9-0-413596774-0	CCCN(CCOCCO[Cu])CCOC(=O)[Au]	0.00017588431175548383
9-0-246339176-0	CCC(C)C(CNC(C)CCOC(=O)[Au])O[Cu]	4.5334119393379694e-05
9-0-1119521492-0	NOCCNCC(COC(=O)[Au])O[Cu]	0.00016737187621924588
9-0-33233077-0	C=CC(CNCCOCCOC(=O)[Au])O[Cu]	0.0001717513141198399
9-0-413642900-0	CC(CN[Cu])N(C)C(=O)CCNC(=O)[Au]	3.739073669049428e-05
9-0-962043603-0	O=C([Au])OCCCOCCCOCCCO[Cu]	0.00017671036312640515
9-0-246175870-0	CC(C)CC(CO[Cu])NCC(C)(C)OC(=O)[Au]	3.3874250638378346e-05
9-0-478223165-0	CC(OC(=O)[Au])C(=O)OCCOCCO[Cu]	9.969436137115088e-05
9-0-485118230-0	C=CCCC(CN(CC)CCN[Cu])OC(=O)[Au]	8.153523292614168e-05
9-0-413610767-0	CC(CCOC(=O)[Au])NCCOCCO[Cu]	0.00025954273867242686
9-0-1119508860-0	NC(=O)CN(CCCO[Cu])CCOC(=O)[Au]	0.00015964028669670068
9-0-428453326-0	O=C([Au])NCCOCCOCCN[Cu]	0.00025419991143208615
9-0-413656623-0	CCC(CN(C)CCOCCN[Cu])OC(=O)[Au]	0.00025382431772619864
9-0-413596104-0	CCCC(NC(=O)[Au])C(=O)NCCN[Cu]	7.84074201860007e-05
9-0-413666342-0	CCC(CNCCN(C)CCOC(=O)[Au])O[Cu]	0.0001218743193239658
9-0-413699183-0	CC(NC(=O)[Au])C(=O)N(C)CC(C)(C)CO[Cu]	4.266402581800214e-05
9-0-538226844-0	CN(CCCN[Cu])CCOC(=O)[Au]	8.990027799366341e-05
9-0-1119506581-0	COCC(C)NC(CO[Cu])COC(=O)[Au]	6.907746905751852e-05
9-0-485132304-0	C=CC(C)(CNCCCCO[Cu])OC(=O)[Au]	9.558356421532982e-05
9-0-1119512703-0	CN(CCOCCOC(=O)[Au])C(=O)CO[Cu]	8.527052703619282e-05
9-0-538230113-0	O=C([Au])NCCCNCCCO[Cu]	0.00016360631905131968
9-0-1119513146-0	CCCOCC(=O)NCC(CN[Cu])OC(=O)[Au]	0.0001095126365417208
9-0-1119513605-0	COC(C)CC(=O)NC(CO[Cu])COC(=O)[Au]	7.333226877748479e-05
9-0-428454780-0	O=C([Au])NCCNCCNCCN[Cu]	0.0002152961037248871
9-0-246265602-0	CCC(C)N(CCOC(=O)[Au])CC(C)O[Cu]	4.534151809081861e-05
