# Supplementary material for: Accelerating amorphous polymer electrolyte screening by learning to reduce errors in molecular dynamics simulated properties
Source: Nat Commun. 2022 Jun 14;13:3415. doi: 10.1038/s41467-022-30994-1 (PMC9197847; doi:10.1038/s41467-022-30994-1)
Supplement: Supplementary file 4 — Supplementary data 1 [file 41467_2022_30994_MOESM4_ESM.zip › supp_files/conductivity/5ns/cv_0.csv]

9-0-413616244-0	CN(CCCN(C)CCOC(=O)[Au])CCO[Cu]	0.00017827816102107538
9-0-538226084-0	CC(COCCOCCOC(=O)[Au])O[Cu]	0.00020509371483390544
9-0-33222100-0	C=CC(COC(=O)[Au])NCC(COC)O[Cu]	0.0001301783890331634
9-0-246210842-0	CC(CCO[Cu])NC(C)C(C)(C)OC(=O)[Au]	2.465121877993986e-05
9-0-413690717-0	CC(C)(CO[Cu])C(=O)NCC=CCOC(=O)[Au]	4.339674367150885e-05
9-0-1119507515-0	CC(C)(NCC(CO[Cu])OC(=O)[Au])C(=O)O	4.462199095252281e-05
9-0-962050944-0	O=C([Au])NCCSCCCSCCN[Cu]	0.00015008015756796058
9-0-13127562-0	CC(CNCC#CCO[Cu])OC(=O)[Au]	7.655827506140518e-05
9-0-1119510779-0	CN(CCCO[Cu])C(=O)COC(=O)[Au]	6.0616822240295196e-05
9-0-413632785-0	O=C([Au])OCCNC(=O)C(CC(F)F)N[Cu]	2.8385849750179147e-05
9-0-482403780-0	O=C([Au])OCCCSCC(N[Cu])C(=O)O	6.327127413072887e-05
9-0-1119520510-0	CNOCCNC(=O)CC(CN[Cu])OC(=O)[Au]	0.00011301304693049014
9-0-246265594-0	CCCC(CC(=O)OCCOC(=O)[Au])O[Cu]	5.5682465626192205e-05
9-0-246289569-0	CCC(CNCCC(C)(C)CO[Cu])OC(=O)[Au]	5.617246764104581e-05
9-0-1119506527-0	CN(C)CCCNC(=O)C(CO[Cu])NC(=O)[Au]	0.00010310949121381326
9-0-478224509-0	O=C([Au])OCCNCNCCO[Cu]	9.674795264592642e-05
9-0-413612580-0	CCCC(CNC(=O)C(C)NC(=O)[Au])O[Cu]	3.5613847811365816e-05
9-0-1119516628-0	CN(CC(COC(=O)[Au])O[Cu])C(C)(C)C(N)=O	5.1498350208201964e-05
9-0-428454180-0	CC(O[Cu])C(NC(=O)[Au])C(N)=O	4.157232459995149e-05
9-0-962044710-0	CC(CSCCOC(=O)[Au])SCCO[Cu]	0.00016978833531017688
9-0-413657251-0	O=C(CC(CN[Cu])OC(=O)[Au])NCCC(F)F	3.752409903736364e-05
9-0-33235610-0	CC(C#N)NC(=O)C(O[Cu])C(C)(C)OC(=O)[Au]	5.442693483561796e-05
9-0-413632580-0	CCN(CCOCCO[Cu])CC(C)OC(=O)[Au]	0.000271124830862147
9-0-428455302-0	O=C([Au])OCCOCCNCCOCCO[Cu]	0.00050656155168054
9-0-246289748-0	CCC(NCC(C)OC(=O)[Au])C(C)O[Cu]	2.258126991949487e-05
9-0-413600877-0	CCC(COC(=O)[Au])NCC(COC)O[Cu]	5.093764371323743e-05
9-0-478225127-0	O=C([Au])NCCS(=O)(=S)OCCN[Cu]	3.284272796714414e-05
9-0-1119524081-0	CNCCCN(C)C(=O)C(CO[Cu])NC(=O)[Au]	5.1454811222452865e-05
9-0-413663335-0	CC(CN(C)C(=O)C(C)NC(=O)[Au])N[Cu]	4.9743339280259176e-05
9-0-33227585-0	CC#CCC(CO[Cu])NC(=O)CCOC(=O)[Au]	6.330228182647151e-05
9-0-246232983-0	CCC(COC(=O)[Au])NCCCCCCO[Cu]	8.652776848695327e-05
9-0-246217733-0	CC(CO[Cu])SCCOCCOC(=O)[Au]	0.00017427007831086435
9-0-413686612-0	CC(CNCCCN(C)CCO[Cu])OC(=O)[Au]	0.00015950036517327796
9-0-33236219-0	CN(CCCCOC(=O)[Au])CC(CC#N)O[Cu]	8.906327149843597e-05
9-0-13126745-0	CN(CC#N)CC(CO[Cu])OC(=O)[Au]	9.825876943320062e-05
9-0-413618455-0	CC(NC(=O)[Au])C(=O)N(CCO[Cu])CC(F)F	5.377878829821663e-05
9-0-413609677-0	COCCN(CCOC(=O)[Au])CC(C)O[Cu]	0.0002099496012769558
9-0-413611903-0	CN(CCCO[Cu])CCOCCOC(=O)[Au]	0.00026372471424836923
9-0-413696169-0	CC(C)(CNCCOCCCNC(=O)[Au])N[Cu]	8.580950324506857e-05
9-0-413597686-0	CN(C)CCCCNCC(COC(=O)[Au])O[Cu]	0.00011858393269498025
9-0-538225808-0	O=C([Au])OCCCOCCCO[Cu]	0.00028479510199289374
9-0-1119508603-0	O=C(COCCOC(=O)[Au])NCCN[Cu]	0.0001289821414257496
9-0-246199125-0	O=C([Au])OCCCSCCOCCO[Cu]	0.0002558813647512238
9-0-413651927-0	CCC(C)C(C)(CNC(=O)CO[Cu])OC(=O)[Au]	3.4513830004164695e-05
9-0-1119505776-0	CN(CCO[Cu])CCN(C)CCOC(=O)[Au]	0.00036816783747785494
9-0-413639396-0	CCCOC(=O)NCC(COC(=O)[Au])O[Cu]	5.6884905111971964e-05
9-0-413677422-0	CCC(COC(=O)[Au])C(=O)NCC(CF)O[Cu]	3.5786785858774816e-05
9-0-538225893-0	O=C([Au])NC(C(=O)O)C(O[Cu])C(F)(F)F	3.349798319645994e-05
9-0-976499451-0	CCC(COC(=O)[Au])SCC(C)CO[Cu]	6.732889977654764e-05
9-0-710485720-0	C=C(C)C(COC(=O)[Au])SCC(C)O[Cu]	5.2505825647863866e-05
9-0-1119506097-0	COCC(CNCCCO[Cu])OC(=O)[Au]	0.00014316140071229583
9-0-246266723-0	CC(C)(O[Cu])C(=O)NCCCCCOC(=O)[Au]	6.240261911481608e-05
9-0-246166163-0	O=C([Au])OCCCCNCCCCO[Cu]	0.00020441174650025686
9-0-413666063-0	CC(CCCNC(=O)CCOC(=O)[Au])CO[Cu]	4.668862294082403e-05
9-0-1132280325-0	CCOC(CC(CO[Cu])COC(=O)[Au])OCC	5.172258718000427e-05
9-0-246411356-0	CCCN(CC(COC(=O)[Au])O[Cu])C(C)CC	1.948783178909271e-05
9-0-538226080-0	O=C([Au])OCCOCCOCCO[Cu]	0.0002991723308875236
9-0-413612005-0	O=C([Au])OCCN(CCF)CCCO[Cu]	0.00015165602043280645
9-0-33225124-0	CC(C)C#CC(=O)NC(C)(CO[Cu])COC(=O)[Au]	4.095980658860385e-05
9-0-413614608-0	COCCCN(C)CC(CO[Cu])OC(=O)[Au]	0.0001565882673671882
9-0-413694212-0	CCC=C(F)C(=O)NCC(CNC(=O)[Au])O[Cu]	4.564329730565509e-05
9-0-787202141-0	N#CN=C(NCCO[Cu])NCCOC(=O)[Au]	2.8076454468977795e-05
9-0-413617562-0	COCC(CCOC(=O)[Au])NCC(C)O[Cu]	4.8806120411626863e-05
9-0-322586560-0	CC(C#N)(CO[Cu])N=NC(C)(C#N)COC(=O)[Au]	4.2870663648333534e-05
9-0-246209274-0	CCN(CCCCCOC(=O)[Au])CCCO[Cu]	0.00014017853496905668
9-0-33225992-0	C#CCC(CO[Cu])NC(=O)CC(C)(C)OC(=O)[Au]	3.7887282788404515e-05
9-0-413604494-0	O=C([Au])OCCNCC(O[Cu])C(F)(F)F	0.00010000230239428456
9-0-246305795-0	CCN(CCN[Cu])CC(C)(C)NC(=O)[Au]	6.602691099347776e-05
9-0-1119509408-0	CC(=CCNC(CO[Cu])COC(=O)[Au])C(=O)O	4.00352126789932e-05
9-0-1132295465-0	CC(C)C(CCOC(=O)[Au])O[Cu]	4.170850442440191e-05
9-0-246197204-0	CC(C)(C)CCNC(CO[Cu])COC(=O)[Au]	1.8132392092477588e-05
9-0-413634970-0	CC(N[Cu])C(=O)NCC(F)(F)CNC(=O)[Au]	4.5733610000401615e-05
9-0-246315977-0	CCCC(CN(C)C(C)CCO[Cu])OC(=O)[Au]	5.271888642086374e-05
9-0-413617752-0	CC(N[Cu])C(=O)NCCCCCOC(=O)[Au]	8.581545802294366e-05
9-0-413630615-0	CC(CCNC(=O)C(C)O[Cu])OC(=O)[Au]	6.246465689529166e-05
9-0-413609493-0	COCCN(CCCCOC(=O)[Au])CCO[Cu]	0.0001685814114053959
9-0-1119511714-0	COCC(COC(=O)[Au])NC(=O)C(C)O[Cu]	4.233361174479974e-05
9-0-413688754-0	CC(CONC(=O)CC(C)(C)NC(=O)[Au])N[Cu]	2.705364139730762e-05
9-0-485095442-0	C=CC(CO[Cu])NCC(OC(=O)[Au])C(C)(C)C	4.255927686009724e-05
