# Supplementary material for: Accelerating amorphous polymer electrolyte screening by learning to reduce errors in molecular dynamics simulated properties
Source: Nat Commun. 2022 Jun 14;13:3415. doi: 10.1038/s41467-022-30994-1 (PMC9197847; doi:10.1038/s41467-022-30994-1)
Supplement: Supplementary file 4 — Supplementary data 1 [file 41467_2022_30994_MOESM4_ESM.zip › supp_files/conductivity/50ns/cv_8.csv]

9-0-246284635-0	CCC(C)C(COC(=O)[Au])NCC(C)(C)O[Cu]	8.550208225807886e-06
9-0-413605275-0	CC(C)C(C)(CN[Cu])NCCOC(=O)[Au]	1.0799580838803219e-05
9-0-485095442-0	C=CC(CO[Cu])NCC(OC(=O)[Au])C(C)(C)C	1.1729452357904746e-05
9-0-33237843-0	CCC(C)(C#N)NC(=O)C(N[Cu])C(C)OC(=O)[Au]	1.4193868041186856e-05
9-0-482409504-0	O=C([Au])OCC(O)=C(O)C(O)=C(O)CO[Cu]	1.8460147247829025e-05
9-0-413666160-0	CCC(CNC(=O)CCOC(=O)[Au])O[Cu]	1.903908485839152e-05
9-0-413667665-0	CSCC(CN(C)CCCN[Cu])OC(=O)[Au]	2.185705725397142e-05
9-0-33223170-0	C=CC(CO[Cu])NCC(C)OC(=O)[Au]	3.381835889435393e-05
9-0-33233101-0	C=CC(CNCCCCO[Cu])OC(=O)[Au]	4.107955295655884e-05
9-0-1119504357-0	COCCN(CCO[Cu])CCOC(=O)[Au]	9.094432718560015e-05
