# Supplementary material for: Accelerating amorphous polymer electrolyte screening by learning to reduce errors in molecular dynamics simulated properties
Source: Nat Commun. 2022 Jun 14;13:3415. doi: 10.1038/s41467-022-30994-1 (PMC9197847; doi:10.1038/s41467-022-30994-1)
Supplement: Supplementary file 4 — Supplementary data 1 [file 41467_2022_30994_MOESM4_ESM.zip › supp_files/conductivity/50ns/cv_9.csv]

9-0-33221458-0	C=CC(OC(=O)[Au])C(=O)N(C)C(C)CCO[Cu]	6.013992324845567e-06
9-0-1119518672-0	CC=C(NC=N)NCC(CO[Cu])OC(=O)[Au]	1.0346909139628818e-05
9-0-538232246-0	CCN(CCO[Cu])C(=O)C(C)NC(=O)[Au]	1.1749506755036737e-05
9-0-679143268-0	CCC(O[Cu])C(C)C(CC)OC(=O)[Au]	1.4853974722468681e-05
9-0-33229677-0	C=C(COC(=O)[Au])C(=O)NC(CO[Cu])C(C)C	1.5835691492580057e-05
9-0-413624011-0	CC(CN(C)CCCNC(=O)[Au])N[Cu]	1.924658770039444e-05
9-0-246233859-0	CC(NCCCCOC(=O)[Au])C(C)O[Cu]	2.4460108209185237e-05
9-0-1119525052-0	CNCC(C)NC(=O)CC(CNC(=O)[Au])O[Cu]	2.9777583639535853e-05
9-0-976309537-0	O=C([Au])OCCCCCCSCCCO[Cu]	4.1366499868820324e-05
9-0-1119505140-0	CN(CCNC(=O)[Au])CCOCCO[Cu]	0.00011467553674539299
