# Supplementary material for: Accelerating amorphous polymer electrolyte screening by learning to reduce errors in molecular dynamics simulated properties
Source: Nat Commun. 2022 Jun 14;13:3415. doi: 10.1038/s41467-022-30994-1 (PMC9197847; doi:10.1038/s41467-022-30994-1)
Supplement: Supplementary file 4 — Supplementary data 1 [file 41467_2022_30994_MOESM4_ESM.zip › supp_files/conductivity/50ns/test.csv]

9-0-1132292337-0	CCC(CC)(COC(=O)[Au])N[Cu]	8.7761399138376e-06
9-0-413610849-0	CC(CC(=O)NC(C)CCO[Cu])NC(=O)[Au]	1.0895515226013322e-05
9-0-413692315-0	CC(CNC(=O)[Au])C(=O)NCCC(C)(C)N[Cu]	1.2237986969833013e-05
9-0-413631415-0	CC(C)C(CNC(=O)CN[Cu])NC(=O)[Au]	1.3661759905472887e-05
9-0-976282215-0	CC(COC(=O)[Au])CSC(C)C(C)O[Cu]	1.823654126115199e-05
9-0-413608679-0	CN(CCO[Cu])CC(C)(C)NC(=O)[Au]	2.0029772480941624e-05
9-0-246412455-0	CCCCCC(CNCC(C)OC(=O)[Au])O[Cu]	2.172556641373778e-05
9-0-1119513215-0	CCOCC(=O)NC(CO[Cu])C(C)OC(=O)[Au]	2.7452592454586337e-05
9-0-413643927-0	CCC(COC(=O)[Au])N(C)CCOCCO[Cu]	4.568741699121813e-05
9-0-428453326-0	O=C([Au])NCCOCCOCCN[Cu]	6.868229550197049e-05
9-0-538227682-0	O=C([Au])OCCOCCCOCCO[Cu]	0.00012754600650326668
