# Supplementary material for: Accelerating amorphous polymer electrolyte screening by learning to reduce errors in molecular dynamics simulated properties
Source: Nat Commun. 2022 Jun 14;13:3415. doi: 10.1038/s41467-022-30994-1 (PMC9197847; doi:10.1038/s41467-022-30994-1)
Supplement: Supplementary file 4 — Supplementary data 1 [file 41467_2022_30994_MOESM4_ESM.zip › supp_files/conductivity/50ns/cv_4.csv]

9-0-413688754-0	CC(CONC(=O)CC(C)(C)NC(=O)[Au])N[Cu]	8.235749851596014e-06
9-0-413681800-0	CCC(C)NC(=O)C(CCN[Cu])NC(=O)[Au]	1.1465010721318755e-05
9-0-413658704-0	CC(NC(=O)[Au])C(=O)NC(CO[Cu])CC(F)F	1.2431589943888024e-05
9-0-413677422-0	CCC(COC(=O)[Au])C(=O)NCC(CF)O[Cu]	1.4676035015436339e-05
9-0-1119505132-0	CC(C)(NC(=O)[Au])C(=O)NCCN[Cu]	1.7497611834918916e-05
9-0-787202143-0	NC(N)=NN=CC(CO[Cu])OC(=O)[Au]	1.8544583719350268e-05
9-0-33217283-0	C=C(C)CN(C)CC(CO[Cu])OC(=O)[Au]	2.3709734865959774e-05
9-0-246177350-0	CCCCN(CCCNC(=O)[Au])CCO[Cu]	2.6551432685874137e-05
9-0-413643629-0	CN(CCOCCOC(=O)[Au])CC(C)(C)N[Cu]	3.87861250177844e-05
9-0-33233578-0	C=CC(CNCCCOCCOC(=O)[Au])O[Cu]	9.198580817709604e-05
9-0-428453346-0	O=C([Au])OCCOCCOCCN[Cu]	0.00019806321406175753
