# Supplementary material for: Accelerating amorphous polymer electrolyte screening by learning to reduce errors in molecular dynamics simulated properties
Source: Nat Commun. 2022 Jun 14;13:3415. doi: 10.1038/s41467-022-30994-1 (PMC9197847; doi:10.1038/s41467-022-30994-1)
Supplement: Supplementary file 4 — Supplementary data 1 [file 41467_2022_30994_MOESM4_ESM.zip › supp_files/conductivity/50ns/cv_5.csv]

9-0-413618131-0	CCN(CCOC(=O)[Au])C(=O)C(C)(C)O[Cu]	5.708137050037278e-06
9-0-413632249-0	CCC(CO[Cu])C(=O)N(C)CCOC(=O)[Au]	1.077338460514567e-05
9-0-413596089-0	CC(C)CC(CO[Cu])NC(=O)C(C)NC(=O)[Au]	1.3023576613119938e-05
9-0-413664554-0	CN(CCOC(=O)[Au])CC(C)(O[Cu])C(F)F	1.4893721713554973e-05
9-0-33232011-0	O=C([Au])NC(CCN[Cu])C(=O)NCCCS	1.814207804373323e-05
9-0-246421411-0	CCCCNCC(CC(C)(C)OC(=O)[Au])O[Cu]	1.971279545857395e-05
9-0-538237616-0	COC(=O)C(CCN[Cu])CCNC(=O)[Au]	2.2848504252293992e-05
9-0-246363356-0	CC(CSCCO[Cu])(OC(=O)[Au])C(F)F	3.391775706248362e-05
9-0-478224260-0	CC(CN(N)CC(C)OC(=O)[Au])O[Cu]	6.061180837353032e-05
9-0-413632580-0	CCN(CCOCCO[Cu])CC(C)OC(=O)[Au]	7.737579971787848e-05
9-0-538226286-0	O=C([Au])OCCOCCOCCCN[Cu]	0.000172753336211778
