# Supplementary material for: Accelerating amorphous polymer electrolyte screening by learning to reduce errors in molecular dynamics simulated properties
Source: Nat Commun. 2022 Jun 14;13:3415. doi: 10.1038/s41467-022-30994-1 (PMC9197847; doi:10.1038/s41467-022-30994-1)
Supplement: Supplementary file 4 — Supplementary data 1 [file 41467_2022_30994_MOESM4_ESM.zip › supp_files/conductivity/50ns/cv_7.csv]

9-0-370723983-0	C=C(C)C(=O)OCC(COC(=O)[Au])O[Cu]	6.872449117608019e-06
9-0-538225780-0	CC(CO[Cu])NC(=O)[Au]	9.8352856595906e-06
9-0-13128291-0	C#CCNC(=O)C(N[Cu])C(C)(C)OC(=O)[Au]	1.1783453220410554e-05
9-0-428453496-0	O=C([Au])NCCC(O[Cu])C(=O)O	1.3942570919381943e-05
9-0-413656507-0	CC(F)(F)CNCC(COC(=O)[Au])O[Cu]	1.7660752338472347e-05
9-0-246234904-0	CCCCC(CNCC(C)OC(=O)[Au])O[Cu]	2.003039858666259e-05
9-0-1119516947-0	CC(C)OCC(N[Cu])C(=O)NCCNC(=O)[Au]	2.4364203641712325e-05
9-0-413685093-0	CCC(CN(C)CC(COC)OC(=O)[Au])N[Cu]	3.119004596651996e-05
9-0-413618344-0	CC(CNCCCOCCOC(=O)[Au])O[Cu]	6.587182569951491e-05
9-0-538226084-0	CC(COCCOCCOC(=O)[Au])O[Cu]	9.79019354676849e-05
