# Supplementary material for: Accelerating amorphous polymer electrolyte screening by learning to reduce errors in molecular dynamics simulated properties
Source: Nat Commun. 2022 Jun 14;13:3415. doi: 10.1038/s41467-022-30994-1 (PMC9197847; doi:10.1038/s41467-022-30994-1)
Supplement: Supplementary file 4 — Supplementary data 1 [file 41467_2022_30994_MOESM4_ESM.zip › supp_files/conductivity/50ns/cv_6.csv]

9-0-413611681-0	CC(OC(=O)[Au])C(=O)OCC(C)(C)CO[Cu]	7.289241642052881e-06
9-0-246269407-0	CC(C)(C)C(O[Cu])C(=O)OCCCOC(=O)[Au]	1.164647204573746e-05
9-0-1119512883-0	COCC(C)(O[Cu])C(=O)N(C)CCOC(=O)[Au]	1.3013201375333982e-05
9-0-246265594-0	CCCC(CC(=O)OCCOC(=O)[Au])O[Cu]	1.5809206117098355e-05
9-0-413696709-0	CC(CCCO[Cu])NC(=O)CCOC(=O)[Au]	1.7095196947559625e-05
9-0-413614629-0	CCCC(CC(=O)NCCOC(=O)[Au])O[Cu]	2.034404093981471e-05
9-0-538233297-0	COCCC(COC(=O)[Au])N[Cu]	2.534986749034991e-05
9-0-1119521504-0	CC(=O)CNCC(COC(=O)[Au])O[Cu]	2.9547020536074564e-05
9-0-941868611-0	O=C([Au])OCCCCCCCCCO[Cu]	4.667554742723829e-05
9-0-1132282802-0	O=C([Au])OCCCCOCCCCO[Cu]	9.676910926609238e-05
