# Supplementary material for: Accelerating amorphous polymer electrolyte screening by learning to reduce errors in molecular dynamics simulated properties
Source: Nat Commun. 2022 Jun 14;13:3415. doi: 10.1038/s41467-022-30994-1 (PMC9197847; doi:10.1038/s41467-022-30994-1)
Supplement: Supplementary file 4 — Supplementary data 1 [file 41467_2022_30994_MOESM4_ESM.zip › supp_files/conductivity/50ns/cv_2.csv]

9-0-413633832-0	C=CC(=O)N(C)CC(C)(CO[Cu])COC(=O)[Au]	8.78031993199706e-06
9-0-962049650-0	CCC(CC)C(COC(=O)[Au])N[Cu]	1.063518382725815e-05
9-0-413636300-0	CCC(CC)(CNC(=O)CCNC(=O)[Au])N[Cu]	1.292315925457464e-05
9-0-413681975-0	C[Si](C)(C)CNC(=O)C(CN[Cu])NC(=O)[Au]	1.3930004243074581e-05
9-0-1119524081-0	CNCCCN(C)C(=O)C(CO[Cu])NC(=O)[Au]	1.6038435617919406e-05
9-0-1132292962-0	CC(CNC(=O)[Au])(N[Cu])C(F)(F)F	2.15766105523116e-05
9-0-413666063-0	CC(CCCNC(=O)CCOC(=O)[Au])CO[Cu]	2.430668907167204e-05
9-0-1119524547-0	CCNCC(=O)NCC(CN[Cu])OC(=O)[Au]	2.5971380834445498e-05
9-0-976488023-0	O=C([Au])OCCSCCCCCCCO[Cu]	5.998744670465941e-05
9-0-13130233-0	N#CCN(CCOCCO[Cu])CCOC(=O)[Au]	0.00010483464359055672
9-0-428455302-0	O=C([Au])OCCOCCNCCOCCO[Cu]	0.0002754148658732913
