# Supplementary material for: Accelerating amorphous polymer electrolyte screening by learning to reduce errors in molecular dynamics simulated properties
Source: Nat Commun. 2022 Jun 14;13:3415. doi: 10.1038/s41467-022-30994-1 (PMC9197847; doi:10.1038/s41467-022-30994-1)
Supplement: Supplementary file 4 — Supplementary data 1 [file 41467_2022_30994_MOESM4_ESM.zip › supp_files/conductivity/50ns/cv_3.csv]

9-0-246231194-0	CCCC(C)(CNC(C)C(C)O[Cu])OC(=O)[Au]	8.689876822685855e-06
9-0-413678226-0	CCNC(=S)NC(COC(=O)[Au])C(C)O[Cu]	1.0871794244672358e-05
9-0-413632785-0	O=C([Au])OCCNC(=O)C(CC(F)F)N[Cu]	1.2056831483199002e-05
9-0-485132906-0	C=CC(C)(CNCC(C)CO[Cu])OC(=O)[Au]	1.4112003875275729e-05
9-0-478225127-0	O=C([Au])NCCS(=O)(=S)OCCN[Cu]	1.663023752365104e-05
9-0-413665992-0	CC(C)CC(CNC(=O)CCO[Cu])OC(=O)[Au]	2.0658273889135002e-05
9-0-1119512025-0	COC(=O)C(C)(C)NCC(CO[Cu])OC(=O)[Au]	2.2886131646002392e-05
9-0-485094522-0	C=CCC(CNCC(C)OC(=O)[Au])CO[Cu]	3.4723352694926676e-05
9-0-13128972-0	C#CCOCC(CNCCO[Cu])OC(=O)[Au]	3.989931138443618e-05
9-0-413609677-0	COCCN(CCOC(=O)[Au])CC(C)O[Cu]	6.97532701759264e-05
9-0-538226080-0	O=C([Au])OCCOCCOCCO[Cu]	0.00015515587922623837
