# Supplementary material for: Accelerating amorphous polymer electrolyte screening by learning to reduce errors in molecular dynamics simulated properties
Source: Nat Commun. 2022 Jun 14;13:3415. doi: 10.1038/s41467-022-30994-1 (PMC9197847; doi:10.1038/s41467-022-30994-1)
Supplement: Supplementary file 4 — Supplementary data 1 [file 41467_2022_30994_MOESM4_ESM.zip › supp_files/conductivity/50ns/cv_1.csv]

9-0-1119524559-0	CNCC(CN(C)C(=O)CNC(=O)[Au])O[Cu]	9.741793168259671e-06
9-0-1119509408-0	CC(=CCNC(CO[Cu])COC(=O)[Au])C(=O)O	1.094004474138346e-05
9-0-246364261-0	CC(CCOC(=O)[Au])NC(C)C(C)(C)CO[Cu]	1.176514610065167e-05
9-0-246413658-0	CCCCC(C)NCC(CNC(=O)[Au])O[Cu]	1.4928902405286772e-05
9-0-1119517426-0	CC(CONC(=O)C(C)CNC(=O)[Au])N[Cu]	1.739963359552009e-05
9-0-33222219-0	C=CC(C)(O[Cu])C(=O)NCCOC(=O)[Au]	1.9195153999101636e-05
9-0-246282792-0	CCC(C)N(CCN[Cu])CCOC(=O)[Au]	2.3927658149681364e-05
9-0-1119507875-0	CCOC(=O)CN(CCN[Cu])CCNC(=O)[Au]	2.658930742240197e-05
9-0-33212329-0	CC(CC#N)NCC(CO[Cu])OC(=O)[Au]	4.3490042561006394e-05
9-0-413596774-0	CCCN(CCOCCO[Cu])CCOC(=O)[Au]	7.200209317183118e-05
9-0-538225833-0	O=C([Au])OCCOCCOCCOCCO[Cu]	0.00022845208380789753
