# Supplementary material for: Accelerating amorphous polymer electrolyte screening by learning to reduce errors in molecular dynamics simulated properties
Source: Nat Commun. 2022 Jun 14;13:3415. doi: 10.1038/s41467-022-30994-1 (PMC9197847; doi:10.1038/s41467-022-30994-1)
Supplement: Supplementary file 4 — Supplementary data 1 [file 41467_2022_30994_MOESM4_ESM.zip › supp_files/conductivity/50ns/cv_0.csv]

9-0-246371058-0	CC(CF)NCC(CC(C)(C)O[Cu])OC(=O)[Au]	8.673338411650183e-06
9-0-413620769-0	CCCCN(C)C(=O)C(COC(=O)[Au])N[Cu]	1.0050200922468952e-05
9-0-246216257-0	CCC(CCNC(=O)C(CC)N[Cu])OC(=O)[Au]	1.2600026844315007e-05
9-0-1119514569-0	CC(CNC(=O)[Au])C(=O)N(C)CCN[Cu]	1.3814743519334563e-05
9-0-246411693-0	CC(C)(CNCCCC(C)(C)OC(=O)[Au])O[Cu]	1.638028401355643e-05
9-0-413596178-0	CC(C)(N[Cu])C(=O)NCCCCNC(=O)[Au]	2.155392723610285e-05
9-0-478224760-0	CC(C)OC(=O)C(OC(=O)[Au])C(O[Cu])C(=O)O	2.2328645976825247e-05
9-0-246315917-0	CC(CCO[Cu])N(C)CCCCCOC(=O)[Au]	3.8079790814055624e-05
9-0-538227953-0	O=C([Au])OCCCNCCCO[Cu]	5.739607992874813e-05
9-0-413697743-0	O=C([Au])OCCN(CCF)CCOCCO[Cu]	0.0001113539034386489
9-0-538231396-0	O=C([Au])OCCSCCOCCO[Cu]	0.00013078427855781885
