# Supplementary material for: Accelerating amorphous polymer electrolyte screening by learning to reduce errors in molecular dynamics simulated properties
Source: Nat Commun. 2022 Jun 14;13:3415. doi: 10.1038/s41467-022-30994-1 (PMC9197847; doi:10.1038/s41467-022-30994-1)
Supplement: Supplementary file 4 — Supplementary data 1 [file 41467_2022_30994_MOESM4_ESM.zip › supp_files/conductivity/50ns_extrapolate/cv_8.csv]

9-0-246284635-0	CCC(C)C(COC(=O)[Au])NCC(C)(C)O[Cu]	8.550208225807886e-06
9-0-413678226-0	CCNC(=S)NC(COC(=O)[Au])C(C)O[Cu]	1.0871794244672358e-05
9-0-246269407-0	CC(C)(C)C(O[Cu])C(=O)OCCCOC(=O)[Au]	1.164647204573746e-05
9-0-413681975-0	C[Si](C)(C)CNC(=O)C(CN[Cu])NC(=O)[Au]	1.3930004243074581e-05
9-0-413696709-0	CC(CCCO[Cu])NC(=O)CCOC(=O)[Au]	1.7095196947559625e-05
9-0-482409504-0	O=C([Au])OCC(O)=C(O)C(O)=C(O)CO[Cu]	1.8460147247829025e-05
9-0-478224760-0	CC(C)OC(=O)C(OC(=O)[Au])C(O[Cu])C(=O)O	2.2328645976825247e-05
9-0-33217283-0	C=C(C)CN(C)CC(CO[Cu])OC(=O)[Au]	2.3709734865959774e-05
9-0-413685093-0	CCC(CN(C)CC(COC)OC(=O)[Au])N[Cu]	3.119004596651996e-05
9-0-33233101-0	C=CC(CNCCCCO[Cu])OC(=O)[Au]	4.107955295655884e-05
