# Supplementary material for: Accelerating amorphous polymer electrolyte screening by learning to reduce errors in molecular dynamics simulated properties
Source: Nat Commun. 2022 Jun 14;13:3415. doi: 10.1038/s41467-022-30994-1 (PMC9197847; doi:10.1038/s41467-022-30994-1)
Supplement: Supplementary file 4 — Supplementary data 1 [file 41467_2022_30994_MOESM4_ESM.zip › supp_files/conductivity/50ns_extrapolate/cv_9.csv]

9-0-413633832-0	C=CC(=O)N(C)CC(C)(CO[Cu])COC(=O)[Au]	8.78031993199706e-06
9-0-413632249-0	CCC(CO[Cu])C(=O)N(C)CCOC(=O)[Au]	1.077338460514567e-05
9-0-13128291-0	C#CCNC(=O)C(N[Cu])C(C)(C)OC(=O)[Au]	1.1783453220410554e-05
9-0-413596089-0	CC(C)CC(CO[Cu])NC(=O)C(C)NC(=O)[Au]	1.3023576613119938e-05
9-0-478225127-0	O=C([Au])NCCS(=O)(=S)OCCN[Cu]	1.663023752365104e-05
9-0-413624011-0	CC(CN(C)CCCNC(=O)[Au])N[Cu]	1.924658770039444e-05
9-0-246234904-0	CCCCC(CNCC(C)OC(=O)[Au])O[Cu]	2.003039858666259e-05
9-0-1119516947-0	CC(C)OCC(N[Cu])C(=O)NCCNC(=O)[Au]	2.4364203641712325e-05
9-0-1119513215-0	CCOCC(=O)NC(CO[Cu])C(C)OC(=O)[Au]	2.7452592454586337e-05
9-0-538227953-0	O=C([Au])OCCCNCCCO[Cu]	5.739607992874813e-05
