# Supplementary material for: Accelerating amorphous polymer electrolyte screening by learning to reduce errors in molecular dynamics simulated properties
Source: Nat Commun. 2022 Jun 14;13:3415. doi: 10.1038/s41467-022-30994-1 (PMC9197847; doi:10.1038/s41467-022-30994-1)
Supplement: Supplementary file 4 — Supplementary data 1 [file 41467_2022_30994_MOESM4_ESM.zip › supp_files/conductivity/50ns_extrapolate/test.csv]

9-0-13130233-0	N#CCN(CCOCCO[Cu])CCOC(=O)[Au]	0.00010483464359055672
9-0-413697743-0	O=C([Au])OCCN(CCF)CCOCCO[Cu]	0.0001113539034386489
9-0-1119505140-0	CN(CCNC(=O)[Au])CCOCCO[Cu]	0.00011467553674539299
9-0-538227682-0	O=C([Au])OCCOCCCOCCO[Cu]	0.00012754600650326668
9-0-538231396-0	O=C([Au])OCCSCCOCCO[Cu]	0.00013078427855781885
9-0-538226080-0	O=C([Au])OCCOCCOCCO[Cu]	0.00015515587922623837
9-0-538226286-0	O=C([Au])OCCOCCOCCCN[Cu]	0.000172753336211778
9-0-428453346-0	O=C([Au])OCCOCCOCCN[Cu]	0.00019806321406175753
9-0-538225833-0	O=C([Au])OCCOCCOCCOCCO[Cu]	0.00022845208380789753
9-0-428455302-0	O=C([Au])OCCOCCNCCOCCO[Cu]	0.0002754148658732913
