# Supplementary material for: Accelerating amorphous polymer electrolyte screening by learning to reduce errors in molecular dynamics simulated properties
Source: Nat Commun. 2022 Jun 14;13:3415. doi: 10.1038/s41467-022-30994-1 (PMC9197847; doi:10.1038/s41467-022-30994-1)
Supplement: Supplementary file 4 — Supplementary data 1 [file 41467_2022_30994_MOESM4_ESM.zip › supp_files/conductivity/50ns_extrapolate/cv_4.csv]

9-0-33221458-0	C=CC(OC(=O)[Au])C(=O)N(C)C(C)CCO[Cu]	6.013992324845567e-06
9-0-1119509408-0	CC(=CCNC(CO[Cu])COC(=O)[Au])C(=O)O	1.094004474138346e-05
9-0-485095442-0	C=CC(CO[Cu])NCC(OC(=O)[Au])C(C)(C)C	1.1729452357904746e-05
9-0-1119514569-0	CC(CNC(=O)[Au])C(=O)N(C)CCN[Cu]	1.3814743519334563e-05
9-0-33229677-0	C=C(COC(=O)[Au])C(=O)NC(CO[Cu])C(C)C	1.5835691492580057e-05
9-0-33222219-0	C=CC(C)(O[Cu])C(=O)NCCOC(=O)[Au]	1.9195153999101636e-05
9-0-538237616-0	COC(=O)C(CCN[Cu])CCNC(=O)[Au]	2.2848504252293992e-05
9-0-1119512025-0	COC(=O)C(C)(C)NCC(CO[Cu])OC(=O)[Au]	2.2886131646002392e-05
9-0-1119521504-0	CC(=O)CNCC(COC(=O)[Au])O[Cu]	2.9547020536074564e-05
9-0-976488023-0	O=C([Au])OCCSCCCCCCCO[Cu]	5.998744670465941e-05
9-0-1119504357-0	COCCN(CCO[Cu])CCOC(=O)[Au]	9.094432718560015e-05
