# Supplementary material for: Accelerating amorphous polymer electrolyte screening by learning to reduce errors in molecular dynamics simulated properties
Source: Nat Commun. 2022 Jun 14;13:3415. doi: 10.1038/s41467-022-30994-1 (PMC9197847; doi:10.1038/s41467-022-30994-1)
Supplement: Supplementary file 4 — Supplementary data 1 [file 41467_2022_30994_MOESM4_ESM.zip › supp_files/conductivity/50ns_extrapolate/cv_5.csv]

9-0-413611681-0	CC(OC(=O)[Au])C(=O)OCC(C)(C)CO[Cu]	7.289241642052881e-06
9-0-962049650-0	CCC(CC)C(COC(=O)[Au])N[Cu]	1.063518382725815e-05
9-0-413632785-0	O=C([Au])OCCNC(=O)C(CC(F)F)N[Cu]	1.2056831483199002e-05
9-0-428453496-0	O=C([Au])NCCC(O[Cu])C(=O)O	1.3942570919381943e-05
9-0-246265594-0	CCCC(CC(=O)OCCOC(=O)[Au])O[Cu]	1.5809206117098355e-05
9-0-413656507-0	CC(F)(F)CNCC(COC(=O)[Au])O[Cu]	1.7660752338472347e-05
9-0-1132292962-0	CC(CNC(=O)[Au])(N[Cu])C(F)(F)F	2.15766105523116e-05
9-0-246282792-0	CCC(C)N(CCN[Cu])CCOC(=O)[Au]	2.3927658149681364e-05
9-0-413643629-0	CN(CCOCCOC(=O)[Au])CC(C)(C)N[Cu]	3.87861250177844e-05
9-0-976309537-0	O=C([Au])OCCCCCCSCCCO[Cu]	4.1366499868820324e-05
9-0-33233578-0	C=CC(CNCCCOCCOC(=O)[Au])O[Cu]	9.198580817709604e-05
