# Supplementary material for: Accelerating amorphous polymer electrolyte screening by learning to reduce errors in molecular dynamics simulated properties
Source: Nat Commun. 2022 Jun 14;13:3415. doi: 10.1038/s41467-022-30994-1 (PMC9197847; doi:10.1038/s41467-022-30994-1)
Supplement: Supplementary file 4 — Supplementary data 1 [file 41467_2022_30994_MOESM4_ESM.zip › supp_files/conductivity/50ns_extrapolate/cv_7.csv]

9-0-246231194-0	CCCC(C)(CNC(C)C(C)O[Cu])OC(=O)[Au]	8.689876822685855e-06
9-0-413610849-0	CC(CC(=O)NC(C)CCO[Cu])NC(=O)[Au]	1.0895515226013322e-05
9-0-246364261-0	CC(CCOC(=O)[Au])NC(C)C(C)(C)CO[Cu]	1.176514610065167e-05
9-0-413631415-0	CC(C)C(CNC(=O)CN[Cu])NC(=O)[Au]	1.3661759905472887e-05
9-0-679143268-0	CCC(O[Cu])C(C)C(CC)OC(=O)[Au]	1.4853974722468681e-05
9-0-976282215-0	CC(COC(=O)[Au])CSC(C)C(C)O[Cu]	1.823654126115199e-05
9-0-413596178-0	CC(C)(N[Cu])C(=O)NCCCCNC(=O)[Au]	2.155392723610285e-05
9-0-246177350-0	CCCCN(CCCNC(=O)[Au])CCO[Cu]	2.6551432685874137e-05
9-0-1119525052-0	CNCC(C)NC(=O)CC(CNC(=O)[Au])O[Cu]	2.9777583639535853e-05
9-0-941868611-0	O=C([Au])OCCCCCCCCCO[Cu]	4.667554742723829e-05
