# Supplementary material for: Accelerating amorphous polymer electrolyte screening by learning to reduce errors in molecular dynamics simulated properties
Source: Nat Commun. 2022 Jun 14;13:3415. doi: 10.1038/s41467-022-30994-1 (PMC9197847; doi:10.1038/s41467-022-30994-1)
Supplement: Supplementary file 4 — Supplementary data 1 [file 41467_2022_30994_MOESM4_ESM.zip › supp_files/conductivity/50ns_extrapolate/cv_6.csv]

9-0-370723983-0	C=C(C)C(=O)OCC(COC(=O)[Au])O[Cu]	6.872449117608019e-06
9-0-538225780-0	CC(CO[Cu])NC(=O)[Au]	9.8352856595906e-06
9-0-246216257-0	CCC(CCNC(=O)C(CC)N[Cu])OC(=O)[Au]	1.2600026844315007e-05
9-0-413677422-0	CCC(COC(=O)[Au])C(=O)NCC(CF)O[Cu]	1.4676035015436339e-05
9-0-246411693-0	CC(C)(CNCCCC(C)(C)OC(=O)[Au])O[Cu]	1.638028401355643e-05
9-0-413666160-0	CCC(CNC(=O)CCOC(=O)[Au])O[Cu]	1.903908485839152e-05
9-0-413667665-0	CSCC(CN(C)CCCN[Cu])OC(=O)[Au]	2.185705725397142e-05
9-0-538233297-0	COCCC(COC(=O)[Au])N[Cu]	2.534986749034991e-05
9-0-246363356-0	CC(CSCCO[Cu])(OC(=O)[Au])C(F)F	3.391775706248362e-05
9-0-413643927-0	CCC(COC(=O)[Au])N(C)CCOCCO[Cu]	4.568741699121813e-05
9-0-413632580-0	CCN(CCOCCO[Cu])CC(C)OC(=O)[Au]	7.737579971787848e-05
