# Supplementary material for: Accelerating amorphous polymer electrolyte screening by learning to reduce errors in molecular dynamics simulated properties
Source: Nat Commun. 2022 Jun 14;13:3415. doi: 10.1038/s41467-022-30994-1 (PMC9197847; doi:10.1038/s41467-022-30994-1)
Supplement: Supplementary file 4 — Supplementary data 1 [file 41467_2022_30994_MOESM4_ESM.zip › supp_files/conductivity/50ns_extrapolate/cv_2.csv]

9-0-413688754-0	CC(CONC(=O)CC(C)(C)NC(=O)[Au])N[Cu]	8.235749851596014e-06
9-0-413605275-0	CC(C)C(C)(CN[Cu])NCCOC(=O)[Au]	1.0799580838803219e-05
9-0-413658704-0	CC(NC(=O)[Au])C(=O)NC(CO[Cu])CC(F)F	1.2431589943888024e-05
9-0-1119512883-0	COCC(C)(O[Cu])C(=O)N(C)CCOC(=O)[Au]	1.3013201375333982e-05
9-0-246413658-0	CCCCC(C)NCC(CNC(=O)[Au])O[Cu]	1.4928902405286772e-05
9-0-246421411-0	CCCCNCC(CC(C)(C)OC(=O)[Au])O[Cu]	1.971279545857395e-05
9-0-246412455-0	CCCCCC(CNCC(C)OC(=O)[Au])O[Cu]	2.172556641373778e-05
9-0-246233859-0	CC(NCCCCOC(=O)[Au])C(C)O[Cu]	2.4460108209185237e-05
9-0-33223170-0	C=CC(CO[Cu])NCC(C)OC(=O)[Au]	3.381835889435393e-05
9-0-428453326-0	O=C([Au])NCCOCCOCCN[Cu]	6.868229550197049e-05
9-0-413609677-0	COCCN(CCOC(=O)[Au])CC(C)O[Cu]	6.97532701759264e-05
