# Supplementary material for: Accelerating amorphous polymer electrolyte screening by learning to reduce errors in molecular dynamics simulated properties
Source: Nat Commun. 2022 Jun 14;13:3415. doi: 10.1038/s41467-022-30994-1 (PMC9197847; doi:10.1038/s41467-022-30994-1)
Supplement: Supplementary file 4 — Supplementary data 1 [file 41467_2022_30994_MOESM4_ESM.zip › supp_files/conductivity/50ns_extrapolate/cv_3.csv]

9-0-1132292337-0	CCC(CC)(COC(=O)[Au])N[Cu]	8.7761399138376e-06
9-0-413620769-0	CCCCN(C)C(=O)C(COC(=O)[Au])N[Cu]	1.0050200922468952e-05
9-0-413681800-0	CCC(C)NC(=O)C(CCN[Cu])NC(=O)[Au]	1.1465010721318755e-05
9-0-33237843-0	CCC(C)(C#N)NC(=O)C(N[Cu])C(C)OC(=O)[Au]	1.4193868041186856e-05
9-0-1119524081-0	CNCCCN(C)C(=O)C(CO[Cu])NC(=O)[Au]	1.6038435617919406e-05
9-0-787202143-0	NC(N)=NN=CC(CO[Cu])OC(=O)[Au]	1.8544583719350268e-05
9-0-413608679-0	CN(CCO[Cu])CC(C)(C)NC(=O)[Au]	2.0029772480941624e-05
9-0-1119507875-0	CCOC(=O)CN(CCN[Cu])CCNC(=O)[Au]	2.658930742240197e-05
9-0-13128972-0	C#CCOCC(CNCCO[Cu])OC(=O)[Au]	3.989931138443618e-05
9-0-33212329-0	CC(CC#N)NCC(CO[Cu])OC(=O)[Au]	4.3490042561006394e-05
9-0-413596774-0	CCCN(CCOCCO[Cu])CCOC(=O)[Au]	7.200209317183118e-05
