# Supplementary material for: Accelerating amorphous polymer electrolyte screening by learning to reduce errors in molecular dynamics simulated properties
Source: Nat Commun. 2022 Jun 14;13:3415. doi: 10.1038/s41467-022-30994-1 (PMC9197847; doi:10.1038/s41467-022-30994-1)
Supplement: Supplementary file 4 — Supplementary data 1 [file 41467_2022_30994_MOESM4_ESM.zip › supp_files/conductivity/50ns_extrapolate/cv_1.csv]

9-0-246371058-0	CC(CF)NCC(CC(C)(C)O[Cu])OC(=O)[Au]	8.673338411650183e-06
9-0-1119518672-0	CC=C(NC=N)NCC(CO[Cu])OC(=O)[Au]	1.0346909139628818e-05
9-0-538232246-0	CCN(CCO[Cu])C(=O)C(C)NC(=O)[Au]	1.1749506755036737e-05
9-0-485132906-0	C=CC(C)(CNCC(C)CO[Cu])OC(=O)[Au]	1.4112003875275729e-05
9-0-413664554-0	CN(CCOC(=O)[Au])CC(C)(O[Cu])C(F)F	1.4893721713554973e-05
9-0-33232011-0	O=C([Au])NC(CCN[Cu])C(=O)NCCCS	1.814207804373323e-05
9-0-413614629-0	CCCC(CC(=O)NCCOC(=O)[Au])O[Cu]	2.034404093981471e-05
9-0-413666063-0	CC(CCCNC(=O)CCOC(=O)[Au])CO[Cu]	2.430668907167204e-05
9-0-246315917-0	CC(CCO[Cu])N(C)CCCCCOC(=O)[Au]	3.8079790814055624e-05
9-0-413618344-0	CC(CNCCCOCCOC(=O)[Au])O[Cu]	6.587182569951491e-05
9-0-1132282802-0	O=C([Au])OCCCCOCCCCO[Cu]	9.676910926609238e-05
