# Supplementary material for: Accelerating amorphous polymer electrolyte screening by learning to reduce errors in molecular dynamics simulated properties
Source: Nat Commun. 2022 Jun 14;13:3415. doi: 10.1038/s41467-022-30994-1 (PMC9197847; doi:10.1038/s41467-022-30994-1)
Supplement: Supplementary file 4 — Supplementary data 1 [file 41467_2022_30994_MOESM4_ESM.zip › supp_files/conductivity/50ns_extrapolate/cv_0.csv]

9-0-413618131-0	CCN(CCOC(=O)[Au])C(=O)C(C)(C)O[Cu]	5.708137050037278e-06
9-0-1119524559-0	CNCC(CN(C)C(=O)CNC(=O)[Au])O[Cu]	9.741793168259671e-06
9-0-413692315-0	CC(CNC(=O)[Au])C(=O)NCCC(C)(C)N[Cu]	1.2237986969833013e-05
9-0-413636300-0	CCC(CC)(CNC(=O)CCNC(=O)[Au])N[Cu]	1.292315925457464e-05
9-0-1119517426-0	CC(CONC(=O)C(C)CNC(=O)[Au])N[Cu]	1.739963359552009e-05
9-0-1119505132-0	CC(C)(NC(=O)[Au])C(=O)NCCN[Cu]	1.7497611834918916e-05
9-0-413665992-0	CC(C)CC(CNC(=O)CCO[Cu])OC(=O)[Au]	2.0658273889135002e-05
9-0-1119524547-0	CCNCC(=O)NCC(CN[Cu])OC(=O)[Au]	2.5971380834445498e-05
9-0-485094522-0	C=CCC(CNCC(C)OC(=O)[Au])CO[Cu]	3.4723352694926676e-05
9-0-478224260-0	CC(CN(N)CC(C)OC(=O)[Au])O[Cu]	6.061180837353032e-05
9-0-538226084-0	CC(COCCOCCOC(=O)[Au])O[Cu]	9.79019354676849e-05
