# Supplementary material for: Accelerating amorphous polymer electrolyte screening by learning to reduce errors in molecular dynamics simulated properties
Source: Nat Commun. 2022 Jun 14;13:3415. doi: 10.1038/s41467-022-30994-1 (PMC9197847; doi:10.1038/s41467-022-30994-1)
Supplement: Supplementary file 4 — Supplementary data 1 [file 41467_2022_30994_MOESM4_ESM.zip › supp_files/logp/noise_1.28/cv_8.csv]

9-0-413624011-0	CC(CN(C)CCCNC(=O)[Au])N[Cu]	-1.1134723953069177
9-0-33229372-0	C=C(Cl)CNC(CN[Cu])CNC(=O)[Au]	-0.2387776262742619
9-0-1119525502-0	CC(CONC(=O)COCCNC(=O)[Au])N[Cu]	-0.789172055536909
9-0-413696186-0	O=C(CCCCOC(=O)[Au])NOCCO[Cu]	-1.8068566963071786
9-0-413703257-0	O=C(CCCCCOC(=O)[Au])NOCCO[Cu]	0.0754376147520015
9-0-679142073-0	O=C([Au])NCCCCCOCCCCCN[Cu]	3.9544385987674677
9-0-538235765-0	CC(C)(OCCN[Cu])OCCNC(=O)[Au]	0.3546588304534284
9-0-413635818-0	CC(C)CC(N[Cu])C(=O)NCC(C)NC(=O)[Au]	-1.778846935281377
9-0-413596816-0	COCC(CN(C)CCCO[Cu])OC(=O)[Au]	0.00977047183100288
9-0-33211378-0	C#CCCN(CCO[Cu])CCOC(=O)[Au]	0.31958426853519195
9-0-1119507515-0	CC(C)(NCC(CO[Cu])OC(=O)[Au])C(=O)O	-2.1201684089218213
9-0-478224351-0	O=C([Au])NCCNCCCCNCCN[Cu]	0.6194634182268965
9-0-478225127-0	O=C([Au])NCCS(=O)(=S)OCCN[Cu]	0.13071589592229982
9-0-413595601-0	COCCCN(CCO[Cu])CCOC(=O)[Au]	-1.5721472308047173
9-0-33234077-0	C=CCN(CCOC)CC(COC(=O)[Au])O[Cu]	0.5419388521777082
9-0-13130016-0	COCC#CCN(CCN[Cu])CCOC(=O)[Au]	-0.6755913936412565
9-0-538229793-0	CCOCCOCC(CN[Cu])OC(=O)[Au]	2.696242167272321
9-0-1119524140-0	CCONC(=O)C(CO[Cu])NC(=O)[Au]	-2.297062168866006
9-0-13130015-0	CN(CCC#N)C(=O)C(CNC(=O)[Au])O[Cu]	0.8686141993540215
9-0-413606713-0	CCC(NC(=O)[Au])C(=O)NC(CO[Cu])C(C)C	3.934287086605972
9-0-246266112-0	CCCN(CC(COC(=O)[Au])O[Cu])C(C)(C)C	2.257940446924572
9-0-413635045-0	CCN(CC(C)(C)OC(=O)[Au])C(=O)C(C)O[Cu]	1.7602433627651766
9-0-246371058-0	CC(CF)NCC(CC(C)(C)O[Cu])OC(=O)[Au]	3.0693201135406802
9-0-962050828-0	CC(C)(C)OC(=O)C(CCN[Cu])NC(=O)[Au]	0.14006158423605042
9-0-246180298-0	O=C([Au])OCCN(CC=CCl)CCO[Cu]	2.3790672162903164
9-0-33230553-0	CC(C#N)N(C)C(=O)C(CCCNC(=O)[Au])N[Cu]	-0.5399232114159058
9-0-413619735-0	O=C([Au])NCCC(=O)NCCCCO[Cu]	-1.3492988374014434
9-0-413648092-0	CCN(CCN[Cu])CCOCCNC(=O)[Au]	-2.5812060911213655
9-0-413599046-0	CC(C)(CNCCOCCO[Cu])OC(=O)[Au]	3.0182271791197106
9-0-1119508742-0	COC(=O)CNC(=O)C(COC(=O)[Au])N[Cu]	-0.8290703971548052
9-0-246174944-0	CN(CCCCCOC(=O)[Au])CCN[Cu]	-0.3619559989740786
9-0-1119523446-0	O=C([Au])NCCCOCCNC(=O)CCN[Cu]	-2.383853439186895
9-0-976488019-0	CC(C)C(CCSCCO[Cu])OC(=O)[Au]	2.7684339220426155
9-0-413681975-0	C[Si](C)(C)CNC(=O)C(CN[Cu])NC(=O)[Au]	-0.1769580294404496
9-0-33211432-0	CC#CCN(CCO[Cu])CCOC(=O)[Au]	0.6648863552497419
9-0-33210978-0	N#CCCCCN(CCO[Cu])CCOC(=O)[Au]	-0.026885279329300404
9-0-413606700-0	CC(C)C(COC(=O)[Au])NCCOCCO[Cu]	-0.327090517850229
9-0-413611903-0	CN(CCCO[Cu])CCOCCOC(=O)[Au]	2.2056863986383024
9-0-941865580-0	CC(C)(C)C(OC(=O)[Au])C(C)(C)O[Cu]	4.533238675474372
9-0-538231396-0	O=C([Au])OCCSCCOCCO[Cu]	1.2684590463283127
9-0-413614629-0	CCCC(CC(=O)NCCOC(=O)[Au])O[Cu]	-1.079809678904145
9-0-33212740-0	C=CCOCCN(CCO[Cu])CCOC(=O)[Au]	1.1995769596897312
9-0-246271989-0	CN(CCCCCCCO[Cu])CCOC(=O)[Au]	1.750246782491227
9-0-538225067-0	CCN(CCO[Cu])CCOC(=O)[Au]	1.4328477647463136
9-0-413611865-0	C=C(C)CNC(=O)C(CCCN[Cu])NC(=O)[Au]	-1.2154079622996656
9-0-33213577-0	C=CCOCC(CN(C)CCOC(=O)[Au])O[Cu]	-0.005779242836922771
9-0-538225958-0	O=C([Au])NCCCNCCCNCCCN[Cu]	-0.43002852747664266
9-0-538226093-0	O=C([Au])OCCSCCO[Cu]	2.7460464627621475
9-0-13127183-0	CC#CC(=O)N(C)CC(CO[Cu])OC(=O)[Au]	1.234104822257019
9-0-33217407-0	C=CC(CO[Cu])NC(=O)C(C)(C)OC(=O)[Au]	0.4368685576661705
9-0-13127343-0	C=CCOCC(=O)NC(CO[Cu])COC(=O)[Au]	-0.38265724825085856
9-0-485135116-0	C=CC(CNC(C)C(C)(C)O[Cu])OC(=O)[Au]	0.3375146514130092
9-0-413596178-0	CC(C)(N[Cu])C(=O)NCCCCNC(=O)[Au]	2.5691946146195823
9-0-413656623-0	CCC(CN(C)CCOCCN[Cu])OC(=O)[Au]	0.08347580659331949
9-0-413621516-0	CC(CN(C)CCOCCN[Cu])OC(=O)[Au]	1.1504452515859178
9-0-413604662-0	CN(CCOCCOC(=O)[Au])CC(C)(C)O[Cu]	1.2934064672217334
9-0-1132292962-0	CC(CNC(=O)[Au])(N[Cu])C(F)(F)F	0.48871702105091963
9-0-413651026-0	CCC(CNC(=O)CC(C)(C)N[Cu])NC(=O)[Au]	-0.8634232134094478
9-0-413618353-0	O=C([Au])NCC(=O)NCCSCCCO[Cu]	-0.5950872038515637
9-0-246403192-0	CCC(CN(C)CCCCO[Cu])NC(=O)[Au]	2.4670363604086205
9-0-413687839-0	CCC(COC(=O)[Au])(N[Cu])NC(C)COC	1.2000781559806786
9-0-1119526321-0	COC(=O)CC(N[Cu])C(=O)NCCOC(=O)[Au]	-3.113192198153822
9-0-1119512830-0	COCC(N[Cu])C(=O)NCC(C)NC(=O)[Au]	-2.4225826805323623
9-0-428453340-0	O=C([Au])OCCOCCO[Cu]	0.09393674589354246
9-0-246289748-0	CCC(NCC(C)OC(=O)[Au])C(C)O[Cu]	1.743029901613641
9-0-33232743-0	CC(C)CC(C#N)NCC(COC(=O)[Au])O[Cu]	0.16891529482125334
9-0-33223769-0	C#CCCCC(=O)N(C)CC(COC(=O)[Au])O[Cu]	0.9054843216274076
9-0-413639396-0	CCCOC(=O)NCC(COC(=O)[Au])O[Cu]	-0.09095834751469334
9-0-1119523698-0	CCN(CC(N)=O)CC(OC(=O)[Au])C(C)O[Cu]	-2.2455908956701016
9-0-13127885-0	C#CCOCCNC(CO[Cu])COC(=O)[Au]	-1.4962742505540503
9-0-413663335-0	CC(CN(C)C(=O)C(C)NC(=O)[Au])N[Cu]	-1.4815200418011845
9-0-246328926-0	CC(O[Cu])C(C)N(C)CC(C)(C)NC(=O)[Au]	0.2015417013938836
9-0-413672292-0	CC(OC(=O)[Au])C(=O)NOC(C)(C)CO[Cu]	0.5396964131152389
9-0-1119506527-0	CN(C)CCCNC(=O)C(CO[Cu])NC(=O)[Au]	-0.7452823916823634
9-0-246232983-0	CCC(COC(=O)[Au])NCCCCCCO[Cu]	2.7878431217514197
9-0-787202105-0	O=C([Au])NCCCCC(N[Cu])C(=O)NO	0.8835840179196788
9-0-413609835-0	CN(CCOCCOC(=O)[Au])C(C)(C)CO[Cu]	0.48327813905951955
9-0-413630449-0	CC(CNC(=O)CC(C)NC(=O)[Au])N[Cu]	0.1738016016774106
9-0-1119511727-0	CN(CC(COC(=O)[Au])O[Cu])C(=O)C(=O)O	-1.6091834099728506
