# Supplementary material for: Accelerating amorphous polymer electrolyte screening by learning to reduce errors in molecular dynamics simulated properties
Source: Nat Commun. 2022 Jun 14;13:3415. doi: 10.1038/s41467-022-30994-1 (PMC9197847; doi:10.1038/s41467-022-30994-1)
Supplement: Supplementary file 4 — Supplementary data 1 [file 41467_2022_30994_MOESM4_ESM.zip › supp_files/logp/noise_1.28/cv_9.csv]

9-0-538225815-0	CN(CCCN[Cu])CCCNC(=O)[Au]	-0.19922524280305645
9-0-413616151-0	CC(C)(O[Cu])C(=O)OCCCOC(=O)[Au]	0.33464407443683697
9-0-485082633-0	C=C(Cl)CN(CCCO[Cu])CCOC(=O)[Au]	3.412708299399898
9-0-1119507137-0	O=C([Au])OCC(CNCCF)O[Cu]	1.1540395043487572
9-0-1119513146-0	CCCOCC(=O)NCC(CN[Cu])OC(=O)[Au]	-2.6171590036272314
9-0-428454361-0	O=C([Au])NCCNCCO[Cu]	-0.5925634094249606
9-0-413612572-0	CCC(CCNC(=O)CCNC(=O)[Au])O[Cu]	0.7496776863894862
9-0-413611551-0	COCCN(CCCOC(=O)[Au])CCO[Cu]	1.7055843589281445
9-0-13127189-0	C=CCNC(=O)NC(CO[Cu])COC(=O)[Au]	-0.8008101100397177
9-0-413687785-0	COCC(C)N(CCNC(=O)[Au])CCO[Cu]	0.9249584626149705
9-0-246364261-0	CC(CCOC(=O)[Au])NC(C)C(C)(C)CO[Cu]	2.414712837624678
9-0-13126745-0	CN(CC#N)CC(CO[Cu])OC(=O)[Au]	0.45011063417168207
9-0-1119513625-0	CNCC(=O)NCC(C)(CO[Cu])COC(=O)[Au]	0.303407934005967
9-0-538225401-0	CCC(C)(OC(=O)[Au])C(O[Cu])C(=O)O	1.3572099156051642
9-0-428453553-0	O=C([Au])OCCN(CCO[Cu])CS(=O)(=O)O	0.01231497375234103
9-0-428453346-0	O=C([Au])OCCOCCOCCN[Cu]	0.977051514125354
9-0-1119507049-0	O=C([Au])NCCOCC(=O)NCCN[Cu]	-1.810784365989151
9-0-976279177-0	CC(CO[Cu])CSCCCCCOC(=O)[Au]	3.3741533160351778
9-0-413651380-0	CCN(CCNCC(C)OC(=O)[Au])CCO[Cu]	-0.09825099827734418
9-0-413643045-0	COCCCN(CCCOC(=O)[Au])CCO[Cu]	0.9743248120345958
9-0-413610253-0	CC(C)CC(=O)NC(C)(CO[Cu])COC(=O)[Au]	0.03995082966443908
9-0-1119520520-0	CNC(=O)C(C)NC(=O)C(CN[Cu])NC(=O)[Au]	-2.7697518996401818
9-0-13128806-0	C#CC(C)(N[Cu])C(=O)NCCNC(=O)[Au]	-0.9894397597338314
9-0-485132857-0	C=CC(C)(CNCC(CC)O[Cu])OC(=O)[Au]	1.9248669311235187
9-0-413618053-0	CC(C)C(CNCCOCCOC(=O)[Au])O[Cu]	1.4263123164786284
9-0-1119517931-0	NC(=O)C(=O)NCC(CO[Cu])OC(=O)[Au]	-3.954593168885813
9-0-482403780-0	O=C([Au])OCCCSCC(N[Cu])C(=O)O	1.5566496045007339
9-0-413651038-0	CCC(CNC(=O)C(C)(C)CNC(=O)[Au])N[Cu]	2.162544464206573
9-0-246234828-0	CC(C)CCN(CCCOC(=O)[Au])CCO[Cu]	1.3250816254603968
9-0-1119508832-0	CC(OC(=O)[Au])C(=O)NC(CO[Cu])C(=O)O	-2.2039424900163804
9-0-246418828-0	CC(CCOC(=O)C(C)(C)O[Cu])OC(=O)[Au]	2.4148473999319116
9-0-33227585-0	CC#CCC(CO[Cu])NC(=O)CCOC(=O)[Au]	1.7801225052757403
9-0-1132293807-0	O=C([Au])NCCSCCCO[Cu]	-0.2582285806359288
9-0-246211696-0	CCN(CCOC(=O)[Au])CCC(C)O[Cu]	0.656575854015648
9-0-413616236-0	O=C([Au])NCC(=O)NCCCCCCN[Cu]	1.6276746064898218
9-0-246289569-0	CCC(CNCCC(C)(C)CO[Cu])OC(=O)[Au]	0.99702588551015
9-0-1132277624-0	O=C([Au])OCCCCCCO[Cu]	2.1409454699828148
9-0-1119515288-0	CCONC(=O)CC(CN[Cu])OC(=O)[Au]	0.8297291599150565
9-0-1119524081-0	CNCCCN(C)C(=O)C(CO[Cu])NC(=O)[Au]	-0.9127634533338078
9-0-246352457-0	CCCN(C)CC(CC(C)(C)OC(=O)[Au])O[Cu]	2.3244602553545555
9-0-246177350-0	CCCCN(CCCNC(=O)[Au])CCO[Cu]	0.09492183497761042
9-0-413703317-0	CC(C)(COC(=O)[Au])ONC(=O)C(C)(C)O[Cu]	-0.8715019959334822
9-0-538231598-0	O=C([Au])NCCNCCCCCNCCN[Cu]	-0.465673627434786
9-0-413633832-0	C=CC(=O)N(C)CC(C)(CO[Cu])COC(=O)[Au]	2.692822384575501
9-0-413639420-0	CCN(CC(C)(C)OC(=O)[Au])C(=O)CO[Cu]	1.0579258937689762
9-0-1119511778-0	CC(C(N)=O)N(C)CC(CNC(=O)[Au])O[Cu]	-0.7066658329645129
9-0-1119526930-0	CC(CNC(CO[Cu])C(=O)O)OC(=O)[Au]	-0.7365562472691266
9-0-1119506608-0	COCCNC(CO[Cu])COC(=O)[Au]	-0.33668538914946844
9-0-33218929-0	N#CCCCN(CCCOC(=O)[Au])CCO[Cu]	0.6951998715269656
9-0-246360468-0	CCCC(CCNC(=O)CCO[Cu])OC(=O)[Au]	-0.4144181792592019
9-0-1119527473-0	O=C(COC(F)F)NCC(COC(=O)[Au])O[Cu]	1.8370034743175974
9-0-413666880-0	CC(C)(CCOC(=O)CO[Cu])OC(=O)[Au]	1.6253218278533716
9-0-33220238-0	CC(OC(=O)[Au])C(CO[Cu])NCCC#N	0.9486677506010563
9-0-33225561-0	CC(C)(C)C(OC(=O)[Au])C(=O)NCC#CCO[Cu]	-0.019025577529102167
9-0-538227953-0	O=C([Au])OCCCNCCCO[Cu]	0.27689930838797794
9-0-1119506534-0	CCOCCCNC(=O)C(CO[Cu])NC(=O)[Au]	0.3748527578661675
9-0-1119512703-0	CN(CCOCCOC(=O)[Au])C(=O)CO[Cu]	1.621468710310113
9-0-413639798-0	CCN(CCOCCO[Cu])C(C)COC(=O)[Au]	-0.9388798018212172
9-0-246282792-0	CCC(C)N(CCN[Cu])CCOC(=O)[Au]	2.655702171620209
9-0-413670082-0	CC(NCCOCCCO[Cu])C(C)OC(=O)[Au]	0.5851915584359827
9-0-413610163-0	CC(CCN(C)CCOCCOC(=O)[Au])O[Cu]	-1.007285442669671
9-0-413593950-0	CCC(COC(=O)[Au])NCCO[Cu]	0.853015280868163
9-0-413636300-0	CCC(CC)(CNC(=O)CCNC(=O)[Au])N[Cu]	0.34484955758855573
9-0-413618350-0	CCC(CNCCCOCCOC(=O)[Au])O[Cu]	1.2046100965473783
9-0-413598056-0	CCOCCCN(CCO[Cu])CCOC(=O)[Au]	-0.22996948063410105
9-0-1119512025-0	COC(=O)C(C)(C)NCC(CO[Cu])OC(=O)[Au]	1.667806527797934
9-0-1132280325-0	CCOC(CC(CO[Cu])COC(=O)[Au])OCC	1.029772036475487
9-0-1119510444-0	CC(CN[Cu])NC(=O)CCNC(=O)[Au]	-0.9687100007019287
9-0-941867643-0	O=C([Au])OCCCCCCCCO[Cu]	3.2887853337797166
9-0-538225777-0	O=C([Au])OCCSCCN[Cu]	1.1898354226372485
9-0-1132300091-0	CC(C)CC(CCO[Cu])CNC(=O)[Au]	2.311293189266441
9-0-478225089-0	CN(CCOC(=O)[Au])CO[Cu]	0.212971354445366
9-0-246231315-0	CC(CNCCSCCCO[Cu])OC(=O)[Au]	-2.2852969546669355
9-0-413651261-0	CC(C)CC(NC(=O)[Au])C(=O)N(C)CCN[Cu]	1.3093708629378082
9-0-485110424-0	C=CC(OC(=O)[Au])C(=O)OCC(O[Cu])C(C)C	1.2418233811656756
9-0-413604494-0	O=C([Au])OCCNCC(O[Cu])C(F)(F)F	0.44282759343846156
9-0-482405405-0	CC(C)CC(NC(=O)[Au])C(=O)NCCCO[Cu]	-2.390740258109909
9-0-478224761-0	C=CC(=O)NCC(COC(=O)[Au])O[Cu]	1.7655385236571626
