# Supplementary material for: Accelerating amorphous polymer electrolyte screening by learning to reduce errors in molecular dynamics simulated properties
Source: Nat Commun. 2022 Jun 14;13:3415. doi: 10.1038/s41467-022-30994-1 (PMC9197847; doi:10.1038/s41467-022-30994-1)
Supplement: Supplementary file 4 — Supplementary data 1 [file 41467_2022_30994_MOESM4_ESM.zip › supp_files/logp/noise_1.28/test.csv]

9-0-246352407-0	CC(C)C(CCN(C)CCO[Cu])OC(=O)[Au]	2.66442115239966
9-0-413632249-0	CCC(CO[Cu])C(=O)N(C)CCOC(=O)[Au]	-2.0753409417194204
9-0-413652133-0	CC(CCOC(=O)[Au])N(C)C(=O)CO[Cu]	-1.2465145227861425
9-0-413595319-0	CN(CCCCOC(=O)[Au])CCO[Cu]	-1.2497307184702449
9-0-428453452-0	O=C([Au])OCCOCCN[Cu]	-0.7511207075753492
9-0-246216257-0	CCC(CCNC(=O)C(CC)N[Cu])OC(=O)[Au]	0.7812360762705824
9-0-413671011-0	CC(C)(CNC(=O)CCO[Cu])OC(=O)[Au]	1.5655283942773006
9-0-1119518672-0	CC=C(NC=N)NCC(CO[Cu])OC(=O)[Au]	-1.5714233880994561
9-0-246427365-0	CC(CN(CCCO[Cu])CC(F)F)OC(=O)[Au]	0.548168841247822
9-0-413666342-0	CCC(CNCCN(C)CCOC(=O)[Au])O[Cu]	0.5742462318618342
9-0-246233859-0	CC(NCCCCOC(=O)[Au])C(C)O[Cu]	-0.40430855875832683
9-0-485132906-0	C=CC(C)(CNCC(C)CO[Cu])OC(=O)[Au]	0.4830268532899975
9-0-246179872-0	CN(CCCCCN[Cu])CCOC(=O)[Au]	3.022068243605136
9-0-413604935-0	CC(C)CCNC(=O)C(COC(=O)[Au])N[Cu]	1.1123323525574516
9-0-246266723-0	CC(C)(O[Cu])C(=O)NCCCCCOC(=O)[Au]	3.0874754162832465
9-0-33213694-0	C=CCN(CCO[Cu])CC(C)OC(=O)[Au]	1.5400093142947573
9-0-413658704-0	CC(NC(=O)[Au])C(=O)NC(CO[Cu])CC(F)F	0.9734009710500164
9-0-1119521086-0	CCC(CNCC(OC(=O)[Au])C(=O)OC)N[Cu]	1.4694946855539268
9-0-1119517426-0	CC(CONC(=O)C(C)CNC(=O)[Au])N[Cu]	-1.853394498218915
9-0-413667703-0	CCN(CCNC(=O)[Au])CC(CSC)O[Cu]	1.9114615309417917
9-0-413619757-0	O=C([Au])OCC(CO[Cu])NCC=CCl	1.998778534640578
9-0-1119506097-0	COCC(CNCCCO[Cu])OC(=O)[Au]	1.003353401745196
9-0-428454127-0	CC(NC(=O)[Au])C(=O)NC(C(=O)O)C(C)O[Cu]	0.2151068786083108
9-0-413666863-0	CC(CCCOC(=O)COC(=O)[Au])O[Cu]	0.237270823095724
9-0-33213043-0	C=CCOCC(CNCCO[Cu])OC(=O)[Au]	-0.9948058010288634
9-0-13129006-0	O=C([Au])OC(CNCCS)CO[Cu]	0.041595811640591035
9-0-413596774-0	CCCN(CCOCCO[Cu])CCOC(=O)[Au]	1.7078248130711855
9-0-413688754-0	CC(CONC(=O)CC(C)(C)NC(=O)[Au])N[Cu]	1.104051837900089
9-0-1132282802-0	O=C([Au])OCCCCOCCCCO[Cu]	0.02380937145073614
9-0-413639786-0	COCCCN(CCOC(=O)[Au])CC(C)O[Cu]	1.7177135265481298
9-0-413611681-0	CC(OC(=O)[Au])C(=O)OCC(C)(C)CO[Cu]	2.2204566308471168
9-0-33764539-0	C#CCN(CCO[Cu])CCOC(=O)[Au]	-0.5386485835767513
9-0-413631811-0	CC(CCNC(=O)[Au])NC(=O)CCN[Cu]	-0.21712315078638963
9-0-538232241-0	CC(C)C(NC(=O)[Au])C(=O)N(C)CCO[Cu]	0.9640652099879805
9-0-413699877-0	CCC(F)C(=O)N(CCN[Cu])CCOC(=O)[Au]	1.7423978868539702
9-0-370724345-0	C=CC(CO[Cu])NC(=O)[Au]	-0.3426087491747278
9-0-13127275-0	C=CCNC(=O)NCC(CO[Cu])OC(=O)[Au]	0.1251363098105027
9-0-485083616-0	C=CCCN(CC(C)O[Cu])C(C)COC(=O)[Au]	0.5602361019309432
9-0-33222219-0	C=CC(C)(O[Cu])C(=O)NCCOC(=O)[Au]	-1.172928083908201
9-0-1119509643-0	CS(=O)CCNC(=O)C(CN[Cu])OC(=O)[Au]	-1.3897212688538068
9-0-33764521-0	O=CC(O[Cu])C(C=O)OC(=O)[Au]	-0.7458592722034938
9-0-1132301291-0	CC(CCOC(=O)[Au])C(C)(C)O[Cu]	2.4613021223153417
9-0-485085472-0	C=CCCN(CCCOC(=O)[Au])CCO[Cu]	0.5974082133537778
9-0-246354162-0	N=C(CO[Cu])NOCCCCCCOC(=O)[Au]	-0.09325825759114714
9-0-1119517140-0	N=C(CO[Cu])NOCCOCCOC(=O)[Au]	-2.1291256472228675
9-0-413621273-0	CC(CO[Cu])CN(C)CCOCCOC(=O)[Au]	0.9892348250652452
9-0-413612030-0	CC(O[Cu])C(=O)OCCCNC(=O)[Au]	1.2087588700584682
9-0-478224760-0	CC(C)OC(=O)C(OC(=O)[Au])C(O[Cu])C(=O)O	-2.453506382658407
9-0-413690717-0	CC(C)(CO[Cu])C(=O)NCC=CCOC(=O)[Au]	0.027259614423820633
9-0-13127337-0	N#CCCOCCNC(CO[Cu])COC(=O)[Au]	0.11607778877791267
9-0-33235610-0	CC(C#N)NC(=O)C(O[Cu])C(C)(C)OC(=O)[Au]	-1.2785496474065043
9-0-246282573-0	CCN(CC(C)COC(=O)[Au])C(C)CO[Cu]	2.5858564410525684
9-0-246173986-0	CCN(CCCCO[Cu])CCOC(=O)[Au]	0.36373957268994817
9-0-478223983-0	O=C([Au])OCCNCCOCCO[Cu]	0.047211078841982224
9-0-33217321-0	C=C(CO[Cu])C(=O)N(C)C(C)COC(=O)[Au]	1.4890586809399267
9-0-246230425-0	CC(C)C(CNCC(C)(C)COC(=O)[Au])O[Cu]	2.408606079859825
9-0-413635137-0	COCCN(CC(C)OC(=O)[Au])C(C)CO[Cu]	0.3357038430895313
9-0-1119525793-0	CCN(CC(N)=O)C(=O)C(CO[Cu])NC(=O)[Au]	-1.8837406576591984
9-0-246411356-0	CCCN(CC(COC(=O)[Au])O[Cu])C(C)CC	0.5458882897678519
9-0-33223168-0	C=CC(CO[Cu])NCC(C)(C)OC(=O)[Au]	0.72787220347364
9-0-1119506898-0	CNCCC(=O)NCC(CO[Cu])OC(=O)[Au]	-2.1809684583353146
9-0-413631415-0	CC(C)C(CNC(=O)CN[Cu])NC(=O)[Au]	-1.4198390572997295
9-0-538226286-0	O=C([Au])OCCOCCOCCCN[Cu]	0.8300483653314832
9-0-428453611-0	O=C([Au])NCCOCCOCCOCCO[Cu]	-2.0241757102992173
9-0-538233297-0	COCCC(COC(=O)[Au])N[Cu]	-0.3287769246562423
9-0-1119524284-0	COCC(NC(=O)[Au])C(=O)NC(C)C(C)N[Cu]	-0.4733177554778371
9-0-1132280996-0	CCCC(CCOC(=O)[Au])O[Cu]	-0.230312070203323
9-0-428455754-0	CNC(CO[Cu])COC(=O)[Au]	-0.7103099740254044
9-0-413612612-0	CC(CCN(C)C(=O)CN[Cu])OC(=O)[Au]	0.6920979250693775
9-0-413599047-0	CCC(CNCCOCCOC(=O)[Au])O[Cu]	0.9127763167774846
9-0-1119509408-0	CC(=CCNC(CO[Cu])COC(=O)[Au])C(=O)O	-0.796981796914846
9-0-482403751-0	COC(=O)C(C)(CO[Cu])COC(=O)[Au]	0.8781743870858413
9-0-482407073-0	CC(C)(CCC(N[Cu])C(=O)O)NC(=O)[Au]	1.9841855480854067
9-0-482404153-0	CC(COCCOC(=O)[Au])OCCO[Cu]	0.32365178216840645
9-0-13127202-0	C=CC(CO[Cu])NC(=O)COCCOC(=O)[Au]	0.6173934301756532
9-0-413670091-0	O=C([Au])NCCN(CCF)CCO[Cu]	-0.8252281236501474
9-0-1119525052-0	CNCC(C)NC(=O)CC(CNC(=O)[Au])O[Cu]	-1.6066077215802523
9-0-413618344-0	CC(CNCCCOCCOC(=O)[Au])O[Cu]	-0.7547266941609676
9-0-1119507201-0	COC(CNCC(CO[Cu])OC(=O)[Au])OC	1.6895941245398498
9-0-413676422-0	CC(C)C(OC(=O)[Au])C(=O)NCC(CF)O[Cu]	1.658636265895955
9-0-413621512-0	CCC(CN(C)CCOCCO[Cu])OC(=O)[Au]	2.2598671375566237
9-0-33210662-0	N#CCCN(CCC#N)CC(CO[Cu])OC(=O)[Au]	-1.3814806177493049
9-0-1119521614-0	CCCC(CNC(COC(=O)[Au])C(N)=O)O[Cu]	-0.07056355394330888
9-0-413687241-0	CC(C)(C)NCC(CNCCOC(=O)[Au])O[Cu]	-0.3638915040602289
9-0-246283370-0	CC(C)CN(CCO[Cu])CC(C)OC(=O)[Au]	0.956017072729179
9-0-1119514569-0	CC(CNC(=O)[Au])C(=O)N(C)CCN[Cu]	-0.3628613655490581
9-0-538226096-0	O=C([Au])OCCOCCCN[Cu]	0.9867938636554321
