# Supplementary material for: Accelerating amorphous polymer electrolyte screening by learning to reduce errors in molecular dynamics simulated properties
Source: Nat Commun. 2022 Jun 14;13:3415. doi: 10.1038/s41467-022-30994-1 (PMC9197847; doi:10.1038/s41467-022-30994-1)
Supplement: Supplementary file 4 — Supplementary data 1 [file 41467_2022_30994_MOESM4_ESM.zip › supp_files/logp/noise_1.28/cv_4.csv]

9-0-1119506900-0	CCNCC(=O)NCC(COC(=O)[Au])O[Cu]	-1.4885060951091826
9-0-538226080-0	O=C([Au])OCCOCCOCCO[Cu]	0.6083190158643623
9-0-413595862-0	CCC(COC(=O)[Au])NCCOCCO[Cu]	-1.015748034941717
9-0-13129550-0	C=CC(O[Cu])C(=O)NC(C#N)COC(=O)[Au]	0.9312729122785659
9-0-413617562-0	COCC(CCOC(=O)[Au])NCC(C)O[Cu]	0.18828085619835672
9-0-246413658-0	CCCCC(C)NCC(CNC(=O)[Au])O[Cu]	-1.7639056216134754
9-0-976282215-0	CC(COC(=O)[Au])CSC(C)C(C)O[Cu]	3.0743990445512526
9-0-413633144-0	CN(CCCN[Cu])CCOCCNC(=O)[Au]	-2.194455569282245
9-0-1132277810-0	O=C([Au])OCCCCCCN[Cu]	-0.5963898855940462
9-0-1119509583-0	O=C([Au])OCC(CNC(=O)C(F)F)O[Cu]	0.45273079205952244
9-0-33221458-0	C=CC(OC(=O)[Au])C(=O)N(C)C(C)CCO[Cu]	2.495502457265527
9-0-413684291-0	CCC(CN(C)CCNC(=O)[Au])N[Cu]	0.14610860247589127
9-0-413674434-0	CN(C(=O)C(CCNC(=O)[Au])N[Cu])C(C)(C)C	0.9397230779786644
9-0-538231864-0	CC(NC(=O)[Au])C(=O)NC(C)(C)CO[Cu]	1.1168363784514994
9-0-538225893-0	O=C([Au])NC(C(=O)O)C(O[Cu])C(F)(F)F	0.34085903176784993
9-0-962049650-0	CCC(CC)C(COC(=O)[Au])N[Cu]	2.961938503929229
9-0-33229009-0	N#CCCC(C#N)CNCC(COC(=O)[Au])O[Cu]	1.5882676347849112
9-0-413617754-0	CC(CN[Cu])C(=O)NCCCCCOC(=O)[Au]	-0.6901097982923223
9-0-1132291407-0	CC(C)C(CCOC(=O)[Au])N[Cu]	0.9211446901223104
9-0-413610210-0	CC=CC(=O)NC(C)(CO[Cu])COC(=O)[Au]	-0.08370250078846442
9-0-246265602-0	CCC(C)N(CCOC(=O)[Au])CC(C)O[Cu]	1.5256960552555323
9-0-428454948-0	O=C([Au])NCCNCCCO[Cu]	-1.8693225557250779
9-0-485134706-0	C=CC(CNCCC(C)(C)O[Cu])OC(=O)[Au]	0.5345261775121043
9-0-1119509642-0	CS(=O)CCN(CCO[Cu])CCOC(=O)[Au]	0.5887945977269526
9-0-1119509343-0	CC(N[Cu])C(=O)NCCCOCCOC(=O)[Au]	-1.2683299297696702
9-0-1119505132-0	CC(C)(NC(=O)[Au])C(=O)NCCN[Cu]	-0.9879072569764793
9-0-413619908-0	CCOCCN(CCCOC(=O)[Au])CCO[Cu]	2.8083217117909873
9-0-1119507982-0	COCCN(C)CC(CO[Cu])OC(=O)[Au]	0.12973018306732848
9-0-246437874-0	CCN(CCCC(C)OC(=O)[Au])C(C)CO[Cu]	2.960912012626421
9-0-33222123-0	C=CC(CO[Cu])NCCCOC(=O)[Au]	1.6184539508273257
9-0-976488023-0	O=C([Au])OCCSCCCCCCCO[Cu]	4.52635351968207
9-0-413690269-0	CC(CNCCOCCCO[Cu])OC(=O)[Au]	1.2628111988437951
9-0-413639727-0	CCOCCN(CCNC(=O)[Au])CCO[Cu]	0.3043026265167543
9-0-538225808-0	O=C([Au])OCCCOCCCO[Cu]	1.085144824907039
9-0-413618876-0	CCCOCCNCC(COC(=O)[Au])O[Cu]	0.9609474935289348
9-0-246307922-0	CC(C)C(CNC(=O)[Au])CN(C)CCN[Cu]	1.8963034501576144
9-0-246218411-0	CC(COC(=O)[Au])SCCCCO[Cu]	1.842252355623804
9-0-246210788-0	CC(CCOC(=O)[Au])NCC(C)(C)CO[Cu]	-0.7577756679843606
9-0-413639380-0	CCCC(C)(CO[Cu])NC(=O)COC(=O)[Au]	1.294776965593755
9-0-413639824-0	CC(CC(=O)NC(C)CCN[Cu])NC(=O)[Au]	-0.6290324696822183
9-0-1119504160-0	CN(CCO[Cu])CCOCCOC(=O)[Au]	0.14478931612794282
9-0-246269407-0	CC(C)(C)C(O[Cu])C(=O)OCCCOC(=O)[Au]	-0.20000602896364716
9-0-413595636-0	CC(C)(C)OC(=O)C(CNC(=O)[Au])N[Cu]	1.2876091904918
9-0-1119509089-0	COC(CNC(=O)[Au])C(=O)NCCCCN[Cu]	-3.4527455503562194
9-0-13128287-0	C=CC(C)NC(=O)C(COC(=O)[Au])N[Cu]	0.8320088245339698
9-0-538225780-0	CC(CO[Cu])NC(=O)[Au]	-0.7524652480455969
9-0-1119512810-0	CC(OC(=O)[Au])C(=O)NCC(=O)NCCO[Cu]	-1.0881271777414996
9-0-428455053-0	O=C(CCCO[Cu])NCCOC(=O)[Au]	-2.05990493498604
9-0-413651811-0	CCC(NC(=O)[Au])C(=O)NC(C)(C)CCN[Cu]	-0.6508352688572283
9-0-33233101-0	C=CC(CNCCCCO[Cu])OC(=O)[Au]	2.3341844438157358
9-0-1119506643-0	COCCOCCNC(CO[Cu])COC(=O)[Au]	1.2581325046453498
9-0-482405275-0	O=C([Au])NC(CN[Cu])C(F)(F)F	0.08302957804308503
9-0-246305795-0	CCN(CCN[Cu])CC(C)(C)NC(=O)[Au]	0.726015644102807
9-0-246299785-0	CSCC(CNCCC(C)OC(=O)[Au])O[Cu]	1.3681814349059562
9-0-246234102-0	CC(CN(C)CCCCCCOC(=O)[Au])N[Cu]	2.3537681170735483
9-0-413634970-0	CC(N[Cu])C(=O)NCC(F)(F)CNC(=O)[Au]	-1.1222977649439754
9-0-246200452-0	CC(C)(CNCCC(C)(C)OC(=O)[Au])O[Cu]	1.249780103481942
9-0-1132292337-0	CCC(CC)(COC(=O)[Au])N[Cu]	0.8244529990632503
9-0-976279323-0	O=C([Au])OCCCSCCCCCO[Cu]	0.7791104076625037
9-0-428454789-0	O=C([Au])OCCNCCNCCO[Cu]	-0.11375271683876387
9-0-962044605-0	CCCCOCCOCC(COC(=O)[Au])O[Cu]	0.9429006774338899
9-0-413608679-0	CN(CCO[Cu])CC(C)(C)NC(=O)[Au]	-2.16737906927302
9-0-413666244-0	CN(CCNC(=O)[Au])CC(CC(F)F)N[Cu]	0.7822975575885671
9-0-246200662-0	CCN(CC(C)(C)O[Cu])CC(C)(C)OC(=O)[Au]	2.6281745010062907
9-0-413595687-0	CN(CCCO[Cu])CCNC(=O)[Au]	0.5011350609611096
9-0-413658609-0	CC(C)(CC(=O)NCC=CCO[Cu])NC(=O)[Au]	-0.9174425883804646
9-0-413670120-0	CN(CCN[Cu])C(=O)C(CC(F)F)NC(=O)[Au]	0.5103014868368756
9-0-246210842-0	CC(CCO[Cu])NC(C)C(C)(C)OC(=O)[Au]	2.2231268137516644
9-0-413609493-0	COCCN(CCCCOC(=O)[Au])CCO[Cu]	-0.8895671831468441
9-0-413618346-0	CC(NCCCOCCO[Cu])C(C)OC(=O)[Au]	-0.848610896464828
9-0-428453496-0	O=C([Au])NCCC(O[Cu])C(=O)O	0.9160634271256562
9-0-246411693-0	CC(C)(CNCCCC(C)(C)OC(=O)[Au])O[Cu]	0.9752503976982145
9-0-1119506075-0	COCC(CNC(=O)CCCNC(=O)[Au])O[Cu]	0.1498358445515265
9-0-246231571-0	CC(CCN(CCOC(=O)[Au])CC(F)F)O[Cu]	0.32965367692681036
9-0-413592276-0	CCN(CCCOC(=O)[Au])CCO[Cu]	1.2929250992297265
9-0-33221005-0	C=CC(OC(=O)[Au])C(=O)NCC(CCC)O[Cu]	2.233425387842506
9-0-246363356-0	CC(CSCCO[Cu])(OC(=O)[Au])C(F)F	1.6680460981500553
9-0-1132279255-0	CCSCC(CO[Cu])OC(=O)[Au]	1.3389829721341497
9-0-413620769-0	CCCCN(C)C(=O)C(COC(=O)[Au])N[Cu]	0.3700862049414075
