# Supplementary material for: Accelerating amorphous polymer electrolyte screening by learning to reduce errors in molecular dynamics simulated properties
Source: Nat Commun. 2022 Jun 14;13:3415. doi: 10.1038/s41467-022-30994-1 (PMC9197847; doi:10.1038/s41467-022-30994-1)
Supplement: Supplementary file 4 — Supplementary data 1 [file 41467_2022_30994_MOESM4_ESM.zip › supp_files/logp/noise_1.28/cv_7.csv]

9-0-413677422-0	CCC(COC(=O)[Au])C(=O)NCC(CF)O[Cu]	0.28459690242185237
9-0-413609515-0	CCC(CN(CCOC)CCO[Cu])OC(=O)[Au]	-0.16002761525716935
9-0-246305725-0	CC(C)CCC(CO[Cu])NCC(C)OC(=O)[Au]	3.305737877047602
9-0-485095442-0	C=CC(CO[Cu])NCC(OC(=O)[Au])C(C)(C)C	2.1845934873172426
9-0-33225124-0	CC(C)C#CC(=O)NC(C)(CO[Cu])COC(=O)[Au]	1.1597353864606064
9-0-246231507-0	CC(O[Cu])C(C)SCCOCCOC(=O)[Au]	0.9151233105515313
9-0-1119505325-0	COCCOCCNCC(COC(=O)[Au])O[Cu]	1.1944547674967976
9-0-413601953-0	COCC(CNCCCCCOC(=O)[Au])O[Cu]	3.8698406474404656
9-0-413699183-0	CC(NC(=O)[Au])C(=O)N(C)CC(C)(C)CO[Cu]	-0.7065005017497208
9-0-246239644-0	CN(CCCCNC(=O)[Au])CCCO[Cu]	1.802027489888943
9-0-413633018-0	CCOCCN(CCO[Cu])CC(C)OC(=O)[Au]	1.4110167445577142
9-0-413694212-0	CCC=C(F)C(=O)NCC(CNC(=O)[Au])O[Cu]	0.384788081994904
9-0-246295074-0	CN(CCCCCCNC(=O)[Au])CCCO[Cu]	0.7204128917623448
9-0-1119516628-0	CN(CC(COC(=O)[Au])O[Cu])C(C)(C)C(N)=O	2.3695226729480963
9-0-413649450-0	CC(CC(=O)N(C)CC(C)(C)NC(=O)[Au])N[Cu]	0.3399083526629831
9-0-246316015-0	CN(CCO[Cu])C(COC(=O)[Au])CC(C)(C)C	2.7066618752563762
9-0-413595692-0	CN(CCCN[Cu])CCCOC(=O)[Au]	1.4267912640236888
9-0-13127616-0	COCC#CCN(CCO[Cu])CCOC(=O)[Au]	0.5464062480894218
9-0-13130085-0	N#CCN(CC(=O)O)CC(COC(=O)[Au])O[Cu]	-2.552589701524413
9-0-413609524-0	COCCN(CCO[Cu])CCC(C)OC(=O)[Au]	0.4931627647335789
9-0-246285068-0	CC(CNC(C)(CNC(=O)[Au])C(C)C)N[Cu]	-1.2583210203816697
9-0-246184889-0	CCCCCN(CCN[Cu])CCNC(=O)[Au]	1.9437208390692253
9-0-538226716-0	O=C([Au])NCCCOCCOCCCN[Cu]	-0.8337794770051141
9-0-13129417-0	CC(C)(OC(=O)[Au])C(=O)NC(C#N)CO[Cu]	-1.4348893712135717
9-0-1119505204-0	COCCN(C)CC(CN[Cu])OC(=O)[Au]	0.3098608462786416
9-0-1119520510-0	CNOCCNC(=O)CC(CN[Cu])OC(=O)[Au]	-3.1889282491463407
9-0-246231190-0	CCCC(C)(CNCC(C)O[Cu])OC(=O)[Au]	2.557660215989251
9-0-246355034-0	CCN(CCOC(=O)[Au])CC(C)(O[Cu])C(F)F	2.3115842639566395
9-0-33226026-0	C#CCC(CO[Cu])NC(=O)C(C)(C=C)OC(=O)[Au]	1.4274549781974297
9-0-246196685-0	CC(C)(CNCCCCCO[Cu])OC(=O)[Au]	4.658898232237258
9-0-413636185-0	CCOCCCN(CCNC(=O)[Au])CCO[Cu]	0.9162751844378312
9-0-1119511822-0	COC(=O)C(CNCCCOC(=O)[Au])O[Cu]	0.42338436607706864
9-0-246265795-0	CCC(C)N(CCCOC(=O)[Au])CCO[Cu]	1.6596374120125423
9-0-13127272-0	COCCN(CC#N)CC(COC(=O)[Au])O[Cu]	0.761415520138492
9-0-428453326-0	O=C([Au])NCCOCCOCCN[Cu]	-0.6962509096233698
9-0-413652296-0	CN(CCCO[Cu])C(=O)C(C)(C)COC(=O)[Au]	2.620873711870545
9-0-413651927-0	CCC(C)C(C)(CNC(=O)CO[Cu])OC(=O)[Au]	1.6725650934879965
9-0-246405573-0	CCC(CNCCC(C)NC(=O)[Au])O[Cu]	0.592343749392974
9-0-246421411-0	CCCCNCC(CC(C)(C)OC(=O)[Au])O[Cu]	0.992447697337322
9-0-413595874-0	CCN(CCOCCO[Cu])CCOC(=O)[Au]	0.596444513123846
9-0-428453393-0	O=C([Au])OCCNCCCNCCO[Cu]	-0.9198650395986369
9-0-246239835-0	CN(CCCCCCOC(=O)[Au])CCCO[Cu]	1.3952245854716365
9-0-33222100-0	C=CC(COC(=O)[Au])NCC(COC)O[Cu]	-0.7590874253539488
9-0-413602588-0	CN(C)CCSCC(CO[Cu])OC(=O)[Au]	1.2955036875582433
9-0-246177349-0	CCCCN(CCN[Cu])CCOC(=O)[Au]	3.1884531294140834
9-0-413666160-0	CCC(CNC(=O)CCOC(=O)[Au])O[Cu]	-0.1876696015959885
9-0-33213548-0	CN(CCC#N)CC(CO[Cu])OC(=O)[Au]	-0.26805396790969116
9-0-413648106-0	CC(CN(C)CCOCCNC(=O)[Au])N[Cu]	0.9844440030949795
9-0-1119522592-0	CC(=O)NCCCNC(CO[Cu])COC(=O)[Au]	0.40757726966650176
9-0-33238175-0	C=C(CO[Cu])C(=O)N(C)CC(C)(C)OC(=O)[Au]	1.3374966415238707
9-0-1119523983-0	O=C(CCOC(=O)[Au])NCCCOCCO[Cu]	1.1948713231575923
9-0-33212307-0	C=C(CC)CNC(CO[Cu])COC(=O)[Au]	-0.5284838626868411
9-0-413600877-0	CCC(COC(=O)[Au])NCC(COC)O[Cu]	-0.22670481235233508
9-0-1119520758-0	CNCCCN(CCN[Cu])CCNC(=O)[Au]	-2.509505436646787
9-0-1119513469-0	COC(CNC(=O)[Au])C(=O)NC(C)CCN[Cu]	-2.330816240319513
9-0-33233001-0	C=CCCC(CNCCOC(=O)[Au])O[Cu]	2.634890887837577
9-0-413661198-0	CC(C)(CONC(=O)C(C)(C)OC(=O)[Au])O[Cu]	1.4383439957722837
9-0-413667665-0	CSCC(CN(C)CCCN[Cu])OC(=O)[Au]	0.15595929786273444
9-0-33236219-0	CN(CCCCOC(=O)[Au])CC(CC#N)O[Cu]	1.4592671690128647
9-0-33221849-0	C=CC(O[Cu])C(=O)NCCCOC(=O)[Au]	0.3961843527088916
9-0-1119505140-0	CN(CCNC(=O)[Au])CCOCCO[Cu]	0.32837177913097715
9-0-428453296-0	CC(OC(=O)[Au])C(NC(=O)CN[Cu])C(=O)O	-0.17199386758691504
9-0-246220093-0	CC(C)CCCNC(CO[Cu])COC(=O)[Au]	2.5807704306025787
9-0-485089370-0	CC(CO[Cu])(COC(=O)[Au])CSCCC#N	1.641950525287848
9-0-413634905-0	CC(CN[Cu])N(C)CCOCCNC(=O)[Au]	-0.8787072954148634
9-0-246312801-0	CCC(CC)(CCNCC(C)OC(=O)[Au])O[Cu]	4.606875357515664
9-0-413703174-0	C=CC=CCC(=O)N(C)CC(COC(=O)[Au])O[Cu]	1.7903991913173956
9-0-1119520142-0	NOCCNC(=O)CC(CNC(=O)[Au])O[Cu]	-0.5942357496657701
9-0-413696715-0	CC(CCNC(=O)CCO[Cu])OC(=O)[Au]	0.04627909717575929
9-0-246299781-0	CCC(CNCC(CSC)OC(=O)[Au])O[Cu]	2.8781900887336747
9-0-33219501-0	C=CC(O[Cu])C(=O)OCCOCCOC(=O)[Au]	0.014179044843596389
9-0-246273782-0	CC(C)(CN(CCO[Cu])CC(F)F)NC(=O)[Au]	0.09158100950740211
9-0-413634946-0	CC(CNC(=O)C(N[Cu])C(C)C)NC(=O)[Au]	0.8418466129497648
9-0-1132279253-0	O=C([Au])OCCSCCSCCO[Cu]	2.4969525707459717
9-0-413692315-0	CC(CNC(=O)[Au])C(=O)NCCC(C)(C)N[Cu]	2.136251352472239
9-0-428454787-0	O=C([Au])NCCCNCCNCCCN[Cu]	-0.5569307654080518
9-0-33218766-0	CC(CN(CCC#N)CCO[Cu])OC(=O)[Au]	0.6703537582666611
9-0-1119518166-0	CCCC(=O)C(=O)NCC(CO[Cu])OC(=O)[Au]	0.09697101453376061
9-0-246201572-0	CC(CCNC(C)C(C)OC(=O)[Au])O[Cu]	-0.8100732623110105
