# Supplementary material for: Accelerating amorphous polymer electrolyte screening by learning to reduce errors in molecular dynamics simulated properties
Source: Nat Commun. 2022 Jun 14;13:3415. doi: 10.1038/s41467-022-30994-1 (PMC9197847; doi:10.1038/s41467-022-30994-1)
Supplement: Supplementary file 4 — Supplementary data 1 [file 41467_2022_30994_MOESM4_ESM.zip › supp_files/logp/noise_1.28/cv_6.csv]

9-0-1119504891-0	COCC(C)NCC(COC(=O)[Au])O[Cu]	-0.09043086520476129
9-0-710485720-0	C=C(C)C(COC(=O)[Au])SCC(C)O[Cu]	2.0959895856369797
9-0-246427326-0	CCN(CC)CC(O[Cu])C(C)(C)OC(=O)[Au]	3.739155105106729
9-0-33237832-0	C=CCC(C)NC(=O)C(N[Cu])C(C)OC(=O)[Au]	0.65897182311876
9-0-1119515166-0	CS(C)(=O)=NC(=O)CC(CNC(=O)[Au])O[Cu]	-0.4225596721930124
9-0-1119516947-0	CC(C)OCC(N[Cu])C(=O)NCCNC(=O)[Au]	-0.7222945880036573
9-0-246291427-0	CC(CO[Cu])NCC(OC(=O)[Au])C(C)(C)C	1.695999085616001
9-0-1119523478-0	O=C(CCNC(=O)CO[Cu])NCCOC(=O)[Au]	-0.0041887511104496955
9-0-413644390-0	CC=CC(=O)NCC(C)(CO[Cu])COC(=O)[Au]	2.412991496700879
9-0-413601957-0	COCC(CNCCCCO[Cu])OC(=O)[Au]	-0.1700235562211918
9-0-33229677-0	C=C(COC(=O)[Au])C(=O)NC(CO[Cu])C(C)C	2.850106497466209
9-0-370723983-0	C=C(C)C(=O)OCC(COC(=O)[Au])O[Cu]	2.30256857530659
9-0-246339240-0	CC(CCOC(=O)[Au])NC(CO[Cu])C(C)C	0.2895540172630142
9-0-246231575-0	O=C([Au])OCCCCN(CCO[Cu])CC(F)F	2.4363874388782296
9-0-1119505073-0	CC(CNCCOCCOC(=O)[Au])O[Cu]	-0.44590600750938214
9-0-787202143-0	NC(N)=NN=CC(CO[Cu])OC(=O)[Au]	-4.121218473177519
9-0-413668768-0	CCC(C)(OC(=O)[Au])C(=O)NCC(C)O[Cu]	2.580438563972935
9-0-428453552-0	O=C([Au])OCCNCCCO[Cu]	0.6527868124618216
9-0-413603013-0	CC(CCOC(=O)CO[Cu])OC(=O)[Au]	-2.1631774215883723
9-0-1132282442-0	CCCCCCC(O[Cu])C(NC(=O)[Au])C(=O)O	-1.034544916972949
9-0-33219388-0	C=CCOCCNC(CO[Cu])COC(=O)[Au]	0.49758181037669846
9-0-1119518592-0	CN(CCO[Cu])C(=O)CNCCNC(=O)[Au]	-1.455511266555991
9-0-413638850-0	CN(CC=CCl)CC(CN[Cu])OC(=O)[Au]	1.9258949415863014
9-0-1132280861-0	CCC(O[Cu])C(C)OC(=O)[Au]	0.6960732162040829
9-0-485118230-0	C=CCCC(CN(CC)CCN[Cu])OC(=O)[Au]	0.0521447758550837
9-0-413687783-0	COCC(C)NC(CO[Cu])C(C)OC(=O)[Au]	0.5878485054370717
9-0-413612824-0	CC(CO[Cu])N(C)CCOCCOC(=O)[Au]	0.5316681053592197
9-0-538225833-0	O=C([Au])OCCOCCOCCOCCO[Cu]	0.6181568316591164
9-0-485135024-0	C=CC(CNC(CCOC(=O)[Au])C(C)C)O[Cu]	1.3606336906126888
9-0-428453407-0	O=C([Au])NCCCNCCO[Cu]	0.6834790157986547
9-0-413657251-0	O=C(CC(CN[Cu])OC(=O)[Au])NCCC(F)F	0.02780688479503665
9-0-413633068-0	CC(=O)N(C)CC(C)(CO[Cu])COC(=O)[Au]	-0.15996215547515136
9-0-1143263504-0	O=C([Au])OCCCCCCCCCCCO[Cu]	3.5417968107819244
9-0-370723779-0	C=CCN(CCO[Cu])CCOC(=O)[Au]	-1.7610049335869569
9-0-246220271-0	CC(C)CCCN(CCN[Cu])CCNC(=O)[Au]	1.5276890177743707
9-0-413614608-0	COCCCN(C)CC(CO[Cu])OC(=O)[Au]	1.1553695136045083
9-0-485054193-0	C=C(Cl)CN(CCO[Cu])CCOC(=O)[Au]	2.1348888054232953
9-0-1119522568-0	COC(=O)C(CO[Cu])NC(C)C(C)OC(=O)[Au]	1.2352413356773957
9-0-33236230-0	C#CC(C)N(C)CC(CO[Cu])OC(=O)[Au]	-1.7315356347221076
9-0-428453394-0	CC(OC(=O)[Au])C(O[Cu])C(=O)O	-0.042276319162688786
9-0-482402832-0	CCOC(OCC)C(CO[Cu])COC(=O)[Au]	4.693723750355536
9-0-1119519401-0	CCNC(=S)NC(CO[Cu])COC(=O)[Au]	0.7312106948818382
9-0-413598714-0	CC(CN(C)CCOCCO[Cu])OC(=O)[Au]	-1.7485596731991806
9-0-246354334-0	CCC(F)(F)CN(CCN[Cu])CCOC(=O)[Au]	-1.2472752824992952
9-0-413665221-0	CCCC(CCOC(=O)[Au])CNC(=O)CO[Cu]	2.449234044624454
9-0-13130139-0	C=C(COC(=O)[Au])C(=O)NCCOCCO[Cu]	-0.25809056399373115
9-0-478223126-0	COCC(CNCCOC(=O)[Au])O[Cu]	-0.13314742877880315
9-0-1119507064-0	NC(=O)CSCC(CO[Cu])OC(=O)[Au]	-0.8472963644845299
9-0-246405741-0	CCCCC(CN(C)CCO[Cu])OC(=O)[Au]	2.9400448420866163
9-0-413700372-0	COCCC(CN(C)CCCOC(=O)[Au])N[Cu]	-0.7742841763076302
9-0-33221847-0	C=CC(O[Cu])C(=O)N(CC)CCOC(=O)[Au]	0.5264020106251315
9-0-413665992-0	CC(C)CC(CNC(=O)CCO[Cu])OC(=O)[Au]	1.4286831167262237
9-0-428454782-0	O=C([Au])NCCNCCCNCCN[Cu]	-3.46914705408051
9-0-413657760-0	CNCC(CN(C)C(C)C(C)O[Cu])OC(=O)[Au]	0.5646138719551616
9-0-1119507424-0	O=C([Au])OCCOCCOC(=O)CO[Cu]	-2.48231281166636
9-0-413596122-0	CCCC(NC(=O)[Au])C(=O)NCCCCN[Cu]	1.1146117688039194
9-0-413617113-0	CC(CCCNC(=O)C(C)NC(=O)[Au])CO[Cu]	-0.8330853127821528
9-0-413595315-0	CN(CCCCN[Cu])CCOC(=O)[Au]	0.739210639658006
9-0-246415003-0	CCCC(CCC)NCC(CN[Cu])OC(=O)[Au]	5.95477448212341
9-0-962044710-0	CC(CSCCOC(=O)[Au])SCCO[Cu]	2.459824963861673
9-0-1119518982-0	CC(CC(=O)NC(COC(=O)[Au])C(N)=O)O[Cu]	-1.4593511405397488
9-0-1119509549-0	O=C(COCCN[Cu])NCCCCOC(=O)[Au]	-0.3895581623510096
9-0-413610288-0	CC(C)(C)C(CC(=O)NCCOC(=O)[Au])N[Cu]	0.8578259959319411
9-0-413642433-0	CCSCCN(CCN[Cu])CCOC(=O)[Au]	0.49335199896789056
9-0-13130233-0	N#CCN(CCOCCO[Cu])CCOC(=O)[Au]	-2.3426876040947144
9-0-485094522-0	C=CCC(CNCC(C)OC(=O)[Au])CO[Cu]	1.704806101820333
9-0-413642153-0	CNCCCN(CCCO[Cu])CCOC(=O)[Au]	0.5803641664946706
9-0-246360199-0	CCCC(C)(CNC(=O)CCO[Cu])OC(=O)[Au]	-0.1963571955110508
9-0-482402473-0	CN(CCCO[Cu])CCCOC(=O)[Au]	0.24325313263324533
9-0-976309537-0	O=C([Au])OCCCCCCSCCCO[Cu]	4.369386533367588
9-0-413666063-0	CC(CCCNC(=O)CCOC(=O)[Au])CO[Cu]	3.0567613573709576
9-0-33237843-0	CCC(C)(C#N)NC(=O)C(N[Cu])C(C)OC(=O)[Au]	1.011791703465219
9-0-1143263860-0	O=C([Au])OCCCCCCCCCCO[Cu]	2.476539907023956
9-0-33213028-0	N#CCCN(CCCOC(=O)[Au])CCO[Cu]	1.4670894222127226
9-0-413664554-0	CN(CCOC(=O)[Au])CC(C)(O[Cu])C(F)F	1.351152683425911
9-0-13128071-0	CC(CNC(=O)NCC#CCO[Cu])OC(=O)[Au]	-0.6825676563075364
9-0-413686806-0	CC(=O)C(C)(C)NCC(CO[Cu])OC(=O)[Au]	1.703143202980704
9-0-413688742-0	CCC(NC(=O)[Au])C(=O)NOCC(C)N[Cu]	0.6124286249294277
9-0-246207015-0	CC(CCN(C)CCC(C)OC(=O)[Au])O[Cu]	1.739059515200753
