# Supplementary material for: Accelerating amorphous polymer electrolyte screening by learning to reduce errors in molecular dynamics simulated properties
Source: Nat Commun. 2022 Jun 14;13:3415. doi: 10.1038/s41467-022-30994-1 (PMC9197847; doi:10.1038/s41467-022-30994-1)
Supplement: Supplementary file 4 — Supplementary data 1 [file 41467_2022_30994_MOESM4_ESM.zip › supp_files/logp/noise_1.28/cv_2.csv]

9-0-1119506038-0	COCC(CNCCOCCOC(=O)[Au])O[Cu]	-0.7917078655609008
9-0-413665628-0	CCC(O[Cu])C(C)C(=O)NCCOC(=O)[Au]	0.4167075679608867
9-0-1119511830-0	CCC(CNCC(OC(=O)[Au])C(=O)O)O[Cu]	-0.43645613901992164
9-0-13127811-0	C=CC(OC(=O)[Au])C(=O)NCCOCCO[Cu]	0.058957025046162126
9-0-413671017-0	CC(CCO[Cu])NC(=O)CCOC(=O)[Au]	0.21209525912532945
9-0-413596798-0	CC(C)N(CCO[Cu])CCOCCOC(=O)[Au]	-0.002568441811962918
9-0-246199084-0	CC(CCOC(=O)[Au])SCCO[Cu]	2.5269297942752624
9-0-1119513725-0	CS(=O)CCNC(CO[Cu])COC(=O)[Au]	-2.1456083195761906
9-0-478223165-0	CC(OC(=O)[Au])C(=O)OCCOCCO[Cu]	1.0233711877120322
9-0-413616844-0	CCC(CO[Cu])(COC(=O)[Au])NC(C)COC	-2.0887034842325303
9-0-13129010-0	N#CC(NCC(CO[Cu])OC(=O)[Au])C(N)=O	-3.158911680020326
9-0-246209283-0	CCN(CCCCOC(=O)[Au])CCCO[Cu]	1.2296903182415817
9-0-413701570-0	CC(OC(=O)[Au])C(CN(C)C(C)C(=O)O)O[Cu]	-0.298871153688328
9-0-1119510779-0	CN(CCCO[Cu])C(=O)COC(=O)[Au]	-1.8636140027869612
9-0-1132289432-0	CC(C)C(NC(=O)[Au])C(O[Cu])C(F)(F)F	1.66616521838763
9-0-482409504-0	O=C([Au])OCC(O)=C(O)C(O)=C(O)CO[Cu]	-0.8111382255415057
9-0-485052499-0	C=CCOC(=O)C(CCCCNC(=O)[Au])N[Cu]	0.2760210683725388
9-0-13127703-0	COCC(CNCC#CCOC(=O)[Au])O[Cu]	0.6429870751601133
9-0-413605157-0	CSCCCNC(CO[Cu])COC(=O)[Au]	3.1114380832168553
9-0-1119524547-0	CCNCC(=O)NCC(CN[Cu])OC(=O)[Au]	0.028461353313105064
9-0-33233578-0	C=CC(CNCCCOCCOC(=O)[Au])O[Cu]	1.358542506294491
9-0-413643420-0	CC(C)(OC(=O)[Au])C(=O)OCCOCCO[Cu]	1.1290916545798075
9-0-1119508860-0	NC(=O)CN(CCCO[Cu])CCOC(=O)[Au]	-0.5073951862362496
9-0-246228390-0	CCN(CCCCCCOC(=O)[Au])CCO[Cu]	3.213285677894099
9-0-246431750-0	CCCCN(CCCO[Cu])CC(C)NC(=O)[Au]	-0.011853278836867043
9-0-428454180-0	CC(O[Cu])C(NC(=O)[Au])C(N)=O	-0.2988339669231883
9-0-33236956-0	C=CC(C)(OC(=O)[Au])C(=O)NC(C)CN[Cu]	0.9248658976979613
9-0-1119521492-0	NOCCNCC(COC(=O)[Au])O[Cu]	-0.009153403265169224
9-0-13127199-0	NC(CCOC(=O)[Au])=NOCCOCCO[Cu]	-0.14558385802967502
9-0-33222107-0	C=CC(COC(=O)[Au])NCCOCCO[Cu]	2.642782328901464
9-0-246192558-0	CN(CCCCCCO[Cu])CCOC(=O)[Au]	1.209712970201114
9-0-13127647-0	C=CCNC(=O)CC(CNC(=O)[Au])O[Cu]	-0.8621511385062184
9-0-1119507875-0	CCOC(=O)CN(CCN[Cu])CCNC(=O)[Au]	-1.8934643520812673
9-0-1119516370-0	CC(CNCCN(C)CCO[Cu])OC(=O)[Au]	-1.890164795052286
9-0-478224332-0	CC(CCNCCNC(=O)[Au])NCCN[Cu]	-0.20294254607033868
9-0-413597023-0	CN(CCCCO[Cu])CCNC(=O)[Au]	-1.4871394426070998
9-0-1119520029-0	COC(=O)C(CC(=O)NCCN[Cu])NC(=O)[Au]	-1.3365039803940004
9-0-413659730-0	CC(CCO[Cu])NCCCOCCOC(=O)[Au]	0.26829146043508756
9-0-246183967-0	CN(CCCCCCN[Cu])CCOC(=O)[Au]	-2.959638185451536
9-0-482403014-0	O=C([Au])NC(CCCCO[Cu])C(=O)O	1.191789489059958
9-0-246393964-0	CC(O[Cu])C(=O)OCCCC(C)(C)OC(=O)[Au]	4.128255869796682
9-0-370724646-0	C=CCC(CNC(=O)[Au])O[Cu]	-2.6736394515433526
9-0-976499451-0	CCC(COC(=O)[Au])SCC(C)CO[Cu]	1.2628031695162458
9-0-413655804-0	CCN(CCN(C)C)CC(CO[Cu])OC(=O)[Au]	-0.988732699972571
9-0-33237716-0	C=C(CO[Cu])C(=O)N(C)CCCOC(=O)[Au]	1.6050573855200023
9-0-246429729-0	CC(O[Cu])C(C)N(C)CC(C)(C)COC(=O)[Au]	2.205881289967551
9-0-246198160-0	CC(COC(=O)[Au])CSCCOCCO[Cu]	0.9550768062888614
9-0-941868611-0	O=C([Au])OCCCCCCCCCO[Cu]	3.169803279268542
9-0-428455083-0	NC(=O)N(CO[Cu])COC(=O)[Au]	-0.4441662395525482
9-0-246284635-0	CCC(C)C(COC(=O)[Au])NCC(C)(C)O[Cu]	1.0878896389478883
9-0-1119521504-0	CC(=O)CNCC(COC(=O)[Au])O[Cu]	0.27828286435125915
9-0-246209193-0	CSCCCN(CCO[Cu])CCOC(=O)[Au]	-1.1472553540436194
9-0-538237616-0	COC(=O)C(CCN[Cu])CCNC(=O)[Au]	-0.6621821537059185
9-0-413652038-0	CC(CCOC(=O)[Au])N(C)CCOCCO[Cu]	0.7019376913720038
9-0-413616244-0	CN(CCCN(C)CCOC(=O)[Au])CCO[Cu]	1.2926244025885418
9-0-1119505587-0	CNC(=O)CCN(CCO[Cu])CCOC(=O)[Au]	1.1453248836548013
9-0-246271753-0	O=C([Au])OCCN(CCCCF)CCCO[Cu]	0.009969358730062217
9-0-413651852-0	CC(CC(C)NC(=O)CCCNC(=O)[Au])N[Cu]	1.107113972350752
9-0-1119504899-0	CN(C)CCNCC(CO[Cu])OC(=O)[Au]	-3.1402455073561466
9-0-1119504935-0	CCNC(=O)CNCC(COC(=O)[Au])O[Cu]	0.102379815008948
9-0-246211070-0	CCC(CNC(C)CCO[Cu])OC(=O)[Au]	2.040495225670834
9-0-413617554-0	CC(COC(=O)[Au])CN(C)CC(C)O[Cu]	1.2451797157662283
9-0-413663001-0	CC=C(C)C(=O)NCC(OC(=O)[Au])C(C)O[Cu]	1.7690053820414198
9-0-1119522622-0	CC(NC(=O)[Au])C(C)NC(=O)CN[Cu]	-1.7206994797700284
9-0-246307125-0	CCCC(CCOC(=O)[Au])NC(=O)C(C)O[Cu]	2.696541392484324
9-0-246294817-0	CCC(NCC(C)OC(=O)[Au])C(C)(C)O[Cu]	3.8283616526235713
9-0-33212808-0	C=CCN(CCO[Cu])CCOCCOC(=O)[Au]	0.9861078572029289
9-0-413648108-0	CN(CCOCCN[Cu])CC(C)(C)OC(=O)[Au]	1.3937040257816975
9-0-478224263-0	CN(C)N(CCO[Cu])CCOC(=O)[Au]	1.7059391207056733
9-0-482405764-0	CC(C)CC(N[Cu])C(=O)NCCNC(=O)[Au]	-1.8184934349973416
9-0-322586389-0	CC(C#CCOCCO[Cu])OC(=O)[Au]	0.35738773880403674
9-0-33217283-0	C=C(C)CN(C)CC(CO[Cu])OC(=O)[Au]	1.374975654423281
9-0-246412455-0	CCCCCC(CNCC(C)OC(=O)[Au])O[Cu]	3.233112495606484
9-0-246177859-0	CN(CCCCOC(=O)[Au])CCCN[Cu]	2.6922849797342563
9-0-246315917-0	CC(CCO[Cu])N(C)CCCCCOC(=O)[Au]	2.607834067885991
9-0-33233877-0	CC(CNC(=O)C(CCCC#N)N[Cu])NC(=O)[Au]	-2.0649528086060753
9-0-1119524559-0	CNCC(CN(C)C(=O)CNC(=O)[Au])O[Cu]	-1.3056944553442786
9-0-413607944-0	O=C([Au])OCCN(CCCF)CCO[Cu]	2.7686595947513934
9-0-1119518906-0	COCC=CC(=O)NCC(CO[Cu])OC(=O)[Au]	-0.7158913719001704
