# Supplementary material for: Accelerating amorphous polymer electrolyte screening by learning to reduce errors in molecular dynamics simulated properties
Source: Nat Commun. 2022 Jun 14;13:3415. doi: 10.1038/s41467-022-30994-1 (PMC9197847; doi:10.1038/s41467-022-30994-1)
Supplement: Supplementary file 4 — Supplementary data 1 [file 41467_2022_30994_MOESM4_ESM.zip › supp_files/logp/noise_1.28/cv_3.csv]

9-0-413644455-0	CC(C)C(CNC(=O)CNC(=O)[Au])CO[Cu]	-0.14982668890289047
9-0-246292713-0	CC(CCCN(CCO[Cu])C(C)C)OC(=O)[Au]	0.7165667297044451
9-0-33237992-0	CCC(CC#N)NC(=O)C(NC(=O)[Au])C(C)O[Cu]	-1.2026281247213204
9-0-1119512168-0	CC(O[Cu])C(=O)NCCCOCCOC(=O)[Au]	2.012570557381232
9-0-13129330-0	C#CCNC(=O)CNC(CO[Cu])COC(=O)[Au]	-0.4493805534851516
9-0-1119505457-0	NC(=O)CN(CCO[Cu])CCOC(=O)[Au]	-3.4354302612336776
9-0-246165952-0	CCN(CCCO[Cu])CCCOC(=O)[Au]	0.29631983910770676
9-0-246315977-0	CCCC(CN(C)C(C)CCO[Cu])OC(=O)[Au]	2.383882516051618
9-0-1119508440-0	COCCN(CCNC(=O)[Au])CCO[Cu]	0.1462636166870795
9-0-246228464-0	CN(CCCCCO[Cu])CCCCNC(=O)[Au]	2.9915073515454207
9-0-413641101-0	COCCCCN(CCNC(=O)[Au])CCO[Cu]	0.5239702260288472
9-0-413658623-0	CC(N[Cu])C(C)C(=O)NCC=CCOC(=O)[Au]	-1.6634987957847696
9-0-413605275-0	CC(C)C(C)(CN[Cu])NCCOC(=O)[Au]	0.4669481109770001
9-0-13127184-0	CC(C#N)OCCNC(CO[Cu])COC(=O)[Au]	-1.7034236695565734
9-0-962043503-0	CC(N[Cu])C(OC(=O)[Au])C(=O)OC(C)(C)C	1.8350478639912147
9-0-538227682-0	O=C([Au])OCCOCCCOCCO[Cu]	0.8930439302415984
9-0-413609437-0	CCOCCN(C)CC(CO[Cu])OC(=O)[Au]	-0.2609615027426543
9-0-33212329-0	CC(CC#N)NCC(CO[Cu])OC(=O)[Au]	1.2375781028436816
9-0-413641963-0	CCCCC(=O)NCC(CNC(=O)[Au])O[Cu]	1.2921482760373806
9-0-413678226-0	CCNC(=S)NC(COC(=O)[Au])C(C)O[Cu]	1.6245770893859313
9-0-413592446-0	CN(CCCOC(=O)[Au])CCO[Cu]	-0.05970996599941636
9-0-413632580-0	CCN(CCOCCO[Cu])CC(C)OC(=O)[Au]	0.2939999562043486
9-0-1119508922-0	CCOC(=O)C(=O)NCC(COC(=O)[Au])O[Cu]	-1.96597519829403
9-0-413618131-0	CCN(CCOC(=O)[Au])C(=O)C(C)(C)O[Cu]	1.092882738088249
9-0-246339176-0	CCC(C)C(CNC(C)CCOC(=O)[Au])O[Cu]	1.5264787099982755
9-0-538229849-0	CC(C)(CNCCO[Cu])NC(=O)[Au]	1.5634269021195901
9-0-1119505085-0	COC(=O)CN(CCO[Cu])CCOC(=O)[Au]	-2.1430387848297565
9-0-246199125-0	O=C([Au])OCCCSCCOCCO[Cu]	3.5566803941814884
9-0-1119515148-0	CON(C)C(=O)CC(CNC(=O)[Au])O[Cu]	-0.34265022908974485
9-0-1119512021-0	CCN(CCOCCO[Cu])C(=O)COC(=O)[Au]	1.5800662227406415
9-0-33235727-0	C=CCN(C)CC(OC(=O)[Au])C(C)O[Cu]	3.2835588257529142
9-0-413630687-0	CC(C)C(CO[Cu])NC(=O)COC(=O)[Au]	2.904613890910507
9-0-1132277999-0	O=C([Au])OCCSCCCSCCO[Cu]	2.4369745579046156
9-0-787202141-0	N#CN=C(NCCO[Cu])NCCOC(=O)[Au]	-1.7667926942716479
9-0-33234131-0	C=CC(C)(O[Cu])C(=O)NC(C)CCNC(=O)[Au]	1.4926327713860497
9-0-413617150-0	CC(C)C(CCO[Cu])NCCOC(=O)[Au]	2.176120874349867
9-0-962043366-0	O=C([Au])NCCSCSCCN[Cu]	-0.6740819464549612
9-0-478224260-0	CC(CN(N)CC(C)OC(=O)[Au])O[Cu]	-2.481204081924531
9-0-13128972-0	C#CCOCC(CNCCO[Cu])OC(=O)[Au]	0.09375003014048805
9-0-413643927-0	CCC(COC(=O)[Au])N(C)CCOCCO[Cu]	-1.7068832260504245
9-0-1030688140-0	C=C(C)C(CCC(OC(=O)[Au])C(=C)C)O[Cu]	3.7664644799613773
9-0-1119509817-0	CN(CCO[Cu])CCOCCNC(=O)[Au]	-2.2477607099975745
9-0-413610849-0	CC(CC(=O)NC(C)CCO[Cu])NC(=O)[Au]	-0.07365006981413752
9-0-1119512883-0	COCC(C)(O[Cu])C(=O)N(C)CCOC(=O)[Au]	-0.9996380387035091
9-0-246394304-0	CC(CCCC(=O)OCCCNC(=O)[Au])O[Cu]	1.4365308723207908
9-0-1119506635-0	CCOC(=O)CNC(CO[Cu])COC(=O)[Au]	0.6782456033881121
9-0-428452917-0	CN(CCO[Cu])CCOC(=O)[Au]	1.8631119983926514
9-0-246304000-0	CC(CCNC(C)CC(C)NC(=O)[Au])N[Cu]	0.42133513451251003
9-0-1119507664-0	CCS(=O)(=O)NC(C)(CO[Cu])COC(=O)[Au]	-1.0614996987013472
9-0-482403593-0	O=C([Au])OCCOCCCCOCCO[Cu]	2.2127048109095964
9-0-1119525508-0	CSCCNC(=O)C(COC(=O)[Au])N[Cu]	0.31265684093173435
9-0-246225341-0	CN(CCCCCOC(=O)[Au])CCCO[Cu]	0.22625692166775613
9-0-33228440-0	C#CCN(CC#N)CC(OC(=O)[Au])C(C)O[Cu]	0.7076535228745648
9-0-538231471-0	O=C([Au])OCCCOCCN[Cu]	1.8352081183528113
9-0-413667338-0	CCCN(CCC)C(=O)C(CO[Cu])NC(=O)[Au]	-0.8832870218771582
9-0-413592517-0	CC(CNCC(F)(F)COC(=O)[Au])O[Cu]	2.3342604526762254
9-0-413597686-0	CN(C)CCCCNCC(COC(=O)[Au])O[Cu]	1.4707449275191178
9-0-538226084-0	CC(COCCOCCOC(=O)[Au])O[Cu]	0.6834832840182008
9-0-413643629-0	CN(CCOCCOC(=O)[Au])CC(C)(C)N[Cu]	-0.5820440758997789
9-0-413595038-0	CC(C)(CNCCCO[Cu])OC(=O)[Au]	2.450859033522412
9-0-413673931-0	CC(C)N(C)C(=O)C(CCN[Cu])NC(=O)[Au]	-1.0322776664190818
9-0-413617752-0	CC(N[Cu])C(=O)NCCCCCOC(=O)[Au]	2.0543484809416883
9-0-33232011-0	O=C([Au])NC(CCN[Cu])C(=O)NCCCS	-0.17370516015193604
9-0-941887045-0	CCCC(O[Cu])C(CCC)OC(=O)[Au]	5.433862000589892
9-0-1119504894-0	COCCNCC(CO[Cu])OC(=O)[Au]	-0.467073430403
9-0-322586560-0	CC(C#N)(CO[Cu])N=NC(C)(C#N)COC(=O)[Au]	1.8042764067271315
9-0-246295613-0	CC(CCNCC(C)OC(=O)[Au])CCO[Cu]	-0.3478538969203544
9-0-246408918-0	CCCCC(C)N(CCN[Cu])CCNC(=O)[Au]	0.2758306929105918
9-0-679149576-0	O=C([Au])OCCCCCOCCCCCO[Cu]	1.5681636003585107
9-0-413621493-0	CN(CCCO[Cu])C(=O)CC(C)(C)NC(=O)[Au]	1.5636460290083507
9-0-33229765-0	C=C(C)C(=O)N(C)CC(COC(=O)[Au])O[Cu]	1.7630279023149016
9-0-1119520212-0	CNCCNC(=O)C(NC(=O)[Au])C(C)O[Cu]	-1.179630825626889
9-0-482405242-0	CC(C)(C)N(CO[Cu])COC(=O)[Au]	0.8209410871393572
9-0-413691446-0	CC(CCONC(=N)CO[Cu])OC(=O)[Au]	0.19441548303795902
9-0-478223354-0	O=C([Au])NCCC(N[Cu])P(=O)(O)O	-0.3159904978973153
9-0-246263586-0	CCN(CC(C)OC(=O)[Au])C(C)CO[Cu]	3.629403256593731
9-0-246289734-0	CCC(NC(C)C(C)OC(=O)[Au])C(C)O[Cu]	3.9456547581789074
9-0-413631662-0	O=C([Au])OCCCCCS(=O)CCO[Cu]	0.6827769054891425
9-0-1119506581-0	COCC(C)NC(CO[Cu])COC(=O)[Au]	0.6587056913747711
