# Supplementary material for: Accelerating amorphous polymer electrolyte screening by learning to reduce errors in molecular dynamics simulated properties
Source: Nat Commun. 2022 Jun 14;13:3415. doi: 10.1038/s41467-022-30994-1 (PMC9197847; doi:10.1038/s41467-022-30994-1)
Supplement: Supplementary file 4 — Supplementary data 1 [file 41467_2022_30994_MOESM4_ESM.zip › supp_files/logp/noise_1.28/cv_1.csv]

9-0-1119504214-0	CN(C)CCN(C)CC(CO[Cu])OC(=O)[Au]	1.7862184658238072
9-0-1119512197-0	CNCCCN(CCN[Cu])CCOC(=O)[Au]	-0.1449290480637679
9-0-413610273-0	COC(=O)NC(C)(CO[Cu])COC(=O)[Au]	2.2530698233165105
9-0-33223170-0	C=CC(CO[Cu])NCC(C)OC(=O)[Au]	1.865643763748666
9-0-246181192-0	CCN(CCCCCOC(=O)[Au])CCO[Cu]	-0.164862187411011
9-0-1119519421-0	C=CS(=O)(=O)NCC(COC(=O)[Au])O[Cu]	2.766380452712652
9-0-428453273-0	O=C([Au])NCCOCCN[Cu]	-3.895674906741873
9-0-413642525-0	CCOCCC(CN(C)CCOC(=O)[Au])O[Cu]	-0.4386854360501362
9-0-413696109-0	CC(CCOC(=O)[Au])CNC(=O)CO[Cu]	0.5013630441103282
9-0-246199088-0	CC(CCO[Cu])SCCOCCOC(=O)[Au]	1.7101861898498205
9-0-413611226-0	CSCCN(CCO[Cu])CCOC(=O)[Au]	3.035243876629682
9-0-413630615-0	CC(CCNC(=O)C(C)O[Cu])OC(=O)[Au]	-0.4329572831771133
9-0-485075446-0	CC(CO[Cu])SCC(CC#N)OC(=O)[Au]	0.18167645682681433
9-0-246231194-0	CCCC(C)(CNC(C)C(C)O[Cu])OC(=O)[Au]	1.7080080571340772
9-0-413612580-0	CCCC(CNC(=O)C(C)NC(=O)[Au])O[Cu]	0.560991338969532
9-0-413642534-0	CC(CCN[Cu])NC(=O)C(C)(C)NC(=O)[Au]	0.2574303269959458
9-0-413699582-0	CC(NC(=O)C(CNC(=O)[Au])O[Cu])C(F)F	-1.4475225134791831
9-0-485124404-0	N#CCC(CSCCCO[Cu])OC(=O)[Au]	3.104409756546693
9-0-413671977-0	CCN(OC)C(=O)C(O[Cu])C(C)(C)OC(=O)[Au]	0.9392325907191517
9-0-1119507789-0	CNCCN(CCN[Cu])CCNC(=O)[Au]	-2.3875846217815875
9-0-13128291-0	C#CCNC(=O)C(N[Cu])C(C)(C)OC(=O)[Au]	-0.26655824811154816
9-0-33212165-0	C=CCCCNC(CO[Cu])COC(=O)[Au]	3.326585961119404
9-0-413685093-0	CCC(CN(C)CC(COC)OC(=O)[Au])N[Cu]	-0.30160986396595385
9-0-428455150-0	COC(=O)C(C)(COC(=O)[Au])N[Cu]	0.06604468600791685
9-0-33232831-0	C=CC(C)(CNCCOCCO[Cu])OC(=O)[Au]	0.9923268529322562
9-0-413618352-0	CC(C)(CNCCCOCCOC(=O)[Au])O[Cu]	0.12895415230631235
9-0-428454619-0	COC(CO[Cu])(COC(=O)[Au])OC	-2.540508317501632
9-0-246319938-0	CN(CC(C)(C)NC(=O)[Au])CC(C)(C)O[Cu]	0.5772328169395065
9-0-962047805-0	CC(CCCO[Cu])COC(=O)[Au]	-1.1544409252918613
9-0-413671304-0	CCCC(O[Cu])C(=O)NCC(C)NC(=O)[Au]	0.15728373235936052
9-0-1119525671-0	CCC(OC)C(=O)NCC(CO[Cu])OC(=O)[Au]	0.7454759753163829
9-0-246364002-0	CC(C)=CCCNC(CN[Cu])CNC(=O)[Au]	1.372931830671062
9-0-413679062-0	CC(CN(C)CCNC(=O)[Au])N[Cu]	-1.9398127447043156
9-0-428455873-0	N=C(O)C(CO[Cu])NC(=O)[Au]	0.9421710135983756
9-0-413686612-0	CC(CNCCCN(C)CCO[Cu])OC(=O)[Au]	0.9902710550248364
9-0-485118671-0	C=C(C)CN(CC)CC(CO[Cu])OC(=O)[Au]	-0.2953663810154996
9-0-1132300083-0	CCC(CC(C)CO[Cu])NC(=O)[Au]	0.4258389101071589
9-0-428454356-0	O=C([Au])OCCNCCO[Cu]	-0.4575703068657292
9-0-538230113-0	O=C([Au])NCCCNCCCO[Cu]	-0.2928399271014702
9-0-413594746-0	CCC(C)C(NC(=O)[Au])C(=O)NCCCO[Cu]	1.3097702125077504
9-0-1119504342-0	CN(C)CCCNCC(CO[Cu])OC(=O)[Au]	-0.1068518109061479
9-0-413609677-0	COCCN(CCOC(=O)[Au])CC(C)O[Cu]	2.041455629701473
9-0-413621281-0	CN(CCCCOC(=O)[Au])CCOCCO[Cu]	3.167435393410165
9-0-538226844-0	CN(CCCN[Cu])CCOC(=O)[Au]	-0.08385044262962774
9-0-246226454-0	CCCCCN(CCNC(=O)[Au])CCO[Cu]	1.9489998560307453
9-0-413592217-0	CC(CO[Cu])(COC(=O)[Au])NC(=O)C(F)F	-0.8138678167655975
9-0-1132279477-0	CCCCCC(CO[Cu])OC(=O)[Au]	1.7741740890324833
9-0-246300068-0	CC(CCSCCOCCOC(=O)[Au])O[Cu]	2.1189361853030606
9-0-246200422-0	CC(C)N(CCO[Cu])CCC(C)(C)OC(=O)[Au]	1.2095929636608496
9-0-1119504332-0	CC(=O)NC(C)(CO[Cu])COC(=O)[Au]	0.09303593093995709
9-0-33225992-0	C#CCC(CO[Cu])NC(=O)CC(C)(C)OC(=O)[Au]	1.4025473722855373
9-0-1119511972-0	COCC(NC(=O)[Au])C(=O)NC(C)CN[Cu]	-0.7124241505074995
9-0-33212777-0	C=CCN(CCCO[Cu])CCOC(=O)[Au]	1.1228812887939335
9-0-413630336-0	CC(CNCC(CF)OC(=O)[Au])O[Cu]	-1.560769424669932
9-0-413606210-0	CCCNC(=O)NCC(COC(=O)[Au])O[Cu]	2.1906387885978735
9-0-246213220-0	CN(CCCCN[Cu])CCCCOC(=O)[Au]	0.7594802552462989
9-0-13127562-0	CC(CNCC#CCO[Cu])OC(=O)[Au]	-0.44565527549927914
9-0-1119511714-0	COCC(COC(=O)[Au])NC(=O)C(C)O[Cu]	-1.9633257081559408
9-0-246314448-0	CCC(CNC(COC(=O)[Au])CC(F)F)O[Cu]	2.153922203754444
9-0-1132278029-0	O=C([Au])OCCCSCCO[Cu]	3.057292076754279
9-0-33238826-0	CN(CC#N)CC(OC(=O)[Au])C(C)(C)O[Cu]	1.2654272290145323
9-0-13126466-0	N#CCN(CCO[Cu])CCOC(=O)[Au]	1.656322684157786
9-0-246239878-0	CCC(CN(C)CCCO[Cu])OC(=O)[Au]	-0.03222406796237931
9-0-428454780-0	O=C([Au])NCCNCCNCCN[Cu]	-0.6427074686931064
9-0-1119506895-0	CNCC(=O)NCC(CO[Cu])OC(=O)[Au]	-2.4299039247524377
9-0-33211833-0	C=CCCN(CCO[Cu])CCOC(=O)[Au]	0.01192575563410414
9-0-413612005-0	O=C([Au])OCCN(CCF)CCCO[Cu]	1.865596642160589
9-0-1132291996-0	O=C([Au])NCCSCCSCCN[Cu]	0.04326703939693788
9-0-413606703-0	CC(C)C(CO[Cu])NC(=O)CNC(=O)[Au]	0.8651182451417323
9-0-482403127-0	O=C([Au])OCCNCCCCN[Cu]	0.04369617090938799
9-0-246166891-0	CC(C)(COC(=O)[Au])NCC(C)(C)O[Cu]	-0.041730919597242844
9-0-246264431-0	CC(CCCN(C)CCCOC(=O)[Au])O[Cu]	3.2514928823633165
9-0-413670095-0	CC(CCCN[Cu])NC(=O)C(C)NC(=O)[Au]	0.11147228345104385
9-0-413657024-0	CN(CC(F)F)C(=O)CC(CN[Cu])OC(=O)[Au]	2.014480259321993
9-0-1119522818-0	CC(=O)N(CCOCCO[Cu])CCOC(=O)[Au]	-0.21674586404745053
9-0-246318597-0	CC(CCCCOC(=O)[Au])NCC=CCO[Cu]	3.2627254149112064
9-0-13127756-0	C#CCN(CCOCCO[Cu])CCOC(=O)[Au]	-0.3159070681726783
9-0-413610767-0	CC(CCOC(=O)[Au])NCCOCCO[Cu]	0.38684222481251784
9-0-976415061-0	CC(CSCC(OC(=O)[Au])C(C)C)O[Cu]	0.8595378312441897
