# Supplementary material for: Accelerating amorphous polymer electrolyte screening by learning to reduce errors in molecular dynamics simulated properties
Source: Nat Commun. 2022 Jun 14;13:3415. doi: 10.1038/s41467-022-30994-1 (PMC9197847; doi:10.1038/s41467-022-30994-1)
Supplement: Supplementary file 4 — Supplementary data 1 [file 41467_2022_30994_MOESM4_ESM.zip › supp_files/logp/noise_1.28/cv_0.csv]

9-0-413634818-0	CC(CC(=O)NCC(C)(C)NC(=O)[Au])N[Cu]	1.9511631124967073
9-0-413640875-0	CC(N[Cu])C(C)C(=O)N(C)CCCNC(=O)[Au]	0.08101665959726417
9-0-1132295465-0	CC(C)C(CCOC(=O)[Au])O[Cu]	2.498931529398778
9-0-33232042-0	C#CC(C)(NC(=O)[Au])C(=O)NC(CC)CO[Cu]	-0.7007653986770874
9-0-1119519108-0	O=C(COCCO[Cu])NCC(CF)OC(=O)[Au]	-0.9275586376198345
9-0-413642900-0	CC(CN[Cu])N(C)C(=O)CCNC(=O)[Au]	-2.0975477448909814
9-0-1119520611-0	O=C([Au])NCCCCNC(=O)COCCO[Cu]	0.9656072469316588
9-0-538234369-0	CC(CN[Cu])OCCOC(=O)[Au]	1.3723951986161846
9-0-1119505021-0	CC(O[Cu])C(=O)NCCOCCOC(=O)[Au]	-0.5994830228555412
9-0-413681800-0	CCC(C)NC(=O)C(CCN[Cu])NC(=O)[Au]	-2.603506266535358
9-0-602367105-0	O=C([Au])OCCCC#CC#CCCCO[Cu]	0.2879611793655008
9-0-1119504357-0	COCCN(CCO[Cu])CCOC(=O)[Au]	-0.7083335064320259
9-0-413681788-0	N=CNC(=O)CC(CCCCN[Cu])NC(=O)[Au]	1.940751374983369
9-0-246234922-0	CCCCCN(CCCNC(=O)[Au])CCO[Cu]	1.1956311433988225
9-0-33223156-0	C=CC(CO[Cu])NC(C)C(C)OC(=O)[Au]	2.7412619965448206
9-0-962051435-0	O=C([Au])OCCC(CN[Cu])C(F)(F)F	0.33222629188061026
9-0-413642454-0	CC(CN[Cu])N(C)C(=O)CCCNC(=O)[Au]	0.6038312675228992
9-0-1119513215-0	CCOCC(=O)NC(CO[Cu])C(C)OC(=O)[Au]	0.4620496126613137
9-0-1119506079-0	CCC(NC(=O)[Au])C(=O)NCC(COC)O[Cu]	1.2567807477285728
9-0-33218752-0	N#CCN(CCCOC(=O)[Au])CCO[Cu]	-0.27069506739693194
9-0-413607692-0	O=C([Au])OCCN(CCF)CCO[Cu]	1.222237780969557
9-0-413595859-0	CCN(CCCNC(=O)[Au])CCOCCO[Cu]	1.9205546690684854
9-0-538238345-0	COCC(NC(=O)[Au])C(C)(C)O[Cu]	0.8820707370326608
9-0-413655608-0	CC(C)N(CCO[Cu])CCOCCNC(=O)[Au]	1.5119551643032183
9-0-413690201-0	CCC(CNCCOCCCO[Cu])OC(=O)[Au]	-0.07286699818109388
9-0-246229002-0	CC(CN(C)CCC(N[Cu])C(C)C)OC(=O)[Au]	-0.4690758943205824
9-0-1119512677-0	CN(CCO[Cu])C(=O)COCCOC(=O)[Au]	1.6034396853906665
9-0-1119507892-0	CNC(=O)CCN(C)CC(CN[Cu])OC(=O)[Au]	1.1020311257161572
9-0-413616305-0	CCCC(O[Cu])C(=O)NCC(C)CNC(=O)[Au]	0.1083049889565233
9-0-428453343-0	NC(=O)C(O[Cu])C(OC(=O)[Au])C(N)=O	-2.8072089914941545
9-0-1132278197-0	O=C([Au])OCCCCCCCO[Cu]	-0.3494433745349612
9-0-246289371-0	CC(CC(C)(C)O[Cu])NCC(C)OC(=O)[Au]	1.7530351762771923
9-0-246265729-0	CC(CCOC(=O)[Au])NC(C)CC(C)O[Cu]	1.5641845607737466
9-0-246181191-0	CN(CCCCCOC(=O)[Au])CCO[Cu]	0.17215230084336053
9-0-246233209-0	CN(CCCCCCO[Cu])CCNC(=O)[Au]	2.714909520412003
9-0-246166163-0	O=C([Au])OCCCCNCCCCO[Cu]	0.7317593778940755
9-0-485080326-0	C=CCCC(COC(=O)[Au])NCC(C)O[Cu]	1.4136053983089985
9-0-538226227-0	O=C([Au])NCCSCCN[Cu]	1.3993666842343653
9-0-1119505106-0	O=C(CCN[Cu])NCCOCCOC(=O)[Au]	1.2777182143059145
9-0-482404819-0	CC(CNCC(C)NC(=O)[Au])N[Cu]	-0.8498350273105066
9-0-246362359-0	CCC(C)(O[Cu])C(=O)OCCCOC(=O)[Au]	2.212241899784797
9-0-538226717-0	O=C([Au])NCCCOCCCN[Cu]	0.8160144591501592
9-0-428454775-0	O=C([Au])NCCNCCNCCNCCN[Cu]	-2.060310366723006
9-0-413641803-0	CN(CC(CNC(=O)[Au])O[Cu])C(=O)C(C)(F)F	0.9587335769721506
9-0-1119505776-0	CN(CCO[Cu])CCN(C)CCOC(=O)[Au]	0.4917134881359561
9-0-1119524807-0	O=C([Au])NCC(=O)NCCOCCCN[Cu]	1.4982944115467263
9-0-413607859-0	CCOCCN(C)CC(CN[Cu])OC(=O)[Au]	-1.0212778647313625
9-0-246284158-0	O=C([Au])OCCCN(CCCF)CCO[Cu]	0.08222821959093629
9-0-413605172-0	CCCCC(=O)NC(CO[Cu])COC(=O)[Au]	-1.039879470428075
9-0-33227565-0	C=CCC(CNC(=O)CCO[Cu])COC(=O)[Au]	3.0065222375594525
9-0-1119513553-0	O=C(CO[Cu])NCCCOCCOC(=O)[Au]	-0.11966287908715714
9-0-413656507-0	CC(F)(F)CNCC(COC(=O)[Au])O[Cu]	2.317350071809125
9-0-246230491-0	CC(C)C(CNCC(C)(C)O[Cu])OC(=O)[Au]	1.258484959266326
9-0-1119504876-0	COC(=O)CCNCC(CO[Cu])OC(=O)[Au]	-1.8082683398898924
9-0-413596089-0	CC(C)CC(CO[Cu])NC(=O)C(C)NC(=O)[Au]	1.9081260191375549
9-0-428455258-0	CN(CCOC(=O)[Au])C(=O)CCN[Cu]	-0.2411426859694754
9-0-413603194-0	CN(C)CCCN(C)CC(COC(=O)[Au])O[Cu]	0.4027961728301546
9-0-1132306645-0	C[Si](C)(C)CC(CO[Cu])OC(=O)[Au]	2.7952780425314465
9-0-246300005-0	CC(CSCCOCCO[Cu])OC(=O)[Au]	1.9090348774411203
9-0-413621529-0	CC(CCN(C)CCOCCN[Cu])OC(=O)[Au]	1.268562762499696
9-0-13128598-0	CC(C#N)N(C)C(=O)C(CN[Cu])NC(=O)[Au]	-0.9401960305137103
9-0-322586137-0	N#CCCN(CCO[Cu])CCOC(=O)[Au]	1.378467976108927
9-0-1119505210-0	COCC(CN(C)CCO[Cu])OC(=O)[Au]	-1.268554759337985
9-0-33225809-0	C=C(Cl)CN(CCN[Cu])CCOC(=O)[Au]	-0.23172782515621315
9-0-1119506563-0	COC(CNC(CO[Cu])COC(=O)[Au])OC	-0.9066426007446904
9-0-33232797-0	C=CCOCC(CNCCCOC(=O)[Au])O[Cu]	-1.638081877062438
9-0-428453468-0	O=C([Au])NCCOCCOCCOCCN[Cu]	-3.3825204916036973
9-0-538232246-0	CCN(CCO[Cu])C(=O)C(C)NC(=O)[Au]	-1.2684450399438543
9-0-413621339-0	CCN(CCN[Cu])CC(COC)OC(=O)[Au]	1.0501851935677182
9-0-246172184-0	CCC(C)N(C)CC(CN[Cu])OC(=O)[Au]	1.6165071945908638
9-0-1119508603-0	O=C(COCCOC(=O)[Au])NCCN[Cu]	1.1644656241061364
9-0-428454724-0	O=C([Au])OCCNNCCO[Cu]	-1.9767775952665512
9-0-413596104-0	CCCC(NC(=O)[Au])C(=O)NCCN[Cu]	0.25774456785465377
9-0-538231746-0	O=C([Au])NCCCSCC(N[Cu])C(=O)O	0.1770830940464756
9-0-246209194-0	CCSCCN(CCO[Cu])CCOC(=O)[Au]	2.4923408533352633
9-0-246271634-0	CCC(C)CN(CCN[Cu])CCOC(=O)[Au]	2.198279906166249
9-0-246228184-0	CN(CCCCCCO[Cu])CCCNC(=O)[Au]	0.7778431395009793
9-0-413632828-0	CC(C)(CCCO[Cu])CNC(=O)COC(=O)[Au]	0.6517083788716628
9-0-413647667-0	CCN(CCCOC(=O)[Au])C(=O)CO[Cu]	0.11787561269565078
