# Supplementary material for: Accelerating amorphous polymer electrolyte screening by learning to reduce errors in molecular dynamics simulated properties
Source: Nat Commun. 2022 Jun 14;13:3415. doi: 10.1038/s41467-022-30994-1 (PMC9197847; doi:10.1038/s41467-022-30994-1)
Supplement: Supplementary file 4 — Supplementary data 1 [file 41467_2022_30994_MOESM4_ESM.zip › supp_files/logp/noise_0.16/cv_9.csv]

9-0-538225815-0	CN(CCCN[Cu])CCCNC(=O)[Au]	0.13414645417204127
9-0-413616151-0	CC(C)(O[Cu])C(=O)OCCCOC(=O)[Au]	0.9704698123787328
9-0-485082633-0	C=C(Cl)CN(CCCO[Cu])CCOC(=O)[Au]	1.683976412841019
9-0-1119507137-0	O=C([Au])OCC(CNCCF)O[Cu]	0.13367436026241442
9-0-1119513146-0	CCCOCC(=O)NCC(CN[Cu])OC(=O)[Au]	-0.4898861177956247
9-0-428454361-0	O=C([Au])NCCNCCO[Cu]	-0.4910458475940803
9-0-413612572-0	CCC(CCNC(=O)CCNC(=O)[Au])O[Cu]	0.31920809605612926
9-0-413611551-0	COCCN(CCCOC(=O)[Au])CCO[Cu]	0.6222277747382211
9-0-13127189-0	C=CCNC(=O)NC(CO[Cu])COC(=O)[Au]	0.08446705729942097
9-0-413687785-0	COCC(C)N(CCNC(=O)[Au])CCO[Cu]	0.14867266131104995
9-0-246364261-0	CC(CCOC(=O)[Au])NC(C)C(C)(C)CO[Cu]	1.822945620831061
9-0-13126745-0	CN(CC#N)CC(CO[Cu])OC(=O)[Au]	-0.15282882966976916
9-0-1119513625-0	CNCC(=O)NCC(C)(CO[Cu])COC(=O)[Au]	-0.807857231878181
9-0-538225401-0	CCC(C)(OC(=O)[Au])C(O[Cu])C(=O)O	0.6640258512205811
9-0-428453553-0	O=C([Au])OCCN(CCO[Cu])CS(=O)(=O)O	-0.6041635840627528
9-0-428453346-0	O=C([Au])OCCOCCOCCN[Cu]	-0.3118055372267349
9-0-1119507049-0	O=C([Au])NCCOCC(=O)NCCN[Cu]	-1.4741420392105666
9-0-976279177-0	CC(CO[Cu])CSCCCCCOC(=O)[Au]	2.793434319633596
9-0-413651380-0	CCN(CCNCC(C)OC(=O)[Au])CCO[Cu]	0.45007773126673495
9-0-413643045-0	COCCCN(CCCOC(=O)[Au])CCO[Cu]	1.0732877927656261
9-0-413610253-0	CC(C)CC(=O)NC(C)(CO[Cu])COC(=O)[Au]	1.1703485430311877
9-0-1119520520-0	CNC(=O)C(C)NC(=O)C(CN[Cu])NC(=O)[Au]	-2.249108573905933
9-0-13128806-0	C#CC(C)(N[Cu])C(=O)NCCNC(=O)[Au]	-1.2651871728802784
9-0-485132857-0	C=CC(C)(CNCC(CC)O[Cu])OC(=O)[Au]	1.403395982810255
9-0-413618053-0	CC(C)C(CNCCOCCOC(=O)[Au])O[Cu]	0.6971390297510502
9-0-1119517931-0	NC(=O)C(=O)NCC(CO[Cu])OC(=O)[Au]	-1.7046443586740512
9-0-482403780-0	O=C([Au])OCCCSCC(N[Cu])C(=O)O	0.24238738915217778
9-0-413651038-0	CCC(CNC(=O)C(C)(C)CNC(=O)[Au])N[Cu]	0.43554538340394944
9-0-246234828-0	CC(C)CCN(CCCOC(=O)[Au])CCO[Cu]	2.1654792287028424
9-0-1119508832-0	CC(OC(=O)[Au])C(=O)NC(CO[Cu])C(=O)O	-1.025520514477614
9-0-246418828-0	CC(CCOC(=O)C(C)(C)O[Cu])OC(=O)[Au]	1.3240233706893365
9-0-33227585-0	CC#CCC(CO[Cu])NC(=O)CCOC(=O)[Au]	0.39651388288995104
9-0-1132293807-0	O=C([Au])NCCSCCCO[Cu]	0.5704034947966488
9-0-246211696-0	CCN(CCOC(=O)[Au])CCC(C)O[Cu]	1.2811794932820526
9-0-413616236-0	O=C([Au])NCC(=O)NCCCCCCN[Cu]	-0.0817167253853334
9-0-246289569-0	CCC(CNCCC(C)(C)CO[Cu])OC(=O)[Au]	2.1449045988515487
9-0-1132277624-0	O=C([Au])OCCCCCCO[Cu]	1.6563772761234294
9-0-1119515288-0	CCONC(=O)CC(CN[Cu])OC(=O)[Au]	-0.4465101720996837
9-0-1119524081-0	CNCCCN(C)C(=O)C(CO[Cu])NC(=O)[Au]	-0.8875949989562814
9-0-246352457-0	CCCN(C)CC(CC(C)(C)OC(=O)[Au])O[Cu]	2.071425389189866
9-0-246177350-0	CCCCN(CCCNC(=O)[Au])CCO[Cu]	1.229307388486402
9-0-413703317-0	CC(C)(COC(=O)[Au])ONC(=O)C(C)(C)O[Cu]	0.5368185006416197
9-0-538231598-0	O=C([Au])NCCNCCCCCNCCN[Cu]	-0.043268890884345046
9-0-413633832-0	C=CC(=O)N(C)CC(C)(CO[Cu])COC(=O)[Au]	0.48056970231320595
9-0-413639420-0	CCN(CC(C)(C)OC(=O)[Au])C(=O)CO[Cu]	0.7768927424044293
9-0-1119511778-0	CC(C(N)=O)N(C)CC(CNC(=O)[Au])O[Cu]	-1.3802335215763908
9-0-1119526930-0	CC(CNC(CO[Cu])C(=O)O)OC(=O)[Au]	-0.19268961175243088
9-0-1119506608-0	COCCNC(CO[Cu])COC(=O)[Au]	-0.18769158705810732
9-0-33218929-0	N#CCCCN(CCCOC(=O)[Au])CCO[Cu]	0.9529747139772937
9-0-246360468-0	CCCC(CCNC(=O)CCO[Cu])OC(=O)[Au]	1.4793354776152723
9-0-1119527473-0	O=C(COC(F)F)NCC(COC(=O)[Au])O[Cu]	-0.24090194766929654
9-0-413666880-0	CC(C)(CCOC(=O)CO[Cu])OC(=O)[Au]	0.6176006996161206
9-0-33220238-0	CC(OC(=O)[Au])C(CO[Cu])NCCC#N	0.2883510372801854
9-0-33225561-0	CC(C)(C)C(OC(=O)[Au])C(=O)NCC#CCO[Cu]	1.012389263912722
9-0-538227953-0	O=C([Au])OCCCNCCCO[Cu]	0.34494336454180063
9-0-1119506534-0	CCOCCCNC(=O)C(CO[Cu])NC(=O)[Au]	-0.49006078076121495
9-0-1119512703-0	CN(CCOCCOC(=O)[Au])C(=O)CO[Cu]	-0.7735868460930456
9-0-413639798-0	CCN(CCOCCO[Cu])C(C)COC(=O)[Au]	0.9039545304416877
9-0-246282792-0	CCC(C)N(CCN[Cu])CCOC(=O)[Au]	0.7913480549575236
9-0-413670082-0	CC(NCCOCCCO[Cu])C(C)OC(=O)[Au]	0.7582415131830311
9-0-413610163-0	CC(CCN(C)CCOCCOC(=O)[Au])O[Cu]	1.1032744585793328
9-0-413593950-0	CCC(COC(=O)[Au])NCCO[Cu]	0.4296815328652792
9-0-413636300-0	CCC(CC)(CNC(=O)CCNC(=O)[Au])N[Cu]	0.25765249028455006
9-0-413618350-0	CCC(CNCCCOCCOC(=O)[Au])O[Cu]	0.7767094601943898
9-0-413598056-0	CCOCCCN(CCO[Cu])CCOC(=O)[Au]	0.9287226451550015
9-0-1119512025-0	COC(=O)C(C)(C)NCC(CO[Cu])OC(=O)[Au]	0.36000105672898514
9-0-1132280325-0	CCOC(CC(CO[Cu])COC(=O)[Au])OCC	1.6611273625514738
9-0-1119510444-0	CC(CN[Cu])NC(=O)CCNC(=O)[Au]	-0.7677078348026457
9-0-941867643-0	O=C([Au])OCCCCCCCCO[Cu]	2.538746120007486
9-0-538225777-0	O=C([Au])OCCSCCN[Cu]	0.5497788501184475
9-0-1132300091-0	CC(C)CC(CCO[Cu])CNC(=O)[Au]	1.5660783338309734
9-0-478225089-0	CN(CCOC(=O)[Au])CO[Cu]	0.1550924289244217
9-0-246231315-0	CC(CNCCSCCCO[Cu])OC(=O)[Au]	1.1081291732778003
9-0-413651261-0	CC(C)CC(NC(=O)[Au])C(=O)N(C)CCN[Cu]	0.3267914446860919
9-0-485110424-0	C=CC(OC(=O)[Au])C(=O)OCC(O[Cu])C(C)C	1.057112270771293
9-0-413604494-0	O=C([Au])OCCNCC(O[Cu])C(F)(F)F	0.5922967924450939
9-0-482405405-0	CC(C)CC(NC(=O)[Au])C(=O)NCCCO[Cu]	0.5735279926833368
9-0-478224761-0	C=CC(=O)NCC(COC(=O)[Au])O[Cu]	-0.13199381619612627
