# Supplementary material for: Accelerating amorphous polymer electrolyte screening by learning to reduce errors in molecular dynamics simulated properties
Source: Nat Commun. 2022 Jun 14;13:3415. doi: 10.1038/s41467-022-30994-1 (PMC9197847; doi:10.1038/s41467-022-30994-1)
Supplement: Supplementary file 4 — Supplementary data 1 [file 41467_2022_30994_MOESM4_ESM.zip › supp_files/logp/noise_0.16/test.csv]

9-0-246352407-0	CC(C)C(CCN(C)CCO[Cu])OC(=O)[Au]	1.213932397930589
9-0-413632249-0	CCC(CO[Cu])C(=O)N(C)CCOC(=O)[Au]	0.7246853550429886
9-0-413652133-0	CC(CCOC(=O)[Au])N(C)C(=O)CO[Cu]	0.3519458543211998
9-0-413595319-0	CN(CCCCOC(=O)[Au])CCO[Cu]	0.7392025433667103
9-0-428453452-0	O=C([Au])OCCOCCN[Cu]	-0.31179727236479443
9-0-246216257-0	CCC(CCNC(=O)C(CC)N[Cu])OC(=O)[Au]	0.9847350447473312
9-0-413671011-0	CC(C)(CNC(=O)CCO[Cu])OC(=O)[Au]	0.4897619913319227
9-0-1119518672-0	CC=C(NC=N)NCC(CO[Cu])OC(=O)[Au]	0.06675924368100125
9-0-246427365-0	CC(CN(CCCO[Cu])CC(F)F)OC(=O)[Au]	1.352348112899858
9-0-413666342-0	CCC(CNCCN(C)CCOC(=O)[Au])O[Cu]	0.4777352438024344
9-0-246233859-0	CC(NCCCCOC(=O)[Au])C(C)O[Cu]	1.1125219025840227
9-0-485132906-0	C=CC(C)(CNCC(C)CO[Cu])OC(=O)[Au]	1.409722590345964
9-0-246179872-0	CN(CCCCCN[Cu])CCOC(=O)[Au]	0.9840604235620318
9-0-413604935-0	CC(C)CCNC(=O)C(COC(=O)[Au])N[Cu]	0.07449764201733691
9-0-246266723-0	CC(C)(O[Cu])C(=O)NCCCCCOC(=O)[Au]	1.0843626427519657
9-0-33213694-0	C=CCN(CCO[Cu])CC(C)OC(=O)[Au]	1.2716163598315835
9-0-413658704-0	CC(NC(=O)[Au])C(=O)NC(CO[Cu])CC(F)F	0.15605478695073352
9-0-1119521086-0	CCC(CNCC(OC(=O)[Au])C(=O)OC)N[Cu]	-0.4011588291077596
9-0-1119517426-0	CC(CONC(=O)C(C)CNC(=O)[Au])N[Cu]	-0.6823658108838343
9-0-413667703-0	CCN(CCNC(=O)[Au])CC(CSC)O[Cu]	0.6980026905550679
9-0-413619757-0	O=C([Au])OCC(CO[Cu])NCC=CCl	0.715278307043173
9-0-1119506097-0	COCC(CNCCCO[Cu])OC(=O)[Au]	0.07877591021771271
9-0-428454127-0	CC(NC(=O)[Au])C(=O)NC(C(=O)O)C(C)O[Cu]	-0.8258000942326861
9-0-413666863-0	CC(CCCOC(=O)COC(=O)[Au])O[Cu]	0.9281059353067533
9-0-33213043-0	C=CCOCC(CNCCO[Cu])OC(=O)[Au]	0.42082304368002754
9-0-13129006-0	O=C([Au])OC(CNCCS)CO[Cu]	0.1900123646507508
9-0-413596774-0	CCCN(CCOCCO[Cu])CCOC(=O)[Au]	1.0444468490183911
9-0-413688754-0	CC(CONC(=O)CC(C)(C)NC(=O)[Au])N[Cu]	-0.059798363136681625
9-0-1132282802-0	O=C([Au])OCCCCOCCCCO[Cu]	1.6373773890948808
9-0-413639786-0	COCCCN(CCOC(=O)[Au])CC(C)O[Cu]	0.9301624614048488
9-0-413611681-0	CC(OC(=O)[Au])C(=O)OCC(C)(C)CO[Cu]	1.0028234279694432
9-0-33764539-0	C#CCN(CCO[Cu])CCOC(=O)[Au]	0.30390428810104536
9-0-413631811-0	CC(CCNC(=O)[Au])NC(=O)CCN[Cu]	-0.5744401692263602
9-0-538232241-0	CC(C)C(NC(=O)[Au])C(=O)N(C)CCO[Cu]	0.14241777063180033
9-0-413699877-0	CCC(F)C(=O)N(CCN[Cu])CCOC(=O)[Au]	0.13242357493742357
9-0-370724345-0	C=CC(CO[Cu])NC(=O)[Au]	0.1943989351196007
9-0-13127275-0	C=CCNC(=O)NCC(CO[Cu])OC(=O)[Au]	0.10481343063333268
9-0-485083616-0	C=CCCN(CC(C)O[Cu])C(C)COC(=O)[Au]	1.6642010755168892
9-0-33222219-0	C=CC(C)(O[Cu])C(=O)NCCOC(=O)[Au]	-0.045722848581707054
9-0-1119509643-0	CS(=O)CCNC(=O)C(CN[Cu])OC(=O)[Au]	-1.6358551617103787
9-0-33764521-0	O=CC(O[Cu])C(C=O)OC(=O)[Au]	-0.7413418136338054
9-0-1132301291-0	CC(CCOC(=O)[Au])C(C)(C)O[Cu]	1.9969387917824586
9-0-485085472-0	C=CCCN(CCCOC(=O)[Au])CCO[Cu]	1.6223325448528012
9-0-246354162-0	N=C(CO[Cu])NOCCCCCCOC(=O)[Au]	1.157210408848835
9-0-1119517140-0	N=C(CO[Cu])NOCCOCCOC(=O)[Au]	-0.45241769421292705
9-0-413621273-0	CC(CO[Cu])CN(C)CCOCCOC(=O)[Au]	0.5510201544394189
9-0-413612030-0	CC(O[Cu])C(=O)OCCCNC(=O)[Au]	-0.007552170592289992
9-0-478224760-0	CC(C)OC(=O)C(OC(=O)[Au])C(O[Cu])C(=O)O	0.2913267868910654
9-0-413690717-0	CC(C)(CO[Cu])C(=O)NCC=CCOC(=O)[Au]	0.8660413256027432
9-0-13127337-0	N#CCCOCCNC(CO[Cu])COC(=O)[Au]	-0.03179426522789594
9-0-33235610-0	CC(C#N)NC(=O)C(O[Cu])C(C)(C)OC(=O)[Au]	0.33260158823197716
9-0-246282573-0	CCN(CC(C)COC(=O)[Au])C(C)CO[Cu]	1.2900772784759822
9-0-246173986-0	CCN(CCCCO[Cu])CCOC(=O)[Au]	1.342850198053523
9-0-478223983-0	O=C([Au])OCCNCCOCCO[Cu]	-0.3776650042837486
9-0-33217321-0	C=C(CO[Cu])C(=O)N(C)C(C)COC(=O)[Au]	0.2274893502484427
9-0-246230425-0	CC(C)C(CNCC(C)(C)COC(=O)[Au])O[Cu]	1.8317596892215402
9-0-413635137-0	COCCN(CC(C)OC(=O)[Au])C(C)CO[Cu]	1.3636853529271258
9-0-1119525793-0	CCN(CC(N)=O)C(=O)C(CO[Cu])NC(=O)[Au]	-1.5376491368048915
9-0-246411356-0	CCCN(CC(COC(=O)[Au])O[Cu])C(C)CC	2.303709538337674
9-0-33223168-0	C=CC(CO[Cu])NCC(C)(C)OC(=O)[Au]	1.07493560684342
9-0-1119506898-0	CNCCC(=O)NCC(CO[Cu])OC(=O)[Au]	-1.06375189352872
9-0-413631415-0	CC(C)C(CNC(=O)CN[Cu])NC(=O)[Au]	-0.43838344056430034
9-0-538226286-0	O=C([Au])OCCOCCOCCCN[Cu]	0.15113385300478874
9-0-428453611-0	O=C([Au])NCCOCCOCCOCCO[Cu]	-0.20072043357414812
9-0-538233297-0	COCCC(COC(=O)[Au])N[Cu]	0.36036292532136116
9-0-1119524284-0	COCC(NC(=O)[Au])C(=O)NC(C)C(C)N[Cu]	-1.0091931214779626
9-0-1132280996-0	CCCC(CCOC(=O)[Au])O[Cu]	1.3447527171407796
9-0-428455754-0	CNC(CO[Cu])COC(=O)[Au]	-0.38216085555106916
9-0-413612612-0	CC(CCN(C)C(=O)CN[Cu])OC(=O)[Au]	-0.0959024395898659
9-0-413599047-0	CCC(CNCCOCCOC(=O)[Au])O[Cu]	0.490570170927464
9-0-1119509408-0	CC(=CCNC(CO[Cu])COC(=O)[Au])C(=O)O	0.06852835634162331
9-0-482403751-0	COC(=O)C(C)(CO[Cu])COC(=O)[Au]	0.3020666339133797
9-0-482407073-0	CC(C)(CCC(N[Cu])C(=O)O)NC(=O)[Au]	0.30528679689215
9-0-482404153-0	CC(COCCOC(=O)[Au])OCCO[Cu]	0.6923121259765476
9-0-13127202-0	C=CC(CO[Cu])NC(=O)COCCOC(=O)[Au]	-0.04250268414340838
9-0-413670091-0	O=C([Au])NCCN(CCF)CCO[Cu]	0.2966868033730518
9-0-1119525052-0	CNCC(C)NC(=O)CC(CNC(=O)[Au])O[Cu]	-0.8147838146429779
9-0-413618344-0	CC(CNCCCOCCOC(=O)[Au])O[Cu]	0.4168366146982153
9-0-1119507201-0	COC(CNCC(CO[Cu])OC(=O)[Au])OC	-0.20539510367103161
9-0-413676422-0	CC(C)C(OC(=O)[Au])C(=O)NCC(CF)O[Cu]	0.8144018726955011
9-0-413621512-0	CCC(CN(C)CCOCCO[Cu])OC(=O)[Au]	0.659333574015767
9-0-33210662-0	N#CCCN(CCC#N)CC(CO[Cu])OC(=O)[Au]	0.7258692345168067
9-0-1119521614-0	CCCC(CNC(COC(=O)[Au])C(N)=O)O[Cu]	-0.2585805126285802
9-0-413687241-0	CC(C)(C)NCC(CNCCOC(=O)[Au])O[Cu]	0.5239870659377315
9-0-246283370-0	CC(C)CN(CCO[Cu])CC(C)OC(=O)[Au]	1.45429365287644
9-0-1119514569-0	CC(CNC(=O)[Au])C(=O)N(C)CCN[Cu]	-0.751492545807471
9-0-538226096-0	O=C([Au])OCCOCCCN[Cu]	0.19131516241727828
