# Supplementary material for: Accelerating amorphous polymer electrolyte screening by learning to reduce errors in molecular dynamics simulated properties
Source: Nat Commun. 2022 Jun 14;13:3415. doi: 10.1038/s41467-022-30994-1 (PMC9197847; doi:10.1038/s41467-022-30994-1)
Supplement: Supplementary file 4 — Supplementary data 1 [file 41467_2022_30994_MOESM4_ESM.zip › supp_files/logp/noise_0.16/cv_4.csv]

9-0-1119506900-0	CCNCC(=O)NCC(COC(=O)[Au])O[Cu]	-0.8157177780632454
9-0-538226080-0	O=C([Au])OCCOCCOCCO[Cu]	0.14388953860139633
9-0-413595862-0	CCC(COC(=O)[Au])NCCOCCO[Cu]	0.5405561073865279
9-0-13129550-0	C=CC(O[Cu])C(=O)NC(C#N)COC(=O)[Au]	-0.10054935212263602
9-0-413617562-0	COCC(CCOC(=O)[Au])NCC(C)O[Cu]	0.42618212926767934
9-0-246413658-0	CCCCC(C)NCC(CNC(=O)[Au])O[Cu]	1.3012792243918703
9-0-976282215-0	CC(COC(=O)[Au])CSC(C)C(C)O[Cu]	2.437566720254748
9-0-413633144-0	CN(CCCN[Cu])CCOCCNC(=O)[Au]	-0.225774941085006
9-0-1132277810-0	O=C([Au])OCCCCCCN[Cu]	1.1715823781820776
9-0-1119509583-0	O=C([Au])OCC(CNC(=O)C(F)F)O[Cu]	-0.1203936073407544
9-0-33221458-0	C=CC(OC(=O)[Au])C(=O)N(C)C(C)CCO[Cu]	0.9343627111218908
9-0-413684291-0	CCC(CN(C)CCNC(=O)[Au])N[Cu]	0.1612584173915273
9-0-413674434-0	CN(C(=O)C(CCNC(=O)[Au])N[Cu])C(C)(C)C	0.40169479269575725
9-0-538231864-0	CC(NC(=O)[Au])C(=O)NC(C)(C)CO[Cu]	0.14578818758210774
9-0-538225893-0	O=C([Au])NC(C(=O)O)C(O[Cu])C(F)(F)F	0.14802056354791848
9-0-962049650-0	CCC(CC)C(COC(=O)[Au])N[Cu]	1.816870079970716
9-0-33229009-0	N#CCCC(C#N)CNCC(COC(=O)[Au])O[Cu]	0.6110179163017785
9-0-413617754-0	CC(CN[Cu])C(=O)NCCCCCOC(=O)[Au]	0.9668711472187732
9-0-1132291407-0	CC(C)C(CCOC(=O)[Au])N[Cu]	0.9777927889841862
9-0-413610210-0	CC=CC(=O)NC(C)(CO[Cu])COC(=O)[Au]	0.667581619829557
9-0-246265602-0	CCC(C)N(CCOC(=O)[Au])CC(C)O[Cu]	1.6048034446653783
9-0-428454948-0	O=C([Au])NCCNCCCO[Cu]	-0.1624547408510162
9-0-485134706-0	C=CC(CNCCC(C)(C)O[Cu])OC(=O)[Au]	1.3500854482311884
9-0-1119509642-0	CS(=O)CCN(CCO[Cu])CCOC(=O)[Au]	-0.23764913124528642
9-0-1119509343-0	CC(N[Cu])C(=O)NCCCOCCOC(=O)[Au]	-0.15714008251785097
9-0-1119505132-0	CC(C)(NC(=O)[Au])C(=O)NCCN[Cu]	-0.638342396215893
9-0-413619908-0	CCOCCN(CCCOC(=O)[Au])CCO[Cu]	0.7155477105473662
9-0-1119507982-0	COCCN(C)CC(CO[Cu])OC(=O)[Au]	0.1204866399296012
9-0-246437874-0	CCN(CCCC(C)OC(=O)[Au])C(C)CO[Cu]	2.114360379294447
9-0-33222123-0	C=CC(CO[Cu])NCCCOC(=O)[Au]	0.7462203015249697
9-0-976488023-0	O=C([Au])OCCSCCCCCCCO[Cu]	2.876612623126137
9-0-413690269-0	CC(CNCCOCCCO[Cu])OC(=O)[Au]	0.641001257157261
9-0-413639727-0	CCOCCN(CCNC(=O)[Au])CCO[Cu]	0.15747757767942655
9-0-538225808-0	O=C([Au])OCCCOCCCO[Cu]	0.9021433688281713
9-0-413618876-0	CCCOCCNCC(COC(=O)[Au])O[Cu]	0.4346967810447301
9-0-246307922-0	CC(C)C(CNC(=O)[Au])CN(C)CCN[Cu]	0.4549171262562981
9-0-246218411-0	CC(COC(=O)[Au])SCCCCO[Cu]	2.1542332596556566
9-0-246210788-0	CC(CCOC(=O)[Au])NCC(C)(C)CO[Cu]	1.5586592006046265
9-0-413639380-0	CCCC(C)(CO[Cu])NC(=O)COC(=O)[Au]	0.8448932357459035
9-0-413639824-0	CC(CC(=O)NC(C)CCN[Cu])NC(=O)[Au]	0.1077096603177074
9-0-1119504160-0	CN(CCO[Cu])CCOCCOC(=O)[Au]	-0.13271541996560557
9-0-246269407-0	CC(C)(C)C(O[Cu])C(=O)OCCCOC(=O)[Au]	1.5816848502069398
9-0-413595636-0	CC(C)(C)OC(=O)C(CNC(=O)[Au])N[Cu]	0.17465752209062468
9-0-1119509089-0	COC(CNC(=O)[Au])C(=O)NCCCCN[Cu]	-0.8780197068991462
9-0-13128287-0	C=CC(C)NC(=O)C(COC(=O)[Au])N[Cu]	0.0010855596622694474
9-0-538225780-0	CC(CO[Cu])NC(=O)[Au]	0.06955816789786307
9-0-1119512810-0	CC(OC(=O)[Au])C(=O)NCC(=O)NCCO[Cu]	-1.3632565680804198
9-0-428455053-0	O=C(CCCO[Cu])NCCOC(=O)[Au]	-0.19909330857858498
9-0-413651811-0	CCC(NC(=O)[Au])C(=O)NC(C)(C)CCN[Cu]	0.4340160323658774
9-0-33233101-0	C=CC(CNCCCCO[Cu])OC(=O)[Au]	1.1340146898764005
9-0-1119506643-0	COCCOCCNC(CO[Cu])COC(=O)[Au]	-0.1531935136524749
9-0-482405275-0	O=C([Au])NC(CN[Cu])C(F)(F)F	-0.01320767974297879
9-0-246305795-0	CCN(CCN[Cu])CC(C)(C)NC(=O)[Au]	0.6656692887538213
9-0-246299785-0	CSCC(CNCCC(C)OC(=O)[Au])O[Cu]	0.9046652850373647
9-0-246234102-0	CC(CN(C)CCCCCCOC(=O)[Au])N[Cu]	1.792131444715415
9-0-413634970-0	CC(N[Cu])C(=O)NCC(F)(F)CNC(=O)[Au]	-0.6445077323338717
9-0-246200452-0	CC(C)(CNCCC(C)(C)OC(=O)[Au])O[Cu]	1.5924017290014658
9-0-1132292337-0	CCC(CC)(COC(=O)[Au])N[Cu]	1.3121593665344868
9-0-976279323-0	O=C([Au])OCCCSCCCCCO[Cu]	2.632510434734136
9-0-428454789-0	O=C([Au])OCCNCCNCCO[Cu]	-0.6955286050467343
9-0-962044605-0	CCCCOCCOCC(COC(=O)[Au])O[Cu]	1.2004148019124343
9-0-413608679-0	CN(CCO[Cu])CC(C)(C)NC(=O)[Au]	0.2038610266455824
9-0-413666244-0	CN(CCNC(=O)[Au])CC(CC(F)F)N[Cu]	0.1905683723781419
9-0-246200662-0	CCN(CC(C)(C)O[Cu])CC(C)(C)OC(=O)[Au]	2.0096812354087077
9-0-413595687-0	CN(CCCO[Cu])CCNC(=O)[Au]	0.1633112149450641
9-0-413658609-0	CC(C)(CC(=O)NCC=CCO[Cu])NC(=O)[Au]	0.6202245808599166
9-0-413670120-0	CN(CCN[Cu])C(=O)C(CC(F)F)NC(=O)[Au]	-0.5134594110066866
9-0-246210842-0	CC(CCO[Cu])NC(C)C(C)(C)OC(=O)[Au]	1.4657626246636895
9-0-413609493-0	COCCN(CCCCOC(=O)[Au])CCO[Cu]	0.9061732133633313
9-0-413618346-0	CC(NCCCOCCO[Cu])C(C)OC(=O)[Au]	0.8487623767175075
9-0-428453496-0	O=C([Au])NCCC(O[Cu])C(=O)O	-0.46653832280427643
9-0-246411693-0	CC(C)(CNCCCC(C)(C)OC(=O)[Au])O[Cu]	1.8759296201254447
9-0-1119506075-0	COCC(CNC(=O)CCCNC(=O)[Au])O[Cu]	-0.4290206125493444
9-0-246231571-0	CC(CCN(CCOC(=O)[Au])CC(F)F)O[Cu]	1.6498130679788534
9-0-413592276-0	CCN(CCCOC(=O)[Au])CCO[Cu]	0.8583649310997196
9-0-33221005-0	C=CC(OC(=O)[Au])C(=O)NCC(CCC)O[Cu]	1.1946208915993344
9-0-246363356-0	CC(CSCCO[Cu])(OC(=O)[Au])C(F)F	1.7927172863957548
9-0-1132279255-0	CCSCC(CO[Cu])OC(=O)[Au]	1.0766917791449666
9-0-413620769-0	CCCCN(C)C(=O)C(COC(=O)[Au])N[Cu]	0.6030439035478725
