# Supplementary material for: Accelerating amorphous polymer electrolyte screening by learning to reduce errors in molecular dynamics simulated properties
Source: Nat Commun. 2022 Jun 14;13:3415. doi: 10.1038/s41467-022-30994-1 (PMC9197847; doi:10.1038/s41467-022-30994-1)
Supplement: Supplementary file 4 — Supplementary data 1 [file 41467_2022_30994_MOESM4_ESM.zip › supp_files/logp/noise_0.16/cv_5.csv]

9-0-1132279298-0	CCCN(CCC)CC(CO[Cu])OC(=O)[Au]	1.525806171067754
9-0-428455059-0	CN(CCNC(=O)[Au])CCO[Cu]	-0.4285902801113398
9-0-33218774-0	C=C(CO[Cu])C(=O)N(CC)CCOC(=O)[Au]	0.8236995517532996
9-0-1119509814-0	CN(CCCO[Cu])C(=O)COCCNC(=O)[Au]	-0.6060324191995754
9-0-246214758-0	CCC(COC(=O)[Au])SC(C)CO[Cu]	2.1290132219152516
9-0-246264132-0	CC(CCCCO[Cu])NCC(C)OC(=O)[Au]	1.397704374104466
9-0-413693959-0	CCCN(C)C(=O)C(N[Cu])C(C)(C)OC(=O)[Au]	0.7000026266392305
9-0-246295679-0	CC(CCNC(C)C(C)OC(=O)[Au])CCO[Cu]	2.011985688283605
9-0-33223117-0	C=CC(COC(=O)[Au])NC(=O)C(C)CN[Cu]	-0.11938772801359071
9-0-33231916-0	CC(=O)C=C(C)NC(=O)C(CCN[Cu])NC(=O)[Au]	-0.1377052978066313
9-0-413696169-0	CC(C)(CNCCOCCCNC(=O)[Au])N[Cu]	-0.25695548679459157
9-0-478224509-0	O=C([Au])OCCNCNCCO[Cu]	-0.5988783319572354
9-0-246265594-0	CCCC(CC(=O)OCCOC(=O)[Au])O[Cu]	1.3776118037586909
9-0-246234904-0	CCCCC(CNCC(C)OC(=O)[Au])O[Cu]	1.7342693536075067
9-0-413634621-0	CC(C)C(C)(CNC(=O)[Au])NC(=O)CN[Cu]	-0.10589156343243708
9-0-413652900-0	CN(CCOCCN[Cu])CC(C)(C)NC(=O)[Au]	0.20067072511060635
9-0-246307859-0	CC(C)C(CNC(=O)[Au])CN(C)C(C)CN[Cu]	0.7255083294451681
9-0-13128268-0	C#CCOCCN(C)CC(COC(=O)[Au])O[Cu]	0.08375962410325977
9-0-246177363-0	CCCCN(CCOC(=O)[Au])CC(C)O[Cu]	1.5648119777480876
9-0-246195936-0	CCC(CNCCC(C)O[Cu])OC(=O)[Au]	1.3414639887300381
9-0-33219021-0	C=C(COC(=O)[Au])C(=O)N(C)CCC(C)O[Cu]	0.821301893678153
9-0-370723996-0	C=CC(COC(=O)[Au])O[Cu]	0.7258025285400914
9-0-413651589-0	CCN(CCCO[Cu])CCOCCNC(=O)[Au]	0.4230876892920864
9-0-1119527665-0	CC(=O)NCC(COC(=O)[Au])NCCCO[Cu]	-0.5823743218946348
9-0-1119524001-0	CCNCCNC(=O)CC(CNC(=O)[Au])O[Cu]	-0.5700938939240072
9-0-1119507043-0	O=C([Au])NCCOCC(=O)NCCCO[Cu]	-0.6377791887858022
9-0-413632785-0	O=C([Au])OCCNC(=O)C(CC(F)F)N[Cu]	-0.24772971647085987
9-0-413639933-0	COCC(C)(CNC(C)CCO[Cu])OC(=O)[Au]	0.6172478340718857
9-0-1119512752-0	COCC(O[Cu])C(=O)OCCCOC(=O)[Au]	0.059868063586524946
9-0-246209274-0	CCN(CCCCCOC(=O)[Au])CCCO[Cu]	2.2041038593564055
9-0-13126692-0	C#CCN(CC(=O)O)CC(COC(=O)[Au])O[Cu]	-0.4288132103489383
9-0-413618914-0	CCOCC(CNCCCCOC(=O)[Au])O[Cu]	1.1140664934805735
9-0-413703328-0	CC(CCNC(=O)C(C)OC(=O)[Au])CCO[Cu]	1.0257963665366647
9-0-413651844-0	CCC(N[Cu])C(=O)NC(C)CC(C)NC(=O)[Au]	0.046526564731562636
9-0-246197204-0	CC(C)(C)CCNC(CO[Cu])COC(=O)[Au]	1.8107205517705944
9-0-246175870-0	CC(C)CC(CO[Cu])NCC(C)(C)OC(=O)[Au]	2.039059113693379
9-0-428455191-0	CC(CO[Cu])NCCOC(=O)[Au]	0.16036169765632408
9-0-1119508964-0	O=C(COCCOC(=O)[Au])NCCO[Cu]	-0.9472095431568799
9-0-413644559-0	CCC(CNC(CO[Cu])COC(=O)[Au])OC	0.6186341094582666
9-0-1119505690-0	CC(CN[Cu])C(=O)NCCOCCOC(=O)[Au]	-0.6343561801917817
9-0-246415334-0	CSCCC(C)NC(CO[Cu])COC(=O)[Au]	1.1630131276679232
9-0-13127883-0	C#CCOCCN(CCO[Cu])CCOC(=O)[Au]	0.134660641184985
9-0-1119509344-0	O=C(CN[Cu])NCCCOCCOC(=O)[Au]	-0.8003815996315049
9-0-1119514606-0	CN(CCNC(=O)[Au])CCOCCN[Cu]	-0.7184043701828045
9-0-246342870-0	CCCC(O[Cu])C(=O)NCC(CC)OC(=O)[Au]	1.0166505525357628
9-0-1119521407-0	CCC(CNC(CO[Cu])C(N)=O)OC(=O)[Au]	-0.45220997760031933
9-0-962043603-0	O=C([Au])OCCCOCCCOCCCO[Cu]	1.3882820777711673
9-0-33233077-0	C=CC(CNCCOCCOC(=O)[Au])O[Cu]	0.17205302998496452
9-0-246217733-0	CC(CO[Cu])SCCOCCOC(=O)[Au]	1.4880464664238149
9-0-962050944-0	O=C([Au])NCCSCCCSCCN[Cu]	1.3396862851447808
9-0-1119526324-0	COC(=O)C(C)NC(=O)C(CN[Cu])OC(=O)[Au]	-1.2120933075156473
9-0-478224306-0	O=C([Au])NCCNCCNCCCN[Cu]	-1.0980118382275177
9-0-482405557-0	CCOC(=O)C(C)(CO[Cu])NC(=O)[Au]	0.0862700045352437
9-0-413696709-0	CC(CCCO[Cu])NC(=O)CCOC(=O)[Au]	1.0881142434068867
9-0-246211686-0	CC(CCSCCCO[Cu])OC(=O)[Au]	1.6016400298395272
9-0-1119522120-0	COC(CNC(=O)[Au])C(=O)NOCC(C)N[Cu]	-1.3252062185777491
9-0-485132304-0	C=CC(C)(CNCCCCO[Cu])OC(=O)[Au]	1.4770801773758373
9-0-413612531-0	COCCCCN(CCO[Cu])CCOC(=O)[Au]	0.7316823358610378
9-0-428455302-0	O=C([Au])OCCOCCNCCOCCO[Cu]	-0.270442626557918
9-0-1119504362-0	CCOCCNCC(COC(=O)[Au])O[Cu]	0.18296627177417632
9-0-33210914-0	N#CCCCN(CCO[Cu])CCOC(=O)[Au]	0.7907054095908714
9-0-679143268-0	CCC(O[Cu])C(C)C(CC)OC(=O)[Au]	2.569874596197197
9-0-413697743-0	O=C([Au])OCCN(CCF)CCOCCO[Cu]	0.43564543515345233
9-0-1119513605-0	COC(C)CC(=O)NC(CO[Cu])COC(=O)[Au]	0.013392859802520515
9-0-413646786-0	O=C(CCCF)NC(CO[Cu])COC(=O)[Au]	0.16555773784802577
9-0-1119524049-0	COC(C)(C)CNC(=O)C(COC(=O)[Au])N[Cu]	-0.2707627418361107
9-0-246294808-0	CCC(NC(C)C(C)OC(=O)[Au])C(C)(C)O[Cu]	1.8575087226727014
9-0-428453075-0	O=C([Au])OCCS(=O)CCO[Cu]	0.06610626414212759
9-0-413661319-0	COCCCN(CCNC(=O)[Au])CCO[Cu]	-0.10082992948186859
9-0-413604910-0	CC(C)CNC(=O)C(CO[Cu])NC(=O)[Au]	0.14777379306526633
9-0-485148840-0	CCCCCC(CC(CCC)O[Cu])OC(=O)[Au]	3.5475035536955533
9-0-1119509476-0	COCCOCC(CNCCOC(=O)[Au])O[Cu]	-0.3186962149663261
9-0-1119521627-0	COCC(CNC(CO[Cu])C(N)=O)OC(=O)[Au]	-1.4157684945405744
9-0-246333505-0	C=CC=CCCNC(CO[Cu])COC(=O)[Au]	1.256044466235801
9-0-413618455-0	CC(NC(=O)[Au])C(=O)N(CCO[Cu])CC(F)F	0.3524379393123045
9-0-1119514438-0	CN(CCOCCNC(=O)[Au])C(=O)CCN[Cu]	-0.85029859296831
9-0-1119507050-0	O=C([Au])NCCCCNC(=O)COCCN[Cu]	-0.6259435510953857
9-0-413609244-0	CC(C)(C)NC(=O)C(COC(=O)[Au])N[Cu]	-0.018123429008766803
9-0-1119506920-0	COC(CN(CCO[Cu])CCOC(=O)[Au])OC	-0.004919752052973084
