# Supplementary material for: Accelerating amorphous polymer electrolyte screening by learning to reduce errors in molecular dynamics simulated properties
Source: Nat Commun. 2022 Jun 14;13:3415. doi: 10.1038/s41467-022-30994-1 (PMC9197847; doi:10.1038/s41467-022-30994-1)
Supplement: Supplementary file 4 — Supplementary data 1 [file 41467_2022_30994_MOESM4_ESM.zip › supp_files/logp/noise_0.16/cv_7.csv]

9-0-413677422-0	CCC(COC(=O)[Au])C(=O)NCC(CF)O[Cu]	0.7112386380781138
9-0-413609515-0	CCC(CN(CCOC)CCO[Cu])OC(=O)[Au]	0.7215805338407562
9-0-246305725-0	CC(C)CCC(CO[Cu])NCC(C)OC(=O)[Au]	1.9361446397945763
9-0-485095442-0	C=CC(CO[Cu])NCC(OC(=O)[Au])C(C)(C)C	1.61539182344112
9-0-33225124-0	CC(C)C#CC(=O)NC(C)(CO[Cu])COC(=O)[Au]	0.4404483622435599
9-0-246231507-0	CC(O[Cu])C(C)SCCOCCOC(=O)[Au]	1.6725259601510598
9-0-1119505325-0	COCCOCCNCC(COC(=O)[Au])O[Cu]	-0.2168962438620043
9-0-413601953-0	COCC(CNCCCCCOC(=O)[Au])O[Cu]	1.175177388340768
9-0-413699183-0	CC(NC(=O)[Au])C(=O)N(C)CC(C)(C)CO[Cu]	0.7080788263709061
9-0-246239644-0	CN(CCCCNC(=O)[Au])CCCO[Cu]	0.6792541688304072
9-0-413633018-0	CCOCCN(CCO[Cu])CC(C)OC(=O)[Au]	0.7294176029336016
9-0-413694212-0	CCC=C(F)C(=O)NCC(CNC(=O)[Au])O[Cu]	0.4981104044226185
9-0-246295074-0	CN(CCCCCCNC(=O)[Au])CCCO[Cu]	1.356266239662147
9-0-1119516628-0	CN(CC(COC(=O)[Au])O[Cu])C(C)(C)C(N)=O	-0.05306018789025996
9-0-413649450-0	CC(CC(=O)N(C)CC(C)(C)NC(=O)[Au])N[Cu]	0.41240437928652196
9-0-246316015-0	CN(CCO[Cu])C(COC(=O)[Au])CC(C)(C)C	1.9764147007630002
9-0-413595692-0	CN(CCCN[Cu])CCCOC(=O)[Au]	0.3046170205185357
9-0-13127616-0	COCC#CCN(CCO[Cu])CCOC(=O)[Au]	0.14872044570260162
9-0-13130085-0	N#CCN(CC(=O)O)CC(COC(=O)[Au])O[Cu]	-0.620983628347242
9-0-413609524-0	COCCN(CCO[Cu])CCC(C)OC(=O)[Au]	0.8952643738482752
9-0-246285068-0	CC(CNC(C)(CNC(=O)[Au])C(C)C)N[Cu]	0.46432783343733086
9-0-246184889-0	CCCCCN(CCN[Cu])CCNC(=O)[Au]	0.6218419396788176
9-0-538226716-0	O=C([Au])NCCCOCCOCCCN[Cu]	0.11212206841840032
9-0-13129417-0	CC(C)(OC(=O)[Au])C(=O)NC(C#N)CO[Cu]	-0.19548380425210346
9-0-1119505204-0	COCCN(C)CC(CN[Cu])OC(=O)[Au]	-0.3848969516656252
9-0-1119520510-0	CNOCCNC(=O)CC(CN[Cu])OC(=O)[Au]	-1.2218125782066716
9-0-246231190-0	CCCC(C)(CNCC(C)O[Cu])OC(=O)[Au]	1.8655326650711073
9-0-246355034-0	CCN(CCOC(=O)[Au])CC(C)(O[Cu])C(F)F	1.6038711751023342
9-0-33226026-0	C#CCC(CO[Cu])NC(=O)C(C)(C=C)OC(=O)[Au]	0.4421932991607749
9-0-246196685-0	CC(C)(CNCCCCCO[Cu])OC(=O)[Au]	1.7398529433371066
9-0-413636185-0	CCOCCCN(CCNC(=O)[Au])CCO[Cu]	0.016897169416618785
9-0-1119511822-0	COC(=O)C(CNCCCOC(=O)[Au])O[Cu]	-0.3128610561355873
9-0-246265795-0	CCC(C)N(CCCOC(=O)[Au])CCO[Cu]	1.7267019334421279
9-0-13127272-0	COCCN(CC#N)CC(COC(=O)[Au])O[Cu]	0.1671451131986678
9-0-428453326-0	O=C([Au])NCCOCCOCCN[Cu]	-0.8787309306256689
9-0-413652296-0	CN(CCCO[Cu])C(=O)C(C)(C)COC(=O)[Au]	0.8535817542055633
9-0-413651927-0	CCC(C)C(C)(CNC(=O)CO[Cu])OC(=O)[Au]	1.2877890950583142
9-0-246405573-0	CCC(CNCCC(C)NC(=O)[Au])O[Cu]	0.7512492395631993
9-0-246421411-0	CCCCNCC(CC(C)(C)OC(=O)[Au])O[Cu]	2.0085759502178737
9-0-413595874-0	CCN(CCOCCO[Cu])CCOC(=O)[Au]	0.47200239637338715
9-0-428453393-0	O=C([Au])OCCNCCCNCCO[Cu]	-0.10144357788296662
9-0-246239835-0	CN(CCCCCCOC(=O)[Au])CCCO[Cu]	2.3164727885764087
9-0-33222100-0	C=CC(COC(=O)[Au])NCC(COC)O[Cu]	0.25074206689945466
9-0-413602588-0	CN(C)CCSCC(CO[Cu])OC(=O)[Au]	1.1634582418486763
9-0-246177349-0	CCCCN(CCN[Cu])CCOC(=O)[Au]	1.006273748315143
9-0-413666160-0	CCC(CNC(=O)CCOC(=O)[Au])O[Cu]	0.43792159213326687
9-0-33213548-0	CN(CCC#N)CC(CO[Cu])OC(=O)[Au]	0.39474225133346047
9-0-413648106-0	CC(CN(C)CCOCCNC(=O)[Au])N[Cu]	-0.30806167281176855
9-0-1119522592-0	CC(=O)NCCCNC(CO[Cu])COC(=O)[Au]	-0.43002652287213117
9-0-33238175-0	C=C(CO[Cu])C(=O)N(C)CC(C)(C)OC(=O)[Au]	1.0445867113428764
9-0-1119523983-0	O=C(CCOC(=O)[Au])NCCCOCCO[Cu]	0.14233581778696747
9-0-33212307-0	C=C(CC)CNC(CO[Cu])COC(=O)[Au]	1.1202243517253643
9-0-413600877-0	CCC(COC(=O)[Au])NCC(COC)O[Cu]	0.461308115456912
9-0-1119520758-0	CNCCCN(CCN[Cu])CCNC(=O)[Au]	-0.6419156590384243
9-0-1119513469-0	COC(CNC(=O)[Au])C(=O)NC(C)CCN[Cu]	-0.6118241277464568
9-0-33233001-0	C=CCCC(CNCCOC(=O)[Au])O[Cu]	1.0739266464719435
9-0-413661198-0	CC(C)(CONC(=O)C(C)(C)OC(=O)[Au])O[Cu]	0.3271811335017727
9-0-413667665-0	CSCC(CN(C)CCCN[Cu])OC(=O)[Au]	0.6039311337566725
9-0-33236219-0	CN(CCCCOC(=O)[Au])CC(CC#N)O[Cu]	1.5178148110296665
9-0-33221849-0	C=CC(O[Cu])C(=O)NCCCOC(=O)[Au]	0.3042995321781507
9-0-1119505140-0	CN(CCNC(=O)[Au])CCOCCO[Cu]	-0.05778884509129395
9-0-428453296-0	CC(OC(=O)[Au])C(NC(=O)CN[Cu])C(=O)O	-1.4567170447457203
9-0-246220093-0	CC(C)CCCNC(CO[Cu])COC(=O)[Au]	1.4336251381878502
9-0-485089370-0	CC(CO[Cu])(COC(=O)[Au])CSCCC#N	1.7108142336144383
9-0-413634905-0	CC(CN[Cu])N(C)CCOCCNC(=O)[Au]	-0.2736326074006883
9-0-246312801-0	CCC(CC)(CCNCC(C)OC(=O)[Au])O[Cu]	2.096649206113071
9-0-413703174-0	C=CC=CCC(=O)N(C)CC(COC(=O)[Au])O[Cu]	1.1327811373115753
9-0-1119520142-0	NOCCNC(=O)CC(CNC(=O)[Au])O[Cu]	-1.5137667705677602
9-0-413696715-0	CC(CCNC(=O)CCO[Cu])OC(=O)[Au]	0.6245873306485299
9-0-246299781-0	CCC(CNCC(CSC)OC(=O)[Au])O[Cu]	1.7277902080401655
9-0-33219501-0	C=CC(O[Cu])C(=O)OCCOCCOC(=O)[Au]	0.19789153427696704
9-0-246273782-0	CC(C)(CN(CCO[Cu])CC(F)F)NC(=O)[Au]	1.0200721573926947
9-0-413634946-0	CC(CNC(=O)C(N[Cu])C(C)C)NC(=O)[Au]	-0.21016649038716106
9-0-1132279253-0	O=C([Au])OCCSCCSCCO[Cu]	1.4720194778358704
9-0-413692315-0	CC(CNC(=O)[Au])C(=O)NCCC(C)(C)N[Cu]	0.3634290150848116
9-0-428454787-0	O=C([Au])NCCCNCCNCCCN[Cu]	-0.7718776957762865
9-0-33218766-0	CC(CN(CCC#N)CCO[Cu])OC(=O)[Au]	0.875401427197888
9-0-1119518166-0	CCCC(=O)C(=O)NCC(CO[Cu])OC(=O)[Au]	0.09026359680350493
9-0-246201572-0	CC(CCNC(C)C(C)OC(=O)[Au])O[Cu]	1.419581905086233
