# Supplementary material for: Accelerating amorphous polymer electrolyte screening by learning to reduce errors in molecular dynamics simulated properties
Source: Nat Commun. 2022 Jun 14;13:3415. doi: 10.1038/s41467-022-30994-1 (PMC9197847; doi:10.1038/s41467-022-30994-1)
Supplement: Supplementary file 4 — Supplementary data 1 [file 41467_2022_30994_MOESM4_ESM.zip › supp_files/logp/noise_0.16/cv_2.csv]

9-0-1119506038-0	COCC(CNCCOCCOC(=O)[Au])O[Cu]	-0.11708325690550375
9-0-413665628-0	CCC(O[Cu])C(C)C(=O)NCCOC(=O)[Au]	0.5589157161741273
9-0-1119511830-0	CCC(CNCC(OC(=O)[Au])C(=O)O)O[Cu]	-0.06384951038684047
9-0-13127811-0	C=CC(OC(=O)[Au])C(=O)NCCOCCO[Cu]	-0.17530954312151528
9-0-413671017-0	CC(CCO[Cu])NC(=O)CCOC(=O)[Au]	0.463455406874902
9-0-413596798-0	CC(C)N(CCO[Cu])CCOCCOC(=O)[Au]	0.7614274999340493
9-0-246199084-0	CC(CCOC(=O)[Au])SCCO[Cu]	1.611116775327817
9-0-1119513725-0	CS(=O)CCNC(CO[Cu])COC(=O)[Au]	-0.6688178565998748
9-0-478223165-0	CC(OC(=O)[Au])C(=O)OCCOCCO[Cu]	0.02067623759510398
9-0-413616844-0	CCC(CO[Cu])(COC(=O)[Au])NC(C)COC	0.8314025413384135
9-0-13129010-0	N#CC(NCC(CO[Cu])OC(=O)[Au])C(N)=O	-1.3817903236454288
9-0-246209283-0	CCN(CCCCOC(=O)[Au])CCCO[Cu]	1.5457994940080524
9-0-413701570-0	CC(OC(=O)[Au])C(CN(C)C(C)C(=O)O)O[Cu]	0.5304863369747713
9-0-1119510779-0	CN(CCCO[Cu])C(=O)COC(=O)[Au]	0.09408843059477028
9-0-1132289432-0	CC(C)C(NC(=O)[Au])C(O[Cu])C(F)(F)F	1.691511203410126
9-0-482409504-0	O=C([Au])OCC(O)=C(O)C(O)=C(O)CO[Cu]	0.6647322607705652
9-0-485052499-0	C=CCOC(=O)C(CCCCNC(=O)[Au])N[Cu]	0.7372458844188597
9-0-13127703-0	COCC(CNCC#CCOC(=O)[Au])O[Cu]	-0.17615749576466688
9-0-413605157-0	CSCCCNC(CO[Cu])COC(=O)[Au]	1.0114984954657822
9-0-1119524547-0	CCNCC(=O)NCC(CN[Cu])OC(=O)[Au]	-1.3851449061642496
9-0-33233578-0	C=CC(CNCCCOCCOC(=O)[Au])O[Cu]	0.5618790383988548
9-0-413643420-0	CC(C)(OC(=O)[Au])C(=O)OCCOCCO[Cu]	0.480551497321499
9-0-1119508860-0	NC(=O)CN(CCCO[Cu])CCOC(=O)[Au]	-0.4691853293268465
9-0-246228390-0	CCN(CCCCCCOC(=O)[Au])CCO[Cu]	2.2932819928259076
9-0-246431750-0	CCCCN(CCCO[Cu])CC(C)NC(=O)[Au]	1.37689333236102
9-0-428454180-0	CC(O[Cu])C(NC(=O)[Au])C(N)=O	-1.0933437148773608
9-0-33236956-0	C=CC(C)(OC(=O)[Au])C(=O)NC(C)CN[Cu]	0.3817382054526789
9-0-1119521492-0	NOCCNCC(COC(=O)[Au])O[Cu]	-0.7266219353064003
9-0-13127199-0	NC(CCOC(=O)[Au])=NOCCOCCO[Cu]	0.22034908836773404
9-0-33222107-0	C=CC(COC(=O)[Au])NCCOCCO[Cu]	0.34677978782847635
9-0-246192558-0	CN(CCCCCCO[Cu])CCOC(=O)[Au]	1.79691067679756
9-0-13127647-0	C=CCNC(=O)CC(CNC(=O)[Au])O[Cu]	-0.24362759521046962
9-0-1119507875-0	CCOC(=O)CN(CCN[Cu])CCNC(=O)[Au]	-0.7253068209214968
9-0-1119516370-0	CC(CNCCN(C)CCO[Cu])OC(=O)[Au]	-0.14513668203091548
9-0-478224332-0	CC(CCNCCNC(=O)[Au])NCCN[Cu]	-0.5143949492549138
9-0-413597023-0	CN(CCCCO[Cu])CCNC(=O)[Au]	0.2493557679128704
9-0-1119520029-0	COC(=O)C(CC(=O)NCCN[Cu])NC(=O)[Au]	-1.9488988050207268
9-0-413659730-0	CC(CCO[Cu])NCCCOCCOC(=O)[Au]	0.7988645707402601
9-0-246183967-0	CN(CCCCCCN[Cu])CCOC(=O)[Au]	1.3745615458316705
9-0-482403014-0	O=C([Au])NC(CCCCO[Cu])C(=O)O	0.2174802189049748
9-0-246393964-0	CC(O[Cu])C(=O)OCCCC(C)(C)OC(=O)[Au]	1.5448102612837786
9-0-370724646-0	C=CCC(CNC(=O)[Au])O[Cu]	0.5695411719347581
9-0-976499451-0	CCC(COC(=O)[Au])SCC(C)CO[Cu]	2.1989125317749147
9-0-413655804-0	CCN(CCN(C)C)CC(CO[Cu])OC(=O)[Au]	0.5204896018974524
9-0-33237716-0	C=C(CO[Cu])C(=O)N(C)CCCOC(=O)[Au]	1.025276160956215
9-0-246429729-0	CC(O[Cu])C(C)N(C)CC(C)(C)COC(=O)[Au]	1.8043725156320924
9-0-246198160-0	CC(COC(=O)[Au])CSCCOCCO[Cu]	1.48796722525623
9-0-941868611-0	O=C([Au])OCCCCCCCCCO[Cu]	3.1384561584132338
9-0-428455083-0	NC(=O)N(CO[Cu])COC(=O)[Au]	-0.42728514056629174
9-0-246284635-0	CCC(C)C(COC(=O)[Au])NCC(C)(C)O[Cu]	2.1194899211231726
9-0-1119521504-0	CC(=O)CNCC(COC(=O)[Au])O[Cu]	-0.24945823375848594
9-0-246209193-0	CSCCCN(CCO[Cu])CCOC(=O)[Au]	1.1067891749771017
9-0-538237616-0	COC(=O)C(CCN[Cu])CCNC(=O)[Au]	-0.1614194854520974
9-0-413652038-0	CC(CCOC(=O)[Au])N(C)CCOCCO[Cu]	1.054536410948966
9-0-413616244-0	CN(CCCN(C)CCOC(=O)[Au])CCO[Cu]	0.32552971166712225
9-0-1119505587-0	CNC(=O)CCN(CCO[Cu])CCOC(=O)[Au]	-0.3732488333092251
9-0-246271753-0	O=C([Au])OCCN(CCCCF)CCCO[Cu]	1.4815985044895443
9-0-413651852-0	CC(CC(C)NC(=O)CCCNC(=O)[Au])N[Cu]	0.5641263744431786
9-0-1119504899-0	CN(C)CCNCC(CO[Cu])OC(=O)[Au]	-0.40580972499975027
9-0-1119504935-0	CCNC(=O)CNCC(COC(=O)[Au])O[Cu]	-0.7091605186642709
9-0-246211070-0	CCC(CNC(C)CCO[Cu])OC(=O)[Au]	1.3726454713388958
9-0-413617554-0	CC(COC(=O)[Au])CN(C)CC(C)O[Cu]	1.349968095427082
9-0-413663001-0	CC=C(C)C(=O)NCC(OC(=O)[Au])C(C)O[Cu]	0.9161128632324613
9-0-1119522622-0	CC(NC(=O)[Au])C(C)NC(=O)CN[Cu]	-0.7530505592497277
9-0-246307125-0	CCCC(CCOC(=O)[Au])NC(=O)C(C)O[Cu]	0.7054961792969365
9-0-246294817-0	CCC(NCC(C)OC(=O)[Au])C(C)(C)O[Cu]	1.6120858142903896
9-0-33212808-0	C=CCN(CCO[Cu])CCOCCOC(=O)[Au]	0.6646430750663693
9-0-413648108-0	CN(CCOCCN[Cu])CC(C)(C)OC(=O)[Au]	0.4881997694672152
9-0-478224263-0	CN(C)N(CCO[Cu])CCOC(=O)[Au]	-0.08640727915332767
9-0-482405764-0	CC(C)CC(N[Cu])C(=O)NCCNC(=O)[Au]	-0.005579964902626522
9-0-322586389-0	CC(C#CCOCCO[Cu])OC(=O)[Au]	0.7979215284418707
9-0-33217283-0	C=C(C)CN(C)CC(CO[Cu])OC(=O)[Au]	0.9115209347061906
9-0-246412455-0	CCCCCC(CNCC(C)OC(=O)[Au])O[Cu]	2.1021257449596393
9-0-246177859-0	CN(CCCCOC(=O)[Au])CCCN[Cu]	0.8241800712344326
9-0-246315917-0	CC(CCO[Cu])N(C)CCCCCOC(=O)[Au]	2.3264489059138675
9-0-33233877-0	CC(CNC(=O)C(CCCC#N)N[Cu])NC(=O)[Au]	-0.28594535967182355
9-0-1119524559-0	CNCC(CN(C)C(=O)CNC(=O)[Au])O[Cu]	-1.1700101228162652
9-0-413607944-0	O=C([Au])OCCN(CCCF)CCO[Cu]	0.7621497833073716
9-0-1119518906-0	COCC=CC(=O)NCC(CO[Cu])OC(=O)[Au]	0.2813873914381937
