# Supplementary material for: Accelerating amorphous polymer electrolyte screening by learning to reduce errors in molecular dynamics simulated properties
Source: Nat Commun. 2022 Jun 14;13:3415. doi: 10.1038/s41467-022-30994-1 (PMC9197847; doi:10.1038/s41467-022-30994-1)
Supplement: Supplementary file 4 — Supplementary data 1 [file 41467_2022_30994_MOESM4_ESM.zip › supp_files/logp/noise_0.16/cv_3.csv]

9-0-413644455-0	CC(C)C(CNC(=O)CNC(=O)[Au])CO[Cu]	0.07875966621380792
9-0-246292713-0	CC(CCCN(CCO[Cu])C(C)C)OC(=O)[Au]	2.2339776015187716
9-0-33237992-0	CCC(CC#N)NC(=O)C(NC(=O)[Au])C(C)O[Cu]	0.20865598391159595
9-0-1119512168-0	CC(O[Cu])C(=O)NCCCOCCOC(=O)[Au]	0.17899106989026192
9-0-13129330-0	C#CCNC(=O)CNC(CO[Cu])COC(=O)[Au]	-1.056867176826914
9-0-1119505457-0	NC(=O)CN(CCO[Cu])CCOC(=O)[Au]	-0.9744397216661788
9-0-246165952-0	CCN(CCCO[Cu])CCCOC(=O)[Au]	1.2492161235951416
9-0-246315977-0	CCCC(CN(C)C(C)CCO[Cu])OC(=O)[Au]	2.1435984388141622
9-0-1119508440-0	COCCN(CCNC(=O)[Au])CCO[Cu]	-0.6443950335252269
9-0-246228464-0	CN(CCCCCO[Cu])CCCCNC(=O)[Au]	1.5141012644974128
9-0-413641101-0	COCCCCN(CCNC(=O)[Au])CCO[Cu]	0.46526370255582356
9-0-413658623-0	CC(N[Cu])C(C)C(=O)NCC=CCOC(=O)[Au]	0.3301872730596003
9-0-413605275-0	CC(C)C(C)(CN[Cu])NCCOC(=O)[Au]	0.8612706089186625
9-0-13127184-0	CC(C#N)OCCNC(CO[Cu])COC(=O)[Au]	-0.015957763844544046
9-0-962043503-0	CC(N[Cu])C(OC(=O)[Au])C(=O)OC(C)(C)C	0.9893643248371982
9-0-538227682-0	O=C([Au])OCCOCCCOCCO[Cu]	0.5347851223745496
9-0-413609437-0	CCOCCN(C)CC(CO[Cu])OC(=O)[Au]	0.33300096970849635
9-0-33212329-0	CC(CC#N)NCC(CO[Cu])OC(=O)[Au]	0.47479986685819275
9-0-413641963-0	CCCCC(=O)NCC(CNC(=O)[Au])O[Cu]	0.4524471664710875
9-0-413678226-0	CCNC(=S)NC(COC(=O)[Au])C(C)O[Cu]	0.39537925396769513
9-0-413592446-0	CN(CCCOC(=O)[Au])CCO[Cu]	0.20653097491456185
9-0-413632580-0	CCN(CCOCCO[Cu])CC(C)OC(=O)[Au]	0.6718265051382584
9-0-1119508922-0	CCOC(=O)C(=O)NCC(COC(=O)[Au])O[Cu]	-0.7600482032367646
9-0-413618131-0	CCN(CCOC(=O)[Au])C(=O)C(C)(C)O[Cu]	0.7282494339220044
9-0-246339176-0	CCC(C)C(CNC(C)CCOC(=O)[Au])O[Cu]	2.2228996470707036
9-0-538229849-0	CC(C)(CNCCO[Cu])NC(=O)[Au]	0.14370605265102654
9-0-1119505085-0	COC(=O)CN(CCO[Cu])CCOC(=O)[Au]	-0.11800617374315014
9-0-246199125-0	O=C([Au])OCCCSCCOCCO[Cu]	1.1307958825748865
9-0-1119515148-0	CON(C)C(=O)CC(CNC(=O)[Au])O[Cu]	-0.5178805891348413
9-0-1119512021-0	CCN(CCOCCO[Cu])C(=O)COC(=O)[Au]	0.07188595293447543
9-0-33235727-0	C=CCN(C)CC(OC(=O)[Au])C(C)O[Cu]	1.097414797411059
9-0-413630687-0	CC(C)C(CO[Cu])NC(=O)COC(=O)[Au]	0.015822332958994878
9-0-1132277999-0	O=C([Au])OCCSCCCSCCO[Cu]	2.1972769253712747
9-0-787202141-0	N#CN=C(NCCO[Cu])NCCOC(=O)[Au]	-0.6356070991586497
9-0-33234131-0	C=CC(C)(O[Cu])C(=O)NC(C)CCNC(=O)[Au]	0.660426992786163
9-0-413617150-0	CC(C)C(CCO[Cu])NCCOC(=O)[Au]	1.0777537953762566
9-0-962043366-0	O=C([Au])NCCSCSCCN[Cu]	0.6060951964295919
9-0-478224260-0	CC(CN(N)CC(C)OC(=O)[Au])O[Cu]	0.05540942114925758
9-0-13128972-0	C#CCOCC(CNCCO[Cu])OC(=O)[Au]	-0.47179137464351273
9-0-413643927-0	CCC(COC(=O)[Au])N(C)CCOCCO[Cu]	1.07667599909514
9-0-1030688140-0	C=C(C)C(CCC(OC(=O)[Au])C(=C)C)O[Cu]	2.632506498505903
9-0-1119509817-0	CN(CCO[Cu])CCOCCNC(=O)[Au]	-0.39444682763436745
9-0-413610849-0	CC(CC(=O)NC(C)CCO[Cu])NC(=O)[Au]	0.6784415349844208
9-0-1119512883-0	COCC(C)(O[Cu])C(=O)N(C)CCOC(=O)[Au]	0.05494162017492957
9-0-246394304-0	CC(CCCC(=O)OCCCNC(=O)[Au])O[Cu]	1.243955971627833
9-0-1119506635-0	CCOC(=O)CNC(CO[Cu])COC(=O)[Au]	-0.27745799859296705
9-0-428452917-0	CN(CCO[Cu])CCOC(=O)[Au]	-0.11057981291368138
9-0-246304000-0	CC(CCNC(C)CC(C)NC(=O)[Au])N[Cu]	0.7899234045483567
9-0-1119507664-0	CCS(=O)(=O)NC(C)(CO[Cu])COC(=O)[Au]	-0.39732424188640586
9-0-482403593-0	O=C([Au])OCCOCCCCOCCO[Cu]	0.8704267748827409
9-0-1119525508-0	CSCCNC(=O)C(COC(=O)[Au])N[Cu]	-0.6507466781782021
9-0-246225341-0	CN(CCCCCOC(=O)[Au])CCCO[Cu]	1.5422993002771233
9-0-33228440-0	C#CCN(CC#N)CC(OC(=O)[Au])C(C)O[Cu]	0.2822222308889195
9-0-538231471-0	O=C([Au])OCCCOCCN[Cu]	0.2785891424474059
9-0-413667338-0	CCCN(CCC)C(=O)C(CO[Cu])NC(=O)[Au]	1.0815073515279705
9-0-413592517-0	CC(CNCC(F)(F)COC(=O)[Au])O[Cu]	0.8418822901168103
9-0-413597686-0	CN(C)CCCCNCC(COC(=O)[Au])O[Cu]	0.507746039968179
9-0-538226084-0	CC(COCCOCCOC(=O)[Au])O[Cu]	0.6629955023879133
9-0-413643629-0	CN(CCOCCOC(=O)[Au])CC(C)(C)N[Cu]	0.49291527630631893
9-0-413595038-0	CC(C)(CNCCCO[Cu])OC(=O)[Au]	0.7204011901087413
9-0-413673931-0	CC(C)N(C)C(=O)C(CCN[Cu])NC(=O)[Au]	-0.2443418663761453
9-0-413617752-0	CC(N[Cu])C(=O)NCCCCCOC(=O)[Au]	0.22467598167836308
9-0-33232011-0	O=C([Au])NC(CCN[Cu])C(=O)NCCCS	-0.31933652542584734
9-0-941887045-0	CCCC(O[Cu])C(CCC)OC(=O)[Au]	2.401442547479858
9-0-1119504894-0	COCCNCC(CO[Cu])OC(=O)[Au]	0.02717641004537691
9-0-322586560-0	CC(C#N)(CO[Cu])N=NC(C)(C#N)COC(=O)[Au]	1.1056632092542753
9-0-246295613-0	CC(CCNCC(C)OC(=O)[Au])CCO[Cu]	1.8174204558241498
9-0-246408918-0	CCCCC(C)N(CCN[Cu])CCNC(=O)[Au]	0.9354053388775978
9-0-679149576-0	O=C([Au])OCCCCCOCCCCCO[Cu]	2.4907274200031093
9-0-413621493-0	CN(CCCO[Cu])C(=O)CC(C)(C)NC(=O)[Au]	1.0273285130552483
9-0-33229765-0	C=C(C)C(=O)N(C)CC(COC(=O)[Au])O[Cu]	0.5064556000724846
9-0-1119520212-0	CNCCNC(=O)C(NC(=O)[Au])C(C)O[Cu]	-1.1743311284313889
9-0-482405242-0	CC(C)(C)N(CO[Cu])COC(=O)[Au]	1.3792698983656702
9-0-413691446-0	CC(CCONC(=N)CO[Cu])OC(=O)[Au]	0.5562633510114149
9-0-478223354-0	O=C([Au])NCCC(N[Cu])P(=O)(O)O	-0.8834467424665583
9-0-246263586-0	CCN(CC(C)OC(=O)[Au])C(C)CO[Cu]	1.0305540384940406
9-0-246289734-0	CCC(NC(C)C(C)OC(=O)[Au])C(C)O[Cu]	1.7673707639090226
9-0-413631662-0	O=C([Au])OCCCCCS(=O)CCO[Cu]	1.3194617266666169
9-0-1119506581-0	COCC(C)NC(CO[Cu])COC(=O)[Au]	0.17321218590392834
