# Supplementary material for: Accelerating amorphous polymer electrolyte screening by learning to reduce errors in molecular dynamics simulated properties
Source: Nat Commun. 2022 Jun 14;13:3415. doi: 10.1038/s41467-022-30994-1 (PMC9197847; doi:10.1038/s41467-022-30994-1)
Supplement: Supplementary file 4 — Supplementary data 1 [file 41467_2022_30994_MOESM4_ESM.zip › supp_files/logp/noise_0.16/cv_0.csv]

9-0-413634818-0	CC(CC(=O)NCC(C)(C)NC(=O)[Au])N[Cu]	0.14389135089857807
9-0-413640875-0	CC(N[Cu])C(C)C(=O)N(C)CCCNC(=O)[Au]	0.2681300071284783
9-0-1132295465-0	CC(C)C(CCOC(=O)[Au])O[Cu]	1.8532755062953379
9-0-33232042-0	C#CC(C)(NC(=O)[Au])C(=O)NC(CC)CO[Cu]	-0.1897526070187246
9-0-1119519108-0	O=C(COCCO[Cu])NCC(CF)OC(=O)[Au]	-0.42065680104310826
9-0-413642900-0	CC(CN[Cu])N(C)C(=O)CCNC(=O)[Au]	-0.6160152437874965
9-0-1119520611-0	O=C([Au])NCCCCNC(=O)COCCO[Cu]	-0.7388587650203451
9-0-538234369-0	CC(CN[Cu])OCCOC(=O)[Au]	0.03899985582548954
9-0-1119505021-0	CC(O[Cu])C(=O)NCCOCCOC(=O)[Au]	-0.2127380555882583
9-0-413681800-0	CCC(C)NC(=O)C(CCN[Cu])NC(=O)[Au]	-0.06065670900587311
9-0-602367105-0	O=C([Au])OCCCC#CC#CCCCO[Cu]	1.7310979444423555
9-0-1119504357-0	COCCN(CCO[Cu])CCOC(=O)[Au]	0.18683849224052976
9-0-413681788-0	N=CNC(=O)CC(CCCCN[Cu])NC(=O)[Au]	-0.13908327237488705
9-0-246234922-0	CCCCCN(CCCNC(=O)[Au])CCO[Cu]	1.2625224929874184
9-0-33223156-0	C=CC(CO[Cu])NC(C)C(C)OC(=O)[Au]	1.2109346370125234
9-0-962051435-0	O=C([Au])OCCC(CN[Cu])C(F)(F)F	1.3332530276012133
9-0-413642454-0	CC(CN[Cu])N(C)C(=O)CCCNC(=O)[Au]	0.09321728476789576
9-0-1119513215-0	CCOCC(=O)NC(CO[Cu])C(C)OC(=O)[Au]	-0.09196897841858948
9-0-1119506079-0	CCC(NC(=O)[Au])C(=O)NCC(COC)O[Cu]	-0.08839412159655496
9-0-33218752-0	N#CCN(CCCOC(=O)[Au])CCO[Cu]	0.28779369032145224
9-0-413607692-0	O=C([Au])OCCN(CCF)CCO[Cu]	0.5178252673610965
9-0-413595859-0	CCN(CCCNC(=O)[Au])CCOCCO[Cu]	0.25061641340813967
9-0-538238345-0	COCC(NC(=O)[Au])C(C)(C)O[Cu]	0.6204127797016743
9-0-413655608-0	CC(C)N(CCO[Cu])CCOCCNC(=O)[Au]	0.6504500448764493
9-0-413690201-0	CCC(CNCCOCCCO[Cu])OC(=O)[Au]	0.839026533238948
9-0-246229002-0	CC(CN(C)CCC(N[Cu])C(C)C)OC(=O)[Au]	1.632580586475696
9-0-1119512677-0	CN(CCO[Cu])C(=O)COCCOC(=O)[Au]	-0.2456337577951042
9-0-1119507892-0	CNC(=O)CCN(C)CC(CN[Cu])OC(=O)[Au]	-0.6539628237829425
9-0-413616305-0	CCCC(O[Cu])C(=O)NCC(C)CNC(=O)[Au]	0.5666926902230182
9-0-428453343-0	NC(=O)C(O[Cu])C(OC(=O)[Au])C(N)=O	-2.0212422561909924
9-0-1132278197-0	O=C([Au])OCCCCCCCO[Cu]	2.0756448474188645
9-0-246289371-0	CC(CC(C)(C)O[Cu])NCC(C)OC(=O)[Au]	1.8075764306848352
9-0-246265729-0	CC(CCOC(=O)[Au])NC(C)CC(C)O[Cu]	1.6476161611513458
9-0-246181191-0	CN(CCCCCOC(=O)[Au])CCO[Cu]	1.287244023743744
9-0-246233209-0	CN(CCCCCCO[Cu])CCNC(=O)[Au]	1.1577777222103969
9-0-246166163-0	O=C([Au])OCCCCNCCCCO[Cu]	1.2579124152895254
9-0-485080326-0	C=CCCC(COC(=O)[Au])NCC(C)O[Cu]	1.6184371333521157
9-0-538226227-0	O=C([Au])NCCSCCN[Cu]	-0.1543123284112401
9-0-1119505106-0	O=C(CCN[Cu])NCCOCCOC(=O)[Au]	-0.6890973917567281
9-0-482404819-0	CC(CNCC(C)NC(=O)[Au])N[Cu]	-0.07287479066211111
9-0-246362359-0	CCC(C)(O[Cu])C(=O)OCCCOC(=O)[Au]	1.140346320954154
9-0-538226717-0	O=C([Au])NCCCOCCCN[Cu]	0.19193792281589858
9-0-428454775-0	O=C([Au])NCCNCCNCCNCCN[Cu]	-2.0572560680255783
9-0-413641803-0	CN(CC(CNC(=O)[Au])O[Cu])C(=O)C(C)(F)F	0.013936574369343702
9-0-1119505776-0	CN(CCO[Cu])CCN(C)CCOC(=O)[Au]	-0.1385544223586733
9-0-1119524807-0	O=C([Au])NCC(=O)NCCOCCCN[Cu]	-1.0389227011762596
9-0-413607859-0	CCOCCN(C)CC(CN[Cu])OC(=O)[Au]	0.020783739770501873
9-0-246284158-0	O=C([Au])OCCCN(CCCF)CCO[Cu]	1.187992723394901
9-0-413605172-0	CCCCC(=O)NC(CO[Cu])COC(=O)[Au]	0.693279042456604
9-0-33227565-0	C=CCC(CNC(=O)CCO[Cu])COC(=O)[Au]	0.9506525555692884
9-0-1119513553-0	O=C(CO[Cu])NCCCOCCOC(=O)[Au]	-0.6510925135794106
9-0-413656507-0	CC(F)(F)CNCC(COC(=O)[Au])O[Cu]	0.4935813033089778
9-0-246230491-0	CC(C)C(CNCC(C)(C)O[Cu])OC(=O)[Au]	1.5513752066156419
9-0-1119504876-0	COC(=O)CCNCC(CO[Cu])OC(=O)[Au]	-0.1825543631924891
9-0-413596089-0	CC(C)CC(CO[Cu])NC(=O)C(C)NC(=O)[Au]	0.6388379259606555
9-0-428455258-0	CN(CCOC(=O)[Au])C(=O)CCN[Cu]	-0.47734495104317576
9-0-413603194-0	CN(C)CCCN(C)CC(COC(=O)[Au])O[Cu]	0.6177883418937014
9-0-1132306645-0	C[Si](C)(C)CC(CO[Cu])OC(=O)[Au]	2.0236416222561915
9-0-246300005-0	CC(CSCCOCCO[Cu])OC(=O)[Au]	1.4441132867052449
9-0-413621529-0	CC(CCN(C)CCOCCN[Cu])OC(=O)[Au]	0.5317234300496019
9-0-13128598-0	CC(C#N)N(C)C(=O)C(CN[Cu])NC(=O)[Au]	-0.9576819771610341
9-0-322586137-0	N#CCCN(CCO[Cu])CCOC(=O)[Au]	0.2631661699900395
9-0-1119505210-0	COCC(CN(C)CCO[Cu])OC(=O)[Au]	0.12321619701656746
9-0-33225809-0	C=C(Cl)CN(CCN[Cu])CCOC(=O)[Au]	0.48457329591963133
9-0-1119506563-0	COC(CNC(CO[Cu])COC(=O)[Au])OC	-0.5145920686282706
9-0-33232797-0	C=CCOCC(CNCCCOC(=O)[Au])O[Cu]	0.6392716223330173
9-0-428453468-0	O=C([Au])NCCOCCOCCOCCN[Cu]	-0.507258412752648
9-0-538232246-0	CCN(CCO[Cu])C(=O)C(C)NC(=O)[Au]	-0.2314985142942539
9-0-413621339-0	CCN(CCN[Cu])CC(COC)OC(=O)[Au]	0.026811145430673484
9-0-246172184-0	CCC(C)N(C)CC(CN[Cu])OC(=O)[Au]	0.8639079176650893
9-0-1119508603-0	O=C(COCCOC(=O)[Au])NCCN[Cu]	-1.0905536234666293
9-0-428454724-0	O=C([Au])OCCNNCCO[Cu]	-0.8876714170697105
9-0-413596104-0	CCCC(NC(=O)[Au])C(=O)NCCN[Cu]	-0.3101864132815024
9-0-538231746-0	O=C([Au])NCCCSCC(N[Cu])C(=O)O	-0.2004164431003543
9-0-246209194-0	CCSCCN(CCO[Cu])CCOC(=O)[Au]	1.302011776156436
9-0-246271634-0	CCC(C)CN(CCN[Cu])CCOC(=O)[Au]	0.9470773489839983
9-0-246228184-0	CN(CCCCCCO[Cu])CCCNC(=O)[Au]	1.7322917502222823
9-0-413632828-0	CC(C)(CCCO[Cu])CNC(=O)COC(=O)[Au]	0.8907207204576005
9-0-413647667-0	CCN(CCCOC(=O)[Au])C(=O)CO[Cu]	0.7248557459670784
