# Supplementary material for: Accelerating amorphous polymer electrolyte screening by learning to reduce errors in molecular dynamics simulated properties
Source: Nat Commun. 2022 Jun 14;13:3415. doi: 10.1038/s41467-022-30994-1 (PMC9197847; doi:10.1038/s41467-022-30994-1)
Supplement: Supplementary file 4 — Supplementary data 1 [file 41467_2022_30994_MOESM4_ESM.zip › supp_files/logp/noise_0.04/cv_4.csv]

9-0-1119506900-0	CCNCC(=O)NCC(COC(=O)[Au])O[Cu]	-0.782664177890805
9-0-538226080-0	O=C([Au])OCCOCCOCCO[Cu]	0.23629293487949618
9-0-413595862-0	CCC(COC(=O)[Au])NCCOCCO[Cu]	0.5152112821878567
9-0-13129550-0	C=CC(O[Cu])C(=O)NC(C#N)COC(=O)[Au]	-0.2913154442027105
9-0-413617562-0	COCC(CCOC(=O)[Au])NCC(C)O[Cu]	0.5458430394126229
9-0-246413658-0	CCCCC(C)NCC(CNC(=O)[Au])O[Cu]	1.2334319321882252
9-0-976282215-0	CC(COC(=O)[Au])CSC(C)C(C)O[Cu]	2.269011241185649
9-0-413633144-0	CN(CCCN[Cu])CCOCCNC(=O)[Au]	-0.42684569271264916
9-0-1132277810-0	O=C([Au])OCCCCCCN[Cu]	1.2957525172053177
9-0-1119509583-0	O=C([Au])OCC(CNC(=O)C(F)F)O[Cu]	-0.08603979878189824
9-0-33221458-0	C=CC(OC(=O)[Au])C(=O)N(C)C(C)CCO[Cu]	0.9212258396436155
9-0-413684291-0	CCC(CN(C)CCNC(=O)[Au])N[Cu]	-0.05065877480683734
9-0-413674434-0	CN(C(=O)C(CCNC(=O)[Au])N[Cu])C(C)(C)C	0.30789485256859134
9-0-538231864-0	CC(NC(=O)[Au])C(=O)NC(C)(C)CO[Cu]	-0.009731844802565212
9-0-538225893-0	O=C([Au])NC(C(=O)O)C(O[Cu])C(F)(F)F	0.09289685926674997
9-0-962049650-0	CCC(CC)C(COC(=O)[Au])N[Cu]	1.5255557457024167
9-0-33229009-0	N#CCCC(C#N)CNCC(COC(=O)[Au])O[Cu]	0.560538834513119
9-0-413617754-0	CC(CN[Cu])C(=O)NCCCCCOC(=O)[Au]	0.6465848755168261
9-0-1132291407-0	CC(C)C(CCOC(=O)[Au])N[Cu]	1.1733306069746803
9-0-413610210-0	CC=CC(=O)NC(C)(CO[Cu])COC(=O)[Au]	0.5821248754420932
9-0-246265602-0	CCC(C)N(CCOC(=O)[Au])CC(C)O[Cu]	1.614648721498411
9-0-428454948-0	O=C([Au])NCCNCCCO[Cu]	-0.3180836690460105
9-0-485134706-0	C=CC(CNCCC(C)(C)O[Cu])OC(=O)[Au]	1.4417679348525543
9-0-1119509642-0	CS(=O)CCN(CCO[Cu])CCOC(=O)[Au]	-0.19843737950007354
9-0-1119509343-0	CC(N[Cu])C(=O)NCCCOCCOC(=O)[Au]	-0.3680547977122426
9-0-1119505132-0	CC(C)(NC(=O)[Au])C(=O)NCCN[Cu]	-0.7694216670940948
9-0-413619908-0	CCOCCN(CCCOC(=O)[Au])CCO[Cu]	0.9212108477438773
9-0-1119507982-0	COCCN(C)CC(CO[Cu])OC(=O)[Au]	0.07824586974022932
9-0-246437874-0	CCN(CCCC(C)OC(=O)[Au])C(C)CO[Cu]	1.9852309942486364
9-0-33222123-0	C=CC(CO[Cu])NCCCOC(=O)[Au]	0.7230525077950372
9-0-976488023-0	O=C([Au])OCCSCCCCCCCO[Cu]	2.8060391729277576
9-0-413690269-0	CC(CNCCOCCCO[Cu])OC(=O)[Au]	0.5798517848311633
9-0-413639727-0	CCOCCN(CCNC(=O)[Au])CCO[Cu]	0.012238076895657757
9-0-538225808-0	O=C([Au])OCCCOCCCO[Cu]	0.975726830216847
9-0-413618876-0	CCCOCCNCC(COC(=O)[Au])O[Cu]	0.5540299708578628
9-0-246307922-0	CC(C)C(CNC(=O)[Au])CN(C)CCN[Cu]	0.48114702525214714
9-0-246218411-0	CC(COC(=O)[Au])SCCCCO[Cu]	2.0632169278261094
9-0-246210788-0	CC(CCOC(=O)[Au])NCC(C)(C)CO[Cu]	1.5674095766599796
9-0-413639380-0	CCCC(C)(CO[Cu])NC(=O)COC(=O)[Au]	0.8327274426545773
9-0-413639824-0	CC(CC(=O)NC(C)CCN[Cu])NC(=O)[Au]	-0.08533065312864403
9-0-1119504160-0	CN(CCO[Cu])CCOCCOC(=O)[Au]	0.11149551672414233
9-0-246269407-0	CC(C)(C)C(O[Cu])C(=O)OCCCOC(=O)[Au]	1.5430152701352553
9-0-413595636-0	CC(C)(C)OC(=O)C(CNC(=O)[Au])N[Cu]	0.01512747898745538
9-0-1119509089-0	COC(CNC(=O)[Au])C(=O)NCCCCN[Cu]	-0.8357272769928231
9-0-13128287-0	C=CC(C)NC(=O)C(COC(=O)[Au])N[Cu]	-0.18543610189194584
9-0-538225780-0	CC(CO[Cu])NC(=O)[Au]	0.1330213333472893
9-0-1119512810-0	CC(OC(=O)[Au])C(=O)NCC(=O)NCCO[Cu]	-1.2227951170806957
9-0-428455053-0	O=C(CCCO[Cu])NCCOC(=O)[Au]	0.03987298642738597
9-0-413651811-0	CCC(NC(=O)[Au])C(=O)NC(C)(C)CCN[Cu]	0.3279641189940381
9-0-33233101-0	C=CC(CNCCCCO[Cu])OC(=O)[Au]	1.0686804430266499
9-0-1119506643-0	COCCOCCNC(CO[Cu])COC(=O)[Au]	-0.19782776505777272
9-0-482405275-0	O=C([Au])NC(CN[Cu])C(F)(F)F	0.22079961383402338
9-0-246305795-0	CCN(CCN[Cu])CC(C)(C)NC(=O)[Au]	0.38627755810586495
9-0-246299785-0	CSCC(CNCCC(C)OC(=O)[Au])O[Cu]	1.3170510953469738
9-0-246234102-0	CC(CN(C)CCCCCCOC(=O)[Au])N[Cu]	1.670381755534254
9-0-413634970-0	CC(N[Cu])C(=O)NCC(F)(F)CNC(=O)[Au]	-0.5818063593739952
9-0-246200452-0	CC(C)(CNCCC(C)(C)OC(=O)[Au])O[Cu]	1.6517637108112673
9-0-1132292337-0	CCC(CC)(COC(=O)[Au])N[Cu]	1.2848040660369062
9-0-976279323-0	O=C([Au])OCCCSCCCCCO[Cu]	2.425810251138127
9-0-428454789-0	O=C([Au])OCCNCCNCCO[Cu]	-0.6319812331867188
9-0-962044605-0	CCCCOCCOCC(COC(=O)[Au])O[Cu]	1.351202430685138
9-0-413608679-0	CN(CCO[Cu])CC(C)(C)NC(=O)[Au]	0.4844653598992348
9-0-413666244-0	CN(CCNC(=O)[Au])CC(CC(F)F)N[Cu]	0.2810865771163822
9-0-246200662-0	CCN(CC(C)(C)O[Cu])CC(C)(C)OC(=O)[Au]	2.054460343602257
9-0-413595687-0	CN(CCCO[Cu])CCNC(=O)[Au]	0.04448591838798639
9-0-413658609-0	CC(C)(CC(=O)NCC=CCO[Cu])NC(=O)[Au]	0.5536879123838698
9-0-413670120-0	CN(CCN[Cu])C(=O)C(CC(F)F)NC(=O)[Au]	-0.2654314003222621
9-0-246210842-0	CC(CCO[Cu])NC(C)C(C)(C)OC(=O)[Au]	1.7042261647394166
9-0-413609493-0	COCCN(CCCCOC(=O)[Au])CCO[Cu]	0.8762379986460767
9-0-413618346-0	CC(NCCCOCCO[Cu])C(C)OC(=O)[Au]	0.9758819870334828
9-0-428453496-0	O=C([Au])NCCC(O[Cu])C(=O)O	-0.4905822390957603
9-0-246411693-0	CC(C)(CNCCCC(C)(C)OC(=O)[Au])O[Cu]	2.084039761986528
9-0-1119506075-0	COCC(CNC(=O)CCCNC(=O)[Au])O[Cu]	-0.3571772474230268
9-0-246231571-0	CC(CCN(CCOC(=O)[Au])CC(F)F)O[Cu]	1.5887518387369524
9-0-413592276-0	CCN(CCCOC(=O)[Au])CCO[Cu]	0.8478036123106695
9-0-33221005-0	C=CC(OC(=O)[Au])C(=O)NCC(CCC)O[Cu]	0.991704747389062
9-0-246363356-0	CC(CSCCO[Cu])(OC(=O)[Au])C(F)F	1.8932592671658104
9-0-1132279255-0	CCSCC(CO[Cu])OC(=O)[Au]	1.227783967177114
9-0-413620769-0	CCCCN(C)C(=O)C(COC(=O)[Au])N[Cu]	0.35136415134266413
