# Supplementary material for: Accelerating amorphous polymer electrolyte screening by learning to reduce errors in molecular dynamics simulated properties
Source: Nat Commun. 2022 Jun 14;13:3415. doi: 10.1038/s41467-022-30994-1 (PMC9197847; doi:10.1038/s41467-022-30994-1)
Supplement: Supplementary file 4 — Supplementary data 1 [file 41467_2022_30994_MOESM4_ESM.zip › supp_files/logp/noise_0.04/cv_5.csv]

9-0-1132279298-0	CCCN(CCC)CC(CO[Cu])OC(=O)[Au]	1.6530902635321212
9-0-428455059-0	CN(CCNC(=O)[Au])CCO[Cu]	-0.36195217658711193
9-0-33218774-0	C=C(CO[Cu])C(=O)N(CC)CCOC(=O)[Au]	0.5582686699904738
9-0-1119509814-0	CN(CCCO[Cu])C(=O)COCCNC(=O)[Au]	-0.4156884767852104
9-0-246214758-0	CCC(COC(=O)[Au])SC(C)CO[Cu]	2.065263630293966
9-0-246264132-0	CC(CCCCO[Cu])NCC(C)OC(=O)[Au]	1.7110628863255517
9-0-413693959-0	CCCN(C)C(=O)C(N[Cu])C(C)(C)OC(=O)[Au]	0.8178994504514245
9-0-246295679-0	CC(CCNC(C)C(C)OC(=O)[Au])CCO[Cu]	1.93627434600895
9-0-33223117-0	C=CC(COC(=O)[Au])NC(=O)C(C)CN[Cu]	0.031638986051286566
9-0-33231916-0	CC(=O)C=C(C)NC(=O)C(CCN[Cu])NC(=O)[Au]	-0.3529540990200118
9-0-413696169-0	CC(C)(CNCCOCCCNC(=O)[Au])N[Cu]	0.09664586473621271
9-0-478224509-0	O=C([Au])OCCNCNCCO[Cu]	-0.644794005836065
9-0-246265594-0	CCCC(CC(=O)OCCOC(=O)[Au])O[Cu]	1.2674452736305124
9-0-246234904-0	CCCCC(CNCC(C)OC(=O)[Au])O[Cu]	1.590282979283307
9-0-413634621-0	CC(C)C(C)(CNC(=O)[Au])NC(=O)CN[Cu]	-0.15952931356540836
9-0-413652900-0	CN(CCOCCN[Cu])CC(C)(C)NC(=O)[Au]	0.018419042364614273
9-0-246307859-0	CC(C)C(CNC(=O)[Au])CN(C)C(C)CN[Cu]	0.8871419200775378
9-0-13128268-0	C#CCOCCN(C)CC(COC(=O)[Au])O[Cu]	0.034102190224557
9-0-246177363-0	CCCCN(CCOC(=O)[Au])CC(C)O[Cu]	1.673853277071908
9-0-246195936-0	CCC(CNCCC(C)O[Cu])OC(=O)[Au]	1.3763562969307905
9-0-33219021-0	C=C(COC(=O)[Au])C(=O)N(C)CCC(C)O[Cu]	0.8771250530544292
9-0-370723996-0	C=CC(COC(=O)[Au])O[Cu]	0.6598258461445703
9-0-413651589-0	CCN(CCCO[Cu])CCOCCNC(=O)[Au]	0.4152298838508497
9-0-1119527665-0	CC(=O)NCC(COC(=O)[Au])NCCCO[Cu]	-0.4028600198165646
9-0-1119524001-0	CCNCCNC(=O)CC(CNC(=O)[Au])O[Cu]	-0.8299569491751114
9-0-1119507043-0	O=C([Au])NCCOCC(=O)NCCCO[Cu]	-0.8094913413616407
9-0-413632785-0	O=C([Au])OCCNC(=O)C(CC(F)F)N[Cu]	-0.16774305637651868
9-0-413639933-0	COCC(C)(CNC(C)CCO[Cu])OC(=O)[Au]	0.9400478573703085
9-0-1119512752-0	COCC(O[Cu])C(=O)OCCCOC(=O)[Au]	0.16518844630288157
9-0-246209274-0	CCN(CCCCCOC(=O)[Au])CCCO[Cu]	2.0310771900095506
9-0-13126692-0	C#CCN(CC(=O)O)CC(COC(=O)[Au])O[Cu]	-0.4173807329749116
9-0-413618914-0	CCOCC(CNCCCCOC(=O)[Au])O[Cu]	0.8760701487300757
9-0-413703328-0	CC(CCNC(=O)C(C)OC(=O)[Au])CCO[Cu]	1.0840584635704191
9-0-413651844-0	CCC(N[Cu])C(=O)NC(C)CC(C)NC(=O)[Au]	0.37469245782755356
9-0-246197204-0	CC(C)(C)CCNC(CO[Cu])COC(=O)[Au]	1.5528795310881098
9-0-246175870-0	CC(C)CC(CO[Cu])NCC(C)(C)OC(=O)[Au]	1.9702409208102356
9-0-428455191-0	CC(CO[Cu])NCCOC(=O)[Au]	0.04757692863286331
9-0-1119508964-0	O=C(COCCOC(=O)[Au])NCCO[Cu]	-0.778507745406463
9-0-413644559-0	CCC(CNC(CO[Cu])COC(=O)[Au])OC	0.5495158479597141
9-0-1119505690-0	CC(CN[Cu])C(=O)NCCOCCOC(=O)[Au]	-0.5354813690026949
9-0-246415334-0	CSCCC(C)NC(CO[Cu])COC(=O)[Au]	1.2860922514578734
9-0-13127883-0	C#CCOCCN(CCO[Cu])CCOC(=O)[Au]	0.13998813099536644
9-0-1119509344-0	O=C(CN[Cu])NCCCOCCOC(=O)[Au]	-0.7634777270341385
9-0-1119514606-0	CN(CCNC(=O)[Au])CCOCCN[Cu]	-0.7423676121751666
9-0-246342870-0	CCCC(O[Cu])C(=O)NCC(CC)OC(=O)[Au]	1.2066260057373122
9-0-1119521407-0	CCC(CNC(CO[Cu])C(N)=O)OC(=O)[Au]	-0.631259413376833
9-0-962043603-0	O=C([Au])OCCCOCCCOCCCO[Cu]	1.315738820851759
9-0-33233077-0	C=CC(CNCCOCCOC(=O)[Au])O[Cu]	0.26836663121038307
9-0-246217733-0	CC(CO[Cu])SCCOCCOC(=O)[Au]	1.2277134079116543
9-0-962050944-0	O=C([Au])NCCSCCCSCCN[Cu]	1.1409903433281225
9-0-1119526324-0	COC(=O)C(C)NC(=O)C(CN[Cu])OC(=O)[Au]	-1.235690321423717
9-0-478224306-0	O=C([Au])NCCNCCNCCCN[Cu]	-1.1000576933881863
9-0-482405557-0	CCOC(=O)C(C)(CO[Cu])NC(=O)[Au]	0.05934054145152255
9-0-413696709-0	CC(CCCO[Cu])NC(=O)CCOC(=O)[Au]	0.8730104551207062
9-0-246211686-0	CC(CCSCCCO[Cu])OC(=O)[Au]	2.070128908875091
9-0-1119522120-0	COC(CNC(=O)[Au])C(=O)NOCC(C)N[Cu]	-1.1578064912540926
9-0-485132304-0	C=CC(C)(CNCCCCO[Cu])OC(=O)[Au]	1.4572828114303051
9-0-413612531-0	COCCCCN(CCO[Cu])CCOC(=O)[Au]	0.8004601985081371
9-0-428455302-0	O=C([Au])OCCOCCNCCOCCO[Cu]	-0.2261907054655616
9-0-1119504362-0	CCOCCNCC(COC(=O)[Au])O[Cu]	0.14912919972116728
9-0-33210914-0	N#CCCCN(CCO[Cu])CCOC(=O)[Au]	0.7494932249991764
9-0-679143268-0	CCC(O[Cu])C(C)C(CC)OC(=O)[Au]	2.4048013565177815
9-0-413697743-0	O=C([Au])OCCN(CCF)CCOCCO[Cu]	0.4619458940566939
9-0-1119513605-0	COC(C)CC(=O)NC(CO[Cu])COC(=O)[Au]	-0.02125972805227544
9-0-413646786-0	O=C(CCCF)NC(CO[Cu])COC(=O)[Au]	0.38495538074985025
9-0-1119524049-0	COC(C)(C)CNC(=O)C(COC(=O)[Au])N[Cu]	-0.36897237130503396
9-0-246294808-0	CCC(NC(C)C(C)OC(=O)[Au])C(C)(C)O[Cu]	2.0591508048470777
9-0-428453075-0	O=C([Au])OCCS(=O)CCO[Cu]	-0.11584409327927891
9-0-413661319-0	COCCCN(CCNC(=O)[Au])CCO[Cu]	0.10946866744732545
9-0-413604910-0	CC(C)CNC(=O)C(CO[Cu])NC(=O)[Au]	-0.11412468397491672
9-0-485148840-0	CCCCCC(CC(CCC)O[Cu])OC(=O)[Au]	3.653000255720954
9-0-1119509476-0	COCCOCC(CNCCOC(=O)[Au])O[Cu]	-0.2584735720714243
9-0-1119521627-0	COCC(CNC(CO[Cu])C(N)=O)OC(=O)[Au]	-1.4090549141596826
9-0-246333505-0	C=CC=CCCNC(CO[Cu])COC(=O)[Au]	1.3072830394373878
9-0-413618455-0	CC(NC(=O)[Au])C(=O)N(CCO[Cu])CC(F)F	0.21631417536006545
9-0-1119514438-0	CN(CCOCCNC(=O)[Au])C(=O)CCN[Cu]	-0.8924972855654544
9-0-1119507050-0	O=C([Au])NCCCCNC(=O)COCCN[Cu]	-0.7645147759679725
9-0-413609244-0	CC(C)(C)NC(=O)C(COC(=O)[Au])N[Cu]	-0.08409578586915699
9-0-1119506920-0	COC(CN(CCO[Cu])CCOC(=O)[Au])OC	0.10235870557580361
