# Supplementary material for: Accelerating amorphous polymer electrolyte screening by learning to reduce errors in molecular dynamics simulated properties
Source: Nat Commun. 2022 Jun 14;13:3415. doi: 10.1038/s41467-022-30994-1 (PMC9197847; doi:10.1038/s41467-022-30994-1)
Supplement: Supplementary file 4 — Supplementary data 1 [file 41467_2022_30994_MOESM4_ESM.zip › supp_files/logp/noise_0.04/cv_7.csv]

9-0-413677422-0	CCC(COC(=O)[Au])C(=O)NCC(CF)O[Cu]	0.6058995109142831
9-0-413609515-0	CCC(CN(CCOC)CCO[Cu])OC(=O)[Au]	0.8762658315564107
9-0-246305725-0	CC(C)CCC(CO[Cu])NCC(C)OC(=O)[Au]	2.0413048984288955
9-0-485095442-0	C=CC(CO[Cu])NCC(OC(=O)[Au])C(C)(C)C	1.655086820967494
9-0-33225124-0	CC(C)C#CC(=O)NC(C)(CO[Cu])COC(=O)[Au]	0.757036908699434
9-0-246231507-0	CC(O[Cu])C(C)SCCOCCOC(=O)[Au]	1.7603697344967881
9-0-1119505325-0	COCCOCCNCC(COC(=O)[Au])O[Cu]	-0.23879224923971976
9-0-413601953-0	COCC(CNCCCCCOC(=O)[Au])O[Cu]	0.8694334854505306
9-0-413699183-0	CC(NC(=O)[Au])C(=O)N(C)CC(C)(C)CO[Cu]	0.6651498108348265
9-0-246239644-0	CN(CCCCNC(=O)[Au])CCCO[Cu]	0.8140713027270716
9-0-413633018-0	CCOCCN(CCO[Cu])CC(C)OC(=O)[Au]	0.8392611043611127
9-0-413694212-0	CCC=C(F)C(=O)NCC(CNC(=O)[Au])O[Cu]	0.49836884809876125
9-0-246295074-0	CN(CCCCCCNC(=O)[Au])CCCO[Cu]	1.6392629999232329
9-0-1119516628-0	CN(CC(COC(=O)[Au])O[Cu])C(C)(C)C(N)=O	-0.2501030596852118
9-0-413649450-0	CC(CC(=O)N(C)CC(C)(C)NC(=O)[Au])N[Cu]	0.315093554434132
9-0-246316015-0	CN(CCO[Cu])C(COC(=O)[Au])CC(C)(C)C	1.917194469159517
9-0-413595692-0	CN(CCCN[Cu])CCCOC(=O)[Au]	0.47541355527169177
9-0-13127616-0	COCC#CCN(CCO[Cu])CCOC(=O)[Au]	0.119659027878001
9-0-13130085-0	N#CCN(CC(=O)O)CC(COC(=O)[Au])O[Cu]	-0.46170284284938146
9-0-413609524-0	COCCN(CCO[Cu])CCC(C)OC(=O)[Au]	0.8667255724933272
9-0-246285068-0	CC(CNC(C)(CNC(=O)[Au])C(C)C)N[Cu]	0.6643169779607779
9-0-246184889-0	CCCCCN(CCN[Cu])CCNC(=O)[Au]	0.776936397746218
9-0-538226716-0	O=C([Au])NCCCOCCOCCCN[Cu]	0.12098850179246327
9-0-13129417-0	CC(C)(OC(=O)[Au])C(=O)NC(C#N)CO[Cu]	-0.09291402757033514
9-0-1119505204-0	COCCN(C)CC(CN[Cu])OC(=O)[Au]	-0.3460918808532394
9-0-1119520510-0	CNOCCNC(=O)CC(CN[Cu])OC(=O)[Au]	-1.2112392885107899
9-0-246231190-0	CCCC(C)(CNCC(C)O[Cu])OC(=O)[Au]	1.6347197524537391
9-0-246355034-0	CCN(CCOC(=O)[Au])CC(C)(O[Cu])C(F)F	1.5344723329091547
9-0-33226026-0	C#CCC(CO[Cu])NC(=O)C(C)(C=C)OC(=O)[Au]	0.6308936469258336
9-0-246196685-0	CC(C)(CNCCCCCO[Cu])OC(=O)[Au]	1.7294489930424748
9-0-413636185-0	CCOCCCN(CCNC(=O)[Au])CCO[Cu]	0.4699314229939834
9-0-1119511822-0	COC(=O)C(CNCCCOC(=O)[Au])O[Cu]	-0.2993694756261494
9-0-246265795-0	CCC(C)N(CCCOC(=O)[Au])CCO[Cu]	1.6102885858970175
9-0-13127272-0	COCCN(CC#N)CC(COC(=O)[Au])O[Cu]	0.0013286151913462496
9-0-428453326-0	O=C([Au])NCCOCCOCCN[Cu]	-0.6497324240456341
9-0-413652296-0	CN(CCCO[Cu])C(=O)C(C)(C)COC(=O)[Au]	1.0800255171928603
9-0-413651927-0	CCC(C)C(C)(CNC(=O)CO[Cu])OC(=O)[Au]	1.0668097628512017
9-0-246405573-0	CCC(CNCCC(C)NC(=O)[Au])O[Cu]	0.8037119712107149
9-0-246421411-0	CCCCNCC(CC(C)(C)OC(=O)[Au])O[Cu]	2.0755181231848474
9-0-413595874-0	CCN(CCOCCO[Cu])CCOC(=O)[Au]	0.3635565803775477
9-0-428453393-0	O=C([Au])OCCNCCCNCCO[Cu]	-0.3136775738656514
9-0-246239835-0	CN(CCCCCCOC(=O)[Au])CCCO[Cu]	2.046185400485745
9-0-33222100-0	C=CC(COC(=O)[Au])NCC(COC)O[Cu]	0.2855250933861223
9-0-413602588-0	CN(C)CCSCC(CO[Cu])OC(=O)[Au]	0.7549536940534229
9-0-246177349-0	CCCCN(CCN[Cu])CCOC(=O)[Au]	0.8097383733087667
9-0-413666160-0	CCC(CNC(=O)CCOC(=O)[Au])O[Cu]	0.445972160296411
9-0-33213548-0	CN(CCC#N)CC(CO[Cu])OC(=O)[Au]	0.41109002388368293
9-0-413648106-0	CC(CN(C)CCOCCNC(=O)[Au])N[Cu]	-0.3407466493771388
9-0-1119522592-0	CC(=O)NCCCNC(CO[Cu])COC(=O)[Au]	-0.3379972808022647
9-0-33238175-0	C=C(CO[Cu])C(=O)N(C)CC(C)(C)OC(=O)[Au]	0.8671238017295824
9-0-1119523983-0	O=C(CCOC(=O)[Au])NCCCOCCO[Cu]	0.12866639894735285
9-0-33212307-0	C=C(CC)CNC(CO[Cu])COC(=O)[Au]	1.103608712424631
9-0-413600877-0	CCC(COC(=O)[Au])NCC(COC)O[Cu]	0.490340470807931
9-0-1119520758-0	CNCCCN(CCN[Cu])CCNC(=O)[Au]	-0.8150616455517424
9-0-1119513469-0	COC(CNC(=O)[Au])C(=O)NC(C)CCN[Cu]	-0.8013398642522642
9-0-33233001-0	C=CCCC(CNCCOC(=O)[Au])O[Cu]	1.0477873183661928
9-0-413661198-0	CC(C)(CONC(=O)C(C)(C)OC(=O)[Au])O[Cu]	0.7668909404377244
9-0-413667665-0	CSCC(CN(C)CCCN[Cu])OC(=O)[Au]	0.7734593945953486
9-0-33236219-0	CN(CCCCOC(=O)[Au])CC(CC#N)O[Cu]	1.1214296640865613
9-0-33221849-0	C=CC(O[Cu])C(=O)NCCCOC(=O)[Au]	0.20956984717873522
9-0-1119505140-0	CN(CCNC(=O)[Au])CCOCCO[Cu]	-0.28656079003090107
9-0-428453296-0	CC(OC(=O)[Au])C(NC(=O)CN[Cu])C(=O)O	-1.367683706904643
9-0-246220093-0	CC(C)CCCNC(CO[Cu])COC(=O)[Au]	1.527456833613873
9-0-485089370-0	CC(CO[Cu])(COC(=O)[Au])CSCCC#N	1.8655082737155744
9-0-413634905-0	CC(CN[Cu])N(C)CCOCCNC(=O)[Au]	-0.4314223767610702
9-0-246312801-0	CCC(CC)(CCNCC(C)OC(=O)[Au])O[Cu]	2.0011148964563543
9-0-413703174-0	C=CC=CCC(=O)N(C)CC(COC(=O)[Au])O[Cu]	1.100666971462405
9-0-1119520142-0	NOCCNC(=O)CC(CNC(=O)[Au])O[Cu]	-1.5090030171288908
9-0-413696715-0	CC(CCNC(=O)CCO[Cu])OC(=O)[Au]	0.44601126817994513
9-0-246299781-0	CCC(CNCC(CSC)OC(=O)[Au])O[Cu]	1.2723524902608345
9-0-33219501-0	C=CC(O[Cu])C(=O)OCCOCCOC(=O)[Au]	0.2620503303511674
9-0-246273782-0	CC(C)(CN(CCO[Cu])CC(F)F)NC(=O)[Au]	1.0749715057594365
9-0-413634946-0	CC(CNC(=O)C(N[Cu])C(C)C)NC(=O)[Au]	-0.17144847688923354
9-0-1132279253-0	O=C([Au])OCCSCCSCCO[Cu]	1.5560340933388157
9-0-413692315-0	CC(CNC(=O)[Au])C(=O)NCCC(C)(C)N[Cu]	0.2495131991644267
9-0-428454787-0	O=C([Au])NCCCNCCNCCCN[Cu]	-0.7952652223979362
9-0-33218766-0	CC(CN(CCC#N)CCO[Cu])OC(=O)[Au]	0.7593324720235795
9-0-1119518166-0	CCCC(=O)C(=O)NCC(CO[Cu])OC(=O)[Au]	0.04280272988984034
9-0-246201572-0	CC(CCNC(C)C(C)OC(=O)[Au])O[Cu]	1.3101242445703156
