# Supplementary material for: Accelerating amorphous polymer electrolyte screening by learning to reduce errors in molecular dynamics simulated properties
Source: Nat Commun. 2022 Jun 14;13:3415. doi: 10.1038/s41467-022-30994-1 (PMC9197847; doi:10.1038/s41467-022-30994-1)
Supplement: Supplementary file 4 — Supplementary data 1 [file 41467_2022_30994_MOESM4_ESM.zip › supp_files/logp/noise_0.04/cv_6.csv]

9-0-1119504891-0	COCC(C)NCC(COC(=O)[Au])O[Cu]	0.10659893600240644
9-0-710485720-0	C=C(C)C(COC(=O)[Au])SCC(C)O[Cu]	2.2169401118877974
9-0-246427326-0	CCN(CC)CC(O[Cu])C(C)(C)OC(=O)[Au]	1.579785858839166
9-0-33237832-0	C=CCC(C)NC(=O)C(N[Cu])C(C)OC(=O)[Au]	0.5519350757600904
9-0-1119515166-0	CS(C)(=O)=NC(=O)CC(CNC(=O)[Au])O[Cu]	-0.28874451505236054
9-0-1119516947-0	CC(C)OCC(N[Cu])C(=O)NCCNC(=O)[Au]	-0.7842042437167879
9-0-246291427-0	CC(CO[Cu])NCC(OC(=O)[Au])C(C)(C)C	1.509109983680128
9-0-1119523478-0	O=C(CCNC(=O)CO[Cu])NCCOC(=O)[Au]	-1.188917289214794
9-0-413644390-0	CC=CC(=O)NCC(C)(CO[Cu])COC(=O)[Au]	0.8851624270615824
9-0-413601957-0	COCC(CNCCCCO[Cu])OC(=O)[Au]	0.4697263889374317
9-0-33229677-0	C=C(COC(=O)[Au])C(=O)NC(CO[Cu])C(C)C	0.8241744177101956
9-0-370723983-0	C=C(C)C(=O)OCC(COC(=O)[Au])O[Cu]	0.6498098602538275
9-0-246339240-0	CC(CCOC(=O)[Au])NC(CO[Cu])C(C)C	1.5241443452819632
9-0-246231575-0	O=C([Au])OCCCCN(CCO[Cu])CC(F)F	1.491913423214991
9-0-1119505073-0	CC(CNCCOCCOC(=O)[Au])O[Cu]	0.16574430663008569
9-0-787202143-0	NC(N)=NN=CC(CO[Cu])OC(=O)[Au]	-1.201179332817343
9-0-413668768-0	CCC(C)(OC(=O)[Au])C(=O)NCC(C)O[Cu]	0.8250562418293292
9-0-428453552-0	O=C([Au])OCCNCCCO[Cu]	0.15474530633351075
9-0-413603013-0	CC(CCOC(=O)CO[Cu])OC(=O)[Au]	0.4424558316664891
9-0-1132282442-0	CCCCCCC(O[Cu])C(NC(=O)[Au])C(=O)O	1.5065517168484603
9-0-33219388-0	C=CCOCCNC(CO[Cu])COC(=O)[Au]	0.3112809752225747
9-0-1119518592-0	CN(CCO[Cu])C(=O)CNCCNC(=O)[Au]	-1.2079189962897312
9-0-413638850-0	CN(CC=CCl)CC(CN[Cu])OC(=O)[Au]	0.749734556469541
9-0-1132280861-0	CCC(O[Cu])C(C)OC(=O)[Au]	1.324963079002055
9-0-485118230-0	C=CCCC(CN(CC)CCN[Cu])OC(=O)[Au]	1.3563595989348909
9-0-413687783-0	COCC(C)NC(CO[Cu])C(C)OC(=O)[Au]	0.4873399192198458
9-0-413612824-0	CC(CO[Cu])N(C)CCOCCOC(=O)[Au]	0.47474873874025086
9-0-538225833-0	O=C([Au])OCCOCCOCCOCCO[Cu]	0.1845773733389412
9-0-485135024-0	C=CC(CNC(CCOC(=O)[Au])C(C)C)O[Cu]	1.6834775795776251
9-0-428453407-0	O=C([Au])NCCCNCCO[Cu]	-0.3187315031047772
9-0-413657251-0	O=C(CC(CN[Cu])OC(=O)[Au])NCCC(F)F	0.2086196302613812
9-0-413633068-0	CC(=O)N(C)CC(C)(CO[Cu])COC(=O)[Au]	0.6453294366398321
9-0-1143263504-0	O=C([Au])OCCCCCCCCCCCO[Cu]	3.656334790831884
9-0-370723779-0	C=CCN(CCO[Cu])CCOC(=O)[Au]	0.6289037293260766
9-0-246220271-0	CC(C)CCCN(CCN[Cu])CCNC(=O)[Au]	1.0224429241532014
9-0-413614608-0	COCCCN(C)CC(CO[Cu])OC(=O)[Au]	0.5319258820160221
9-0-485054193-0	C=C(Cl)CN(CCO[Cu])CCOC(=O)[Au]	1.241059614649533
9-0-1119522568-0	COC(=O)C(CO[Cu])NC(C)C(C)OC(=O)[Au]	0.07956026447803
9-0-33236230-0	C#CC(C)N(C)CC(CO[Cu])OC(=O)[Au]	0.42692115324647895
9-0-428453394-0	CC(OC(=O)[Au])C(O[Cu])C(=O)O	0.009829190878471231
9-0-482402832-0	CCOC(OCC)C(CO[Cu])COC(=O)[Au]	1.2028866838725054
9-0-1119519401-0	CCNC(=S)NC(CO[Cu])COC(=O)[Au]	0.023006900513958733
9-0-413598714-0	CC(CN(C)CCOCCO[Cu])OC(=O)[Au]	0.47083904831910756
9-0-246354334-0	CCC(F)(F)CN(CCN[Cu])CCOC(=O)[Au]	1.0241778685528669
9-0-413665221-0	CCCC(CCOC(=O)[Au])CNC(=O)CO[Cu]	1.1002849535758428
9-0-13130139-0	C=C(COC(=O)[Au])C(=O)NCCOCCO[Cu]	-0.1935680575533347
9-0-478223126-0	COCC(CNCCOC(=O)[Au])O[Cu]	-0.3177165518663362
9-0-1119507064-0	NC(=O)CSCC(CO[Cu])OC(=O)[Au]	-0.25482204663664004
9-0-246405741-0	CCCCC(CN(C)CCO[Cu])OC(=O)[Au]	1.6530259711072024
9-0-413700372-0	COCCC(CN(C)CCCOC(=O)[Au])N[Cu]	0.42899693050047244
9-0-33221847-0	C=CC(O[Cu])C(=O)N(CC)CCOC(=O)[Au]	0.6050044056233805
9-0-413665992-0	CC(C)CC(CNC(=O)CCO[Cu])OC(=O)[Au]	1.1036218821402628
9-0-428454782-0	O=C([Au])NCCNCCCNCCN[Cu]	-1.134619799921266
9-0-413657760-0	CNCC(CN(C)C(C)C(C)O[Cu])OC(=O)[Au]	0.4521945863107926
9-0-1119507424-0	O=C([Au])OCCOCCOC(=O)CO[Cu]	-0.3030814469369805
9-0-413596122-0	CCCC(NC(=O)[Au])C(=O)NCCCCN[Cu]	0.3189493920518049
9-0-413617113-0	CC(CCCNC(=O)C(C)NC(=O)[Au])CO[Cu]	0.6738097055131168
9-0-413595315-0	CN(CCCCN[Cu])CCOC(=O)[Au]	0.3950204772995847
9-0-246415003-0	CCCC(CCC)NCC(CN[Cu])OC(=O)[Au]	1.6297189312821585
9-0-962044710-0	CC(CSCCOC(=O)[Au])SCCO[Cu]	1.9761835941099537
9-0-1119518982-0	CC(CC(=O)NC(COC(=O)[Au])C(N)=O)O[Cu]	-1.1087347625634703
9-0-1119509549-0	O=C(COCCN[Cu])NCCCCOC(=O)[Au]	-0.3110539755879439
9-0-413610288-0	CC(C)(C)C(CC(=O)NCCOC(=O)[Au])N[Cu]	0.6410672602632537
9-0-413642433-0	CCSCCN(CCN[Cu])CCOC(=O)[Au]	0.8375411773731435
9-0-13130233-0	N#CCN(CCOCCO[Cu])CCOC(=O)[Au]	0.024838080351823832
9-0-485094522-0	C=CCC(CNCC(C)OC(=O)[Au])CO[Cu]	1.2330792076613037
9-0-413642153-0	CNCCCN(CCCO[Cu])CCOC(=O)[Au]	0.3786088217757623
9-0-246360199-0	CCCC(C)(CNC(=O)CCO[Cu])OC(=O)[Au]	1.2688525596513702
9-0-482402473-0	CN(CCCO[Cu])CCCOC(=O)[Au]	0.9108639893439238
9-0-976309537-0	O=C([Au])OCCCCCCSCCCO[Cu]	2.8122491101597173
9-0-413666063-0	CC(CCCNC(=O)CCOC(=O)[Au])CO[Cu]	1.0774910800614372
9-0-33237843-0	CCC(C)(C#N)NC(=O)C(N[Cu])C(C)OC(=O)[Au]	0.3063066431224648
9-0-1143263860-0	O=C([Au])OCCCCCCCCCCO[Cu]	3.1510604195469707
9-0-33213028-0	N#CCCN(CCCOC(=O)[Au])CCO[Cu]	0.7485203794516011
9-0-413664554-0	CN(CCOC(=O)[Au])CC(C)(O[Cu])C(F)F	1.1680297058877043
9-0-13128071-0	CC(CNC(=O)NCC#CCO[Cu])OC(=O)[Au]	-0.23377950203116893
9-0-413686806-0	CC(=O)C(C)(C)NCC(CO[Cu])OC(=O)[Au]	0.48610957553795414
9-0-413688742-0	CCC(NC(=O)[Au])C(=O)NOCC(C)N[Cu]	-0.49696676384310434
9-0-246207015-0	CC(CCN(C)CCC(C)OC(=O)[Au])O[Cu]	1.6468852539350018
