# Supplementary material for: Accelerating amorphous polymer electrolyte screening by learning to reduce errors in molecular dynamics simulated properties
Source: Nat Commun. 2022 Jun 14;13:3415. doi: 10.1038/s41467-022-30994-1 (PMC9197847; doi:10.1038/s41467-022-30994-1)
Supplement: Supplementary file 4 — Supplementary data 1 [file 41467_2022_30994_MOESM4_ESM.zip › supp_files/logp/noise_0.04/cv_2.csv]

9-0-1119506038-0	COCC(CNCCOCCOC(=O)[Au])O[Cu]	-0.22600746325651125
9-0-413665628-0	CCC(O[Cu])C(C)C(=O)NCCOC(=O)[Au]	0.6781087324954949
9-0-1119511830-0	CCC(CNCC(OC(=O)[Au])C(=O)O)O[Cu]	-0.014742865124599287
9-0-13127811-0	C=CC(OC(=O)[Au])C(=O)NCCOCCO[Cu]	-0.20390097081704123
9-0-413671017-0	CC(CCO[Cu])NC(=O)CCOC(=O)[Au]	0.48005324014749
9-0-413596798-0	CC(C)N(CCO[Cu])CCOCCOC(=O)[Au]	0.867963638765298
9-0-246199084-0	CC(CCOC(=O)[Au])SCCO[Cu]	1.653619979339783
9-0-1119513725-0	CS(=O)CCNC(CO[Cu])COC(=O)[Au]	-0.5420838595027152
9-0-478223165-0	CC(OC(=O)[Au])C(=O)OCCOCCO[Cu]	0.15976745823221591
9-0-413616844-0	CCC(CO[Cu])(COC(=O)[Au])NC(C)COC	0.9602346047510903
9-0-13129010-0	N#CC(NCC(CO[Cu])OC(=O)[Au])C(N)=O	-1.5229636034327443
9-0-246209283-0	CCN(CCCCOC(=O)[Au])CCCO[Cu]	1.6879119645722906
9-0-413701570-0	CC(OC(=O)[Au])C(CN(C)C(C)C(=O)O)O[Cu]	0.3740714108919535
9-0-1119510779-0	CN(CCCO[Cu])C(=O)COC(=O)[Au]	0.06520117141361864
9-0-1132289432-0	CC(C)C(NC(=O)[Au])C(O[Cu])C(F)(F)F	1.6922989067275997
9-0-482409504-0	O=C([Au])OCC(O)=C(O)C(O)=C(O)CO[Cu]	0.7497967420195386
9-0-485052499-0	C=CCOC(=O)C(CCCCNC(=O)[Au])N[Cu]	0.5794568582646751
9-0-13127703-0	COCC(CNCC#CCOC(=O)[Au])O[Cu]	-0.2198040693464259
9-0-413605157-0	CSCCCNC(CO[Cu])COC(=O)[Au]	0.849050673877812
9-0-1119524547-0	CCNCC(=O)NCC(CN[Cu])OC(=O)[Au]	-1.2293070477430048
9-0-33233578-0	C=CC(CNCCCOCCOC(=O)[Au])O[Cu]	0.6674876788412525
9-0-413643420-0	CC(C)(OC(=O)[Au])C(=O)OCCOCCO[Cu]	0.4388767470220817
9-0-1119508860-0	NC(=O)CN(CCCO[Cu])CCOC(=O)[Au]	-0.6658676271143648
9-0-246228390-0	CCN(CCCCCCOC(=O)[Au])CCO[Cu]	2.02277089856986
9-0-246431750-0	CCCCN(CCCO[Cu])CC(C)NC(=O)[Au]	1.6159560303004075
9-0-428454180-0	CC(O[Cu])C(NC(=O)[Au])C(N)=O	-1.0748854040731728
9-0-33236956-0	C=CC(C)(OC(=O)[Au])C(=O)NC(C)CN[Cu]	0.18546676621192426
9-0-1119521492-0	NOCCNCC(COC(=O)[Au])O[Cu]	-1.0246127323400245
9-0-13127199-0	NC(CCOC(=O)[Au])=NOCCOCCO[Cu]	-0.18782185771440324
9-0-33222107-0	C=CC(COC(=O)[Au])NCCOCCO[Cu]	0.28974211498437746
9-0-246192558-0	CN(CCCCCCO[Cu])CCOC(=O)[Au]	1.6381935296296295
9-0-13127647-0	C=CCNC(=O)CC(CNC(=O)[Au])O[Cu]	-0.2459010901785881
9-0-1119507875-0	CCOC(=O)CN(CCN[Cu])CCNC(=O)[Au]	-0.810993962359932
9-0-1119516370-0	CC(CNCCN(C)CCO[Cu])OC(=O)[Au]	0.08009914789461155
9-0-478224332-0	CC(CCNCCNC(=O)[Au])NCCN[Cu]	-0.7598762006003109
9-0-413597023-0	CN(CCCCO[Cu])CCNC(=O)[Au]	0.4120839080762669
9-0-1119520029-0	COC(=O)C(CC(=O)NCCN[Cu])NC(=O)[Au]	-1.6914890372622666
9-0-413659730-0	CC(CCO[Cu])NCCCOCCOC(=O)[Au]	0.935111332639685
9-0-246183967-0	CN(CCCCCCN[Cu])CCOC(=O)[Au]	1.1659800668177325
9-0-482403014-0	O=C([Au])NC(CCCCO[Cu])C(=O)O	0.38309954374062716
9-0-246393964-0	CC(O[Cu])C(=O)OCCCC(C)(C)OC(=O)[Au]	1.6206583554969758
9-0-370724646-0	C=CCC(CNC(=O)[Au])O[Cu]	0.7087204825906942
9-0-976499451-0	CCC(COC(=O)[Au])SCC(C)CO[Cu]	2.335501309543218
9-0-413655804-0	CCN(CCN(C)C)CC(CO[Cu])OC(=O)[Au]	0.4270544363392221
9-0-33237716-0	C=C(CO[Cu])C(=O)N(C)CCCOC(=O)[Au]	0.5876892550284629
9-0-246429729-0	CC(O[Cu])C(C)N(C)CC(C)(C)COC(=O)[Au]	1.947776198177161
9-0-246198160-0	CC(COC(=O)[Au])CSCCOCCO[Cu]	1.52087132882398
9-0-941868611-0	O=C([Au])OCCCCCCCCCO[Cu]	2.9728259106417942
9-0-428455083-0	NC(=O)N(CO[Cu])COC(=O)[Au]	-0.5788357712289885
9-0-246284635-0	CCC(C)C(COC(=O)[Au])NCC(C)(C)O[Cu]	1.8959782776816172
9-0-1119521504-0	CC(=O)CNCC(COC(=O)[Au])O[Cu]	-0.29476502739124255
9-0-246209193-0	CSCCCN(CCO[Cu])CCOC(=O)[Au]	1.2030059782696463
9-0-538237616-0	COC(=O)C(CCN[Cu])CCNC(=O)[Au]	-0.11091190156454049
9-0-413652038-0	CC(CCOC(=O)[Au])N(C)CCOCCO[Cu]	0.8353221017344508
9-0-413616244-0	CN(CCCN(C)CCOC(=O)[Au])CCO[Cu]	0.3557685985259275
9-0-1119505587-0	CNC(=O)CCN(CCO[Cu])CCOC(=O)[Au]	-0.38297480764340763
9-0-246271753-0	O=C([Au])OCCN(CCCCF)CCCO[Cu]	1.5412637822180433
9-0-413651852-0	CC(CC(C)NC(=O)CCCNC(=O)[Au])N[Cu]	0.35417168284734113
9-0-1119504899-0	CN(C)CCNCC(CO[Cu])OC(=O)[Au]	-0.26488758215873026
9-0-1119504935-0	CCNC(=O)CNCC(COC(=O)[Au])O[Cu]	-0.7044402956658598
9-0-246211070-0	CCC(CNC(C)CCO[Cu])OC(=O)[Au]	1.3088563716723929
9-0-413617554-0	CC(COC(=O)[Au])CN(C)CC(C)O[Cu]	1.0705591952165572
9-0-413663001-0	CC=C(C)C(=O)NCC(OC(=O)[Au])C(C)O[Cu]	0.9736822192531646
9-0-1119522622-0	CC(NC(=O)[Au])C(C)NC(=O)CN[Cu]	-0.8227763256819396
9-0-246307125-0	CCCC(CCOC(=O)[Au])NC(=O)C(C)O[Cu]	1.2082572785741967
9-0-246294817-0	CCC(NCC(C)OC(=O)[Au])C(C)(C)O[Cu]	1.6303936476948138
9-0-33212808-0	C=CCN(CCO[Cu])CCOCCOC(=O)[Au]	0.5695293883406921
9-0-413648108-0	CN(CCOCCN[Cu])CC(C)(C)OC(=O)[Au]	0.45693058982710755
9-0-478224263-0	CN(C)N(CCO[Cu])CCOC(=O)[Au]	-0.11404033097395268
9-0-482405764-0	CC(C)CC(N[Cu])C(=O)NCCNC(=O)[Au]	-0.10775249439955552
9-0-322586389-0	CC(C#CCOCCO[Cu])OC(=O)[Au]	0.5790828477366795
9-0-33217283-0	C=C(C)CN(C)CC(CO[Cu])OC(=O)[Au]	0.9749641175955869
9-0-246412455-0	CCCCCC(CNCC(C)OC(=O)[Au])O[Cu]	2.0449070467113915
9-0-246177859-0	CN(CCCCOC(=O)[Au])CCCN[Cu]	0.7890320028758632
9-0-246315917-0	CC(CCO[Cu])N(C)CCCCCOC(=O)[Au]	2.0679477396702333
9-0-33233877-0	CC(CNC(=O)C(CCCC#N)N[Cu])NC(=O)[Au]	-0.1451834717538421
9-0-1119524559-0	CNCC(CN(C)C(=O)CNC(=O)[Au])O[Cu]	-1.19329476137038
9-0-413607944-0	O=C([Au])OCCN(CCCF)CCO[Cu]	0.8375618481736196
9-0-1119518906-0	COCC=CC(=O)NCC(CO[Cu])OC(=O)[Au]	-0.20965533926484153
