# Supplementary material for: Accelerating amorphous polymer electrolyte screening by learning to reduce errors in molecular dynamics simulated properties
Source: Nat Commun. 2022 Jun 14;13:3415. doi: 10.1038/s41467-022-30994-1 (PMC9197847; doi:10.1038/s41467-022-30994-1)
Supplement: Supplementary file 4 — Supplementary data 1 [file 41467_2022_30994_MOESM4_ESM.zip › supp_files/logp/noise_0.04/cv_3.csv]

9-0-413644455-0	CC(C)C(CNC(=O)CNC(=O)[Au])CO[Cu]	0.010635276103486219
9-0-246292713-0	CC(CCCN(CCO[Cu])C(C)C)OC(=O)[Au]	1.9904436086749457
9-0-33237992-0	CCC(CC#N)NC(=O)C(NC(=O)[Au])C(C)O[Cu]	0.2548311823488999
9-0-1119512168-0	CC(O[Cu])C(=O)NCCCOCCOC(=O)[Au]	0.1022009124797719
9-0-13129330-0	C#CCNC(=O)CNC(CO[Cu])COC(=O)[Au]	-1.1266293225637003
9-0-1119505457-0	NC(=O)CN(CCO[Cu])CCOC(=O)[Au]	-1.0962839356945935
9-0-246165952-0	CCN(CCCO[Cu])CCCOC(=O)[Au]	1.229326959551104
9-0-246315977-0	CCCC(CN(C)C(C)CCO[Cu])OC(=O)[Au]	2.1083219632573744
9-0-1119508440-0	COCCN(CCNC(=O)[Au])CCO[Cu]	-0.39060675610972156
9-0-246228464-0	CN(CCCCCO[Cu])CCCCNC(=O)[Au]	1.5575798706093662
9-0-413641101-0	COCCCCN(CCNC(=O)[Au])CCO[Cu]	0.49368183332961363
9-0-413658623-0	CC(N[Cu])C(C)C(=O)NCC=CCOC(=O)[Au]	0.37597461796400156
9-0-413605275-0	CC(C)C(C)(CN[Cu])NCCOC(=O)[Au]	0.6840585781515025
9-0-13127184-0	CC(C#N)OCCNC(CO[Cu])COC(=O)[Au]	0.1716519271521366
9-0-962043503-0	CC(N[Cu])C(OC(=O)[Au])C(=O)OC(C)(C)C	0.8004569300860052
9-0-538227682-0	O=C([Au])OCCOCCCOCCO[Cu]	0.5326227069995683
9-0-413609437-0	CCOCCN(C)CC(CO[Cu])OC(=O)[Au]	0.38156703544779047
9-0-33212329-0	CC(CC#N)NCC(CO[Cu])OC(=O)[Au]	0.4319878805510648
9-0-413641963-0	CCCCC(=O)NCC(CNC(=O)[Au])O[Cu]	0.35183981346124005
9-0-413678226-0	CCNC(=S)NC(COC(=O)[Au])C(C)O[Cu]	0.3633531238682667
9-0-413592446-0	CN(CCCOC(=O)[Au])CCO[Cu]	0.4645067128740576
9-0-413632580-0	CCN(CCOCCO[Cu])CC(C)OC(=O)[Au]	0.9492101413230195
9-0-1119508922-0	CCOC(=O)C(=O)NCC(COC(=O)[Au])O[Cu]	-0.7457077783240298
9-0-413618131-0	CCN(CCOC(=O)[Au])C(=O)C(C)(C)O[Cu]	0.733212723175615
9-0-246339176-0	CCC(C)C(CNC(C)CCOC(=O)[Au])O[Cu]	2.0248633734746475
9-0-538229849-0	CC(C)(CNCCO[Cu])NC(=O)[Au]	0.09751695862732856
9-0-1119505085-0	COC(=O)CN(CCO[Cu])CCOC(=O)[Au]	-0.31708551229577875
9-0-246199125-0	O=C([Au])OCCCSCCOCCO[Cu]	1.2912066349084963
9-0-1119515148-0	CON(C)C(=O)CC(CNC(=O)[Au])O[Cu]	-0.5168109940543075
9-0-1119512021-0	CCN(CCOCCO[Cu])C(=O)COC(=O)[Au]	0.05325831830285186
9-0-33235727-0	C=CCN(C)CC(OC(=O)[Au])C(C)O[Cu]	1.0211367338597659
9-0-413630687-0	CC(C)C(CO[Cu])NC(=O)COC(=O)[Au]	0.2518705722603419
9-0-1132277999-0	O=C([Au])OCCSCCCSCCO[Cu]	2.0730692268635558
9-0-787202141-0	N#CN=C(NCCO[Cu])NCCOC(=O)[Au]	-0.8049142160852769
9-0-33234131-0	C=CC(C)(O[Cu])C(=O)NC(C)CCNC(=O)[Au]	0.5612927255379505
9-0-413617150-0	CC(C)C(CCO[Cu])NCCOC(=O)[Au]	1.172689710197994
9-0-962043366-0	O=C([Au])NCCSCSCCN[Cu]	0.7981865432094872
9-0-478224260-0	CC(CN(N)CC(C)OC(=O)[Au])O[Cu]	0.16681505914370942
9-0-13128972-0	C#CCOCC(CNCCO[Cu])OC(=O)[Au]	-0.23985372111661726
9-0-413643927-0	CCC(COC(=O)[Au])N(C)CCOCCO[Cu]	0.8626933125931714
9-0-1030688140-0	C=C(C)C(CCC(OC(=O)[Au])C(=C)C)O[Cu]	2.7754863208508764
9-0-1119509817-0	CN(CCO[Cu])CCOCCNC(=O)[Au]	-0.29819210423202924
9-0-413610849-0	CC(CC(=O)NC(C)CCO[Cu])NC(=O)[Au]	0.4473234683776785
9-0-1119512883-0	COCC(C)(O[Cu])C(=O)N(C)CCOC(=O)[Au]	0.003141766396209498
9-0-246394304-0	CC(CCCC(=O)OCCCNC(=O)[Au])O[Cu]	1.1761924663533672
9-0-1119506635-0	CCOC(=O)CNC(CO[Cu])COC(=O)[Au]	-0.305994120074331
9-0-428452917-0	CN(CCO[Cu])CCOC(=O)[Au]	0.0734210517406075
9-0-246304000-0	CC(CCNC(C)CC(C)NC(=O)[Au])N[Cu]	0.8563765819504661
9-0-1119507664-0	CCS(=O)(=O)NC(C)(CO[Cu])COC(=O)[Au]	-0.20647467981302847
9-0-482403593-0	O=C([Au])OCCOCCCCOCCO[Cu]	0.946787512586222
9-0-1119525508-0	CSCCNC(=O)C(COC(=O)[Au])N[Cu]	-0.39376721831515
9-0-246225341-0	CN(CCCCCOC(=O)[Au])CCCO[Cu]	1.6434269702253883
9-0-33228440-0	C#CCN(CC#N)CC(OC(=O)[Au])C(C)O[Cu]	0.38688760263209704
9-0-538231471-0	O=C([Au])OCCCOCCN[Cu]	0.18166767772663345
9-0-413667338-0	CCCN(CCC)C(=O)C(CO[Cu])NC(=O)[Au]	0.7244826070338911
9-0-413592517-0	CC(CNCC(F)(F)COC(=O)[Au])O[Cu]	0.7413725864153766
9-0-413597686-0	CN(C)CCCCNCC(COC(=O)[Au])O[Cu]	0.4152756882028668
9-0-538226084-0	CC(COCCOCCOC(=O)[Au])O[Cu]	0.6074597044209984
9-0-413643629-0	CN(CCOCCOC(=O)[Au])CC(C)(C)N[Cu]	0.4842107875438997
9-0-413595038-0	CC(C)(CNCCCO[Cu])OC(=O)[Au]	0.957529028530804
9-0-413673931-0	CC(C)N(C)C(=O)C(CCN[Cu])NC(=O)[Au]	-0.04037544025747241
9-0-413617752-0	CC(N[Cu])C(=O)NCCCCCOC(=O)[Au]	0.38394927837603166
9-0-33232011-0	O=C([Au])NC(CCN[Cu])C(=O)NCCCS	-0.5095421096161168
9-0-941887045-0	CCCC(O[Cu])C(CCC)OC(=O)[Au]	2.5192992918909884
9-0-1119504894-0	COCCNCC(CO[Cu])OC(=O)[Au]	-0.24439598216135422
9-0-322586560-0	CC(C#N)(CO[Cu])N=NC(C)(C#N)COC(=O)[Au]	1.1409298639805108
9-0-246295613-0	CC(CCNCC(C)OC(=O)[Au])CCO[Cu]	1.5584193374132576
9-0-246408918-0	CCCCC(C)N(CCN[Cu])CCNC(=O)[Au]	1.247119238086997
9-0-679149576-0	O=C([Au])OCCCCCOCCCCCO[Cu]	2.4775684872232833
9-0-413621493-0	CN(CCCO[Cu])C(=O)CC(C)(C)NC(=O)[Au]	0.716519128067295
9-0-33229765-0	C=C(C)C(=O)N(C)CC(COC(=O)[Au])O[Cu]	0.5333007375423301
9-0-1119520212-0	CNCCNC(=O)C(NC(=O)[Au])C(C)O[Cu]	-1.1938554257108454
9-0-482405242-0	CC(C)(C)N(CO[Cu])COC(=O)[Au]	1.1997649208253234
9-0-413691446-0	CC(CCONC(=N)CO[Cu])OC(=O)[Au]	0.40854522807196153
9-0-478223354-0	O=C([Au])NCCC(N[Cu])P(=O)(O)O	-0.7957853942182938
9-0-246263586-0	CCN(CC(C)OC(=O)[Au])C(C)CO[Cu]	1.2823506315560553
9-0-246289734-0	CCC(NC(C)C(C)OC(=O)[Au])C(C)O[Cu]	1.7133888530113912
9-0-413631662-0	O=C([Au])OCCCCCS(=O)CCO[Cu]	1.1029289957261983
9-0-1119506581-0	COCC(C)NC(CO[Cu])COC(=O)[Au]	0.132614468586364
