# Supplementary material for: Accelerating amorphous polymer electrolyte screening by learning to reduce errors in molecular dynamics simulated properties
Source: Nat Commun. 2022 Jun 14;13:3415. doi: 10.1038/s41467-022-30994-1 (PMC9197847; doi:10.1038/s41467-022-30994-1)
Supplement: Supplementary file 4 — Supplementary data 1 [file 41467_2022_30994_MOESM4_ESM.zip › supp_files/logp/noise_0.04/cv_1.csv]

9-0-1119504214-0	CN(C)CCN(C)CC(CO[Cu])OC(=O)[Au]	-0.023683105516604935
9-0-1119512197-0	CNCCCN(CCN[Cu])CCOC(=O)[Au]	-0.3773294155932304
9-0-413610273-0	COC(=O)NC(C)(CO[Cu])COC(=O)[Au]	0.25714463367209284
9-0-33223170-0	C=CC(CO[Cu])NCC(C)OC(=O)[Au]	0.684100509604331
9-0-246181192-0	CCN(CCCCCOC(=O)[Au])CCO[Cu]	1.6453705393194522
9-0-1119519421-0	C=CS(=O)(=O)NCC(COC(=O)[Au])O[Cu]	-0.4327406803083347
9-0-428453273-0	O=C([Au])NCCOCCN[Cu]	-0.6435831248386101
9-0-413642525-0	CCOCCC(CN(C)CCOC(=O)[Au])O[Cu]	0.8649637311960909
9-0-413696109-0	CC(CCOC(=O)[Au])CNC(=O)CO[Cu]	0.2242782991808626
9-0-246199088-0	CC(CCO[Cu])SCCOCCOC(=O)[Au]	1.6270599850947915
9-0-413611226-0	CSCCN(CCO[Cu])CCOC(=O)[Au]	0.8337390689787776
9-0-413630615-0	CC(CCNC(=O)C(C)O[Cu])OC(=O)[Au]	0.4564562621041273
9-0-485075446-0	CC(CO[Cu])SCC(CC#N)OC(=O)[Au]	1.5111685990620412
9-0-246231194-0	CCCC(C)(CNC(C)C(C)O[Cu])OC(=O)[Au]	2.05651975330792
9-0-413612580-0	CCCC(CNC(=O)C(C)NC(=O)[Au])O[Cu]	0.4310458918154847
9-0-413642534-0	CC(CCN[Cu])NC(=O)C(C)(C)NC(=O)[Au]	-0.06434930921751056
9-0-413699582-0	CC(NC(=O)C(CNC(=O)[Au])O[Cu])C(F)F	-0.0811648423184552
9-0-485124404-0	N#CCC(CSCCCO[Cu])OC(=O)[Au]	1.477072333091927
9-0-413671977-0	CCN(OC)C(=O)C(O[Cu])C(C)(C)OC(=O)[Au]	0.6913565871344147
9-0-1119507789-0	CNCCN(CCN[Cu])CCNC(=O)[Au]	-1.1789645381310865
9-0-13128291-0	C#CCNC(=O)C(N[Cu])C(C)(C)OC(=O)[Au]	-0.421270949875458
9-0-33212165-0	C=CCCCNC(CO[Cu])COC(=O)[Au]	1.0353848034910513
9-0-413685093-0	CCC(CN(C)CC(COC)OC(=O)[Au])N[Cu]	0.4715517279437022
9-0-428455150-0	COC(=O)C(C)(COC(=O)[Au])N[Cu]	-0.3570902169178615
9-0-33232831-0	C=CC(C)(CNCCOCCO[Cu])OC(=O)[Au]	0.6888737101237353
9-0-413618352-0	CC(C)(CNCCCOCCOC(=O)[Au])O[Cu]	0.9691052786760539
9-0-428454619-0	COC(CO[Cu])(COC(=O)[Au])OC	0.12969537404812836
9-0-246319938-0	CN(CC(C)(C)NC(=O)[Au])CC(C)(C)O[Cu]	1.1865783437311395
9-0-962047805-0	CC(CCCO[Cu])COC(=O)[Au]	1.5560967627654119
9-0-413671304-0	CCCC(O[Cu])C(=O)NCC(C)NC(=O)[Au]	0.40880799769408094
9-0-1119525671-0	CCC(OC)C(=O)NCC(CO[Cu])OC(=O)[Au]	0.06185382210959882
9-0-246364002-0	CC(C)=CCCNC(CN[Cu])CNC(=O)[Au]	0.6210503977194067
9-0-413679062-0	CC(CN(C)CCNC(=O)[Au])N[Cu]	-0.4059020420188012
9-0-428455873-0	N=C(O)C(CO[Cu])NC(=O)[Au]	-0.3320956924271109
9-0-413686612-0	CC(CNCCCN(C)CCO[Cu])OC(=O)[Au]	0.4065246296264624
9-0-485118671-0	C=C(C)CN(CC)CC(CO[Cu])OC(=O)[Au]	1.4080056783550396
9-0-1132300083-0	CCC(CC(C)CO[Cu])NC(=O)[Au]	1.4723806442086176
9-0-428454356-0	O=C([Au])OCCNCCO[Cu]	-0.2526269928759882
9-0-538230113-0	O=C([Au])NCCCNCCCO[Cu]	0.10211067364166809
9-0-413594746-0	CCC(C)C(NC(=O)[Au])C(=O)NCCCO[Cu]	0.635698927958136
9-0-1119504342-0	CN(C)CCCNCC(CO[Cu])OC(=O)[Au]	0.08087170602984341
9-0-413609677-0	COCCN(CCOC(=O)[Au])CC(C)O[Cu]	0.5258115852482604
9-0-413621281-0	CN(CCCCOC(=O)[Au])CCOCCO[Cu]	0.9319961058263657
9-0-538226844-0	CN(CCCN[Cu])CCOC(=O)[Au]	0.04338589122038029
9-0-246226454-0	CCCCCN(CCNC(=O)[Au])CCO[Cu]	1.261214955842774
9-0-413592217-0	CC(CO[Cu])(COC(=O)[Au])NC(=O)C(F)F	0.24957927103759328
9-0-1132279477-0	CCCCCC(CO[Cu])OC(=O)[Au]	2.0638864832974475
9-0-246300068-0	CC(CCSCCOCCOC(=O)[Au])O[Cu]	1.6137813600386168
9-0-246200422-0	CC(C)N(CCO[Cu])CCC(C)(C)OC(=O)[Au]	2.0214062765648113
9-0-1119504332-0	CC(=O)NC(C)(CO[Cu])COC(=O)[Au]	0.007187768522176945
9-0-33225992-0	C#CCC(CO[Cu])NC(=O)CC(C)(C)OC(=O)[Au]	0.7856244229810899
9-0-1119511972-0	COCC(NC(=O)[Au])C(=O)NC(C)CN[Cu]	-1.0842309562982335
9-0-33212777-0	C=CCN(CCCO[Cu])CCOC(=O)[Au]	1.085321364619465
9-0-413630336-0	CC(CNCC(CF)OC(=O)[Au])O[Cu]	0.47708737784727945
9-0-413606210-0	CCCNC(=O)NCC(COC(=O)[Au])O[Cu]	0.1969334208809765
9-0-246213220-0	CN(CCCCN[Cu])CCCCOC(=O)[Au]	1.2325606049534534
9-0-13127562-0	CC(CNCC#CCO[Cu])OC(=O)[Au]	0.08692616088778087
9-0-1119511714-0	COCC(COC(=O)[Au])NC(=O)C(C)O[Cu]	-0.4127437802228737
9-0-246314448-0	CCC(CNC(COC(=O)[Au])CC(F)F)O[Cu]	1.5360174403085545
9-0-1132278029-0	O=C([Au])OCCCSCCO[Cu]	1.1709796936285257
9-0-33238826-0	CN(CC#N)CC(OC(=O)[Au])C(C)(C)O[Cu]	0.7971527725399354
9-0-13126466-0	N#CCN(CCO[Cu])CCOC(=O)[Au]	0.0350851289800898
9-0-246239878-0	CCC(CN(C)CCCO[Cu])OC(=O)[Au]	1.3068042416235481
9-0-428454780-0	O=C([Au])NCCNCCNCCN[Cu]	-1.5503324137957881
9-0-1119506895-0	CNCC(=O)NCC(CO[Cu])OC(=O)[Au]	-1.1214488256183592
9-0-33211833-0	C=CCCN(CCO[Cu])CCOC(=O)[Au]	1.0383142659013038
9-0-413612005-0	O=C([Au])OCCN(CCF)CCCO[Cu]	0.7570937647968501
9-0-1132291996-0	O=C([Au])NCCSCCSCCN[Cu]	0.7847213301896884
9-0-413606703-0	CC(C)C(CO[Cu])NC(=O)CNC(=O)[Au]	-0.0598731424420514
9-0-482403127-0	O=C([Au])OCCNCCCCN[Cu]	0.14377958268094732
9-0-246166891-0	CC(C)(COC(=O)[Au])NCC(C)(C)O[Cu]	1.3086442095530142
9-0-246264431-0	CC(CCCN(C)CCCOC(=O)[Au])O[Cu]	1.5923321369513925
9-0-413670095-0	CC(CCCN[Cu])NC(=O)C(C)NC(=O)[Au]	-0.08980884359026864
9-0-413657024-0	CN(CC(F)F)C(=O)CC(CN[Cu])OC(=O)[Au]	0.2546397677723977
9-0-1119522818-0	CC(=O)N(CCOCCO[Cu])CCOC(=O)[Au]	0.032174820940423204
9-0-246318597-0	CC(CCCCOC(=O)[Au])NCC=CCO[Cu]	1.8533665619797524
9-0-13127756-0	C#CCN(CCOCCO[Cu])CCOC(=O)[Au]	0.13521331295750738
9-0-413610767-0	CC(CCOC(=O)[Au])NCCOCCO[Cu]	0.6096280939141512
9-0-976415061-0	CC(CSCC(OC(=O)[Au])C(C)C)O[Cu]	2.223513625448299
