# Supplementary material for: Accelerating amorphous polymer electrolyte screening by learning to reduce errors in molecular dynamics simulated properties
Source: Nat Commun. 2022 Jun 14;13:3415. doi: 10.1038/s41467-022-30994-1 (PMC9197847; doi:10.1038/s41467-022-30994-1)
Supplement: Supplementary file 4 — Supplementary data 1 [file 41467_2022_30994_MOESM4_ESM.zip › supp_files/logp/noise_0.32/cv_8.csv]

9-0-413624011-0	CC(CN(C)CCCNC(=O)[Au])N[Cu]	0.24024502125507588
9-0-33229372-0	C=C(Cl)CNC(CN[Cu])CNC(=O)[Au]	-0.41585316298871156
9-0-1119525502-0	CC(CONC(=O)COCCNC(=O)[Au])N[Cu]	-1.1016395657608233
9-0-413696186-0	O=C(CCCCOC(=O)[Au])NOCCO[Cu]	0.5058422661998788
9-0-413703257-0	O=C(CCCCCOC(=O)[Au])NOCCO[Cu]	0.7145572915627146
9-0-679142073-0	O=C([Au])NCCCCCOCCCCCN[Cu]	1.418884894795776
9-0-538235765-0	CC(C)(OCCN[Cu])OCCNC(=O)[Au]	-0.0523940353625178
9-0-413635818-0	CC(C)CC(N[Cu])C(=O)NCC(C)NC(=O)[Au]	0.2924351928149228
9-0-413596816-0	COCC(CN(C)CCCO[Cu])OC(=O)[Au]	0.2050646856414826
9-0-33211378-0	C#CCCN(CCO[Cu])CCOC(=O)[Au]	0.22683623417954255
9-0-1119507515-0	CC(C)(NCC(CO[Cu])OC(=O)[Au])C(=O)O	-0.13203666333960798
9-0-478224351-0	O=C([Au])NCCNCCCCNCCN[Cu]	-0.6007340534316171
9-0-478225127-0	O=C([Au])NCCS(=O)(=S)OCCN[Cu]	-0.7733606477509238
9-0-413595601-0	COCCCN(CCO[Cu])CCOC(=O)[Au]	1.2937882030468113
9-0-33234077-0	C=CCN(CCOC)CC(COC(=O)[Au])O[Cu]	0.6985955551720027
9-0-13130016-0	COCC#CCN(CCN[Cu])CCOC(=O)[Au]	0.2804586570202404
9-0-538229793-0	CCOCCOCC(CN[Cu])OC(=O)[Au]	0.018473433909631798
9-0-1119524140-0	CCONC(=O)C(CO[Cu])NC(=O)[Au]	-0.7267969608586636
9-0-13130015-0	CN(CCC#N)C(=O)C(CNC(=O)[Au])O[Cu]	-1.3412714941380472
9-0-413606713-0	CCC(NC(=O)[Au])C(=O)NC(CO[Cu])C(C)C	0.9923095282198016
9-0-246266112-0	CCCN(CC(COC(=O)[Au])O[Cu])C(C)(C)C	1.687942706583708
9-0-413635045-0	CCN(CC(C)(C)OC(=O)[Au])C(=O)C(C)O[Cu]	1.5537884732732954
9-0-246371058-0	CC(CF)NCC(CC(C)(C)O[Cu])OC(=O)[Au]	2.040348912839795
9-0-962050828-0	CC(C)(C)OC(=O)C(CCN[Cu])NC(=O)[Au]	0.6078608253946852
9-0-246180298-0	O=C([Au])OCCN(CC=CCl)CCO[Cu]	0.976771749853814
9-0-33230553-0	CC(C#N)N(C)C(=O)C(CCCNC(=O)[Au])N[Cu]	-0.19778082785124376
9-0-413619735-0	O=C([Au])NCCC(=O)NCCCCO[Cu]	0.1499476044945482
9-0-413648092-0	CCN(CCN[Cu])CCOCCNC(=O)[Au]	-0.42589103345462725
9-0-413599046-0	CC(C)(CNCCOCCO[Cu])OC(=O)[Au]	0.9320755081410643
9-0-1119508742-0	COC(=O)CNC(=O)C(COC(=O)[Au])N[Cu]	-1.8208674128712528
9-0-246174944-0	CN(CCCCCOC(=O)[Au])CCN[Cu]	0.9771966178948244
9-0-1119523446-0	O=C([Au])NCCCOCCNC(=O)CCN[Cu]	-1.090262059782542
9-0-976488019-0	CC(C)C(CCSCCO[Cu])OC(=O)[Au]	1.8875601348946383
9-0-413681975-0	C[Si](C)(C)CNC(=O)C(CN[Cu])NC(=O)[Au]	-0.8520307303200656
9-0-33211432-0	CC#CCN(CCO[Cu])CCOC(=O)[Au]	0.0824210888781039
9-0-33210978-0	N#CCCCCN(CCO[Cu])CCOC(=O)[Au]	1.549817029683088
9-0-413606700-0	CC(C)C(COC(=O)[Au])NCCOCCO[Cu]	0.8356803639991526
9-0-413611903-0	CN(CCCO[Cu])CCOCCOC(=O)[Au]	0.007028887267358397
9-0-941865580-0	CC(C)(C)C(OC(=O)[Au])C(C)(C)O[Cu]	2.2232064137263787
9-0-538231396-0	O=C([Au])OCCSCCOCCO[Cu]	0.7700673061177046
9-0-413614629-0	CCCC(CC(=O)NCCOC(=O)[Au])O[Cu]	0.9710213117922215
9-0-33212740-0	C=CCOCCN(CCO[Cu])CCOC(=O)[Au]	0.7900992195817765
9-0-246271989-0	CN(CCCCCCCO[Cu])CCOC(=O)[Au]	2.5042358001133835
9-0-538225067-0	CCN(CCO[Cu])CCOC(=O)[Au]	0.30851697845402554
9-0-413611865-0	C=C(C)CNC(=O)C(CCCN[Cu])NC(=O)[Au]	0.4004299248211256
9-0-33213577-0	C=CCOCC(CN(C)CCOC(=O)[Au])O[Cu]	0.3496043323739119
9-0-538225958-0	O=C([Au])NCCCNCCCNCCCN[Cu]	-0.22544159640921713
9-0-538226093-0	O=C([Au])OCCSCCO[Cu]	0.7542209188134292
9-0-13127183-0	CC#CC(=O)N(C)CC(CO[Cu])OC(=O)[Au]	0.08137141101207085
9-0-33217407-0	C=CC(CO[Cu])NC(=O)C(C)(C)OC(=O)[Au]	0.6853296291726215
9-0-13127343-0	C=CCOCC(=O)NC(CO[Cu])COC(=O)[Au]	-0.42510857657174317
9-0-485135116-0	C=CC(CNC(C)C(C)(C)O[Cu])OC(=O)[Au]	1.5761011702265413
9-0-413596178-0	CC(C)(N[Cu])C(=O)NCCCCNC(=O)[Au]	-0.15600795368483852
9-0-413656623-0	CCC(CN(C)CCOCCN[Cu])OC(=O)[Au]	0.32844905690611814
9-0-413621516-0	CC(CN(C)CCOCCN[Cu])OC(=O)[Au]	0.6835857199923554
9-0-413604662-0	CN(CCOCCOC(=O)[Au])CC(C)(C)O[Cu]	0.9975420231393171
9-0-1132292962-0	CC(CNC(=O)[Au])(N[Cu])C(F)(F)F	0.7311228971011235
9-0-413651026-0	CCC(CNC(=O)CC(C)(C)N[Cu])NC(=O)[Au]	0.6684398497767505
9-0-413618353-0	O=C([Au])NCC(=O)NCCSCCCO[Cu]	0.2935382096945458
9-0-246403192-0	CCC(CN(C)CCCCO[Cu])NC(=O)[Au]	1.4089725393152606
9-0-413687839-0	CCC(COC(=O)[Au])(N[Cu])NC(C)COC	0.6435064523062599
9-0-1119526321-0	COC(=O)CC(N[Cu])C(=O)NCCOC(=O)[Au]	-1.3759589710100408
9-0-1119512830-0	COCC(N[Cu])C(=O)NCC(C)NC(=O)[Au]	-0.9181241588100664
9-0-428453340-0	O=C([Au])OCCOCCO[Cu]	0.22857218218433162
9-0-246289748-0	CCC(NCC(C)OC(=O)[Au])C(C)O[Cu]	1.1212764359101808
9-0-33232743-0	CC(C)CC(C#N)NCC(COC(=O)[Au])O[Cu]	0.9750300728868507
9-0-33223769-0	C#CCCCC(=O)N(C)CC(COC(=O)[Au])O[Cu]	0.6292054313207134
9-0-413639396-0	CCCOC(=O)NCC(COC(=O)[Au])O[Cu]	0.4705082038871299
9-0-1119523698-0	CCN(CC(N)=O)CC(OC(=O)[Au])C(C)O[Cu]	-0.394508578632997
9-0-13127885-0	C#CCOCCNC(CO[Cu])COC(=O)[Au]	0.0434795563103742
9-0-413663335-0	CC(CN(C)C(=O)C(C)NC(=O)[Au])N[Cu]	-0.7332228105689405
9-0-246328926-0	CC(O[Cu])C(C)N(C)CC(C)(C)NC(=O)[Au]	1.1618680198342155
9-0-413672292-0	CC(OC(=O)[Au])C(=O)NOC(C)(C)CO[Cu]	-0.1588758427999556
9-0-1119506527-0	CN(C)CCCNC(=O)C(CO[Cu])NC(=O)[Au]	-1.1538151629790272
9-0-246232983-0	CCC(COC(=O)[Au])NCCCCCCO[Cu]	1.8135480924288043
9-0-787202105-0	O=C([Au])NCCCCC(N[Cu])C(=O)NO	-0.7621350141332471
9-0-413609835-0	CN(CCOCCOC(=O)[Au])C(C)(C)CO[Cu]	1.6039018049122573
9-0-413630449-0	CC(CNC(=O)CC(C)NC(=O)[Au])N[Cu]	-0.26116191458070537
9-0-1119511727-0	CN(CC(COC(=O)[Au])O[Cu])C(=O)C(=O)O	-1.0395960725158422
