# Supplementary material for: Accelerating amorphous polymer electrolyte screening by learning to reduce errors in molecular dynamics simulated properties
Source: Nat Commun. 2022 Jun 14;13:3415. doi: 10.1038/s41467-022-30994-1 (PMC9197847; doi:10.1038/s41467-022-30994-1)
Supplement: Supplementary file 4 — Supplementary data 1 [file 41467_2022_30994_MOESM4_ESM.zip › supp_files/logp/noise_0.32/cv_9.csv]

9-0-538225815-0	CN(CCCN[Cu])CCCNC(=O)[Au]	0.018018714028492318
9-0-413616151-0	CC(C)(O[Cu])C(=O)OCCCOC(=O)[Au]	0.9095106729729334
9-0-485082633-0	C=C(Cl)CN(CCCO[Cu])CCOC(=O)[Au]	1.5831015167912947
9-0-1119507137-0	O=C([Au])OCC(CNCCF)O[Cu]	0.14803934004267794
9-0-1119513146-0	CCCOCC(=O)NCC(CN[Cu])OC(=O)[Au]	-0.2760400488595479
9-0-428454361-0	O=C([Au])NCCNCCO[Cu]	-0.9757510579411621
9-0-413612572-0	CCC(CCNC(=O)CCNC(=O)[Au])O[Cu]	0.13773177777240403
9-0-413611551-0	COCCN(CCCOC(=O)[Au])CCO[Cu]	0.4231790895546108
9-0-13127189-0	C=CCNC(=O)NC(CO[Cu])COC(=O)[Au]	0.06201351025102045
9-0-413687785-0	COCC(C)N(CCNC(=O)[Au])CCO[Cu]	0.2961066902756757
9-0-246364261-0	CC(CCOC(=O)[Au])NC(C)C(C)(C)CO[Cu]	1.9201169110317582
9-0-13126745-0	CN(CC#N)CC(CO[Cu])OC(=O)[Au]	-0.18089268230106667
9-0-1119513625-0	CNCC(=O)NCC(C)(CO[Cu])COC(=O)[Au]	-0.9793118136818624
9-0-538225401-0	CCC(C)(OC(=O)[Au])C(O[Cu])C(=O)O	0.8160494632562231
9-0-428453553-0	O=C([Au])OCCN(CCO[Cu])CS(=O)(=O)O	-0.8383725168546194
9-0-428453346-0	O=C([Au])OCCOCCOCCN[Cu]	0.38181297127690944
9-0-1119507049-0	O=C([Au])NCCOCC(=O)NCCN[Cu]	-1.7307016758682041
9-0-976279177-0	CC(CO[Cu])CSCCCCCOC(=O)[Au]	2.4401099551122933
9-0-413651380-0	CCN(CCNCC(C)OC(=O)[Au])CCO[Cu]	0.5648712856408412
9-0-413643045-0	COCCCN(CCCOC(=O)[Au])CCO[Cu]	0.6445964524615959
9-0-413610253-0	CC(C)CC(=O)NC(C)(CO[Cu])COC(=O)[Au]	0.8047362702399166
9-0-1119520520-0	CNC(=O)C(C)NC(=O)C(CN[Cu])NC(=O)[Au]	-2.3577958180162084
9-0-13128806-0	C#CC(C)(N[Cu])C(=O)NCCNC(=O)[Au]	-1.360741840586968
9-0-485132857-0	C=CC(C)(CNCC(CC)O[Cu])OC(=O)[Au]	0.948170830327118
9-0-413618053-0	CC(C)C(CNCCOCCOC(=O)[Au])O[Cu]	0.5113326417254821
9-0-1119517931-0	NC(=O)C(=O)NCC(CO[Cu])OC(=O)[Au]	-1.1888325050366806
9-0-482403780-0	O=C([Au])OCCCSCC(N[Cu])C(=O)O	-0.002977350648152688
9-0-413651038-0	CCC(CNC(=O)C(C)(C)CNC(=O)[Au])N[Cu]	0.38881955414104713
9-0-246234828-0	CC(C)CCN(CCCOC(=O)[Au])CCO[Cu]	1.8755515451983393
9-0-1119508832-0	CC(OC(=O)[Au])C(=O)NC(CO[Cu])C(=O)O	-0.9609779489096747
9-0-246418828-0	CC(CCOC(=O)C(C)(C)O[Cu])OC(=O)[Au]	1.536879104934747
9-0-33227585-0	CC#CCC(CO[Cu])NC(=O)CCOC(=O)[Au]	0.29832979732672094
9-0-1132293807-0	O=C([Au])NCCSCCCO[Cu]	0.6705053946602093
9-0-246211696-0	CCN(CCOC(=O)[Au])CCC(C)O[Cu]	0.8365704782084293
9-0-413616236-0	O=C([Au])NCC(=O)NCCCCCCN[Cu]	-0.43265474670388016
9-0-246289569-0	CCC(CNCCC(C)(C)CO[Cu])OC(=O)[Au]	2.19149588126656
9-0-1132277624-0	O=C([Au])OCCCCCCO[Cu]	1.9997047563514383
9-0-1119515288-0	CCONC(=O)CC(CN[Cu])OC(=O)[Au]	-0.48734521208201587
9-0-1119524081-0	CNCCCN(C)C(=O)C(CO[Cu])NC(=O)[Au]	-0.8641991004837426
9-0-246352457-0	CCCN(C)CC(CC(C)(C)OC(=O)[Au])O[Cu]	2.070968464557776
9-0-246177350-0	CCCCN(CCCNC(=O)[Au])CCO[Cu]	1.3353813467337012
9-0-413703317-0	CC(C)(COC(=O)[Au])ONC(=O)C(C)(C)O[Cu]	0.5556361575408675
9-0-538231598-0	O=C([Au])NCCNCCCCCNCCN[Cu]	-0.26279600736698994
9-0-413633832-0	C=CC(=O)N(C)CC(C)(CO[Cu])COC(=O)[Au]	1.0154663286599317
9-0-413639420-0	CCN(CC(C)(C)OC(=O)[Au])C(=O)CO[Cu]	0.9243021392732236
9-0-1119511778-0	CC(C(N)=O)N(C)CC(CNC(=O)[Au])O[Cu]	-1.014156613107178
9-0-1119526930-0	CC(CNC(CO[Cu])C(=O)O)OC(=O)[Au]	-0.45521181827266444
9-0-1119506608-0	COCCNC(CO[Cu])COC(=O)[Au]	-0.2109355737382757
9-0-33218929-0	N#CCCCN(CCCOC(=O)[Au])CCO[Cu]	0.7822208902135617
9-0-246360468-0	CCCC(CCNC(=O)CCO[Cu])OC(=O)[Au]	1.2694708701103394
9-0-1119527473-0	O=C(COC(F)F)NCC(COC(=O)[Au])O[Cu]	0.0007848662762528491
9-0-413666880-0	CC(C)(CCOC(=O)CO[Cu])OC(=O)[Au]	0.3209988187570664
9-0-33220238-0	CC(OC(=O)[Au])C(CO[Cu])NCCC#N	-0.04699848913420085
9-0-33225561-0	CC(C)(C)C(OC(=O)[Au])C(=O)NCC#CCO[Cu]	0.17869083676311448
9-0-538227953-0	O=C([Au])OCCCNCCCO[Cu]	0.8883498005438089
9-0-1119506534-0	CCOCCCNC(=O)C(CO[Cu])NC(=O)[Au]	-0.4203178211192618
9-0-1119512703-0	CN(CCOCCOC(=O)[Au])C(=O)CO[Cu]	-0.6623673912915331
9-0-413639798-0	CCN(CCOCCO[Cu])C(C)COC(=O)[Au]	0.8571355975982532
9-0-246282792-0	CCC(C)N(CCN[Cu])CCOC(=O)[Au]	0.6756732385593867
9-0-413670082-0	CC(NCCOCCCO[Cu])C(C)OC(=O)[Au]	1.231486710123317
9-0-413610163-0	CC(CCN(C)CCOCCOC(=O)[Au])O[Cu]	0.5309501458409259
9-0-413593950-0	CCC(COC(=O)[Au])NCCO[Cu]	0.859466748148879
9-0-413636300-0	CCC(CC)(CNC(=O)CCNC(=O)[Au])N[Cu]	0.551749713765434
9-0-413618350-0	CCC(CNCCCOCCOC(=O)[Au])O[Cu]	0.37382362573979155
9-0-413598056-0	CCOCCCN(CCO[Cu])CCOC(=O)[Au]	1.0884099830468514
9-0-1119512025-0	COC(=O)C(C)(C)NCC(CO[Cu])OC(=O)[Au]	-0.09716924774725039
9-0-1132280325-0	CCOC(CC(CO[Cu])COC(=O)[Au])OCC	1.1427763289919644
9-0-1119510444-0	CC(CN[Cu])NC(=O)CCNC(=O)[Au]	-0.7627532047700285
9-0-941867643-0	O=C([Au])OCCCCCCCCO[Cu]	2.1642030228740725
9-0-538225777-0	O=C([Au])OCCSCCN[Cu]	0.39694705670366015
9-0-1132300091-0	CC(C)CC(CCO[Cu])CNC(=O)[Au]	1.681308650792258
9-0-478225089-0	CN(CCOC(=O)[Au])CO[Cu]	0.38426784988388324
9-0-246231315-0	CC(CNCCSCCCO[Cu])OC(=O)[Au]	0.6505260210568348
9-0-413651261-0	CC(C)CC(NC(=O)[Au])C(=O)N(C)CCN[Cu]	0.1579880337342291
9-0-485110424-0	C=CC(OC(=O)[Au])C(=O)OCC(O[Cu])C(C)C	1.0437603229492642
9-0-413604494-0	O=C([Au])OCCNCC(O[Cu])C(F)(F)F	0.7564900431204458
9-0-482405405-0	CC(C)CC(NC(=O)[Au])C(=O)NCCCO[Cu]	0.4243014154990997
9-0-478224761-0	C=CC(=O)NCC(COC(=O)[Au])O[Cu]	-0.2704156733117943
