# Supplementary material for: Accelerating amorphous polymer electrolyte screening by learning to reduce errors in molecular dynamics simulated properties
Source: Nat Commun. 2022 Jun 14;13:3415. doi: 10.1038/s41467-022-30994-1 (PMC9197847; doi:10.1038/s41467-022-30994-1)
Supplement: Supplementary file 4 — Supplementary data 1 [file 41467_2022_30994_MOESM4_ESM.zip › supp_files/logp/noise_0.32/test.csv]

9-0-246352407-0	CC(C)C(CCN(C)CCO[Cu])OC(=O)[Au]	1.2935082558275512
9-0-413632249-0	CCC(CO[Cu])C(=O)N(C)CCOC(=O)[Au]	0.61024726705602
9-0-413652133-0	CC(CCOC(=O)[Au])N(C)C(=O)CO[Cu]	-0.5137077988630271
9-0-413595319-0	CN(CCCCOC(=O)[Au])CCO[Cu]	1.6448055657016862
9-0-428453452-0	O=C([Au])OCCOCCN[Cu]	-0.23263533238584105
9-0-246216257-0	CCC(CCNC(=O)C(CC)N[Cu])OC(=O)[Au]	0.9620471201854379
9-0-413671011-0	CC(C)(CNC(=O)CCO[Cu])OC(=O)[Au]	-0.10361675353108551
9-0-1119518672-0	CC=C(NC=N)NCC(CO[Cu])OC(=O)[Au]	0.039369943425557496
9-0-246427365-0	CC(CN(CCCO[Cu])CC(F)F)OC(=O)[Au]	1.3997854603341233
9-0-413666342-0	CCC(CNCCN(C)CCOC(=O)[Au])O[Cu]	1.1352993101491995
9-0-246233859-0	CC(NCCCCOC(=O)[Au])C(C)O[Cu]	1.2911729332985624
9-0-485132906-0	C=CC(C)(CNCC(C)CO[Cu])OC(=O)[Au]	1.195799856163661
9-0-246179872-0	CN(CCCCCN[Cu])CCOC(=O)[Au]	0.45095154610917254
9-0-413604935-0	CC(C)CCNC(=O)C(COC(=O)[Au])N[Cu]	0.27681268875065124
9-0-246266723-0	CC(C)(O[Cu])C(=O)NCCCCCOC(=O)[Au]	1.5740454196686198
9-0-33213694-0	C=CCN(CCO[Cu])CC(C)OC(=O)[Au]	1.1516532716492558
9-0-413658704-0	CC(NC(=O)[Au])C(=O)NC(CO[Cu])CC(F)F	0.12450090709536663
9-0-1119521086-0	CCC(CNCC(OC(=O)[Au])C(=O)OC)N[Cu]	-0.37169733216673856
9-0-1119517426-0	CC(CONC(=O)C(C)CNC(=O)[Au])N[Cu]	-1.1506942955792896
9-0-413667703-0	CCN(CCNC(=O)[Au])CC(CSC)O[Cu]	1.3804082766125545
9-0-413619757-0	O=C([Au])OCC(CO[Cu])NCC=CCl	0.9430676183959523
9-0-1119506097-0	COCC(CNCCCO[Cu])OC(=O)[Au]	0.6441377088449468
9-0-428454127-0	CC(NC(=O)[Au])C(=O)NC(C(=O)O)C(C)O[Cu]	-0.6694435017923853
9-0-413666863-0	CC(CCCOC(=O)COC(=O)[Au])O[Cu]	0.9728231911374127
9-0-33213043-0	C=CCOCC(CNCCO[Cu])OC(=O)[Au]	0.800006974341687
9-0-13129006-0	O=C([Au])OC(CNCCS)CO[Cu]	0.5247092687740524
9-0-413596774-0	CCCN(CCOCCO[Cu])CCOC(=O)[Au]	0.5347760373898625
9-0-413688754-0	CC(CONC(=O)CC(C)(C)NC(=O)[Au])N[Cu]	-0.3016781050151659
9-0-1132282802-0	O=C([Au])OCCCCOCCCCO[Cu]	1.6698562546306606
9-0-413639786-0	COCCCN(CCOC(=O)[Au])CC(C)O[Cu]	0.7569801325135459
9-0-413611681-0	CC(OC(=O)[Au])C(=O)OCC(C)(C)CO[Cu]	1.4855903282451017
9-0-33764539-0	C#CCN(CCO[Cu])CCOC(=O)[Au]	-0.011902754226533196
9-0-413631811-0	CC(CCNC(=O)[Au])NC(=O)CCN[Cu]	-0.7208491127269809
9-0-538232241-0	CC(C)C(NC(=O)[Au])C(=O)N(C)CCO[Cu]	-0.050678353400438636
9-0-413699877-0	CCC(F)C(=O)N(CCN[Cu])CCOC(=O)[Au]	0.293705253064207
9-0-370724345-0	C=CC(CO[Cu])NC(=O)[Au]	0.35192355147618387
9-0-13127275-0	C=CCNC(=O)NCC(CO[Cu])OC(=O)[Au]	-0.7212646167001515
9-0-485083616-0	C=CCCN(CC(C)O[Cu])C(C)COC(=O)[Au]	1.259944293908186
9-0-33222219-0	C=CC(C)(O[Cu])C(=O)NCCOC(=O)[Au]	0.38820067790488977
9-0-1119509643-0	CS(=O)CCNC(=O)C(CN[Cu])OC(=O)[Au]	-1.4458609585261817
9-0-33764521-0	O=CC(O[Cu])C(C=O)OC(=O)[Au]	-0.37799555242424016
9-0-1132301291-0	CC(CCOC(=O)[Au])C(C)(C)O[Cu]	1.823967485132795
9-0-485085472-0	C=CCCN(CCCOC(=O)[Au])CCO[Cu]	1.5532868410284963
9-0-246354162-0	N=C(CO[Cu])NOCCCCCCOC(=O)[Au]	1.2689891161958669
9-0-1119517140-0	N=C(CO[Cu])NOCCOCCOC(=O)[Au]	-0.6277269938932948
9-0-413621273-0	CC(CO[Cu])CN(C)CCOCCOC(=O)[Au]	0.7034078079948736
9-0-413612030-0	CC(O[Cu])C(=O)OCCCNC(=O)[Au]	-0.38639016028152334
9-0-478224760-0	CC(C)OC(=O)C(OC(=O)[Au])C(O[Cu])C(=O)O	-0.5285428797396019
9-0-413690717-0	CC(C)(CO[Cu])C(=O)NCC=CCOC(=O)[Au]	0.7383279483249752
9-0-13127337-0	N#CCCOCCNC(CO[Cu])COC(=O)[Au]	-0.12400426307976856
9-0-33235610-0	CC(C#N)NC(=O)C(O[Cu])C(C)(C)OC(=O)[Au]	0.7462527385833883
9-0-246282573-0	CCN(CC(C)COC(=O)[Au])C(C)CO[Cu]	1.5285879926397994
9-0-246173986-0	CCN(CCCCO[Cu])CCOC(=O)[Au]	1.3760799093833282
9-0-478223983-0	O=C([Au])OCCNCCOCCO[Cu]	-0.2980579439187389
9-0-33217321-0	C=C(CO[Cu])C(=O)N(C)C(C)COC(=O)[Au]	0.40073298225966597
9-0-246230425-0	CC(C)C(CNCC(C)(C)COC(=O)[Au])O[Cu]	1.6064288377736429
9-0-413635137-0	COCCN(CC(C)OC(=O)[Au])C(C)CO[Cu]	1.2431046248745885
9-0-1119525793-0	CCN(CC(N)=O)C(=O)C(CO[Cu])NC(=O)[Au]	-1.5447454192449734
9-0-246411356-0	CCCN(CC(COC(=O)[Au])O[Cu])C(C)CC	2.2611939342643845
9-0-33223168-0	C=CC(CO[Cu])NCC(C)(C)OC(=O)[Au]	1.3621101600688068
9-0-1119506898-0	CNCCC(=O)NCC(CO[Cu])OC(=O)[Au]	-0.3980064397579439
9-0-413631415-0	CC(C)C(CNC(=O)CN[Cu])NC(=O)[Au]	-0.6256644605545288
9-0-538226286-0	O=C([Au])OCCOCCOCCCN[Cu]	-0.09149072102230368
9-0-428453611-0	O=C([Au])NCCOCCOCCOCCO[Cu]	-0.13307490607930336
9-0-538233297-0	COCCC(COC(=O)[Au])N[Cu]	-0.33409299156168565
9-0-1119524284-0	COCC(NC(=O)[Au])C(=O)NC(C)C(C)N[Cu]	-0.7218910781775524
9-0-1132280996-0	CCCC(CCOC(=O)[Au])O[Cu]	1.8058587422545365
9-0-428455754-0	CNC(CO[Cu])COC(=O)[Au]	-0.3515647121788418
9-0-413612612-0	CC(CCN(C)C(=O)CN[Cu])OC(=O)[Au]	0.18479654418389296
9-0-413599047-0	CCC(CNCCOCCOC(=O)[Au])O[Cu]	0.7127936023419141
9-0-1119509408-0	CC(=CCNC(CO[Cu])COC(=O)[Au])C(=O)O	-0.11432156836325341
9-0-482403751-0	COC(=O)C(C)(CO[Cu])COC(=O)[Au]	0.26755272168154365
9-0-482407073-0	CC(C)(CCC(N[Cu])C(=O)O)NC(=O)[Au]	0.6249295449912746
9-0-482404153-0	CC(COCCOC(=O)[Au])OCCO[Cu]	0.3097693549579605
9-0-13127202-0	C=CC(CO[Cu])NC(=O)COCCOC(=O)[Au]	-0.18892413445665393
9-0-413670091-0	O=C([Au])NCCN(CCF)CCO[Cu]	-0.29616484653346903
9-0-1119525052-0	CNCC(C)NC(=O)CC(CNC(=O)[Au])O[Cu]	-0.8663528470287502
9-0-413618344-0	CC(CNCCCOCCOC(=O)[Au])O[Cu]	0.2379007302215655
9-0-1119507201-0	COC(CNCC(CO[Cu])OC(=O)[Au])OC	-0.31986610095923185
9-0-413676422-0	CC(C)C(OC(=O)[Au])C(=O)NCC(CF)O[Cu]	0.9412121949257495
9-0-413621512-0	CCC(CN(C)CCOCCO[Cu])OC(=O)[Au]	1.0454124232823698
9-0-33210662-0	N#CCCN(CCC#N)CC(CO[Cu])OC(=O)[Au]	1.0954748595356538
9-0-1119521614-0	CCCC(CNC(COC(=O)[Au])C(N)=O)O[Cu]	0.2360298659402218
9-0-413687241-0	CC(C)(C)NCC(CNCCOC(=O)[Au])O[Cu]	1.276165771123044
9-0-246283370-0	CC(C)CN(CCO[Cu])CC(C)OC(=O)[Au]	1.1848419617491444
9-0-1119514569-0	CC(CNC(=O)[Au])C(=O)N(C)CCN[Cu]	-0.7864244966329624
9-0-538226096-0	O=C([Au])OCCOCCCN[Cu]	0.04006266991268899
