# Supplementary material for: Accelerating amorphous polymer electrolyte screening by learning to reduce errors in molecular dynamics simulated properties
Source: Nat Commun. 2022 Jun 14;13:3415. doi: 10.1038/s41467-022-30994-1 (PMC9197847; doi:10.1038/s41467-022-30994-1)
Supplement: Supplementary file 4 — Supplementary data 1 [file 41467_2022_30994_MOESM4_ESM.zip › supp_files/logp/noise_0.32/cv_4.csv]

9-0-1119506900-0	CCNCC(=O)NCC(COC(=O)[Au])O[Cu]	-1.1043065923023714
9-0-538226080-0	O=C([Au])OCCOCCOCCO[Cu]	0.3496443749632027
9-0-413595862-0	CCC(COC(=O)[Au])NCCOCCO[Cu]	0.14539354126459475
9-0-13129550-0	C=CC(O[Cu])C(=O)NC(C#N)COC(=O)[Au]	-0.2376956006711765
9-0-413617562-0	COCC(CCOC(=O)[Au])NCC(C)O[Cu]	0.33189177640623835
9-0-246413658-0	CCCCC(C)NCC(CNC(=O)[Au])O[Cu]	1.539192351637062
9-0-976282215-0	CC(COC(=O)[Au])CSC(C)C(C)O[Cu]	2.305675856520706
9-0-413633144-0	CN(CCCN[Cu])CCOCCNC(=O)[Au]	-0.07740685792315427
9-0-1132277810-0	O=C([Au])OCCCCCCN[Cu]	1.319684423618746
9-0-1119509583-0	O=C([Au])OCC(CNC(=O)C(F)F)O[Cu]	-0.38982722393314423
9-0-33221458-0	C=CC(OC(=O)[Au])C(=O)N(C)C(C)CCO[Cu]	1.0349923414650997
9-0-413684291-0	CCC(CN(C)CCNC(=O)[Au])N[Cu]	-0.14916918771905693
9-0-413674434-0	CN(C(=O)C(CCNC(=O)[Au])N[Cu])C(C)(C)C	-0.1599272749731946
9-0-538231864-0	CC(NC(=O)[Au])C(=O)NC(C)(C)CO[Cu]	-0.3332522222724643
9-0-538225893-0	O=C([Au])NC(C(=O)O)C(O[Cu])C(F)(F)F	-0.45878449810962674
9-0-962049650-0	CCC(CC)C(COC(=O)[Au])N[Cu]	1.041550576409948
9-0-33229009-0	N#CCCC(C#N)CNCC(COC(=O)[Au])O[Cu]	0.36355194724909035
9-0-413617754-0	CC(CN[Cu])C(=O)NCCCCCOC(=O)[Au]	0.778270446603572
9-0-1132291407-0	CC(C)C(CCOC(=O)[Au])N[Cu]	1.0715187798805177
9-0-413610210-0	CC=CC(=O)NC(C)(CO[Cu])COC(=O)[Au]	0.9083145978543163
9-0-246265602-0	CCC(C)N(CCOC(=O)[Au])CC(C)O[Cu]	1.4966132241560124
9-0-428454948-0	O=C([Au])NCCNCCCO[Cu]	-0.49517061198169443
9-0-485134706-0	C=CC(CNCCC(C)(C)O[Cu])OC(=O)[Au]	0.9525934724697028
9-0-1119509642-0	CS(=O)CCN(CCO[Cu])CCOC(=O)[Au]	-0.21618878627427543
9-0-1119509343-0	CC(N[Cu])C(=O)NCCCOCCOC(=O)[Au]	0.2612121828399604
9-0-1119505132-0	CC(C)(NC(=O)[Au])C(=O)NCCN[Cu]	-0.833984055497032
9-0-413619908-0	CCOCCN(CCCOC(=O)[Au])CCO[Cu]	0.5407893284852765
9-0-1119507982-0	COCCN(C)CC(CO[Cu])OC(=O)[Au]	-0.044809895079384376
9-0-246437874-0	CCN(CCCC(C)OC(=O)[Au])C(C)CO[Cu]	2.10983062250782
9-0-33222123-0	C=CC(CO[Cu])NCCCOC(=O)[Au]	0.8422270677443198
9-0-976488023-0	O=C([Au])OCCSCCCCCCCO[Cu]	2.569883087051922
9-0-413690269-0	CC(CNCCOCCCO[Cu])OC(=O)[Au]	0.4517074092882648
9-0-413639727-0	CCOCCN(CCNC(=O)[Au])CCO[Cu]	-0.21182400430541332
9-0-538225808-0	O=C([Au])OCCCOCCCO[Cu]	1.3022736894062923
9-0-413618876-0	CCCOCCNCC(COC(=O)[Au])O[Cu]	0.7239401597791342
9-0-246307922-0	CC(C)C(CNC(=O)[Au])CN(C)CCN[Cu]	0.8022847453867348
9-0-246218411-0	CC(COC(=O)[Au])SCCCCO[Cu]	2.1058578925493388
9-0-246210788-0	CC(CCOC(=O)[Au])NCC(C)(C)CO[Cu]	1.6699404496475843
9-0-413639380-0	CCCC(C)(CO[Cu])NC(=O)COC(=O)[Au]	0.7222433972191986
9-0-413639824-0	CC(CC(=O)NC(C)CCN[Cu])NC(=O)[Au]	0.24869857078219887
9-0-1119504160-0	CN(CCO[Cu])CCOCCOC(=O)[Au]	0.19940487688051328
9-0-246269407-0	CC(C)(C)C(O[Cu])C(=O)OCCCOC(=O)[Au]	1.7484325853525968
9-0-413595636-0	CC(C)(C)OC(=O)C(CNC(=O)[Au])N[Cu]	0.3336089366793538
9-0-1119509089-0	COC(CNC(=O)[Au])C(=O)NCCCCN[Cu]	-0.4950675627994406
9-0-13128287-0	C=CC(C)NC(=O)C(COC(=O)[Au])N[Cu]	0.17986785984947518
9-0-538225780-0	CC(CO[Cu])NC(=O)[Au]	-0.2595901303259138
9-0-1119512810-0	CC(OC(=O)[Au])C(=O)NCC(=O)NCCO[Cu]	-1.0052462097113224
9-0-428455053-0	O=C(CCCO[Cu])NCCOC(=O)[Au]	-0.18403047449218707
9-0-413651811-0	CCC(NC(=O)[Au])C(=O)NC(C)(C)CCN[Cu]	0.31705557619420566
9-0-33233101-0	C=CC(CNCCCCO[Cu])OC(=O)[Au]	1.0258303321430136
9-0-1119506643-0	COCCOCCNC(CO[Cu])COC(=O)[Au]	-0.2848950680299739
9-0-482405275-0	O=C([Au])NC(CN[Cu])C(F)(F)F	-0.045569973569643374
9-0-246305795-0	CCN(CCN[Cu])CC(C)(C)NC(=O)[Au]	0.8769341591642025
9-0-246299785-0	CSCC(CNCCC(C)OC(=O)[Au])O[Cu]	1.4390640215236778
9-0-246234102-0	CC(CN(C)CCCCCCOC(=O)[Au])N[Cu]	2.139244962953116
9-0-413634970-0	CC(N[Cu])C(=O)NCC(F)(F)CNC(=O)[Au]	-0.3171333994957479
9-0-246200452-0	CC(C)(CNCCC(C)(C)OC(=O)[Au])O[Cu]	2.171811615531422
9-0-1132292337-0	CCC(CC)(COC(=O)[Au])N[Cu]	1.329616430752767
9-0-976279323-0	O=C([Au])OCCCSCCCCCO[Cu]	2.7025349266575387
9-0-428454789-0	O=C([Au])OCCNCCNCCO[Cu]	-0.7053041123706616
9-0-962044605-0	CCCCOCCOCC(COC(=O)[Au])O[Cu]	1.499610090068745
9-0-413608679-0	CN(CCO[Cu])CC(C)(C)NC(=O)[Au]	0.7656029071537302
9-0-413666244-0	CN(CCNC(=O)[Au])CC(CC(F)F)N[Cu]	0.24850561154795012
9-0-246200662-0	CCN(CC(C)(C)O[Cu])CC(C)(C)OC(=O)[Au]	1.6074028735937453
9-0-413595687-0	CN(CCCO[Cu])CCNC(=O)[Au]	0.2234335268758798
9-0-413658609-0	CC(C)(CC(=O)NCC=CCO[Cu])NC(=O)[Au]	-0.1866543399112609
9-0-413670120-0	CN(CCN[Cu])C(=O)C(CC(F)F)NC(=O)[Au]	-0.2592005822194539
9-0-246210842-0	CC(CCO[Cu])NC(C)C(C)(C)OC(=O)[Au]	2.078747598239923
9-0-413609493-0	COCCN(CCCCOC(=O)[Au])CCO[Cu]	0.7152267254232318
9-0-413618346-0	CC(NCCCOCCO[Cu])C(C)OC(=O)[Au]	0.619261037831643
9-0-428453496-0	O=C([Au])NCCC(O[Cu])C(=O)O	-0.04662364645678174
9-0-246411693-0	CC(C)(CNCCCC(C)(C)OC(=O)[Au])O[Cu]	2.324544879471059
9-0-1119506075-0	COCC(CNC(=O)CCCNC(=O)[Au])O[Cu]	-0.43442827801468425
9-0-246231571-0	CC(CCN(CCOC(=O)[Au])CC(F)F)O[Cu]	1.1492519972964657
9-0-413592276-0	CCN(CCCOC(=O)[Au])CCO[Cu]	1.072141391250839
9-0-33221005-0	C=CC(OC(=O)[Au])C(=O)NCC(CCC)O[Cu]	0.9799512252665519
9-0-246363356-0	CC(CSCCO[Cu])(OC(=O)[Au])C(F)F	2.218445794549605
9-0-1132279255-0	CCSCC(CO[Cu])OC(=O)[Au]	2.084984504629189
9-0-413620769-0	CCCCN(C)C(=O)C(COC(=O)[Au])N[Cu]	0.5985603697684188
