# Supplementary material for: Accelerating amorphous polymer electrolyte screening by learning to reduce errors in molecular dynamics simulated properties
Source: Nat Commun. 2022 Jun 14;13:3415. doi: 10.1038/s41467-022-30994-1 (PMC9197847; doi:10.1038/s41467-022-30994-1)
Supplement: Supplementary file 4 — Supplementary data 1 [file 41467_2022_30994_MOESM4_ESM.zip › supp_files/logp/noise_0.32/cv_5.csv]

9-0-1132279298-0	CCCN(CCC)CC(CO[Cu])OC(=O)[Au]	1.9477639949294827
9-0-428455059-0	CN(CCNC(=O)[Au])CCO[Cu]	-0.9485920084135607
9-0-33218774-0	C=C(CO[Cu])C(=O)N(CC)CCOC(=O)[Au]	1.1107904287324541
9-0-1119509814-0	CN(CCCO[Cu])C(=O)COCCNC(=O)[Au]	-0.6144686873104983
9-0-246214758-0	CCC(COC(=O)[Au])SC(C)CO[Cu]	2.0399012931138008
9-0-246264132-0	CC(CCCCO[Cu])NCC(C)OC(=O)[Au]	1.984191549510338
9-0-413693959-0	CCCN(C)C(=O)C(N[Cu])C(C)(C)OC(=O)[Au]	0.13491055866344392
9-0-246295679-0	CC(CCNC(C)C(C)OC(=O)[Au])CCO[Cu]	1.8034687844360062
9-0-33223117-0	C=CC(COC(=O)[Au])NC(=O)C(C)CN[Cu]	0.16791030080231836
9-0-33231916-0	CC(=O)C=C(C)NC(=O)C(CCN[Cu])NC(=O)[Au]	-0.4820189479786202
9-0-413696169-0	CC(C)(CNCCOCCCNC(=O)[Au])N[Cu]	0.11729403499728017
9-0-478224509-0	O=C([Au])OCCNCNCCO[Cu]	-1.0628996768822738
9-0-246265594-0	CCCC(CC(=O)OCCOC(=O)[Au])O[Cu]	0.8576093920313093
9-0-246234904-0	CCCCC(CNCC(C)OC(=O)[Au])O[Cu]	1.7953795489076274
9-0-413634621-0	CC(C)C(C)(CNC(=O)[Au])NC(=O)CN[Cu]	-0.4572803371786494
9-0-413652900-0	CN(CCOCCN[Cu])CC(C)(C)NC(=O)[Au]	0.06263075450439737
9-0-246307859-0	CC(C)C(CNC(=O)[Au])CN(C)C(C)CN[Cu]	1.1140789250989909
9-0-13128268-0	C#CCOCCN(C)CC(COC(=O)[Au])O[Cu]	0.04157267686481191
9-0-246177363-0	CCCCN(CCOC(=O)[Au])CC(C)O[Cu]	1.4131770751600021
9-0-246195936-0	CCC(CNCCC(C)O[Cu])OC(=O)[Au]	1.82768386999802
9-0-33219021-0	C=C(COC(=O)[Au])C(=O)N(C)CCC(C)O[Cu]	0.8201814290464228
9-0-370723996-0	C=CC(COC(=O)[Au])O[Cu]	0.3708480020684541
9-0-413651589-0	CCN(CCCO[Cu])CCOCCNC(=O)[Au]	0.5719327744263464
9-0-1119527665-0	CC(=O)NCC(COC(=O)[Au])NCCCO[Cu]	-0.6349072414373025
9-0-1119524001-0	CCNCCNC(=O)CC(CNC(=O)[Au])O[Cu]	-0.6882932714520683
9-0-1119507043-0	O=C([Au])NCCOCC(=O)NCCCO[Cu]	-0.17963892243622337
9-0-413632785-0	O=C([Au])OCCNC(=O)C(CC(F)F)N[Cu]	-0.2887051980846348
9-0-413639933-0	COCC(C)(CNC(C)CCO[Cu])OC(=O)[Au]	0.6322083286369282
9-0-1119512752-0	COCC(O[Cu])C(=O)OCCCOC(=O)[Au]	0.5977464413386281
9-0-246209274-0	CCN(CCCCCOC(=O)[Au])CCCO[Cu]	2.1155604621788644
9-0-13126692-0	C#CCN(CC(=O)O)CC(COC(=O)[Au])O[Cu]	-0.7326099566200928
9-0-413618914-0	CCOCC(CNCCCCOC(=O)[Au])O[Cu]	0.607874505649713
9-0-413703328-0	CC(CCNC(=O)C(C)OC(=O)[Au])CCO[Cu]	1.3721169336090664
9-0-413651844-0	CCC(N[Cu])C(=O)NC(C)CC(C)NC(=O)[Au]	0.35740990701086195
9-0-246197204-0	CC(C)(C)CCNC(CO[Cu])COC(=O)[Au]	1.5062721062248168
9-0-246175870-0	CC(C)CC(CO[Cu])NCC(C)(C)OC(=O)[Au]	1.6270068034025678
9-0-428455191-0	CC(CO[Cu])NCCOC(=O)[Au]	0.12920575870819606
9-0-1119508964-0	O=C(COCCOC(=O)[Au])NCCO[Cu]	-0.5432427180878318
9-0-413644559-0	CCC(CNC(CO[Cu])COC(=O)[Au])OC	0.24897955761578555
9-0-1119505690-0	CC(CN[Cu])C(=O)NCCOCCOC(=O)[Au]	-0.7978783347421661
9-0-246415334-0	CSCCC(C)NC(CO[Cu])COC(=O)[Au]	1.5582967637587462
9-0-13127883-0	C#CCOCCN(CCO[Cu])CCOC(=O)[Au]	0.3009284542137999
9-0-1119509344-0	O=C(CN[Cu])NCCCOCCOC(=O)[Au]	-0.8236134640562878
9-0-1119514606-0	CN(CCNC(=O)[Au])CCOCCN[Cu]	-1.2926248931362716
9-0-246342870-0	CCCC(O[Cu])C(=O)NCC(CC)OC(=O)[Au]	1.2748453688451298
9-0-1119521407-0	CCC(CNC(CO[Cu])C(N)=O)OC(=O)[Au]	-0.9383495434108801
9-0-962043603-0	O=C([Au])OCCCOCCCOCCCO[Cu]	1.042400536762721
9-0-33233077-0	C=CC(CNCCOCCOC(=O)[Au])O[Cu]	0.3096228455674526
9-0-246217733-0	CC(CO[Cu])SCCOCCOC(=O)[Au]	1.2476216230206612
9-0-962050944-0	O=C([Au])NCCSCCCSCCN[Cu]	1.0187184528402424
9-0-1119526324-0	COC(=O)C(C)NC(=O)C(CN[Cu])OC(=O)[Au]	-1.085677626318917
9-0-478224306-0	O=C([Au])NCCNCCNCCCN[Cu]	-1.2455321584433632
9-0-482405557-0	CCOC(=O)C(C)(CO[Cu])NC(=O)[Au]	-0.5113240645417976
9-0-413696709-0	CC(CCCO[Cu])NC(=O)CCOC(=O)[Au]	0.2628539830822688
9-0-246211686-0	CC(CCSCCCO[Cu])OC(=O)[Au]	1.7309159897754236
9-0-1119522120-0	COC(CNC(=O)[Au])C(=O)NOCC(C)N[Cu]	-1.355041785907407
9-0-485132304-0	C=CC(C)(CNCCCCO[Cu])OC(=O)[Au]	1.7280820160824721
9-0-413612531-0	COCCCCN(CCO[Cu])CCOC(=O)[Au]	1.2735687559433673
9-0-428455302-0	O=C([Au])OCCOCCNCCOCCO[Cu]	-0.44696978749518046
9-0-1119504362-0	CCOCCNCC(COC(=O)[Au])O[Cu]	0.49121061738814775
9-0-33210914-0	N#CCCCN(CCO[Cu])CCOC(=O)[Au]	0.7493874192848082
9-0-679143268-0	CCC(O[Cu])C(C)C(CC)OC(=O)[Au]	2.1458160115863256
9-0-413697743-0	O=C([Au])OCCN(CCF)CCOCCO[Cu]	0.07648737138633233
9-0-1119513605-0	COC(C)CC(=O)NC(CO[Cu])COC(=O)[Au]	0.4332003754391305
9-0-413646786-0	O=C(CCCF)NC(CO[Cu])COC(=O)[Au]	0.5038479238736661
9-0-1119524049-0	COC(C)(C)CNC(=O)C(COC(=O)[Au])N[Cu]	-0.3234010251154156
9-0-246294808-0	CCC(NC(C)C(C)OC(=O)[Au])C(C)(C)O[Cu]	1.7011285113360977
9-0-428453075-0	O=C([Au])OCCS(=O)CCO[Cu]	-0.19597393489692871
9-0-413661319-0	COCCCN(CCNC(=O)[Au])CCO[Cu]	-0.07837251414300042
9-0-413604910-0	CC(C)CNC(=O)C(CO[Cu])NC(=O)[Au]	-0.3230541426657335
9-0-485148840-0	CCCCCC(CC(CCC)O[Cu])OC(=O)[Au]	3.8791302629825664
9-0-1119509476-0	COCCOCC(CNCCOC(=O)[Au])O[Cu]	0.1897291635637821
9-0-1119521627-0	COCC(CNC(CO[Cu])C(N)=O)OC(=O)[Au]	-1.2361086102359915
9-0-246333505-0	C=CC=CCCNC(CO[Cu])COC(=O)[Au]	1.5718180972971025
9-0-413618455-0	CC(NC(=O)[Au])C(=O)N(CCO[Cu])CC(F)F	0.3145084179703244
9-0-1119514438-0	CN(CCOCCNC(=O)[Au])C(=O)CCN[Cu]	-1.0669744362279296
9-0-1119507050-0	O=C([Au])NCCCCNC(=O)COCCN[Cu]	-0.43939488989700576
9-0-413609244-0	CC(C)(C)NC(=O)C(COC(=O)[Au])N[Cu]	-0.056701064799042245
9-0-1119506920-0	COC(CN(CCO[Cu])CCOC(=O)[Au])OC	0.12342513769012711
