# Supplementary material for: Accelerating amorphous polymer electrolyte screening by learning to reduce errors in molecular dynamics simulated properties
Source: Nat Commun. 2022 Jun 14;13:3415. doi: 10.1038/s41467-022-30994-1 (PMC9197847; doi:10.1038/s41467-022-30994-1)
Supplement: Supplementary file 4 — Supplementary data 1 [file 41467_2022_30994_MOESM4_ESM.zip › supp_files/logp/noise_0.32/cv_7.csv]

9-0-413677422-0	CCC(COC(=O)[Au])C(=O)NCC(CF)O[Cu]	0.5914338493292989
9-0-413609515-0	CCC(CN(CCOC)CCO[Cu])OC(=O)[Au]	0.8909708288392433
9-0-246305725-0	CC(C)CCC(CO[Cu])NCC(C)OC(=O)[Au]	1.9023458520565497
9-0-485095442-0	C=CC(CO[Cu])NCC(OC(=O)[Au])C(C)(C)C	1.8923599924985073
9-0-33225124-0	CC(C)C#CC(=O)NC(C)(CO[Cu])COC(=O)[Au]	0.4613280001246097
9-0-246231507-0	CC(O[Cu])C(C)SCCOCCOC(=O)[Au]	1.862705232759223
9-0-1119505325-0	COCCOCCNCC(COC(=O)[Au])O[Cu]	-0.2937528460236079
9-0-413601953-0	COCC(CNCCCCCOC(=O)[Au])O[Cu]	0.6909265428051153
9-0-413699183-0	CC(NC(=O)[Au])C(=O)N(C)CC(C)(C)CO[Cu]	1.3678025828861478
9-0-246239644-0	CN(CCCCNC(=O)[Au])CCCO[Cu]	0.946634452874507
9-0-413633018-0	CCOCCN(CCO[Cu])CC(C)OC(=O)[Au]	1.1639301773258366
9-0-413694212-0	CCC=C(F)C(=O)NCC(CNC(=O)[Au])O[Cu]	0.3656968985638943
9-0-246295074-0	CN(CCCCCCNC(=O)[Au])CCCO[Cu]	2.1034295557391705
9-0-1119516628-0	CN(CC(COC(=O)[Au])O[Cu])C(C)(C)C(N)=O	-0.5665684949515717
9-0-413649450-0	CC(CC(=O)N(C)CC(C)(C)NC(=O)[Au])N[Cu]	0.5466095367721922
9-0-246316015-0	CN(CCO[Cu])C(COC(=O)[Au])CC(C)(C)C	1.65078077214327
9-0-413595692-0	CN(CCCN[Cu])CCCOC(=O)[Au]	0.16824334907129757
9-0-13127616-0	COCC#CCN(CCO[Cu])CCOC(=O)[Au]	0.018920923256505337
9-0-13130085-0	N#CCN(CC(=O)O)CC(COC(=O)[Au])O[Cu]	-0.46171032176863946
9-0-413609524-0	COCCN(CCO[Cu])CCC(C)OC(=O)[Au]	0.8519286634903953
9-0-246285068-0	CC(CNC(C)(CNC(=O)[Au])C(C)C)N[Cu]	1.3326835390118537
9-0-246184889-0	CCCCCN(CCN[Cu])CCNC(=O)[Au]	0.38384315205845665
9-0-538226716-0	O=C([Au])NCCCOCCOCCCN[Cu]	0.06832174461517607
9-0-13129417-0	CC(C)(OC(=O)[Au])C(=O)NC(C#N)CO[Cu]	-0.83790968704894
9-0-1119505204-0	COCCN(C)CC(CN[Cu])OC(=O)[Au]	-0.65810556414197
9-0-1119520510-0	CNOCCNC(=O)CC(CN[Cu])OC(=O)[Au]	-1.188920172010369
9-0-246231190-0	CCCC(C)(CNCC(C)O[Cu])OC(=O)[Au]	1.8189216975911302
9-0-246355034-0	CCN(CCOC(=O)[Au])CC(C)(O[Cu])C(F)F	2.0895880807135545
9-0-33226026-0	C#CCC(CO[Cu])NC(=O)C(C)(C=C)OC(=O)[Au]	0.7942971363110881
9-0-246196685-0	CC(C)(CNCCCCCO[Cu])OC(=O)[Au]	1.16441005787354
9-0-413636185-0	CCOCCCN(CCNC(=O)[Au])CCO[Cu]	0.6466061292976752
9-0-1119511822-0	COC(=O)C(CNCCCOC(=O)[Au])O[Cu]	-0.04533503083152307
9-0-246265795-0	CCC(C)N(CCCOC(=O)[Au])CCO[Cu]	1.7019216923746938
9-0-13127272-0	COCCN(CC#N)CC(COC(=O)[Au])O[Cu]	0.4231320605666728
9-0-428453326-0	O=C([Au])NCCOCCOCCN[Cu]	-0.8386105158579438
9-0-413652296-0	CN(CCCO[Cu])C(=O)C(C)(C)COC(=O)[Au]	0.8562806610365818
9-0-413651927-0	CCC(C)C(C)(CNC(=O)CO[Cu])OC(=O)[Au]	1.2805948868371477
9-0-246405573-0	CCC(CNCCC(C)NC(=O)[Au])O[Cu]	0.6182163833652702
9-0-246421411-0	CCCCNCC(CC(C)(C)OC(=O)[Au])O[Cu]	2.0817592747697122
9-0-413595874-0	CCN(CCOCCO[Cu])CCOC(=O)[Au]	0.6294075250397224
9-0-428453393-0	O=C([Au])OCCNCCCNCCO[Cu]	-0.0919118365139455
9-0-246239835-0	CN(CCCCCCOC(=O)[Au])CCCO[Cu]	2.6064702758966463
9-0-33222100-0	C=CC(COC(=O)[Au])NCC(COC)O[Cu]	0.8997281522843568
9-0-413602588-0	CN(C)CCSCC(CO[Cu])OC(=O)[Au]	1.197147934106554
9-0-246177349-0	CCCCN(CCN[Cu])CCOC(=O)[Au]	0.7199616909594844
9-0-413666160-0	CCC(CNC(=O)CCOC(=O)[Au])O[Cu]	0.033168604385683254
9-0-33213548-0	CN(CCC#N)CC(CO[Cu])OC(=O)[Au]	0.6078436642272822
9-0-413648106-0	CC(CN(C)CCOCCNC(=O)[Au])N[Cu]	-0.4228801200440983
9-0-1119522592-0	CC(=O)NCCCNC(CO[Cu])COC(=O)[Au]	-0.3795709455639
9-0-33238175-0	C=C(CO[Cu])C(=O)N(C)CC(C)(C)OC(=O)[Au]	1.2940233983967067
9-0-1119523983-0	O=C(CCOC(=O)[Au])NCCCOCCO[Cu]	0.009930208604416534
9-0-33212307-0	C=C(CC)CNC(CO[Cu])COC(=O)[Au]	0.4130916587626464
9-0-413600877-0	CCC(COC(=O)[Au])NCC(COC)O[Cu]	1.1967949378954548
9-0-1119520758-0	CNCCCN(CCN[Cu])CCNC(=O)[Au]	-1.0272695415359103
9-0-1119513469-0	COC(CNC(=O)[Au])C(=O)NC(C)CCN[Cu]	-1.218717008987127
9-0-33233001-0	C=CCCC(CNCCOC(=O)[Au])O[Cu]	0.2620565457052746
9-0-413661198-0	CC(C)(CONC(=O)C(C)(C)OC(=O)[Au])O[Cu]	0.7874236088207028
9-0-413667665-0	CSCC(CN(C)CCCN[Cu])OC(=O)[Au]	0.9757145567757207
9-0-33236219-0	CN(CCCCOC(=O)[Au])CC(CC#N)O[Cu]	0.5408505116070708
9-0-33221849-0	C=CC(O[Cu])C(=O)NCCCOC(=O)[Au]	0.0351027033573561
9-0-1119505140-0	CN(CCNC(=O)[Au])CCOCCO[Cu]	-0.8404777858442667
9-0-428453296-0	CC(OC(=O)[Au])C(NC(=O)CN[Cu])C(=O)O	-1.4321118347668131
9-0-246220093-0	CC(C)CCCNC(CO[Cu])COC(=O)[Au]	1.6695328783671617
9-0-485089370-0	CC(CO[Cu])(COC(=O)[Au])CSCCC#N	1.7609996498710991
9-0-413634905-0	CC(CN[Cu])N(C)CCOCCNC(=O)[Au]	-0.2967007905805229
9-0-246312801-0	CCC(CC)(CCNCC(C)OC(=O)[Au])O[Cu]	1.7552976883876947
9-0-413703174-0	C=CC=CCC(=O)N(C)CC(COC(=O)[Au])O[Cu]	0.8743642753852737
9-0-1119520142-0	NOCCNC(=O)CC(CNC(=O)[Au])O[Cu]	-1.8896734932376251
9-0-413696715-0	CC(CCNC(=O)CCO[Cu])OC(=O)[Au]	0.346451401253619
9-0-246299781-0	CCC(CNCC(CSC)OC(=O)[Au])O[Cu]	1.3873108493551993
9-0-33219501-0	C=CC(O[Cu])C(=O)OCCOCCOC(=O)[Au]	0.38501356008032134
9-0-246273782-0	CC(C)(CN(CCO[Cu])CC(F)F)NC(=O)[Au]	1.2074766168245434
9-0-413634946-0	CC(CNC(=O)C(N[Cu])C(C)C)NC(=O)[Au]	-0.24635049831552885
9-0-1132279253-0	O=C([Au])OCCSCCSCCO[Cu]	2.5147155510083596
9-0-413692315-0	CC(CNC(=O)[Au])C(=O)NCCC(C)(C)N[Cu]	0.13909380435960594
9-0-428454787-0	O=C([Au])NCCCNCCNCCCN[Cu]	-1.1257908980861022
9-0-33218766-0	CC(CN(CCC#N)CCO[Cu])OC(=O)[Au]	0.6242000004955925
9-0-1119518166-0	CCCC(=O)C(=O)NCC(CO[Cu])OC(=O)[Au]	0.02298640462936328
9-0-246201572-0	CC(CCNC(C)C(C)OC(=O)[Au])O[Cu]	1.625886477324919
