# Supplementary material for: Accelerating amorphous polymer electrolyte screening by learning to reduce errors in molecular dynamics simulated properties
Source: Nat Commun. 2022 Jun 14;13:3415. doi: 10.1038/s41467-022-30994-1 (PMC9197847; doi:10.1038/s41467-022-30994-1)
Supplement: Supplementary file 4 — Supplementary data 1 [file 41467_2022_30994_MOESM4_ESM.zip › supp_files/logp/noise_0.32/cv_2.csv]

9-0-1119506038-0	COCC(CNCCOCCOC(=O)[Au])O[Cu]	-0.5605215422224267
9-0-413665628-0	CCC(O[Cu])C(C)C(=O)NCCOC(=O)[Au]	0.6985472970173023
9-0-1119511830-0	CCC(CNCC(OC(=O)[Au])C(=O)O)O[Cu]	0.03702639031294441
9-0-13127811-0	C=CC(OC(=O)[Au])C(=O)NCCOCCO[Cu]	-0.6114230889064824
9-0-413671017-0	CC(CCO[Cu])NC(=O)CCOC(=O)[Au]	0.5729219876637206
9-0-413596798-0	CC(C)N(CCO[Cu])CCOCCOC(=O)[Au]	0.9595249196308295
9-0-246199084-0	CC(CCOC(=O)[Au])SCCO[Cu]	2.2975808968145586
9-0-1119513725-0	CS(=O)CCNC(CO[Cu])COC(=O)[Au]	-0.5857205873276524
9-0-478223165-0	CC(OC(=O)[Au])C(=O)OCCOCCO[Cu]	0.08580893180573375
9-0-413616844-0	CCC(CO[Cu])(COC(=O)[Au])NC(C)COC	1.2786756769551118
9-0-13129010-0	N#CC(NCC(CO[Cu])OC(=O)[Au])C(N)=O	-1.0088715096369798
9-0-246209283-0	CCN(CCCCOC(=O)[Au])CCCO[Cu]	1.7211455690691884
9-0-413701570-0	CC(OC(=O)[Au])C(CN(C)C(C)C(=O)O)O[Cu]	0.6872271423273397
9-0-1119510779-0	CN(CCCO[Cu])C(=O)COC(=O)[Au]	-0.5439683836901315
9-0-1132289432-0	CC(C)C(NC(=O)[Au])C(O[Cu])C(F)(F)F	1.6007783366934758
9-0-482409504-0	O=C([Au])OCC(O)=C(O)C(O)=C(O)CO[Cu]	0.9081076910922784
9-0-485052499-0	C=CCOC(=O)C(CCCCNC(=O)[Au])N[Cu]	0.07648537230015306
9-0-13127703-0	COCC(CNCC#CCOC(=O)[Au])O[Cu]	-0.13512356750472446
9-0-413605157-0	CSCCCNC(CO[Cu])COC(=O)[Au]	0.7712105884553135
9-0-1119524547-0	CCNCC(=O)NCC(CN[Cu])OC(=O)[Au]	-1.5289693516831928
9-0-33233578-0	C=CC(CNCCCOCCOC(=O)[Au])O[Cu]	0.6831867107883633
9-0-413643420-0	CC(C)(OC(=O)[Au])C(=O)OCCOCCO[Cu]	0.2407018966807307
9-0-1119508860-0	NC(=O)CN(CCCO[Cu])CCOC(=O)[Au]	-0.10379316748960754
9-0-246228390-0	CCN(CCCCCCOC(=O)[Au])CCO[Cu]	1.949630863895228
9-0-246431750-0	CCCCN(CCCO[Cu])CC(C)NC(=O)[Au]	1.513330178992943
9-0-428454180-0	CC(O[Cu])C(NC(=O)[Au])C(N)=O	-1.365976836981462
9-0-33236956-0	C=CC(C)(OC(=O)[Au])C(=O)NC(C)CN[Cu]	0.11163785504795842
9-0-1119521492-0	NOCCNCC(COC(=O)[Au])O[Cu]	-1.3338726959462943
9-0-13127199-0	NC(CCOC(=O)[Au])=NOCCOCCO[Cu]	-0.6146880529928855
9-0-33222107-0	C=CC(COC(=O)[Au])NCCOCCO[Cu]	-0.257449833017912
9-0-246192558-0	CN(CCCCCCO[Cu])CCOC(=O)[Au]	2.385961131534994
9-0-13127647-0	C=CCNC(=O)CC(CNC(=O)[Au])O[Cu]	-0.1724355788868712
9-0-1119507875-0	CCOC(=O)CN(CCN[Cu])CCNC(=O)[Au]	-0.5653832769171467
9-0-1119516370-0	CC(CNCCN(C)CCO[Cu])OC(=O)[Au]	0.14389477083916719
9-0-478224332-0	CC(CCNCCNC(=O)[Au])NCCN[Cu]	-0.44618497085419134
9-0-413597023-0	CN(CCCCO[Cu])CCNC(=O)[Au]	0.49124303499909355
9-0-1119520029-0	COC(=O)C(CC(=O)NCCN[Cu])NC(=O)[Au]	-1.2758421835886373
9-0-413659730-0	CC(CCO[Cu])NCCCOCCOC(=O)[Au]	0.7533404695941395
9-0-246183967-0	CN(CCCCCCN[Cu])CCOC(=O)[Au]	1.31852451426825
9-0-482403014-0	O=C([Au])NC(CCCCO[Cu])C(=O)O	0.1996892643099578
9-0-246393964-0	CC(O[Cu])C(=O)OCCCC(C)(C)OC(=O)[Au]	1.642562090999445
9-0-370724646-0	C=CCC(CNC(=O)[Au])O[Cu]	0.5262742957577572
9-0-976499451-0	CCC(COC(=O)[Au])SCC(C)CO[Cu]	2.7722656152627834
9-0-413655804-0	CCN(CCN(C)C)CC(CO[Cu])OC(=O)[Au]	0.7004733441774518
9-0-33237716-0	C=C(CO[Cu])C(=O)N(C)CCCOC(=O)[Au]	0.42003086743940055
9-0-246429729-0	CC(O[Cu])C(C)N(C)CC(C)(C)COC(=O)[Au]	2.4024327085062556
9-0-246198160-0	CC(COC(=O)[Au])CSCCOCCO[Cu]	1.7585608260837104
9-0-941868611-0	O=C([Au])OCCCCCCCCCO[Cu]	2.500518567686448
9-0-428455083-0	NC(=O)N(CO[Cu])COC(=O)[Au]	-0.23359582244621752
9-0-246284635-0	CCC(C)C(COC(=O)[Au])NCC(C)(C)O[Cu]	1.6952049124966464
9-0-1119521504-0	CC(=O)CNCC(COC(=O)[Au])O[Cu]	-0.24442909255245035
9-0-246209193-0	CSCCCN(CCO[Cu])CCOC(=O)[Au]	1.4249675186950137
9-0-538237616-0	COC(=O)C(CCN[Cu])CCNC(=O)[Au]	-0.12549164223274883
9-0-413652038-0	CC(CCOC(=O)[Au])N(C)CCOCCO[Cu]	1.1556276047466802
9-0-413616244-0	CN(CCCN(C)CCOC(=O)[Au])CCO[Cu]	-0.48002336414174374
9-0-1119505587-0	CNC(=O)CCN(CCO[Cu])CCOC(=O)[Au]	-0.2823696609407791
9-0-246271753-0	O=C([Au])OCCN(CCCCF)CCCO[Cu]	1.574851333221762
9-0-413651852-0	CC(CC(C)NC(=O)CCCNC(=O)[Au])N[Cu]	0.1697628989918861
9-0-1119504899-0	CN(C)CCNCC(CO[Cu])OC(=O)[Au]	-0.49850562642345697
9-0-1119504935-0	CCNC(=O)CNCC(COC(=O)[Au])O[Cu]	-1.0350645951762478
9-0-246211070-0	CCC(CNC(C)CCO[Cu])OC(=O)[Au]	1.115230912597587
9-0-413617554-0	CC(COC(=O)[Au])CN(C)CC(C)O[Cu]	1.6042886131871443
9-0-413663001-0	CC=C(C)C(=O)NCC(OC(=O)[Au])C(C)O[Cu]	0.9609249240870913
9-0-1119522622-0	CC(NC(=O)[Au])C(C)NC(=O)CN[Cu]	-0.5386675077203731
9-0-246307125-0	CCCC(CCOC(=O)[Au])NC(=O)C(C)O[Cu]	1.7331055879578812
9-0-246294817-0	CCC(NCC(C)OC(=O)[Au])C(C)(C)O[Cu]	1.7989389226817911
9-0-33212808-0	C=CCN(CCO[Cu])CCOCCOC(=O)[Au]	0.7205596229471846
9-0-413648108-0	CN(CCOCCN[Cu])CC(C)(C)OC(=O)[Au]	0.22272436318542307
9-0-478224263-0	CN(C)N(CCO[Cu])CCOC(=O)[Au]	0.18018978839623012
9-0-482405764-0	CC(C)CC(N[Cu])C(=O)NCCNC(=O)[Au]	-0.552058616638652
9-0-322586389-0	CC(C#CCOCCO[Cu])OC(=O)[Au]	0.8168372004783141
9-0-33217283-0	C=C(C)CN(C)CC(CO[Cu])OC(=O)[Au]	1.4179450724616909
9-0-246412455-0	CCCCCC(CNCC(C)OC(=O)[Au])O[Cu]	2.099126085278119
9-0-246177859-0	CN(CCCCOC(=O)[Au])CCCN[Cu]	1.3630675957099014
9-0-246315917-0	CC(CCO[Cu])N(C)CCCCCOC(=O)[Au]	1.7676904685373125
9-0-33233877-0	CC(CNC(=O)C(CCCC#N)N[Cu])NC(=O)[Au]	0.06985650047921879
9-0-1119524559-0	CNCC(CN(C)C(=O)CNC(=O)[Au])O[Cu]	-1.0351327038203175
9-0-413607944-0	O=C([Au])OCCN(CCCF)CCO[Cu]	1.2142438089363774
9-0-1119518906-0	COCC=CC(=O)NCC(CO[Cu])OC(=O)[Au]	-0.1490825384832277
