# Supplementary material for: Accelerating amorphous polymer electrolyte screening by learning to reduce errors in molecular dynamics simulated properties
Source: Nat Commun. 2022 Jun 14;13:3415. doi: 10.1038/s41467-022-30994-1 (PMC9197847; doi:10.1038/s41467-022-30994-1)
Supplement: Supplementary file 4 — Supplementary data 1 [file 41467_2022_30994_MOESM4_ESM.zip › supp_files/logp/noise_0.32/cv_1.csv]

9-0-1119504214-0	CN(C)CCN(C)CC(CO[Cu])OC(=O)[Au]	-0.2552697029178118
9-0-1119512197-0	CNCCCN(CCN[Cu])CCOC(=O)[Au]	-0.2600547012558472
9-0-413610273-0	COC(=O)NC(C)(CO[Cu])COC(=O)[Au]	0.06922237752387586
9-0-33223170-0	C=CC(CO[Cu])NCC(C)OC(=O)[Au]	0.40105008457353963
9-0-246181192-0	CCN(CCCCCOC(=O)[Au])CCO[Cu]	1.2427195196306395
9-0-1119519421-0	C=CS(=O)(=O)NCC(COC(=O)[Au])O[Cu]	-0.8554807706772877
9-0-428453273-0	O=C([Au])NCCOCCN[Cu]	-0.940011575647658
9-0-413642525-0	CCOCCC(CN(C)CCOC(=O)[Au])O[Cu]	0.8500597958185653
9-0-413696109-0	CC(CCOC(=O)[Au])CNC(=O)CO[Cu]	0.27472520252076227
9-0-246199088-0	CC(CCO[Cu])SCCOCCOC(=O)[Au]	1.5979066380898659
9-0-413611226-0	CSCCN(CCO[Cu])CCOC(=O)[Au]	0.4790430609756002
9-0-413630615-0	CC(CCNC(=O)C(C)O[Cu])OC(=O)[Au]	0.7524184642640603
9-0-485075446-0	CC(CO[Cu])SCC(CC#N)OC(=O)[Au]	1.3867388858628686
9-0-246231194-0	CCCC(C)(CNC(C)C(C)O[Cu])OC(=O)[Au]	2.0240509201472054
9-0-413612580-0	CCCC(CNC(=O)C(C)NC(=O)[Au])O[Cu]	0.4449109690323445
9-0-413642534-0	CC(CCN[Cu])NC(=O)C(C)(C)NC(=O)[Au]	0.405720458613267
9-0-413699582-0	CC(NC(=O)C(CNC(=O)[Au])O[Cu])C(F)F	-0.07798741466475298
9-0-485124404-0	N#CCC(CSCCCO[Cu])OC(=O)[Au]	1.7092839646783042
9-0-413671977-0	CCN(OC)C(=O)C(O[Cu])C(C)(C)OC(=O)[Au]	1.103366564035037
9-0-1119507789-0	CNCCN(CCN[Cu])CCNC(=O)[Au]	-1.3227717847410247
9-0-13128291-0	C#CCNC(=O)C(N[Cu])C(C)(C)OC(=O)[Au]	-0.5001565249260769
9-0-33212165-0	C=CCCCNC(CO[Cu])COC(=O)[Au]	0.7065844001365958
9-0-413685093-0	CCC(CN(C)CC(COC)OC(=O)[Au])N[Cu]	0.20389104084104911
9-0-428455150-0	COC(=O)C(C)(COC(=O)[Au])N[Cu]	-0.47425070497640365
9-0-33232831-0	C=CC(C)(CNCCOCCO[Cu])OC(=O)[Au]	1.2922388821007584
9-0-413618352-0	CC(C)(CNCCCOCCOC(=O)[Au])O[Cu]	0.8722992087437258
9-0-428454619-0	COC(CO[Cu])(COC(=O)[Au])OC	-0.07311245515811426
9-0-246319938-0	CN(CC(C)(C)NC(=O)[Au])CC(C)(C)O[Cu]	1.3496750130518247
9-0-962047805-0	CC(CCCO[Cu])COC(=O)[Au]	1.0067103013448482
9-0-413671304-0	CCCC(O[Cu])C(=O)NCC(C)NC(=O)[Au]	0.5516895418602574
9-0-1119525671-0	CCC(OC)C(=O)NCC(CO[Cu])OC(=O)[Au]	-0.4133577094512655
9-0-246364002-0	CC(C)=CCCNC(CN[Cu])CNC(=O)[Au]	0.38911094720581313
9-0-413679062-0	CC(CN(C)CCNC(=O)[Au])N[Cu]	0.0216821918470142
9-0-428455873-0	N=C(O)C(CO[Cu])NC(=O)[Au]	-0.34140347325223297
9-0-413686612-0	CC(CNCCCN(C)CCO[Cu])OC(=O)[Au]	0.3312195017008446
9-0-485118671-0	C=C(C)CN(CC)CC(CO[Cu])OC(=O)[Au]	1.9025087769266558
9-0-1132300083-0	CCC(CC(C)CO[Cu])NC(=O)[Au]	1.1721034842558833
9-0-428454356-0	O=C([Au])OCCNCCO[Cu]	0.010796928078060763
9-0-538230113-0	O=C([Au])NCCCNCCCO[Cu]	0.34428603137554686
9-0-413594746-0	CCC(C)C(NC(=O)[Au])C(=O)NCCCO[Cu]	0.3648341430960813
9-0-1119504342-0	CN(C)CCCNCC(CO[Cu])OC(=O)[Au]	-0.20593045685320638
9-0-413609677-0	COCCN(CCOC(=O)[Au])CC(C)O[Cu]	0.6426624595168633
9-0-413621281-0	CN(CCCCOC(=O)[Au])CCOCCO[Cu]	1.1546384137779084
9-0-538226844-0	CN(CCCN[Cu])CCOC(=O)[Au]	-0.018054072173787218
9-0-246226454-0	CCCCCN(CCNC(=O)[Au])CCO[Cu]	1.165428434573062
9-0-413592217-0	CC(CO[Cu])(COC(=O)[Au])NC(=O)C(F)F	0.631113242561826
9-0-1132279477-0	CCCCCC(CO[Cu])OC(=O)[Au]	1.7286718104290568
9-0-246300068-0	CC(CCSCCOCCOC(=O)[Au])O[Cu]	1.4603760586421823
9-0-246200422-0	CC(C)N(CCO[Cu])CCC(C)(C)OC(=O)[Au]	2.1903514520050402
9-0-1119504332-0	CC(=O)NC(C)(CO[Cu])COC(=O)[Au]	-0.15681668004557428
9-0-33225992-0	C#CCC(CO[Cu])NC(=O)CC(C)(C)OC(=O)[Au]	0.8148025466958373
9-0-1119511972-0	COCC(NC(=O)[Au])C(=O)NC(C)CN[Cu]	-1.5473235728185266
9-0-33212777-0	C=CCN(CCCO[Cu])CCOC(=O)[Au]	1.2839887624478488
9-0-413630336-0	CC(CNCC(CF)OC(=O)[Au])O[Cu]	0.109391952677527
9-0-413606210-0	CCCNC(=O)NCC(COC(=O)[Au])O[Cu]	0.03272033460707885
9-0-246213220-0	CN(CCCCN[Cu])CCCCOC(=O)[Au]	1.5212519661486597
9-0-13127562-0	CC(CNCC#CCO[Cu])OC(=O)[Au]	-0.15325994900178164
9-0-1119511714-0	COCC(COC(=O)[Au])NC(=O)C(C)O[Cu]	0.03495450856054838
9-0-246314448-0	CCC(CNC(COC(=O)[Au])CC(F)F)O[Cu]	1.729562381869066
9-0-1132278029-0	O=C([Au])OCCCSCCO[Cu]	1.4182286635028687
9-0-33238826-0	CN(CC#N)CC(OC(=O)[Au])C(C)(C)O[Cu]	1.1289451307494074
9-0-13126466-0	N#CCN(CCO[Cu])CCOC(=O)[Au]	0.23060924430332091
9-0-246239878-0	CCC(CN(C)CCCO[Cu])OC(=O)[Au]	0.986832835008447
9-0-428454780-0	O=C([Au])NCCNCCNCCN[Cu]	-1.5202555540754776
9-0-1119506895-0	CNCC(=O)NCC(CO[Cu])OC(=O)[Au]	-1.1438066620112517
9-0-33211833-0	C=CCCN(CCO[Cu])CCOC(=O)[Au]	0.8800182780766652
9-0-413612005-0	O=C([Au])OCCN(CCF)CCCO[Cu]	0.8442330590159175
9-0-1132291996-0	O=C([Au])NCCSCCSCCN[Cu]	0.13552031730245406
9-0-413606703-0	CC(C)C(CO[Cu])NC(=O)CNC(=O)[Au]	0.36528178686178653
9-0-482403127-0	O=C([Au])OCCNCCCCN[Cu]	0.13350786982917126
9-0-246166891-0	CC(C)(COC(=O)[Au])NCC(C)(C)O[Cu]	1.545821646085889
9-0-246264431-0	CC(CCCN(C)CCCOC(=O)[Au])O[Cu]	2.0334796051072885
9-0-413670095-0	CC(CCCN[Cu])NC(=O)C(C)NC(=O)[Au]	-0.3000172458603924
9-0-413657024-0	CN(CC(F)F)C(=O)CC(CN[Cu])OC(=O)[Au]	0.32496846753064224
9-0-1119522818-0	CC(=O)N(CCOCCO[Cu])CCOC(=O)[Au]	0.03009620388905015
9-0-246318597-0	CC(CCCCOC(=O)[Au])NCC=CCO[Cu]	2.285261576338976
9-0-13127756-0	C#CCN(CCOCCO[Cu])CCOC(=O)[Au]	-0.5177234425444033
9-0-413610767-0	CC(CCOC(=O)[Au])NCCOCCO[Cu]	0.44145727660562234
9-0-976415061-0	CC(CSCC(OC(=O)[Au])C(C)C)O[Cu]	2.0623691039842136
