# Supplementary material for: Accelerating amorphous polymer electrolyte screening by learning to reduce errors in molecular dynamics simulated properties
Source: Nat Commun. 2022 Jun 14;13:3415. doi: 10.1038/s41467-022-30994-1 (PMC9197847; doi:10.1038/s41467-022-30994-1)
Supplement: Supplementary file 4 — Supplementary data 1 [file 41467_2022_30994_MOESM4_ESM.zip › supp_files/logp/noise_0.32/cv_0.csv]

9-0-413634818-0	CC(CC(=O)NCC(C)(C)NC(=O)[Au])N[Cu]	-0.2040799174654922
9-0-413640875-0	CC(N[Cu])C(C)C(=O)N(C)CCCNC(=O)[Au]	0.4038392613222419
9-0-1132295465-0	CC(C)C(CCOC(=O)[Au])O[Cu]	1.3763084237278993
9-0-33232042-0	C#CC(C)(NC(=O)[Au])C(=O)NC(CC)CO[Cu]	-0.6841375808151254
9-0-1119519108-0	O=C(COCCO[Cu])NCC(CF)OC(=O)[Au]	-0.5481141047057989
9-0-413642900-0	CC(CN[Cu])N(C)C(=O)CCNC(=O)[Au]	-0.5686608856643736
9-0-1119520611-0	O=C([Au])NCCCCNC(=O)COCCO[Cu]	0.16589758493502182
9-0-538234369-0	CC(CN[Cu])OCCOC(=O)[Au]	-0.044301235650784115
9-0-1119505021-0	CC(O[Cu])C(=O)NCCOCCOC(=O)[Au]	-0.7640174791605755
9-0-413681800-0	CCC(C)NC(=O)C(CCN[Cu])NC(=O)[Au]	0.6934014277842397
9-0-602367105-0	O=C([Au])OCCCC#CC#CCCCO[Cu]	1.7853517556104608
9-0-1119504357-0	COCCN(CCO[Cu])CCOC(=O)[Au]	-0.6857566718265756
9-0-413681788-0	N=CNC(=O)CC(CCCCN[Cu])NC(=O)[Au]	0.1609913156516312
9-0-246234922-0	CCCCCN(CCCNC(=O)[Au])CCO[Cu]	1.0261560467781994
9-0-33223156-0	C=CC(CO[Cu])NC(C)C(C)OC(=O)[Au]	0.954033931386591
9-0-962051435-0	O=C([Au])OCCC(CN[Cu])C(F)(F)F	1.204833977665812
9-0-413642454-0	CC(CN[Cu])N(C)C(=O)CCCNC(=O)[Au]	-0.12095048909623754
9-0-1119513215-0	CCOCC(=O)NC(CO[Cu])C(C)OC(=O)[Au]	0.19726308552808547
9-0-1119506079-0	CCC(NC(=O)[Au])C(=O)NCC(COC)O[Cu]	-0.13564776049649382
9-0-33218752-0	N#CCN(CCCOC(=O)[Au])CCO[Cu]	0.11307330199527998
9-0-413607692-0	O=C([Au])OCCN(CCF)CCO[Cu]	0.8080488570920669
9-0-413595859-0	CCN(CCCNC(=O)[Au])CCOCCO[Cu]	0.4612257131718926
9-0-538238345-0	COCC(NC(=O)[Au])C(C)(C)O[Cu]	0.40331054333728295
9-0-413655608-0	CC(C)N(CCO[Cu])CCOCCNC(=O)[Au]	0.6205156719823675
9-0-413690201-0	CCC(CNCCOCCCO[Cu])OC(=O)[Au]	0.8936222078078558
9-0-246229002-0	CC(CN(C)CCC(N[Cu])C(C)C)OC(=O)[Au]	1.2905796844294533
9-0-1119512677-0	CN(CCO[Cu])C(=O)COCCOC(=O)[Au]	-0.570361035982333
9-0-1119507892-0	CNC(=O)CCN(C)CC(CN[Cu])OC(=O)[Au]	-1.263178762536464
9-0-413616305-0	CCCC(O[Cu])C(=O)NCC(C)CNC(=O)[Au]	0.9654488688190671
9-0-428453343-0	NC(=O)C(O[Cu])C(OC(=O)[Au])C(N)=O	-2.0562702208748704
9-0-1132278197-0	O=C([Au])OCCCCCCCO[Cu]	2.6715842919230415
9-0-246289371-0	CC(CC(C)(C)O[Cu])NCC(C)OC(=O)[Au]	1.5830048802708097
9-0-246265729-0	CC(CCOC(=O)[Au])NC(C)CC(C)O[Cu]	1.70103096914092
9-0-246181191-0	CN(CCCCCOC(=O)[Au])CCO[Cu]	1.2909160308555447
9-0-246233209-0	CN(CCCCCCO[Cu])CCNC(=O)[Au]	1.1706572735199117
9-0-246166163-0	O=C([Au])OCCCCNCCCCO[Cu]	0.772771190110943
9-0-485080326-0	C=CCCC(COC(=O)[Au])NCC(C)O[Cu]	1.0727336400927163
9-0-538226227-0	O=C([Au])NCCSCCN[Cu]	-0.3688735009672999
9-0-1119505106-0	O=C(CCN[Cu])NCCOCCOC(=O)[Au]	-0.7377278692056827
9-0-482404819-0	CC(CNCC(C)NC(=O)[Au])N[Cu]	-0.09252757981419898
9-0-246362359-0	CCC(C)(O[Cu])C(=O)OCCCOC(=O)[Au]	0.7416462148084735
9-0-538226717-0	O=C([Au])NCCCOCCCN[Cu]	0.20984299417452573
9-0-428454775-0	O=C([Au])NCCNCCNCCNCCN[Cu]	-2.408236855331308
9-0-413641803-0	CN(CC(CNC(=O)[Au])O[Cu])C(=O)C(C)(F)F	0.40725596931709684
9-0-1119505776-0	CN(CCO[Cu])CCN(C)CCOC(=O)[Au]	-0.42004959711323053
9-0-1119524807-0	O=C([Au])NCC(=O)NCCOCCCN[Cu]	-0.8596475436814984
9-0-413607859-0	CCOCCN(C)CC(CN[Cu])OC(=O)[Au]	0.6582449174039533
9-0-246284158-0	O=C([Au])OCCCN(CCCF)CCO[Cu]	1.066060711079924
9-0-413605172-0	CCCCC(=O)NC(CO[Cu])COC(=O)[Au]	0.4887766330619738
9-0-33227565-0	C=CCC(CNC(=O)CCO[Cu])COC(=O)[Au]	0.7121077816929731
9-0-1119513553-0	O=C(CO[Cu])NCCCOCCOC(=O)[Au]	-0.66435123585126
9-0-413656507-0	CC(F)(F)CNCC(COC(=O)[Au])O[Cu]	0.7226997465755878
9-0-246230491-0	CC(C)C(CNCC(C)(C)O[Cu])OC(=O)[Au]	1.6168313360956836
9-0-1119504876-0	COC(=O)CCNCC(CO[Cu])OC(=O)[Au]	-1.2571700392177667
9-0-413596089-0	CC(C)CC(CO[Cu])NC(=O)C(C)NC(=O)[Au]	0.6666358359034126
9-0-428455258-0	CN(CCOC(=O)[Au])C(=O)CCN[Cu]	-0.767407703495398
9-0-413603194-0	CN(C)CCCN(C)CC(COC(=O)[Au])O[Cu]	0.15894507438462102
9-0-1132306645-0	C[Si](C)(C)CC(CO[Cu])OC(=O)[Au]	1.8812786373155275
9-0-246300005-0	CC(CSCCOCCO[Cu])OC(=O)[Au]	1.6069309489374086
9-0-413621529-0	CC(CCN(C)CCOCCN[Cu])OC(=O)[Au]	0.680158501161943
9-0-13128598-0	CC(C#N)N(C)C(=O)C(CN[Cu])NC(=O)[Au]	-1.1631849756711536
9-0-322586137-0	N#CCCN(CCO[Cu])CCOC(=O)[Au]	0.3756791389153841
9-0-1119505210-0	COCC(CN(C)CCO[Cu])OC(=O)[Au]	0.42590934507927786
9-0-33225809-0	C=C(Cl)CN(CCN[Cu])CCOC(=O)[Au]	0.7998890569245909
9-0-1119506563-0	COC(CNC(CO[Cu])COC(=O)[Au])OC	-0.3143795356626869
9-0-33232797-0	C=CCOCC(CNCCCOC(=O)[Au])O[Cu]	0.9867470430062084
9-0-428453468-0	O=C([Au])NCCOCCOCCOCCN[Cu]	-1.2114222518447675
9-0-538232246-0	CCN(CCO[Cu])C(=O)C(C)NC(=O)[Au]	-0.24640264854488542
9-0-413621339-0	CCN(CCN[Cu])CC(COC)OC(=O)[Au]	-0.041700251785433365
9-0-246172184-0	CCC(C)N(C)CC(CN[Cu])OC(=O)[Au]	0.8228464145920001
9-0-1119508603-0	O=C(COCCOC(=O)[Au])NCCN[Cu]	-1.5556222701671434
9-0-428454724-0	O=C([Au])OCCNNCCO[Cu]	-0.8335969557022574
9-0-413596104-0	CCCC(NC(=O)[Au])C(=O)NCCN[Cu]	0.25933153516611657
9-0-538231746-0	O=C([Au])NCCCSCC(N[Cu])C(=O)O	0.06673677394120717
9-0-246209194-0	CCSCCN(CCO[Cu])CCOC(=O)[Au]	1.7586845462098795
9-0-246271634-0	CCC(C)CN(CCN[Cu])CCOC(=O)[Au]	1.3666309584229364
9-0-246228184-0	CN(CCCCCCO[Cu])CCCNC(=O)[Au]	1.7578408934062812
9-0-413632828-0	CC(C)(CCCO[Cu])CNC(=O)COC(=O)[Au]	1.3374316157688375
9-0-413647667-0	CCN(CCCOC(=O)[Au])C(=O)CO[Cu]	0.25354633117144976
