# Supplementary material for: Accelerating amorphous polymer electrolyte screening by learning to reduce errors in molecular dynamics simulated properties
Source: Nat Commun. 2022 Jun 14;13:3415. doi: 10.1038/s41467-022-30994-1 (PMC9197847; doi:10.1038/s41467-022-30994-1)
Supplement: Supplementary file 4 — Supplementary data 1 [file 41467_2022_30994_MOESM4_ESM.zip › supp_files/logp/noise_0.02/cv_9.csv]

9-0-538225815-0	CN(CCCN[Cu])CCCNC(=O)[Au]	0.0068633447404675444
9-0-413616151-0	CC(C)(O[Cu])C(=O)OCCCOC(=O)[Au]	0.8742392302693232
9-0-485082633-0	C=C(Cl)CN(CCCO[Cu])CCOC(=O)[Au]	1.592681399194244
9-0-1119507137-0	O=C([Au])OCC(CNCCF)O[Cu]	0.07356509433725247
9-0-1119513146-0	CCCOCC(=O)NCC(CN[Cu])OC(=O)[Au]	-0.39681207352306774
9-0-428454361-0	O=C([Au])NCCNCCO[Cu]	-0.6765769289877348
9-0-413612572-0	CCC(CCNC(=O)CCNC(=O)[Au])O[Cu]	0.40805776208799555
9-0-413611551-0	COCCN(CCCOC(=O)[Au])CCO[Cu]	0.49137566008125577
9-0-13127189-0	C=CCNC(=O)NC(CO[Cu])COC(=O)[Au]	0.0028984942337502225
9-0-413687785-0	COCC(C)N(CCNC(=O)[Au])CCO[Cu]	0.04712953267151329
9-0-246364261-0	CC(CCOC(=O)[Au])NC(C)C(C)(C)CO[Cu]	1.9212718214535125
9-0-13126745-0	CN(CC#N)CC(CO[Cu])OC(=O)[Au]	-0.03378906393641855
9-0-1119513625-0	CNCC(=O)NCC(C)(CO[Cu])COC(=O)[Au]	-0.48335872380931516
9-0-538225401-0	CCC(C)(OC(=O)[Au])C(O[Cu])C(=O)O	0.7318315470653853
9-0-428453553-0	O=C([Au])OCCN(CCO[Cu])CS(=O)(=O)O	-0.6965005546790473
9-0-428453346-0	O=C([Au])OCCOCCOCCN[Cu]	-0.23874053502856793
9-0-1119507049-0	O=C([Au])NCCOCC(=O)NCCN[Cu]	-1.5643588761685112
9-0-976279177-0	CC(CO[Cu])CSCCCCCOC(=O)[Au]	2.685451454611116
9-0-413651380-0	CCN(CCNCC(C)OC(=O)[Au])CCO[Cu]	0.45709179824646934
9-0-413643045-0	COCCCN(CCCOC(=O)[Au])CCO[Cu]	0.8377689284551703
9-0-413610253-0	CC(C)CC(=O)NC(C)(CO[Cu])COC(=O)[Au]	1.0702155636562207
9-0-1119520520-0	CNC(=O)C(C)NC(=O)C(CN[Cu])NC(=O)[Au]	-2.082261631685945
9-0-13128806-0	C#CC(C)(N[Cu])C(=O)NCCNC(=O)[Au]	-1.2046919502418287
9-0-485132857-0	C=CC(C)(CNCC(CC)O[Cu])OC(=O)[Au]	1.469972263438144
9-0-413618053-0	CC(C)C(CNCCOCCOC(=O)[Au])O[Cu]	0.7881475971591964
9-0-1119517931-0	NC(=O)C(=O)NCC(CO[Cu])OC(=O)[Au]	-1.8802152324446773
9-0-482403780-0	O=C([Au])OCCCSCC(N[Cu])C(=O)O	0.318844503968012
9-0-413651038-0	CCC(CNC(=O)C(C)(C)CNC(=O)[Au])N[Cu]	0.18137508626646753
9-0-246234828-0	CC(C)CCN(CCCOC(=O)[Au])CCO[Cu]	1.9003930743758688
9-0-1119508832-0	CC(OC(=O)[Au])C(=O)NC(CO[Cu])C(=O)O	-0.8689266645017106
9-0-246418828-0	CC(CCOC(=O)C(C)(C)O[Cu])OC(=O)[Au]	1.270564420963441
9-0-33227585-0	CC#CCC(CO[Cu])NC(=O)CCOC(=O)[Au]	0.4292175980097065
9-0-1132293807-0	O=C([Au])NCCSCCCO[Cu]	0.8683311710630471
9-0-246211696-0	CCN(CCOC(=O)[Au])CCC(C)O[Cu]	1.2254311727563925
9-0-413616236-0	O=C([Au])NCC(=O)NCCCCCCN[Cu]	-0.02207040562575928
9-0-246289569-0	CCC(CNCCC(C)(C)CO[Cu])OC(=O)[Au]	1.9178248988934234
9-0-1132277624-0	O=C([Au])OCCCCCCO[Cu]	1.7292902546301951
9-0-1119515288-0	CCONC(=O)CC(CN[Cu])OC(=O)[Au]	-0.43924290311627107
9-0-1119524081-0	CNCCCN(C)C(=O)C(CO[Cu])NC(=O)[Au]	-0.8275698666662441
9-0-246352457-0	CCCN(C)CC(CC(C)(C)OC(=O)[Au])O[Cu]	2.040850313908737
9-0-246177350-0	CCCCN(CCCNC(=O)[Au])CCO[Cu]	1.2277092802454466
9-0-413703317-0	CC(C)(COC(=O)[Au])ONC(=O)C(C)(C)O[Cu]	0.7271733235065153
9-0-538231598-0	O=C([Au])NCCNCCCCCNCCN[Cu]	-0.3634602751886663
9-0-413633832-0	C=CC(=O)N(C)CC(C)(CO[Cu])COC(=O)[Au]	0.7779939282416093
9-0-413639420-0	CCN(CC(C)(C)OC(=O)[Au])C(=O)CO[Cu]	0.7789238668458418
9-0-1119511778-0	CC(C(N)=O)N(C)CC(CNC(=O)[Au])O[Cu]	-1.1239203372271864
9-0-1119526930-0	CC(CNC(CO[Cu])C(=O)O)OC(=O)[Au]	-0.4254721120136295
9-0-1119506608-0	COCCNC(CO[Cu])COC(=O)[Au]	-0.26608814338128156
9-0-33218929-0	N#CCCCN(CCCOC(=O)[Au])CCO[Cu]	1.1423319336619782
9-0-246360468-0	CCCC(CCNC(=O)CCO[Cu])OC(=O)[Au]	1.1914505765878174
9-0-1119527473-0	O=C(COC(F)F)NCC(COC(=O)[Au])O[Cu]	-0.11816699021165245
9-0-413666880-0	CC(C)(CCOC(=O)CO[Cu])OC(=O)[Au]	0.8724066599457324
9-0-33220238-0	CC(OC(=O)[Au])C(CO[Cu])NCCC#N	0.391258755241886
9-0-33225561-0	CC(C)(C)C(OC(=O)[Au])C(=O)NCC#CCO[Cu]	0.6949392802016314
9-0-538227953-0	O=C([Au])OCCCNCCCO[Cu]	0.5312910149327654
9-0-1119506534-0	CCOCCCNC(=O)C(CO[Cu])NC(=O)[Au]	-0.37414569626105154
9-0-1119512703-0	CN(CCOCCOC(=O)[Au])C(=O)CO[Cu]	-0.38140920987941485
9-0-413639798-0	CCN(CCOCCO[Cu])C(C)COC(=O)[Au]	0.8713003780661127
9-0-246282792-0	CCC(C)N(CCN[Cu])CCOC(=O)[Au]	0.8170121294180442
9-0-413670082-0	CC(NCCOCCCO[Cu])C(C)OC(=O)[Au]	0.9237382800698367
9-0-413610163-0	CC(CCN(C)CCOCCOC(=O)[Au])O[Cu]	0.8806056022351753
9-0-413593950-0	CCC(COC(=O)[Au])NCCO[Cu]	0.5016115433683987
9-0-413636300-0	CCC(CC)(CNC(=O)CCNC(=O)[Au])N[Cu]	0.39990601264021763
9-0-413618350-0	CCC(CNCCCOCCOC(=O)[Au])O[Cu]	0.9119595310648907
9-0-413598056-0	CCOCCCN(CCO[Cu])CCOC(=O)[Au]	0.890101487610111
9-0-1119512025-0	COC(=O)C(C)(C)NCC(CO[Cu])OC(=O)[Au]	0.043708710198616156
9-0-1132280325-0	CCOC(CC(CO[Cu])COC(=O)[Au])OCC	1.557113653827459
9-0-1119510444-0	CC(CN[Cu])NC(=O)CCNC(=O)[Au]	-0.8016017391325809
9-0-941867643-0	O=C([Au])OCCCCCCCCO[Cu]	2.46442482198448
9-0-538225777-0	O=C([Au])OCCSCCN[Cu]	0.47090535798478894
9-0-1132300091-0	CC(C)CC(CCO[Cu])CNC(=O)[Au]	1.7770581334420619
9-0-478225089-0	CN(CCOC(=O)[Au])CO[Cu]	0.03868518940570143
9-0-246231315-0	CC(CNCCSCCCO[Cu])OC(=O)[Au]	1.272289142427628
9-0-413651261-0	CC(C)CC(NC(=O)[Au])C(=O)N(C)CCN[Cu]	0.18234977088042842
9-0-485110424-0	C=CC(OC(=O)[Au])C(=O)OCC(O[Cu])C(C)C	1.294733073240376
9-0-413604494-0	O=C([Au])OCCNCC(O[Cu])C(F)(F)F	0.6742391137698934
9-0-482405405-0	CC(C)CC(NC(=O)[Au])C(=O)NCCCO[Cu]	0.6101434982512274
9-0-478224761-0	C=CC(=O)NCC(COC(=O)[Au])O[Cu]	-0.1659827561160466
