# Supplementary material for: Accelerating amorphous polymer electrolyte screening by learning to reduce errors in molecular dynamics simulated properties
Source: Nat Commun. 2022 Jun 14;13:3415. doi: 10.1038/s41467-022-30994-1 (PMC9197847; doi:10.1038/s41467-022-30994-1)
Supplement: Supplementary file 4 — Supplementary data 1 [file 41467_2022_30994_MOESM4_ESM.zip › supp_files/logp/noise_0.02/test.csv]

9-0-246352407-0	CC(C)C(CCN(C)CCO[Cu])OC(=O)[Au]	1.4916796970002495
9-0-413632249-0	CCC(CO[Cu])C(=O)N(C)CCOC(=O)[Au]	0.6068972327525164
9-0-413652133-0	CC(CCOC(=O)[Au])N(C)C(=O)CO[Cu]	0.3951836636873338
9-0-413595319-0	CN(CCCCOC(=O)[Au])CCO[Cu]	0.8728588388560162
9-0-428453452-0	O=C([Au])OCCOCCN[Cu]	-0.2442678970167836
9-0-246216257-0	CCC(CCNC(=O)C(CC)N[Cu])OC(=O)[Au]	0.8205855009841433
9-0-413671011-0	CC(C)(CNC(=O)CCO[Cu])OC(=O)[Au]	0.4302410002425082
9-0-1119518672-0	CC=C(NC=N)NCC(CO[Cu])OC(=O)[Au]	0.18596629095602782
9-0-246427365-0	CC(CN(CCCO[Cu])CC(F)F)OC(=O)[Au]	1.4552375782896614
9-0-413666342-0	CCC(CNCCN(C)CCOC(=O)[Au])O[Cu]	0.45171043100474145
9-0-246233859-0	CC(NCCCCOC(=O)[Au])C(C)O[Cu]	1.271892466066788
9-0-485132906-0	C=CC(C)(CNCC(C)CO[Cu])OC(=O)[Au]	1.2946351405960022
9-0-246179872-0	CN(CCCCCN[Cu])CCOC(=O)[Au]	0.821905123299915
9-0-413604935-0	CC(C)CCNC(=O)C(COC(=O)[Au])N[Cu]	0.25454665913173985
9-0-246266723-0	CC(C)(O[Cu])C(=O)NCCCCCOC(=O)[Au]	1.2182178970148965
9-0-33213694-0	C=CCN(CCO[Cu])CC(C)OC(=O)[Au]	1.0368159487836706
9-0-413658704-0	CC(NC(=O)[Au])C(=O)NC(CO[Cu])CC(F)F	0.2132662160577169
9-0-1119521086-0	CCC(CNCC(OC(=O)[Au])C(=O)OC)N[Cu]	-0.3534475592324511
9-0-1119517426-0	CC(CONC(=O)C(C)CNC(=O)[Au])N[Cu]	-0.6376747460966653
9-0-413667703-0	CCN(CCNC(=O)[Au])CC(CSC)O[Cu]	0.7789991050535825
9-0-413619757-0	O=C([Au])OCC(CO[Cu])NCC=CCl	0.8568541320259581
9-0-1119506097-0	COCC(CNCCCO[Cu])OC(=O)[Au]	0.13959773948454152
9-0-428454127-0	CC(NC(=O)[Au])C(=O)NC(C(=O)O)C(C)O[Cu]	-0.9309438581420232
9-0-413666863-0	CC(CCCOC(=O)COC(=O)[Au])O[Cu]	0.8692668319430272
9-0-33213043-0	C=CCOCC(CNCCO[Cu])OC(=O)[Au]	0.3126402569790316
9-0-13129006-0	O=C([Au])OC(CNCCS)CO[Cu]	0.02060723752003148
9-0-413596774-0	CCCN(CCOCCO[Cu])CCOC(=O)[Au]	0.8897123944123985
9-0-413688754-0	CC(CONC(=O)CC(C)(C)NC(=O)[Au])N[Cu]	-0.09353608223374398
9-0-1132282802-0	O=C([Au])OCCCCOCCCCO[Cu]	1.744836350013279
9-0-413639786-0	COCCCN(CCOC(=O)[Au])CC(C)O[Cu]	0.9000436374898638
9-0-413611681-0	CC(OC(=O)[Au])C(=O)OCC(C)(C)CO[Cu]	1.096311024104386
9-0-33764539-0	C#CCN(CCO[Cu])CCOC(=O)[Au]	0.06772387997040467
9-0-413631811-0	CC(CCNC(=O)[Au])NC(=O)CCN[Cu]	-0.4373158465616804
9-0-538232241-0	CC(C)C(NC(=O)[Au])C(=O)N(C)CCO[Cu]	0.16842135969848945
9-0-413699877-0	CCC(F)C(=O)N(CCN[Cu])CCOC(=O)[Au]	0.3340376093561935
9-0-370724345-0	C=CC(CO[Cu])NC(=O)[Au]	0.2861013050376884
9-0-13127275-0	C=CCNC(=O)NCC(CO[Cu])OC(=O)[Au]	0.004273305403254147
9-0-485083616-0	C=CCCN(CC(C)O[Cu])C(C)COC(=O)[Au]	1.8229606464721821
9-0-33222219-0	C=CC(C)(O[Cu])C(=O)NCCOC(=O)[Au]	0.23042272588804052
9-0-1119509643-0	CS(=O)CCNC(=O)C(CN[Cu])OC(=O)[Au]	-1.3995558732446436
9-0-33764521-0	O=CC(O[Cu])C(C=O)OC(=O)[Au]	-0.7287527153187252
9-0-1132301291-0	CC(CCOC(=O)[Au])C(C)(C)O[Cu]	1.958489852578733
9-0-485085472-0	C=CCCN(CCCOC(=O)[Au])CCO[Cu]	1.450039149658335
9-0-246354162-0	N=C(CO[Cu])NOCCCCCCOC(=O)[Au]	1.2203774525370568
9-0-1119517140-0	N=C(CO[Cu])NOCCOCCOC(=O)[Au]	-0.3149171897664171
9-0-413621273-0	CC(CO[Cu])CN(C)CCOCCOC(=O)[Au]	0.6944013621952949
9-0-413612030-0	CC(O[Cu])C(=O)OCCCNC(=O)[Au]	0.0027926316805966453
9-0-478224760-0	CC(C)OC(=O)C(OC(=O)[Au])C(O[Cu])C(=O)O	-0.11192202652190242
9-0-413690717-0	CC(C)(CO[Cu])C(=O)NCC=CCOC(=O)[Au]	0.8860245164978502
9-0-13127337-0	N#CCCOCCNC(CO[Cu])COC(=O)[Au]	0.0367052525803108
9-0-33235610-0	CC(C#N)NC(=O)C(O[Cu])C(C)(C)OC(=O)[Au]	0.33174823651332586
9-0-246282573-0	CCN(CC(C)COC(=O)[Au])C(C)CO[Cu]	1.5088644387934589
9-0-246173986-0	CCN(CCCCO[Cu])CCOC(=O)[Au]	1.262564130405439
9-0-478223983-0	O=C([Au])OCCNCCOCCO[Cu]	-0.2512741252781319
9-0-33217321-0	C=C(CO[Cu])C(=O)N(C)C(C)COC(=O)[Au]	0.5444091978527814
9-0-246230425-0	CC(C)C(CNCC(C)(C)COC(=O)[Au])O[Cu]	1.7877923450502733
9-0-413635137-0	COCCN(CC(C)OC(=O)[Au])C(C)CO[Cu]	0.8657981502455754
9-0-1119525793-0	CCN(CC(N)=O)C(=O)C(CO[Cu])NC(=O)[Au]	-1.5586874469285084
9-0-246411356-0	CCCN(CC(COC(=O)[Au])O[Cu])C(C)CC	2.001196340125797
9-0-33223168-0	C=CC(CO[Cu])NCC(C)(C)OC(=O)[Au]	1.0646807993506204
9-0-1119506898-0	CNCCC(=O)NCC(CO[Cu])OC(=O)[Au]	-0.7464650636288688
9-0-413631415-0	CC(C)C(CNC(=O)CN[Cu])NC(=O)[Au]	-0.5676641724678506
9-0-538226286-0	O=C([Au])OCCOCCOCCCN[Cu]	0.17010313630796584
9-0-428453611-0	O=C([Au])NCCOCCOCCOCCO[Cu]	-0.23727079881372565
9-0-538233297-0	COCCC(COC(=O)[Au])N[Cu]	0.11723652047758697
9-0-1119524284-0	COCC(NC(=O)[Au])C(=O)NC(C)C(C)N[Cu]	-0.7513969137648473
9-0-1132280996-0	CCCC(CCOC(=O)[Au])O[Cu]	1.708066584426858
9-0-428455754-0	CNC(CO[Cu])COC(=O)[Au]	-0.25300191469412536
9-0-413612612-0	CC(CCN(C)C(=O)CN[Cu])OC(=O)[Au]	-0.055124205270396534
9-0-413599047-0	CCC(CNCCOCCOC(=O)[Au])O[Cu]	0.5321840798365727
9-0-1119509408-0	CC(=CCNC(CO[Cu])COC(=O)[Au])C(=O)O	0.14511241857285628
9-0-482403751-0	COC(=O)C(C)(CO[Cu])COC(=O)[Au]	0.3164985285872968
9-0-482407073-0	CC(C)(CCC(N[Cu])C(=O)O)NC(=O)[Au]	0.3173287614027325
9-0-482404153-0	CC(COCCOC(=O)[Au])OCCO[Cu]	0.6009499975817639
9-0-13127202-0	C=CC(CO[Cu])NC(=O)COCCOC(=O)[Au]	-0.221538997790945
9-0-413670091-0	O=C([Au])NCCN(CCF)CCO[Cu]	-0.015264100623477706
9-0-1119525052-0	CNCC(C)NC(=O)CC(CNC(=O)[Au])O[Cu]	-0.8437352188839443
9-0-413618344-0	CC(CNCCCOCCOC(=O)[Au])O[Cu]	0.5296862736474182
9-0-1119507201-0	COC(CNCC(CO[Cu])OC(=O)[Au])OC	-0.26550282476519577
9-0-413676422-0	CC(C)C(OC(=O)[Au])C(=O)NCC(CF)O[Cu]	0.62633416454112
9-0-413621512-0	CCC(CN(C)CCOCCO[Cu])OC(=O)[Au]	0.9155296705427195
9-0-33210662-0	N#CCCN(CCC#N)CC(CO[Cu])OC(=O)[Au]	0.6488298361147007
9-0-1119521614-0	CCCC(CNC(COC(=O)[Au])C(N)=O)O[Cu]	-0.23062533766916674
9-0-413687241-0	CC(C)(C)NCC(CNCCOC(=O)[Au])O[Cu]	0.4803229709628709
9-0-246283370-0	CC(C)CN(CCO[Cu])CC(C)OC(=O)[Au]	1.5105620158820865
9-0-1119514569-0	CC(CNC(=O)[Au])C(=O)N(C)CCN[Cu]	-0.6241019673761953
9-0-538226096-0	O=C([Au])OCCOCCCN[Cu]	0.13846873822684722
