# Supplementary material for: Accelerating amorphous polymer electrolyte screening by learning to reduce errors in molecular dynamics simulated properties
Source: Nat Commun. 2022 Jun 14;13:3415. doi: 10.1038/s41467-022-30994-1 (PMC9197847; doi:10.1038/s41467-022-30994-1)
Supplement: Supplementary file 4 — Supplementary data 1 [file 41467_2022_30994_MOESM4_ESM.zip › supp_files/logp/noise_0.02/cv_7.csv]

9-0-413677422-0	CCC(COC(=O)[Au])C(=O)NCC(CF)O[Cu]	0.6534658307873631
9-0-413609515-0	CCC(CN(CCOC)CCO[Cu])OC(=O)[Au]	0.8544527256347624
9-0-246305725-0	CC(C)CCC(CO[Cu])NCC(C)OC(=O)[Au]	1.9418858089370685
9-0-485095442-0	C=CC(CO[Cu])NCC(OC(=O)[Au])C(C)(C)C	1.6656910006857928
9-0-33225124-0	CC(C)C#CC(=O)NC(C)(CO[Cu])COC(=O)[Au]	0.6564795476919815
9-0-246231507-0	CC(O[Cu])C(C)SCCOCCOC(=O)[Au]	1.6393726503990937
9-0-1119505325-0	COCCOCCNCC(COC(=O)[Au])O[Cu]	-0.1630942312369432
9-0-413601953-0	COCC(CNCCCCCOC(=O)[Au])O[Cu]	0.9065265824808776
9-0-413699183-0	CC(NC(=O)[Au])C(=O)N(C)CC(C)(C)CO[Cu]	0.5837016057355289
9-0-246239644-0	CN(CCCCNC(=O)[Au])CCCO[Cu]	0.8365052498521464
9-0-413633018-0	CCOCCN(CCO[Cu])CC(C)OC(=O)[Au]	0.863364427804703
9-0-413694212-0	CCC=C(F)C(=O)NCC(CNC(=O)[Au])O[Cu]	0.5187550081254888
9-0-246295074-0	CN(CCCCCCNC(=O)[Au])CCCO[Cu]	1.6242986653765394
9-0-1119516628-0	CN(CC(COC(=O)[Au])O[Cu])C(C)(C)C(N)=O	-0.2945666630130422
9-0-413649450-0	CC(CC(=O)N(C)CC(C)(C)NC(=O)[Au])N[Cu]	0.2890234200788102
9-0-246316015-0	CN(CCO[Cu])C(COC(=O)[Au])CC(C)(C)C	1.8596107628930052
9-0-413595692-0	CN(CCCN[Cu])CCCOC(=O)[Au]	0.4577215750268818
9-0-13127616-0	COCC#CCN(CCO[Cu])CCOC(=O)[Au]	0.12127021950120984
9-0-13130085-0	N#CCN(CC(=O)O)CC(COC(=O)[Au])O[Cu]	-0.5823394178370849
9-0-413609524-0	COCCN(CCO[Cu])CCC(C)OC(=O)[Au]	0.8818555457047877
9-0-246285068-0	CC(CNC(C)(CNC(=O)[Au])C(C)C)N[Cu]	0.6850506817422721
9-0-246184889-0	CCCCCN(CCN[Cu])CCNC(=O)[Au]	0.7841243176335512
9-0-538226716-0	O=C([Au])NCCCOCCOCCCN[Cu]	0.11673348621510077
9-0-13129417-0	CC(C)(OC(=O)[Au])C(=O)NC(C#N)CO[Cu]	-0.029001094952154215
9-0-1119505204-0	COCCN(C)CC(CN[Cu])OC(=O)[Au]	-0.3404311182690187
9-0-1119520510-0	CNOCCNC(=O)CC(CN[Cu])OC(=O)[Au]	-1.2652565859570375
9-0-246231190-0	CCCC(C)(CNCC(C)O[Cu])OC(=O)[Au]	1.671323452047425
9-0-246355034-0	CCN(CCOC(=O)[Au])CC(C)(O[Cu])C(F)F	1.4836677910639215
9-0-33226026-0	C#CCC(CO[Cu])NC(=O)C(C)(C=C)OC(=O)[Au]	0.5769232374192197
9-0-246196685-0	CC(C)(CNCCCCCO[Cu])OC(=O)[Au]	1.6976251641048836
9-0-413636185-0	CCOCCCN(CCNC(=O)[Au])CCO[Cu]	0.4667368859367454
9-0-1119511822-0	COC(=O)C(CNCCCOC(=O)[Au])O[Cu]	-0.3149320947273819
9-0-246265795-0	CCC(C)N(CCCOC(=O)[Au])CCO[Cu]	1.6199767112264813
9-0-13127272-0	COCCN(CC#N)CC(COC(=O)[Au])O[Cu]	-0.0135591502062503
9-0-428453326-0	O=C([Au])NCCOCCOCCN[Cu]	-0.6781884102179232
9-0-413652296-0	CN(CCCO[Cu])C(=O)C(C)(C)COC(=O)[Au]	1.021400913268445
9-0-413651927-0	CCC(C)C(C)(CNC(=O)CO[Cu])OC(=O)[Au]	1.0526251626884597
9-0-246405573-0	CCC(CNCCC(C)NC(=O)[Au])O[Cu]	0.85126098815003
9-0-246421411-0	CCCCNCC(CC(C)(C)OC(=O)[Au])O[Cu]	2.0909379953507155
9-0-413595874-0	CCN(CCOCCO[Cu])CCOC(=O)[Au]	0.5097685497493404
9-0-428453393-0	O=C([Au])OCCNCCCNCCO[Cu]	-0.31640934494218625
9-0-246239835-0	CN(CCCCCCOC(=O)[Au])CCCO[Cu]	2.0041179094268418
9-0-33222100-0	C=CC(COC(=O)[Au])NCC(COC)O[Cu]	0.3262269890858881
9-0-413602588-0	CN(C)CCSCC(CO[Cu])OC(=O)[Au]	0.8018502191007285
9-0-246177349-0	CCCCN(CCN[Cu])CCOC(=O)[Au]	0.7988087511165625
9-0-413666160-0	CCC(CNC(=O)CCOC(=O)[Au])O[Cu]	0.40814447371028745
9-0-33213548-0	CN(CCC#N)CC(CO[Cu])OC(=O)[Au]	0.3674158257370456
9-0-413648106-0	CC(CN(C)CCOCCNC(=O)[Au])N[Cu]	-0.3957528431716571
9-0-1119522592-0	CC(=O)NCCCNC(CO[Cu])COC(=O)[Au]	-0.3820017253941387
9-0-33238175-0	C=C(CO[Cu])C(=O)N(C)CC(C)(C)OC(=O)[Au]	0.9348686977384382
9-0-1119523983-0	O=C(CCOC(=O)[Au])NCCCOCCO[Cu]	0.05913396455583774
9-0-33212307-0	C=C(CC)CNC(CO[Cu])COC(=O)[Au]	1.0813084247134503
9-0-413600877-0	CCC(COC(=O)[Au])NCC(COC)O[Cu]	0.5446917825757034
9-0-1119520758-0	CNCCCN(CCN[Cu])CCNC(=O)[Au]	-0.7958394253273064
9-0-1119513469-0	COC(CNC(=O)[Au])C(=O)NC(C)CCN[Cu]	-0.7833145345971906
9-0-33233001-0	C=CCCC(CNCCOC(=O)[Au])O[Cu]	1.0670476279666485
9-0-413661198-0	CC(C)(CONC(=O)C(C)(C)OC(=O)[Au])O[Cu]	0.738928102297707
9-0-413667665-0	CSCC(CN(C)CCCN[Cu])OC(=O)[Au]	0.8104174017991702
9-0-33236219-0	CN(CCCCOC(=O)[Au])CC(CC#N)O[Cu]	1.1099675383179528
9-0-33221849-0	C=CC(O[Cu])C(=O)NCCCOC(=O)[Au]	0.21767761391747742
9-0-1119505140-0	CN(CCNC(=O)[Au])CCOCCO[Cu]	-0.3017674161246285
9-0-428453296-0	CC(OC(=O)[Au])C(NC(=O)CN[Cu])C(=O)O	-1.3455787864070003
9-0-246220093-0	CC(C)CCCNC(CO[Cu])COC(=O)[Au]	1.556691251878409
9-0-485089370-0	CC(CO[Cu])(COC(=O)[Au])CSCCC#N	1.7849955098476196
9-0-413634905-0	CC(CN[Cu])N(C)CCOCCNC(=O)[Au]	-0.35489216883930874
9-0-246312801-0	CCC(CC)(CCNCC(C)OC(=O)[Au])O[Cu]	2.0584793183669383
9-0-413703174-0	C=CC=CCC(=O)N(C)CC(COC(=O)[Au])O[Cu]	1.088615033663189
9-0-1119520142-0	NOCCNC(=O)CC(CNC(=O)[Au])O[Cu]	-1.523279244090176
9-0-413696715-0	CC(CCNC(=O)CCO[Cu])OC(=O)[Au]	0.4214876065564583
9-0-246299781-0	CCC(CNCC(CSC)OC(=O)[Au])O[Cu]	1.2599781609932068
9-0-33219501-0	C=CC(O[Cu])C(=O)OCCOCCOC(=O)[Au]	0.2597522036882959
9-0-246273782-0	CC(C)(CN(CCO[Cu])CC(F)F)NC(=O)[Au]	1.0608688216041648
9-0-413634946-0	CC(CNC(=O)C(N[Cu])C(C)C)NC(=O)[Au]	-0.18575795748089916
9-0-1132279253-0	O=C([Au])OCCSCCSCCO[Cu]	1.5758794642755083
9-0-413692315-0	CC(CNC(=O)[Au])C(=O)NCCC(C)(C)N[Cu]	0.20746708500549102
9-0-428454787-0	O=C([Au])NCCCNCCNCCCN[Cu]	-0.7825933110192627
9-0-33218766-0	CC(CN(CCC#N)CCO[Cu])OC(=O)[Au]	0.7507767687225053
9-0-1119518166-0	CCCC(=O)C(=O)NCC(CO[Cu])OC(=O)[Au]	0.031035777306207525
9-0-246201572-0	CC(CCNC(C)C(C)OC(=O)[Au])O[Cu]	1.3059607338054913
