# Supplementary material for: Accelerating amorphous polymer electrolyte screening by learning to reduce errors in molecular dynamics simulated properties
Source: Nat Commun. 2022 Jun 14;13:3415. doi: 10.1038/s41467-022-30994-1 (PMC9197847; doi:10.1038/s41467-022-30994-1)
Supplement: Supplementary file 4 — Supplementary data 1 [file 41467_2022_30994_MOESM4_ESM.zip › supp_files/logp/noise_0.02/cv_6.csv]

9-0-1119504891-0	COCC(C)NCC(COC(=O)[Au])O[Cu]	0.1578147543484597
9-0-710485720-0	C=C(C)C(COC(=O)[Au])SCC(C)O[Cu]	2.1732520318307595
9-0-246427326-0	CCN(CC)CC(O[Cu])C(C)(C)OC(=O)[Au]	1.6221417903125115
9-0-33237832-0	C=CCC(C)NC(=O)C(N[Cu])C(C)OC(=O)[Au]	0.5810936710653817
9-0-1119515166-0	CS(C)(=O)=NC(=O)CC(CNC(=O)[Au])O[Cu]	-0.25472058439770767
9-0-1119516947-0	CC(C)OCC(N[Cu])C(=O)NCCNC(=O)[Au]	-0.7856825503985909
9-0-246291427-0	CC(CO[Cu])NCC(OC(=O)[Au])C(C)(C)C	1.5023138838808185
9-0-1119523478-0	O=C(CCNC(=O)CO[Cu])NCCOC(=O)[Au]	-1.2458213266046136
9-0-413644390-0	CC=CC(=O)NCC(C)(CO[Cu])COC(=O)[Au]	0.8396006813841524
9-0-413601957-0	COCC(CNCCCCO[Cu])OC(=O)[Au]	0.554463365344541
9-0-33229677-0	C=C(COC(=O)[Au])C(=O)NC(CO[Cu])C(C)C	0.8867031004897352
9-0-370723983-0	C=C(C)C(=O)OCC(COC(=O)[Au])O[Cu]	0.6715072611906884
9-0-246339240-0	CC(CCOC(=O)[Au])NC(CO[Cu])C(C)C	1.5377513741028317
9-0-246231575-0	O=C([Au])OCCCCN(CCO[Cu])CC(F)F	1.4910448863146788
9-0-1119505073-0	CC(CNCCOCCOC(=O)[Au])O[Cu]	0.17551270402427638
9-0-787202143-0	NC(N)=NN=CC(CO[Cu])OC(=O)[Au]	-1.1887075275385919
9-0-413668768-0	CCC(C)(OC(=O)[Au])C(=O)NCC(C)O[Cu]	0.8112600586657829
9-0-428453552-0	O=C([Au])OCCNCCCO[Cu]	0.15521827858404802
9-0-413603013-0	CC(CCOC(=O)CO[Cu])OC(=O)[Au]	0.47192222054887173
9-0-1132282442-0	CCCCCCC(O[Cu])C(NC(=O)[Au])C(=O)O	1.5219002272897681
9-0-33219388-0	C=CCOCCNC(CO[Cu])COC(=O)[Au]	0.3185059792103376
9-0-1119518592-0	CN(CCO[Cu])C(=O)CNCCNC(=O)[Au]	-1.227845706464417
9-0-413638850-0	CN(CC=CCl)CC(CN[Cu])OC(=O)[Au]	0.7741709752287035
9-0-1132280861-0	CCC(O[Cu])C(C)OC(=O)[Au]	1.3312463119565177
9-0-485118230-0	C=CCCC(CN(CC)CCN[Cu])OC(=O)[Au]	1.386434897407597
9-0-413687783-0	COCC(C)NC(CO[Cu])C(C)OC(=O)[Au]	0.5281909734625959
9-0-413612824-0	CC(CO[Cu])N(C)CCOCCOC(=O)[Au]	0.4941027813207695
9-0-538225833-0	O=C([Au])OCCOCCOCCOCCO[Cu]	0.15844355655188275
9-0-485135024-0	C=CC(CNC(CCOC(=O)[Au])C(C)C)O[Cu]	1.715295654393362
9-0-428453407-0	O=C([Au])NCCCNCCO[Cu]	-0.3172396122859188
9-0-413657251-0	O=C(CC(CN[Cu])OC(=O)[Au])NCCC(F)F	0.2776584853707848
9-0-413633068-0	CC(=O)N(C)CC(C)(CO[Cu])COC(=O)[Au]	0.6022728728123398
9-0-1143263504-0	O=C([Au])OCCCCCCCCCCCO[Cu]	3.6734311216764057
9-0-370723779-0	C=CCN(CCO[Cu])CCOC(=O)[Au]	0.6529033448616905
9-0-246220271-0	CC(C)CCCN(CCN[Cu])CCNC(=O)[Au]	1.007512202000535
9-0-413614608-0	COCCCN(C)CC(CO[Cu])OC(=O)[Au]	0.5010502536986575
9-0-485054193-0	C=C(Cl)CN(CCO[Cu])CCOC(=O)[Au]	1.20443382997162
9-0-1119522568-0	COC(=O)C(CO[Cu])NC(C)C(C)OC(=O)[Au]	0.10707575701744484
9-0-33236230-0	C#CC(C)N(C)CC(CO[Cu])OC(=O)[Au]	0.4739781998738647
9-0-428453394-0	CC(OC(=O)[Au])C(O[Cu])C(=O)O	0.008993981539773453
9-0-482402832-0	CCOC(OCC)C(CO[Cu])COC(=O)[Au]	1.1903797102668403
9-0-1119519401-0	CCNC(=S)NC(CO[Cu])COC(=O)[Au]	-0.017639305995183503
9-0-413598714-0	CC(CN(C)CCOCCO[Cu])OC(=O)[Au]	0.46433561753202357
9-0-246354334-0	CCC(F)(F)CN(CCN[Cu])CCOC(=O)[Au]	1.0423495706972545
9-0-413665221-0	CCCC(CCOC(=O)[Au])CNC(=O)CO[Cu]	1.0407596149739908
9-0-13130139-0	C=C(COC(=O)[Au])C(=O)NCCOCCO[Cu]	-0.1825728308210437
9-0-478223126-0	COCC(CNCCOC(=O)[Au])O[Cu]	-0.2163392714172756
9-0-1119507064-0	NC(=O)CSCC(CO[Cu])OC(=O)[Au]	-0.2877198101711251
9-0-246405741-0	CCCCC(CN(C)CCO[Cu])OC(=O)[Au]	1.673859291825034
9-0-413700372-0	COCCC(CN(C)CCCOC(=O)[Au])N[Cu]	0.4517777193204402
9-0-33221847-0	C=CC(O[Cu])C(=O)N(CC)CCOC(=O)[Au]	0.5584718263957148
9-0-413665992-0	CC(C)CC(CNC(=O)CCO[Cu])OC(=O)[Au]	1.0842544800692704
9-0-428454782-0	O=C([Au])NCCNCCCNCCN[Cu]	-1.1438354185675759
9-0-413657760-0	CNCC(CN(C)C(C)C(C)O[Cu])OC(=O)[Au]	0.4420581093139988
9-0-1119507424-0	O=C([Au])OCCOCCOC(=O)CO[Cu]	-0.27511224027045955
9-0-413596122-0	CCCC(NC(=O)[Au])C(=O)NCCCCN[Cu]	0.3447775249521788
9-0-413617113-0	CC(CCCNC(=O)C(C)NC(=O)[Au])CO[Cu]	0.6869816924094414
9-0-413595315-0	CN(CCCCN[Cu])CCOC(=O)[Au]	0.4503193544336569
9-0-246415003-0	CCCC(CCC)NCC(CN[Cu])OC(=O)[Au]	1.666316192087125
9-0-962044710-0	CC(CSCCOC(=O)[Au])SCCO[Cu]	1.9885946863975092
9-0-1119518982-0	CC(CC(=O)NC(COC(=O)[Au])C(N)=O)O[Cu]	-1.108548909286601
9-0-1119509549-0	O=C(COCCN[Cu])NCCCCOC(=O)[Au]	-0.35786020420296677
9-0-413610288-0	CC(C)(C)C(CC(=O)NCCOC(=O)[Au])N[Cu]	0.6468734736089068
9-0-413642433-0	CCSCCN(CCN[Cu])CCOC(=O)[Au]	0.7712019294917596
9-0-13130233-0	N#CCN(CCOCCO[Cu])CCOC(=O)[Au]	0.0180449552349958
9-0-485094522-0	C=CCC(CNCC(C)OC(=O)[Au])CO[Cu]	1.3160968466118486
9-0-413642153-0	CNCCCN(CCCO[Cu])CCOC(=O)[Au]	0.4520312620710273
9-0-246360199-0	CCCC(C)(CNC(=O)CCO[Cu])OC(=O)[Au]	1.2065222073949786
9-0-482402473-0	CN(CCCO[Cu])CCCOC(=O)[Au]	0.8375479637485784
9-0-976309537-0	O=C([Au])OCCCCCCSCCCO[Cu]	2.892334300884861
9-0-413666063-0	CC(CCCNC(=O)CCOC(=O)[Au])CO[Cu]	1.048662907453844
9-0-33237843-0	CCC(C)(C#N)NC(=O)C(N[Cu])C(C)OC(=O)[Au]	0.2944910298271592
9-0-1143263860-0	O=C([Au])OCCCCCCCCCCO[Cu]	3.2492789169161793
9-0-33213028-0	N#CCCN(CCCOC(=O)[Au])CCO[Cu]	0.7698073296063951
9-0-413664554-0	CN(CCOC(=O)[Au])CC(C)(O[Cu])C(F)F	1.0832027384149194
9-0-13128071-0	CC(CNC(=O)NCC#CCO[Cu])OC(=O)[Au]	-0.15229232737675
9-0-413686806-0	CC(=O)C(C)(C)NCC(CO[Cu])OC(=O)[Au]	0.47916892880977285
9-0-413688742-0	CCC(NC(=O)[Au])C(=O)NOCC(C)N[Cu]	-0.49166089239702027
9-0-246207015-0	CC(CCN(C)CCC(C)OC(=O)[Au])O[Cu]	1.634049013001244
