# Supplementary material for: Accelerating amorphous polymer electrolyte screening by learning to reduce errors in molecular dynamics simulated properties
Source: Nat Commun. 2022 Jun 14;13:3415. doi: 10.1038/s41467-022-30994-1 (PMC9197847; doi:10.1038/s41467-022-30994-1)
Supplement: Supplementary file 4 — Supplementary data 1 [file 41467_2022_30994_MOESM4_ESM.zip › supp_files/logp/noise_0.02/cv_2.csv]

9-0-1119506038-0	COCC(CNCCOCCOC(=O)[Au])O[Cu]	-0.2706372731172316
9-0-413665628-0	CCC(O[Cu])C(C)C(=O)NCCOC(=O)[Au]	0.6575362911774623
9-0-1119511830-0	CCC(CNCC(OC(=O)[Au])C(=O)O)O[Cu]	-0.040667562469151874
9-0-13127811-0	C=CC(OC(=O)[Au])C(=O)NCCOCCO[Cu]	-0.22063147707146635
9-0-413671017-0	CC(CCO[Cu])NC(=O)CCOC(=O)[Au]	0.45340071857394904
9-0-413596798-0	CC(C)N(CCO[Cu])CCOCCOC(=O)[Au]	0.8803436467527591
9-0-246199084-0	CC(CCOC(=O)[Au])SCCO[Cu]	1.6481948216859545
9-0-1119513725-0	CS(=O)CCNC(CO[Cu])COC(=O)[Au]	-0.5119694771782438
9-0-478223165-0	CC(OC(=O)[Au])C(=O)OCCOCCO[Cu]	0.09987147416717286
9-0-413616844-0	CCC(CO[Cu])(COC(=O)[Au])NC(C)COC	0.9252411262188326
9-0-13129010-0	N#CC(NCC(CO[Cu])OC(=O)[Au])C(N)=O	-1.5335274712475016
9-0-246209283-0	CCN(CCCCOC(=O)[Au])CCCO[Cu]	1.6529323024598364
9-0-413701570-0	CC(OC(=O)[Au])C(CN(C)C(C)C(=O)O)O[Cu]	0.33730391109841523
9-0-1119510779-0	CN(CCCO[Cu])C(=O)COC(=O)[Au]	0.008817964091223502
9-0-1132289432-0	CC(C)C(NC(=O)[Au])C(O[Cu])C(F)(F)F	1.6705092241885886
9-0-482409504-0	O=C([Au])OCC(O)=C(O)C(O)=C(O)CO[Cu]	0.8112938244028352
9-0-485052499-0	C=CCOC(=O)C(CCCCNC(=O)[Au])N[Cu]	0.5513174511098612
9-0-13127703-0	COCC(CNCC#CCOC(=O)[Au])O[Cu]	-0.2133734388814736
9-0-413605157-0	CSCCCNC(CO[Cu])COC(=O)[Au]	0.8774758268934424
9-0-1119524547-0	CCNCC(=O)NCC(CN[Cu])OC(=O)[Au]	-1.1627829566776966
9-0-33233578-0	C=CC(CNCCCOCCOC(=O)[Au])O[Cu]	0.6811471487306652
9-0-413643420-0	CC(C)(OC(=O)[Au])C(=O)OCCOCCO[Cu]	0.4988216234350928
9-0-1119508860-0	NC(=O)CN(CCCO[Cu])CCOC(=O)[Au]	-0.7084730662471541
9-0-246228390-0	CCN(CCCCCCOC(=O)[Au])CCO[Cu]	1.9972659116726377
9-0-246431750-0	CCCCN(CCCO[Cu])CC(C)NC(=O)[Au]	1.617474020061808
9-0-428454180-0	CC(O[Cu])C(NC(=O)[Au])C(N)=O	-1.00604598439317
9-0-33236956-0	C=CC(C)(OC(=O)[Au])C(=O)NC(C)CN[Cu]	0.1772761615287888
9-0-1119521492-0	NOCCNCC(COC(=O)[Au])O[Cu]	-1.0135258581529514
9-0-13127199-0	NC(CCOC(=O)[Au])=NOCCOCCO[Cu]	-0.1656479957114266
9-0-33222107-0	C=CC(COC(=O)[Au])NCCOCCO[Cu]	0.32091016531213773
9-0-246192558-0	CN(CCCCCCO[Cu])CCOC(=O)[Au]	1.63411898192715
9-0-13127647-0	C=CCNC(=O)CC(CNC(=O)[Au])O[Cu]	-0.23576454246116177
9-0-1119507875-0	CCOC(=O)CN(CCN[Cu])CCNC(=O)[Au]	-0.8389482345224565
9-0-1119516370-0	CC(CNCCN(C)CCO[Cu])OC(=O)[Au]	0.07706831439227248
9-0-478224332-0	CC(CCNCCNC(=O)[Au])NCCN[Cu]	-0.7842665507024037
9-0-413597023-0	CN(CCCCO[Cu])CCNC(=O)[Au]	0.45909474214556456
9-0-1119520029-0	COC(=O)C(CC(=O)NCCN[Cu])NC(=O)[Au]	-1.6438803489156228
9-0-413659730-0	CC(CCO[Cu])NCCCOCCOC(=O)[Au]	0.9271233067750041
9-0-246183967-0	CN(CCCCCCN[Cu])CCOC(=O)[Au]	1.2158034556901027
9-0-482403014-0	O=C([Au])NC(CCCCO[Cu])C(=O)O	0.35241547016666475
9-0-246393964-0	CC(O[Cu])C(=O)OCCCC(C)(C)OC(=O)[Au]	1.6530097460049138
9-0-370724646-0	C=CCC(CNC(=O)[Au])O[Cu]	0.6591291746614639
9-0-976499451-0	CCC(COC(=O)[Au])SCC(C)CO[Cu]	2.324461498472747
9-0-413655804-0	CCN(CCN(C)C)CC(CO[Cu])OC(=O)[Au]	0.3984058670187918
9-0-33237716-0	C=C(CO[Cu])C(=O)N(C)CCCOC(=O)[Au]	0.5488313270280811
9-0-246429729-0	CC(O[Cu])C(C)N(C)CC(C)(C)COC(=O)[Au]	1.8702778192160143
9-0-246198160-0	CC(COC(=O)[Au])CSCCOCCO[Cu]	1.5541927057065652
9-0-941868611-0	O=C([Au])OCCCCCCCCCO[Cu]	2.8722227946004644
9-0-428455083-0	NC(=O)N(CO[Cu])COC(=O)[Au]	-0.5224630754791306
9-0-246284635-0	CCC(C)C(COC(=O)[Au])NCC(C)(C)O[Cu]	1.8988731483234507
9-0-1119521504-0	CC(=O)CNCC(COC(=O)[Au])O[Cu]	-0.33429350233348143
9-0-246209193-0	CSCCCN(CCO[Cu])CCOC(=O)[Au]	1.1971385724620753
9-0-538237616-0	COC(=O)C(CCN[Cu])CCNC(=O)[Au]	-0.11370818210065113
9-0-413652038-0	CC(CCOC(=O)[Au])N(C)CCOCCO[Cu]	0.8516676495643812
9-0-413616244-0	CN(CCCN(C)CCOC(=O)[Au])CCO[Cu]	0.40998030600024676
9-0-1119505587-0	CNC(=O)CCN(CCO[Cu])CCOC(=O)[Au]	-0.39604758405620194
9-0-246271753-0	O=C([Au])OCCN(CCCCF)CCCO[Cu]	1.6092660778332792
9-0-413651852-0	CC(CC(C)NC(=O)CCCNC(=O)[Au])N[Cu]	0.3586860828410222
9-0-1119504899-0	CN(C)CCNCC(CO[Cu])OC(=O)[Au]	-0.31967308575197245
9-0-1119504935-0	CCNC(=O)CNCC(COC(=O)[Au])O[Cu]	-0.7729971979157816
9-0-246211070-0	CCC(CNC(C)CCO[Cu])OC(=O)[Au]	1.3013114445224128
9-0-413617554-0	CC(COC(=O)[Au])CN(C)CC(C)O[Cu]	1.097106238358121
9-0-413663001-0	CC=C(C)C(=O)NCC(OC(=O)[Au])C(C)O[Cu]	0.9716451130964537
9-0-1119522622-0	CC(NC(=O)[Au])C(C)NC(=O)CN[Cu]	-0.7979108447422965
9-0-246307125-0	CCCC(CCOC(=O)[Au])NC(=O)C(C)O[Cu]	1.1992613880028034
9-0-246294817-0	CCC(NCC(C)OC(=O)[Au])C(C)(C)O[Cu]	1.6979646249187255
9-0-33212808-0	C=CCN(CCO[Cu])CCOCCOC(=O)[Au]	0.676206945308798
9-0-413648108-0	CN(CCOCCN[Cu])CC(C)(C)OC(=O)[Au]	0.4644800819345163
9-0-478224263-0	CN(C)N(CCO[Cu])CCOC(=O)[Au]	-0.09123265294196096
9-0-482405764-0	CC(C)CC(N[Cu])C(=O)NCCNC(=O)[Au]	-0.18532956012576257
9-0-322586389-0	CC(C#CCOCCO[Cu])OC(=O)[Au]	0.5602240624942688
9-0-33217283-0	C=C(C)CN(C)CC(CO[Cu])OC(=O)[Au]	1.0208486168064592
9-0-246412455-0	CCCCCC(CNCC(C)OC(=O)[Au])O[Cu]	2.077992548708032
9-0-246177859-0	CN(CCCCOC(=O)[Au])CCCN[Cu]	0.8936914045773026
9-0-246315917-0	CC(CCO[Cu])N(C)CCCCCOC(=O)[Au]	2.021477920014621
9-0-33233877-0	CC(CNC(=O)C(CCCC#N)N[Cu])NC(=O)[Au]	-0.15941592682371042
9-0-1119524559-0	CNCC(CN(C)C(=O)CNC(=O)[Au])O[Cu]	-1.233219124401194
9-0-413607944-0	O=C([Au])OCCN(CCCF)CCO[Cu]	0.791405379146045
9-0-1119518906-0	COCC=CC(=O)NCC(CO[Cu])OC(=O)[Au]	-0.1492039676469127
