# Supplementary material for: Accelerating amorphous polymer electrolyte screening by learning to reduce errors in molecular dynamics simulated properties
Source: Nat Commun. 2022 Jun 14;13:3415. doi: 10.1038/s41467-022-30994-1 (PMC9197847; doi:10.1038/s41467-022-30994-1)
Supplement: Supplementary file 4 — Supplementary data 1 [file 41467_2022_30994_MOESM4_ESM.zip › supp_files/logp/noise_0.02/cv_3.csv]

9-0-413644455-0	CC(C)C(CNC(=O)CNC(=O)[Au])CO[Cu]	0.1334479312001864
9-0-246292713-0	CC(CCCN(CCO[Cu])C(C)C)OC(=O)[Au]	2.012814172726799
9-0-33237992-0	CCC(CC#N)NC(=O)C(NC(=O)[Au])C(C)O[Cu]	0.2960161725357584
9-0-1119512168-0	CC(O[Cu])C(=O)NCCCOCCOC(=O)[Au]	0.029097259476158044
9-0-13129330-0	C#CCNC(=O)CNC(CO[Cu])COC(=O)[Au]	-1.1397089824566817
9-0-1119505457-0	NC(=O)CN(CCO[Cu])CCOC(=O)[Au]	-1.0853338943261528
9-0-246165952-0	CCN(CCCO[Cu])CCCOC(=O)[Au]	1.2540863022948094
9-0-246315977-0	CCCC(CN(C)C(C)CCO[Cu])OC(=O)[Au]	2.0393421388936144
9-0-1119508440-0	COCCN(CCNC(=O)[Au])CCO[Cu]	-0.29146507574732167
9-0-246228464-0	CN(CCCCCO[Cu])CCCCNC(=O)[Au]	1.5958078279984202
9-0-413641101-0	COCCCCN(CCNC(=O)[Au])CCO[Cu]	0.46774482408840024
9-0-413658623-0	CC(N[Cu])C(C)C(=O)NCC=CCOC(=O)[Au]	0.4194698962762761
9-0-413605275-0	CC(C)C(C)(CN[Cu])NCCOC(=O)[Au]	0.719533672098156
9-0-13127184-0	CC(C#N)OCCNC(CO[Cu])COC(=O)[Au]	0.020174285170170662
9-0-962043503-0	CC(N[Cu])C(OC(=O)[Au])C(=O)OC(C)(C)C	0.7963233717208524
9-0-538227682-0	O=C([Au])OCCOCCCOCCO[Cu]	0.5870865188421862
9-0-413609437-0	CCOCCN(C)CC(CO[Cu])OC(=O)[Au]	0.4744128134548294
9-0-33212329-0	CC(CC#N)NCC(CO[Cu])OC(=O)[Au]	0.40080522533592955
9-0-413641963-0	CCCCC(=O)NCC(CNC(=O)[Au])O[Cu]	0.3697563938710367
9-0-413678226-0	CCNC(=S)NC(COC(=O)[Au])C(C)O[Cu]	0.36225930476319973
9-0-413592446-0	CN(CCCOC(=O)[Au])CCO[Cu]	0.4902956247570417
9-0-413632580-0	CCN(CCOCCO[Cu])CC(C)OC(=O)[Au]	0.8728244298249739
9-0-1119508922-0	CCOC(=O)C(=O)NCC(COC(=O)[Au])O[Cu]	-0.8011596046159312
9-0-413618131-0	CCN(CCOC(=O)[Au])C(=O)C(C)(C)O[Cu]	0.7533228679735181
9-0-246339176-0	CCC(C)C(CNC(C)CCOC(=O)[Au])O[Cu]	1.925704966176865
9-0-538229849-0	CC(C)(CNCCO[Cu])NC(=O)[Au]	0.08429314913179282
9-0-1119505085-0	COC(=O)CN(CCO[Cu])CCOC(=O)[Au]	-0.3686606099704036
9-0-246199125-0	O=C([Au])OCCCSCCOCCO[Cu]	1.3038166855306015
9-0-1119515148-0	CON(C)C(=O)CC(CNC(=O)[Au])O[Cu]	-0.4821078835483702
9-0-1119512021-0	CCN(CCOCCO[Cu])C(=O)COC(=O)[Au]	0.003245192843689364
9-0-33235727-0	C=CCN(C)CC(OC(=O)[Au])C(C)O[Cu]	1.0379111909252545
9-0-413630687-0	CC(C)C(CO[Cu])NC(=O)COC(=O)[Au]	0.2661276989232725
9-0-1132277999-0	O=C([Au])OCCSCCCSCCO[Cu]	2.017263815788774
9-0-787202141-0	N#CN=C(NCCO[Cu])NCCOC(=O)[Au]	-0.8372502198061332
9-0-33234131-0	C=CC(C)(O[Cu])C(=O)NC(C)CCNC(=O)[Au]	0.6146050496223309
9-0-413617150-0	CC(C)C(CCO[Cu])NCCOC(=O)[Au]	1.1837232996902023
9-0-962043366-0	O=C([Au])NCCSCSCCN[Cu]	0.7096902700535503
9-0-478224260-0	CC(CN(N)CC(C)OC(=O)[Au])O[Cu]	0.09593653288208051
9-0-13128972-0	C#CCOCC(CNCCO[Cu])OC(=O)[Au]	-0.27516128789411404
9-0-413643927-0	CCC(COC(=O)[Au])N(C)CCOCCO[Cu]	0.8981919962459661
9-0-1030688140-0	C=C(C)C(CCC(OC(=O)[Au])C(=C)C)O[Cu]	2.810020173721956
9-0-1119509817-0	CN(CCO[Cu])CCOCCNC(=O)[Au]	-0.34288672333762493
9-0-413610849-0	CC(CC(=O)NC(C)CCO[Cu])NC(=O)[Au]	0.38668513505111246
9-0-1119512883-0	COCC(C)(O[Cu])C(=O)N(C)CCOC(=O)[Au]	-0.001810245555695554
9-0-246394304-0	CC(CCCC(=O)OCCCNC(=O)[Au])O[Cu]	1.2093861292480113
9-0-1119506635-0	CCOC(=O)CNC(CO[Cu])COC(=O)[Au]	-0.33853522705876427
9-0-428452917-0	CN(CCO[Cu])CCOC(=O)[Au]	0.12286834595413207
9-0-246304000-0	CC(CCNC(C)CC(C)NC(=O)[Au])N[Cu]	0.8427638493205027
9-0-1119507664-0	CCS(=O)(=O)NC(C)(CO[Cu])COC(=O)[Au]	-0.1769892595319021
9-0-482403593-0	O=C([Au])OCCOCCCCOCCO[Cu]	0.9344478745518516
9-0-1119525508-0	CSCCNC(=O)C(COC(=O)[Au])N[Cu]	-0.44514239595857064
9-0-246225341-0	CN(CCCCCOC(=O)[Au])CCCO[Cu]	1.5898237510003974
9-0-33228440-0	C#CCN(CC#N)CC(OC(=O)[Au])C(C)O[Cu]	0.35130851858938517
9-0-538231471-0	O=C([Au])OCCCOCCN[Cu]	0.11923088410030634
9-0-413667338-0	CCCN(CCC)C(=O)C(CO[Cu])NC(=O)[Au]	0.7567538323415368
9-0-413592517-0	CC(CNCC(F)(F)COC(=O)[Au])O[Cu]	0.7762299507688775
9-0-413597686-0	CN(C)CCCCNCC(COC(=O)[Au])O[Cu]	0.4511600497902845
9-0-538226084-0	CC(COCCOCCOC(=O)[Au])O[Cu]	0.576953601351647
9-0-413643629-0	CN(CCOCCOC(=O)[Au])CC(C)(C)N[Cu]	0.41430745132451413
9-0-413595038-0	CC(C)(CNCCCO[Cu])OC(=O)[Au]	0.8921643762631138
9-0-413673931-0	CC(C)N(C)C(=O)C(CCN[Cu])NC(=O)[Au]	-0.028384601095124994
9-0-413617752-0	CC(N[Cu])C(=O)NCCCCCOC(=O)[Au]	0.3926770054168886
9-0-33232011-0	O=C([Au])NC(CCN[Cu])C(=O)NCCCS	-0.4785017005389638
9-0-941887045-0	CCCC(O[Cu])C(CCC)OC(=O)[Au]	2.507724638151842
9-0-1119504894-0	COCCNCC(CO[Cu])OC(=O)[Au]	-0.28202638692172255
9-0-322586560-0	CC(C#N)(CO[Cu])N=NC(C)(C#N)COC(=O)[Au]	1.195884336684768
9-0-246295613-0	CC(CCNCC(C)OC(=O)[Au])CCO[Cu]	1.5701900756889746
9-0-246408918-0	CCCCC(C)N(CCN[Cu])CCNC(=O)[Au]	1.1851897251796026
9-0-679149576-0	O=C([Au])OCCCCCOCCCCCO[Cu]	2.5126521311439647
9-0-413621493-0	CN(CCCO[Cu])C(=O)CC(C)(C)NC(=O)[Au]	0.7236767362537682
9-0-33229765-0	C=C(C)C(=O)N(C)CC(COC(=O)[Au])O[Cu]	0.5360351234923186
9-0-1119520212-0	CNCCNC(=O)C(NC(=O)[Au])C(C)O[Cu]	-1.2040506752663211
9-0-482405242-0	CC(C)(C)N(CO[Cu])COC(=O)[Au]	1.1928886834478172
9-0-413691446-0	CC(CCONC(=N)CO[Cu])OC(=O)[Au]	0.4382310964309651
9-0-478223354-0	O=C([Au])NCCC(N[Cu])P(=O)(O)O	-0.7956314951150165
9-0-246263586-0	CCN(CC(C)OC(=O)[Au])C(C)CO[Cu]	1.2402443309639086
9-0-246289734-0	CCC(NC(C)C(C)OC(=O)[Au])C(C)O[Cu]	1.710286255222759
9-0-413631662-0	O=C([Au])OCCCCCS(=O)CCO[Cu]	1.0850605046731165
9-0-1119506581-0	COCC(C)NC(CO[Cu])COC(=O)[Au]	0.14322576475162735
