# Supplementary material for: Accelerating amorphous polymer electrolyte screening by learning to reduce errors in molecular dynamics simulated properties
Source: Nat Commun. 2022 Jun 14;13:3415. doi: 10.1038/s41467-022-30994-1 (PMC9197847; doi:10.1038/s41467-022-30994-1)
Supplement: Supplementary file 4 — Supplementary data 1 [file 41467_2022_30994_MOESM4_ESM.zip › supp_files/logp/noise_0.02/cv_1.csv]

9-0-1119504214-0	CN(C)CCN(C)CC(CO[Cu])OC(=O)[Au]	-0.013468172114912882
9-0-1119512197-0	CNCCCN(CCN[Cu])CCOC(=O)[Au]	-0.3832204613727671
9-0-413610273-0	COC(=O)NC(C)(CO[Cu])COC(=O)[Au]	0.2619086384399924
9-0-33223170-0	C=CC(CO[Cu])NCC(C)OC(=O)[Au]	0.6748178333652737
9-0-246181192-0	CCN(CCCCCOC(=O)[Au])CCO[Cu]	1.663412134541205
9-0-1119519421-0	C=CS(=O)(=O)NCC(COC(=O)[Au])O[Cu]	-0.39740284646677726
9-0-428453273-0	O=C([Au])NCCOCCN[Cu]	-0.6975054749337453
9-0-413642525-0	CCOCCC(CN(C)CCOC(=O)[Au])O[Cu]	0.8610354991989897
9-0-413696109-0	CC(CCOC(=O)[Au])CNC(=O)CO[Cu]	0.26082884683324126
9-0-246199088-0	CC(CCO[Cu])SCCOCCOC(=O)[Au]	1.6562725908355378
9-0-413611226-0	CSCCN(CCO[Cu])CCOC(=O)[Au]	0.8153087075178465
9-0-413630615-0	CC(CCNC(=O)C(C)O[Cu])OC(=O)[Au]	0.45515582269759824
9-0-485075446-0	CC(CO[Cu])SCC(CC#N)OC(=O)[Au]	1.553197513656775
9-0-246231194-0	CCCC(C)(CNC(C)C(C)O[Cu])OC(=O)[Au]	2.0489390929779363
9-0-413612580-0	CCCC(CNC(=O)C(C)NC(=O)[Au])O[Cu]	0.43181013375121724
9-0-413642534-0	CC(CCN[Cu])NC(=O)C(C)(C)NC(=O)[Au]	-0.05891354939281558
9-0-413699582-0	CC(NC(=O)C(CNC(=O)[Au])O[Cu])C(F)F	-0.13705097534606986
9-0-485124404-0	N#CCC(CSCCCO[Cu])OC(=O)[Au]	1.5295065327184119
9-0-413671977-0	CCN(OC)C(=O)C(O[Cu])C(C)(C)OC(=O)[Au]	0.6978016458389482
9-0-1119507789-0	CNCCN(CCN[Cu])CCNC(=O)[Au]	-1.130746713865204
9-0-13128291-0	C#CCNC(=O)C(N[Cu])C(C)(C)OC(=O)[Au]	-0.39073303988945257
9-0-33212165-0	C=CCCCNC(CO[Cu])COC(=O)[Au]	1.0702266344752431
9-0-413685093-0	CCC(CN(C)CC(COC)OC(=O)[Au])N[Cu]	0.46950324454898834
9-0-428455150-0	COC(=O)C(C)(COC(=O)[Au])N[Cu]	-0.3707705537250727
9-0-33232831-0	C=CC(C)(CNCCOCCO[Cu])OC(=O)[Au]	0.7285913096781543
9-0-413618352-0	CC(C)(CNCCCOCCOC(=O)[Au])O[Cu]	0.9241078504467316
9-0-428454619-0	COC(CO[Cu])(COC(=O)[Au])OC	0.15522019524693562
9-0-246319938-0	CN(CC(C)(C)NC(=O)[Au])CC(C)(C)O[Cu]	1.2073112092435603
9-0-962047805-0	CC(CCCO[Cu])COC(=O)[Au]	1.5811653050262233
9-0-413671304-0	CCCC(O[Cu])C(=O)NCC(C)NC(=O)[Au]	0.4080911279560928
9-0-1119525671-0	CCC(OC)C(=O)NCC(CO[Cu])OC(=O)[Au]	0.04245546115027298
9-0-246364002-0	CC(C)=CCCNC(CN[Cu])CNC(=O)[Au]	0.5936846017212084
9-0-413679062-0	CC(CN(C)CCNC(=O)[Au])N[Cu]	-0.35703864809712293
9-0-428455873-0	N=C(O)C(CO[Cu])NC(=O)[Au]	-0.3949243192850619
9-0-413686612-0	CC(CNCCCN(C)CCO[Cu])OC(=O)[Au]	0.46458388384106486
9-0-485118671-0	C=C(C)CN(CC)CC(CO[Cu])OC(=O)[Au]	1.4358911385284074
9-0-1132300083-0	CCC(CC(C)CO[Cu])NC(=O)[Au]	1.5265405780344028
9-0-428454356-0	O=C([Au])OCCNCCO[Cu]	-0.23771952815609942
9-0-538230113-0	O=C([Au])NCCCNCCCO[Cu]	0.08833548261012325
9-0-413594746-0	CCC(C)C(NC(=O)[Au])C(=O)NCCCO[Cu]	0.6543724016517252
9-0-1119504342-0	CN(C)CCCNCC(CO[Cu])OC(=O)[Au]	0.08616999827838757
9-0-413609677-0	COCCN(CCOC(=O)[Au])CC(C)O[Cu]	0.5118860784148019
9-0-413621281-0	CN(CCCCOC(=O)[Au])CCOCCO[Cu]	0.8499853541619405
9-0-538226844-0	CN(CCCN[Cu])CCOC(=O)[Au]	-0.015879314774768956
9-0-246226454-0	CCCCCN(CCNC(=O)[Au])CCO[Cu]	1.2135164324112075
9-0-413592217-0	CC(CO[Cu])(COC(=O)[Au])NC(=O)C(F)F	0.2816716558700323
9-0-1132279477-0	CCCCCC(CO[Cu])OC(=O)[Au]	2.114726038333131
9-0-246300068-0	CC(CCSCCOCCOC(=O)[Au])O[Cu]	1.636597213332262
9-0-246200422-0	CC(C)N(CCO[Cu])CCC(C)(C)OC(=O)[Au]	2.04282278659223
9-0-1119504332-0	CC(=O)NC(C)(CO[Cu])COC(=O)[Au]	0.012991541800032421
9-0-33225992-0	C#CCC(CO[Cu])NC(=O)CC(C)(C)OC(=O)[Au]	0.828029668907281
9-0-1119511972-0	COCC(NC(=O)[Au])C(=O)NC(C)CN[Cu]	-1.2106221836314814
9-0-33212777-0	C=CCN(CCCO[Cu])CCOC(=O)[Au]	1.0115558375088067
9-0-413630336-0	CC(CNCC(CF)OC(=O)[Au])O[Cu]	0.4720776963357597
9-0-413606210-0	CCCNC(=O)NCC(COC(=O)[Au])O[Cu]	0.23851784487948977
9-0-246213220-0	CN(CCCCN[Cu])CCCCOC(=O)[Au]	1.2108606180577324
9-0-13127562-0	CC(CNCC#CCO[Cu])OC(=O)[Au]	0.14755927168892655
9-0-1119511714-0	COCC(COC(=O)[Au])NC(=O)C(C)O[Cu]	-0.339424636447045
9-0-246314448-0	CCC(CNC(COC(=O)[Au])CC(F)F)O[Cu]	1.5410749575822047
9-0-1132278029-0	O=C([Au])OCCCSCCO[Cu]	1.2734889748614953
9-0-33238826-0	CN(CC#N)CC(OC(=O)[Au])C(C)(C)O[Cu]	0.7590791731592248
9-0-13126466-0	N#CCN(CCO[Cu])CCOC(=O)[Au]	-0.01610666345701156
9-0-246239878-0	CCC(CN(C)CCCO[Cu])OC(=O)[Au]	1.260684784182674
9-0-428454780-0	O=C([Au])NCCNCCNCCN[Cu]	-1.5384659240929242
9-0-1119506895-0	CNCC(=O)NCC(CO[Cu])OC(=O)[Au]	-1.1627439668172788
9-0-33211833-0	C=CCCN(CCO[Cu])CCOC(=O)[Au]	1.0035794218366152
9-0-413612005-0	O=C([Au])OCCN(CCF)CCCO[Cu]	0.7865860334710633
9-0-1132291996-0	O=C([Au])NCCSCCSCCN[Cu]	0.7580476884712078
9-0-413606703-0	CC(C)C(CO[Cu])NC(=O)CNC(=O)[Au]	-0.11709632815971845
9-0-482403127-0	O=C([Au])OCCNCCCCN[Cu]	0.10602679690767752
9-0-246166891-0	CC(C)(COC(=O)[Au])NCC(C)(C)O[Cu]	1.3101827912531447
9-0-246264431-0	CC(CCCN(C)CCCOC(=O)[Au])O[Cu]	1.5913431660694006
9-0-413670095-0	CC(CCCN[Cu])NC(=O)C(C)NC(=O)[Au]	-0.0184499606625382
9-0-413657024-0	CN(CC(F)F)C(=O)CC(CN[Cu])OC(=O)[Au]	0.22272047822594426
9-0-1119522818-0	CC(=O)N(CCOCCO[Cu])CCOC(=O)[Au]	-0.015224718077392788
9-0-246318597-0	CC(CCCCOC(=O)[Au])NCC=CCO[Cu]	1.8584192465502667
9-0-13127756-0	C#CCN(CCOCCO[Cu])CCOC(=O)[Au]	0.10408008456946981
9-0-413610767-0	CC(CCOC(=O)[Au])NCCOCCO[Cu]	0.5307259064390517
9-0-976415061-0	CC(CSCC(OC(=O)[Au])C(C)C)O[Cu]	2.280551972927971
