# Supplementary material for: Accelerating amorphous polymer electrolyte screening by learning to reduce errors in molecular dynamics simulated properties
Source: Nat Commun. 2022 Jun 14;13:3415. doi: 10.1038/s41467-022-30994-1 (PMC9197847; doi:10.1038/s41467-022-30994-1)
Supplement: Supplementary file 4 — Supplementary data 1 [file 41467_2022_30994_MOESM4_ESM.zip › supp_files/logp/noise_0.02/cv_0.csv]

9-0-413634818-0	CC(CC(=O)NCC(C)(C)NC(=O)[Au])N[Cu]	-0.0843271019391594
9-0-413640875-0	CC(N[Cu])C(C)C(=O)N(C)CCCNC(=O)[Au]	0.18225039251906355
9-0-1132295465-0	CC(C)C(CCOC(=O)[Au])O[Cu]	1.5816402251780135
9-0-33232042-0	C#CC(C)(NC(=O)[Au])C(=O)NC(CC)CO[Cu]	-0.00578532969059602
9-0-1119519108-0	O=C(COCCO[Cu])NCC(CF)OC(=O)[Au]	-0.3958804892930177
9-0-413642900-0	CC(CN[Cu])N(C)C(=O)CCNC(=O)[Au]	-0.4767536028778343
9-0-1119520611-0	O=C([Au])NCCCCNC(=O)COCCO[Cu]	-0.3596330156640318
9-0-538234369-0	CC(CN[Cu])OCCOC(=O)[Au]	0.0979116338665589
9-0-1119505021-0	CC(O[Cu])C(=O)NCCOCCOC(=O)[Au]	-0.301892194053077
9-0-413681800-0	CCC(C)NC(=O)C(CCN[Cu])NC(=O)[Au]	-0.06380843938076494
9-0-602367105-0	O=C([Au])OCCCC#CC#CCCCO[Cu]	1.731274332832558
9-0-1119504357-0	COCCN(CCO[Cu])CCOC(=O)[Au]	0.09649771589812034
9-0-413681788-0	N=CNC(=O)CC(CCCCN[Cu])NC(=O)[Au]	-0.03245086947152008
9-0-246234922-0	CCCCCN(CCCNC(=O)[Au])CCO[Cu]	1.6032650732645983
9-0-33223156-0	C=CC(CO[Cu])NC(C)C(C)OC(=O)[Au]	1.1162728734966907
9-0-962051435-0	O=C([Au])OCCC(CN[Cu])C(F)(F)F	1.3046372289889667
9-0-413642454-0	CC(CN[Cu])N(C)C(=O)CCCNC(=O)[Au]	-0.0935679891369116
9-0-1119513215-0	CCOCC(=O)NC(CO[Cu])C(C)OC(=O)[Au]	0.05914546155982636
9-0-1119506079-0	CCC(NC(=O)[Au])C(=O)NCC(COC)O[Cu]	-0.3301353400935998
9-0-33218752-0	N#CCN(CCCOC(=O)[Au])CCO[Cu]	0.345621446475645
9-0-413607692-0	O=C([Au])OCCN(CCF)CCO[Cu]	0.4362478589760076
9-0-413595859-0	CCN(CCCNC(=O)[Au])CCOCCO[Cu]	0.4578745202193602
9-0-538238345-0	COCC(NC(=O)[Au])C(C)(C)O[Cu]	0.5488055717596155
9-0-413655608-0	CC(C)N(CCO[Cu])CCOCCNC(=O)[Au]	0.4631717511183315
9-0-413690201-0	CCC(CNCCOCCCO[Cu])OC(=O)[Au]	0.940995210313996
9-0-246229002-0	CC(CN(C)CCC(N[Cu])C(C)C)OC(=O)[Au]	1.4650621905203924
9-0-1119512677-0	CN(CCO[Cu])C(=O)COCCOC(=O)[Au]	-0.3501379810603451
9-0-1119507892-0	CNC(=O)CCN(C)CC(CN[Cu])OC(=O)[Au]	-0.8344021416486174
9-0-413616305-0	CCCC(O[Cu])C(=O)NCC(C)CNC(=O)[Au]	0.6201904608776436
9-0-428453343-0	NC(=O)C(O[Cu])C(OC(=O)[Au])C(N)=O	-2.103623829979794
9-0-1132278197-0	O=C([Au])OCCCCCCCO[Cu]	2.1044162829824278
9-0-246289371-0	CC(CC(C)(C)O[Cu])NCC(C)OC(=O)[Au]	1.6782507749159477
9-0-246265729-0	CC(CCOC(=O)[Au])NC(C)CC(C)O[Cu]	1.6934540298182987
9-0-246181191-0	CN(CCCCCOC(=O)[Au])CCO[Cu]	1.2462896443479332
9-0-246233209-0	CN(CCCCCCO[Cu])CCNC(=O)[Au]	1.2277266111705518
9-0-246166163-0	O=C([Au])OCCCCNCCCCO[Cu]	1.2888596605848814
9-0-485080326-0	C=CCCC(COC(=O)[Au])NCC(C)O[Cu]	1.4662777890636942
9-0-538226227-0	O=C([Au])NCCSCCN[Cu]	0.012598665251792368
9-0-1119505106-0	O=C(CCN[Cu])NCCOCCOC(=O)[Au]	-0.7552151755571855
9-0-482404819-0	CC(CNCC(C)NC(=O)[Au])N[Cu]	-0.34058987812339564
9-0-246362359-0	CCC(C)(O[Cu])C(=O)OCCCOC(=O)[Au]	1.2061556959904896
9-0-538226717-0	O=C([Au])NCCCOCCCN[Cu]	0.09599714598314064
9-0-428454775-0	O=C([Au])NCCNCCNCCNCCN[Cu]	-1.9063886014335871
9-0-413641803-0	CN(CC(CNC(=O)[Au])O[Cu])C(=O)C(C)(F)F	0.19660140566085796
9-0-1119505776-0	CN(CCO[Cu])CCN(C)CCOC(=O)[Au]	0.02279954419438479
9-0-1119524807-0	O=C([Au])NCC(=O)NCCOCCCN[Cu]	-1.1789552267638248
9-0-413607859-0	CCOCCN(C)CC(CN[Cu])OC(=O)[Au]	0.04006214225928166
9-0-246284158-0	O=C([Au])OCCCN(CCCF)CCO[Cu]	1.1872382602209308
9-0-413605172-0	CCCCC(=O)NC(CO[Cu])COC(=O)[Au]	0.8232987122968582
9-0-33227565-0	C=CCC(CNC(=O)CCO[Cu])COC(=O)[Au]	0.8343045194413454
9-0-1119513553-0	O=C(CO[Cu])NCCCOCCOC(=O)[Au]	-0.3540363821484716
9-0-413656507-0	CC(F)(F)CNCC(COC(=O)[Au])O[Cu]	0.7678010147315968
9-0-246230491-0	CC(C)C(CNCC(C)(C)O[Cu])OC(=O)[Au]	1.5190278260175762
9-0-1119504876-0	COC(=O)CCNCC(CO[Cu])OC(=O)[Au]	-0.3069892764054521
9-0-413596089-0	CC(C)CC(CO[Cu])NC(=O)C(C)NC(=O)[Au]	0.6459580584338936
9-0-428455258-0	CN(CCOC(=O)[Au])C(=O)CCN[Cu]	-0.44528311798622267
9-0-413603194-0	CN(C)CCCN(C)CC(COC(=O)[Au])O[Cu]	0.4190815758450999
9-0-1132306645-0	C[Si](C)(C)CC(CO[Cu])OC(=O)[Au]	1.8431288614278754
9-0-246300005-0	CC(CSCCOCCO[Cu])OC(=O)[Au]	1.3134395352820598
9-0-413621529-0	CC(CCN(C)CCOCCN[Cu])OC(=O)[Au]	0.43813064306420185
9-0-13128598-0	CC(C#N)N(C)C(=O)C(CN[Cu])NC(=O)[Au]	-0.9551576129662461
9-0-322586137-0	N#CCCN(CCO[Cu])CCOC(=O)[Au]	0.3593921380256034
9-0-1119505210-0	COCC(CN(C)CCO[Cu])OC(=O)[Au]	0.07405249400889541
9-0-33225809-0	C=C(Cl)CN(CCN[Cu])CCOC(=O)[Au]	0.7820083334296832
9-0-1119506563-0	COC(CNC(CO[Cu])COC(=O)[Au])OC	-0.2709875261621556
9-0-33232797-0	C=CCOCC(CNCCCOC(=O)[Au])O[Cu]	0.6967396309425667
9-0-428453468-0	O=C([Au])NCCOCCOCCOCCN[Cu]	-0.6562719421269628
9-0-538232246-0	CCN(CCO[Cu])C(=O)C(C)NC(=O)[Au]	-0.026727931020945596
9-0-413621339-0	CCN(CCN[Cu])CC(COC)OC(=O)[Au]	0.042265444155600906
9-0-246172184-0	CCC(C)N(C)CC(CN[Cu])OC(=O)[Au]	0.8537086520403494
9-0-1119508603-0	O=C(COCCOC(=O)[Au])NCCN[Cu]	-1.1384964765984742
9-0-428454724-0	O=C([Au])OCCNNCCO[Cu]	-0.73138391161448
9-0-413596104-0	CCCC(NC(=O)[Au])C(=O)NCCN[Cu]	-0.45070163886089165
9-0-538231746-0	O=C([Au])NCCCSCC(N[Cu])C(=O)O	-0.13207190100965896
9-0-246209194-0	CCSCCN(CCO[Cu])CCOC(=O)[Au]	1.1717951179510695
9-0-246271634-0	CCC(C)CN(CCN[Cu])CCOC(=O)[Au]	1.089946979102768
9-0-246228184-0	CN(CCCCCCO[Cu])CCCNC(=O)[Au]	1.5984969017940822
9-0-413632828-0	CC(C)(CCCO[Cu])CNC(=O)COC(=O)[Au]	1.0789318573776467
9-0-413647667-0	CCN(CCCOC(=O)[Au])C(=O)CO[Cu]	0.38667269765240747
