# Supplementary material for: Accelerating amorphous polymer electrolyte screening by learning to reduce errors in molecular dynamics simulated properties
Source: Nat Commun. 2022 Jun 14;13:3415. doi: 10.1038/s41467-022-30994-1 (PMC9197847; doi:10.1038/s41467-022-30994-1)
Supplement: Supplementary file 4 — Supplementary data 1 [file 41467_2022_30994_MOESM4_ESM.zip › supp_files/logp/noise_2.56/cv_8.csv]

9-0-413624011-0	CC(CN(C)CCCNC(=O)[Au])N[Cu]	-0.035721666032005696
9-0-33229372-0	C=C(Cl)CNC(CN[Cu])CNC(=O)[Au]	0.5184411184561425
9-0-1119525502-0	CC(CONC(=O)COCCNC(=O)[Au])N[Cu]	1.0159686165290644
9-0-413696186-0	O=C(CCCCOC(=O)[Au])NOCCO[Cu]	-0.10774907043000048
9-0-413703257-0	O=C(CCCCCOC(=O)[Au])NOCCO[Cu]	0.33207251650195263
9-0-679142073-0	O=C([Au])NCCCCCOCCCCCN[Cu]	3.2704981984138866
9-0-538235765-0	CC(C)(OCCN[Cu])OCCNC(=O)[Au]	5.114315216124609
9-0-413635818-0	CC(C)CC(N[Cu])C(=O)NCC(C)NC(=O)[Au]	1.0108988310362488
9-0-413596816-0	COCC(CN(C)CCCO[Cu])OC(=O)[Au]	1.946457099148892
9-0-33211378-0	C#CCCN(CCO[Cu])CCOC(=O)[Au]	1.9236335438489753
9-0-1119507515-0	CC(C)(NCC(CO[Cu])OC(=O)[Au])C(=O)O	-0.6372445306416448
9-0-478224351-0	O=C([Au])NCCNCCCCNCCN[Cu]	-3.6455146547485207
9-0-478225127-0	O=C([Au])NCCS(=O)(=S)OCCN[Cu]	-0.2040300426213718
9-0-413595601-0	COCCCN(CCO[Cu])CCOC(=O)[Au]	-0.20501558566443734
9-0-33234077-0	C=CCN(CCOC)CC(COC(=O)[Au])O[Cu]	5.066569638285376
9-0-13130016-0	COCC#CCN(CCN[Cu])CCOC(=O)[Au]	-5.802509968931777
9-0-538229793-0	CCOCCOCC(CN[Cu])OC(=O)[Au]	-1.7234418733131207
9-0-1119524140-0	CCONC(=O)C(CO[Cu])NC(=O)[Au]	-1.757333502535763
9-0-13130015-0	CN(CCC#N)C(=O)C(CNC(=O)[Au])O[Cu]	2.3981817283513402
9-0-413606713-0	CCC(NC(=O)[Au])C(=O)NC(CO[Cu])C(C)C	0.8942050105659085
9-0-246266112-0	CCCN(CC(COC(=O)[Au])O[Cu])C(C)(C)C	2.229771695755118
9-0-413635045-0	CCN(CC(C)(C)OC(=O)[Au])C(=O)C(C)O[Cu]	-2.0405253576417914
9-0-246371058-0	CC(CF)NCC(CC(C)(C)O[Cu])OC(=O)[Au]	-1.007504580528186
9-0-962050828-0	CC(C)(C)OC(=O)C(CCN[Cu])NC(=O)[Au]	-0.42387674048632595
9-0-246180298-0	O=C([Au])OCCN(CC=CCl)CCO[Cu]	1.6764429428555532
9-0-33230553-0	CC(C#N)N(C)C(=O)C(CCCNC(=O)[Au])N[Cu]	-1.6554452784936857
9-0-413619735-0	O=C([Au])NCCC(=O)NCCCCO[Cu]	0.2272242968222647
9-0-413648092-0	CCN(CCN[Cu])CCOCCNC(=O)[Au]	0.5700006384845084
9-0-413599046-0	CC(C)(CNCCOCCO[Cu])OC(=O)[Au]	-0.9824675406972281
9-0-1119508742-0	COC(=O)CNC(=O)C(COC(=O)[Au])N[Cu]	-1.548925848940733
9-0-246174944-0	CN(CCCCCOC(=O)[Au])CCN[Cu]	2.415396802812196
9-0-1119523446-0	O=C([Au])NCCCOCCNC(=O)CCN[Cu]	-7.811003240853082
9-0-976488019-0	CC(C)C(CCSCCO[Cu])OC(=O)[Au]	7.667010404712458
9-0-413681975-0	C[Si](C)(C)CNC(=O)C(CN[Cu])NC(=O)[Au]	0.23329010684966117
9-0-33211432-0	CC#CCN(CCO[Cu])CCOC(=O)[Au]	-1.214452678777335
9-0-33210978-0	N#CCCCCN(CCO[Cu])CCOC(=O)[Au]	6.676561884683258
9-0-413606700-0	CC(C)C(COC(=O)[Au])NCCOCCO[Cu]	-0.6664320707853584
9-0-413611903-0	CN(CCCO[Cu])CCOCCOC(=O)[Au]	-0.11826402954802662
9-0-941865580-0	CC(C)(C)C(OC(=O)[Au])C(C)(C)O[Cu]	0.9594898276000605
9-0-538231396-0	O=C([Au])OCCSCCOCCO[Cu]	-1.2337894555416025
9-0-413614629-0	CCCC(CC(=O)NCCOC(=O)[Au])O[Cu]	-0.5330130812155705
9-0-33212740-0	C=CCOCCN(CCO[Cu])CCOC(=O)[Au]	1.9845346989178776
9-0-246271989-0	CN(CCCCCCCO[Cu])CCOC(=O)[Au]	3.252148724316391
9-0-538225067-0	CCN(CCO[Cu])CCOC(=O)[Au]	0.16524622424072133
9-0-413611865-0	C=C(C)CNC(=O)C(CCCN[Cu])NC(=O)[Au]	2.2225155201422186
9-0-33213577-0	C=CCOCC(CN(C)CCOC(=O)[Au])O[Cu]	1.5975836085853725
9-0-538225958-0	O=C([Au])NCCCNCCCNCCCN[Cu]	-1.1562256502026331
9-0-538226093-0	O=C([Au])OCCSCCO[Cu]	-0.5876316382657474
9-0-13127183-0	CC#CC(=O)N(C)CC(CO[Cu])OC(=O)[Au]	0.537871921604379
9-0-33217407-0	C=CC(CO[Cu])NC(=O)C(C)(C)OC(=O)[Au]	-0.18932616852180517
9-0-13127343-0	C=CCOCC(=O)NC(CO[Cu])COC(=O)[Au]	-3.7031892979305647
9-0-485135116-0	C=CC(CNC(C)C(C)(C)O[Cu])OC(=O)[Au]	-1.2713556903988306
9-0-413596178-0	CC(C)(N[Cu])C(=O)NCCCCNC(=O)[Au]	2.811274686142774
9-0-413656623-0	CCC(CN(C)CCOCCN[Cu])OC(=O)[Au]	-0.8055027449342171
9-0-413621516-0	CC(CN(C)CCOCCN[Cu])OC(=O)[Au]	-0.8005071501221463
9-0-413604662-0	CN(CCOCCOC(=O)[Au])CC(C)(C)O[Cu]	0.2531058875163009
9-0-1132292962-0	CC(CNC(=O)[Au])(N[Cu])C(F)(F)F	-1.5151475385510302
9-0-413651026-0	CCC(CNC(=O)CC(C)(C)N[Cu])NC(=O)[Au]	1.5653390759996375
9-0-413618353-0	O=C([Au])NCC(=O)NCCSCCCO[Cu]	1.0106401259424092
9-0-246403192-0	CCC(CN(C)CCCCO[Cu])NC(=O)[Au]	1.584856479710851
9-0-413687839-0	CCC(COC(=O)[Au])(N[Cu])NC(C)COC	-1.136612375334345
9-0-1119526321-0	COC(=O)CC(N[Cu])C(=O)NCCOC(=O)[Au]	0.267184820667979
9-0-1119512830-0	COCC(N[Cu])C(=O)NCC(C)NC(=O)[Au]	-2.237312663709453
9-0-428453340-0	O=C([Au])OCCOCCO[Cu]	-3.707686687820587
9-0-246289748-0	CCC(NCC(C)OC(=O)[Au])C(C)O[Cu]	-2.1555839020256675
9-0-33232743-0	CC(C)CC(C#N)NCC(COC(=O)[Au])O[Cu]	3.9124225616728805
9-0-33223769-0	C#CCCCC(=O)N(C)CC(COC(=O)[Au])O[Cu]	1.9418879871639236
9-0-413639396-0	CCCOC(=O)NCC(COC(=O)[Au])O[Cu]	1.655686374222489
9-0-1119523698-0	CCN(CC(N)=O)CC(OC(=O)[Au])C(C)O[Cu]	-2.137207508636788
9-0-13127885-0	C#CCOCCNC(CO[Cu])COC(=O)[Au]	-4.231522450985314
9-0-413663335-0	CC(CN(C)C(=O)C(C)NC(=O)[Au])N[Cu]	3.849688443004421
9-0-246328926-0	CC(O[Cu])C(C)N(C)CC(C)(C)NC(=O)[Au]	-2.055253297844726
9-0-413672292-0	CC(OC(=O)[Au])C(=O)NOC(C)(C)CO[Cu]	1.0015495796388936
9-0-1119506527-0	CN(C)CCCNC(=O)C(CO[Cu])NC(=O)[Au]	-1.0436008890770874
9-0-246232983-0	CCC(COC(=O)[Au])NCCCCCCO[Cu]	-2.3694061673732887
9-0-787202105-0	O=C([Au])NCCCCC(N[Cu])C(=O)NO	-4.789462700493152
9-0-413609835-0	CN(CCOCCOC(=O)[Au])C(C)(C)CO[Cu]	-5.075709603573686
9-0-413630449-0	CC(CNC(=O)CC(C)NC(=O)[Au])N[Cu]	1.5698300350339196
9-0-1119511727-0	CN(CC(COC(=O)[Au])O[Cu])C(=O)C(=O)O	-3.5253769465813436
