# Supplementary material for: Accelerating amorphous polymer electrolyte screening by learning to reduce errors in molecular dynamics simulated properties
Source: Nat Commun. 2022 Jun 14;13:3415. doi: 10.1038/s41467-022-30994-1 (PMC9197847; doi:10.1038/s41467-022-30994-1)
Supplement: Supplementary file 4 — Supplementary data 1 [file 41467_2022_30994_MOESM4_ESM.zip › supp_files/logp/noise_2.56/test.csv]

9-0-246352407-0	CC(C)C(CCN(C)CCO[Cu])OC(=O)[Au]	3.433273967605861
9-0-413632249-0	CCC(CO[Cu])C(=O)N(C)CCOC(=O)[Au]	-2.6989585103122815
9-0-413652133-0	CC(CCOC(=O)[Au])N(C)C(=O)CO[Cu]	-0.43891099856023275
9-0-413595319-0	CN(CCCCOC(=O)[Au])CCO[Cu]	3.502159494361024
9-0-428453452-0	O=C([Au])OCCOCCN[Cu]	-1.9655709125067027
9-0-246216257-0	CCC(CCNC(=O)C(CC)N[Cu])OC(=O)[Au]	-6.393611602487156
9-0-413671011-0	CC(C)(CNC(=O)CCO[Cu])OC(=O)[Au]	4.585505335114168
9-0-1119518672-0	CC=C(NC=N)NCC(CO[Cu])OC(=O)[Au]	-0.7974043383324747
9-0-246427365-0	CC(CN(CCCO[Cu])CC(F)F)OC(=O)[Au]	6.532154014864605
9-0-413666342-0	CCC(CNCCN(C)CCOC(=O)[Au])O[Cu]	-0.934938986716698
9-0-246233859-0	CC(NCCCCOC(=O)[Au])C(C)O[Cu]	-0.3433436961012284
9-0-485132906-0	C=CC(C)(CNCC(C)CO[Cu])OC(=O)[Au]	-1.6670371473433119
9-0-246179872-0	CN(CCCCCN[Cu])CCOC(=O)[Au]	-2.0829775037621685
9-0-413604935-0	CC(C)CCNC(=O)C(COC(=O)[Au])N[Cu]	-1.9457579132020535
9-0-246266723-0	CC(C)(O[Cu])C(=O)NCCCCCOC(=O)[Au]	0.9014180846464501
9-0-33213694-0	C=CCN(CCO[Cu])CC(C)OC(=O)[Au]	-4.802974482602718
9-0-413658704-0	CC(NC(=O)[Au])C(=O)NC(CO[Cu])CC(F)F	-0.2148390613415918
9-0-1119521086-0	CCC(CNCC(OC(=O)[Au])C(=O)OC)N[Cu]	-3.032508451512416
9-0-1119517426-0	CC(CONC(=O)C(C)CNC(=O)[Au])N[Cu]	-4.488631852238579
9-0-413667703-0	CCN(CCNC(=O)[Au])CC(CSC)O[Cu]	-1.1911844030898024
9-0-413619757-0	O=C([Au])OCC(CO[Cu])NCC=CCl	-0.1995267885722407
9-0-1119506097-0	COCC(CNCCCO[Cu])OC(=O)[Au]	-0.8421951781841849
9-0-428454127-0	CC(NC(=O)[Au])C(=O)NC(C(=O)O)C(C)O[Cu]	-0.9780758902504161
9-0-413666863-0	CC(CCCOC(=O)COC(=O)[Au])O[Cu]	7.326514690440281
9-0-33213043-0	C=CCOCC(CNCCO[Cu])OC(=O)[Au]	-0.9048539470895702
9-0-13129006-0	O=C([Au])OC(CNCCS)CO[Cu]	1.83158145009661
9-0-413596774-0	CCCN(CCOCCO[Cu])CCOC(=O)[Au]	-4.41278312673177
9-0-413688754-0	CC(CONC(=O)CC(C)(C)NC(=O)[Au])N[Cu]	-1.3618645269507619
9-0-1132282802-0	O=C([Au])OCCCCOCCCCO[Cu]	0.1475380684467822
9-0-413639786-0	COCCCN(CCOC(=O)[Au])CC(C)O[Cu]	-0.7615947192596422
9-0-413611681-0	CC(OC(=O)[Au])C(=O)OCC(C)(C)CO[Cu]	-2.0898965526842455
9-0-33764539-0	C#CCN(CCO[Cu])CCOC(=O)[Au]	-2.1455524084925313
9-0-413631811-0	CC(CCNC(=O)[Au])NC(=O)CCN[Cu]	2.657713328479872
9-0-538232241-0	CC(C)C(NC(=O)[Au])C(=O)N(C)CCO[Cu]	-2.071028545444353
9-0-413699877-0	CCC(F)C(=O)N(CCN[Cu])CCOC(=O)[Au]	-1.4174679866567284
9-0-370724345-0	C=CC(CO[Cu])NC(=O)[Au]	4.420328291477414
9-0-13127275-0	C=CCNC(=O)NCC(CO[Cu])OC(=O)[Au]	5.610904132941121
9-0-485083616-0	C=CCCN(CC(C)O[Cu])C(C)COC(=O)[Au]	1.32135908787075
9-0-33222219-0	C=CC(C)(O[Cu])C(=O)NCCOC(=O)[Au]	-2.5003788891688985
9-0-1119509643-0	CS(=O)CCNC(=O)C(CN[Cu])OC(=O)[Au]	-3.4914246340679966
9-0-33764521-0	O=CC(O[Cu])C(C=O)OC(=O)[Au]	-0.7067233956508774
9-0-1132301291-0	CC(CCOC(=O)[Au])C(C)(C)O[Cu]	1.9236987771907768
9-0-485085472-0	C=CCCN(CCCOC(=O)[Au])CCO[Cu]	3.488249596891113
9-0-246354162-0	N=C(CO[Cu])NOCCCCCCOC(=O)[Au]	2.308708396731583
9-0-1119517140-0	N=C(CO[Cu])NOCCOCCOC(=O)[Au]	-2.4135043943763375
9-0-413621273-0	CC(CO[Cu])CN(C)CCOCCOC(=O)[Au]	0.2847158703996602
9-0-413612030-0	CC(O[Cu])C(=O)OCCCNC(=O)[Au]	-1.437550206088549
9-0-478224760-0	CC(C)OC(=O)C(OC(=O)[Au])C(O[Cu])C(=O)O	-0.3969731659579661
9-0-413690717-0	CC(C)(CO[Cu])C(=O)NCC=CCOC(=O)[Au]	-2.245599836715649
9-0-13127337-0	N#CCCOCCNC(CO[Cu])COC(=O)[Au]	-0.28170095758480224
9-0-33235610-0	CC(C#N)NC(=O)C(O[Cu])C(C)(C)OC(=O)[Au]	5.804716767580114
9-0-246282573-0	CCN(CC(C)COC(=O)[Au])C(C)CO[Cu]	4.078208311292901
9-0-246173986-0	CCN(CCCCO[Cu])CCOC(=O)[Au]	0.8409653484683044
9-0-478223983-0	O=C([Au])OCCNCCOCCO[Cu]	0.21683908093303517
9-0-33217321-0	C=C(CO[Cu])C(=O)N(C)C(C)COC(=O)[Au]	1.1682111257574084
9-0-246230425-0	CC(C)C(CNCC(C)(C)COC(=O)[Au])O[Cu]	4.239760188197872
9-0-413635137-0	COCCN(CC(C)OC(=O)[Au])C(C)CO[Cu]	-0.9570082444328347
9-0-1119525793-0	CCN(CC(N)=O)C(=O)C(CO[Cu])NC(=O)[Au]	-6.925177466857463
9-0-246411356-0	CCCN(CC(COC(=O)[Au])O[Cu])C(C)CC	3.8843944340316883
9-0-33223168-0	C=CC(CO[Cu])NCC(C)(C)OC(=O)[Au]	-1.2293789549884078
9-0-1119506898-0	CNCCC(=O)NCC(CO[Cu])OC(=O)[Au]	1.8354584298103893
9-0-413631415-0	CC(C)C(CNC(=O)CN[Cu])NC(=O)[Au]	-2.8959394237212166
9-0-538226286-0	O=C([Au])OCCOCCOCCCN[Cu]	1.2665672864010422
9-0-428453611-0	O=C([Au])NCCOCCOCCOCCO[Cu]	-1.7051866756115737
9-0-538233297-0	COCCC(COC(=O)[Au])N[Cu]	-1.8970782526733596
9-0-1119524284-0	COCC(NC(=O)[Au])C(=O)NC(C)C(C)N[Cu]	2.2864154865791053
9-0-1132280996-0	CCCC(CCOC(=O)[Au])O[Cu]	2.647254023684157
9-0-428455754-0	CNC(CO[Cu])COC(=O)[Au]	-1.9392058333326523
9-0-413612612-0	CC(CCN(C)C(=O)CN[Cu])OC(=O)[Au]	0.07360096531910076
9-0-413599047-0	CCC(CNCCOCCOC(=O)[Au])O[Cu]	5.4916543136472376
9-0-1119509408-0	CC(=CCNC(CO[Cu])COC(=O)[Au])C(=O)O	-0.9959814733803058
9-0-482403751-0	COC(=O)C(C)(CO[Cu])COC(=O)[Au]	2.8408998090731656
9-0-482407073-0	CC(C)(CCC(N[Cu])C(=O)O)NC(=O)[Au]	0.15459875329424225
9-0-482404153-0	CC(COCCOC(=O)[Au])OCCO[Cu]	-6.230108516717417
9-0-13127202-0	C=CC(CO[Cu])NC(=O)COCCOC(=O)[Au]	0.3163986651726747
9-0-413670091-0	O=C([Au])NCCN(CCF)CCO[Cu]	3.305434256580879
9-0-1119525052-0	CNCC(C)NC(=O)CC(CNC(=O)[Au])O[Cu]	-0.3901698503110029
9-0-413618344-0	CC(CNCCCOCCOC(=O)[Au])O[Cu]	0.886181027107579
9-0-1119507201-0	COC(CNCC(CO[Cu])OC(=O)[Au])OC	-2.7536035466359436
9-0-413676422-0	CC(C)C(OC(=O)[Au])C(=O)NCC(CF)O[Cu]	8.810072221034371
9-0-413621512-0	CCC(CN(C)CCOCCO[Cu])OC(=O)[Au]	0.3618706069446631
9-0-33210662-0	N#CCCN(CCC#N)CC(CO[Cu])OC(=O)[Au]	3.9515777011120727
9-0-1119521614-0	CCCC(CNC(COC(=O)[Au])C(N)=O)O[Cu]	1.8275206226213037
9-0-413687241-0	CC(C)(C)NCC(CNCCOC(=O)[Au])O[Cu]	2.4155276124845657
9-0-246283370-0	CC(C)CN(CCO[Cu])CC(C)OC(=O)[Au]	5.01837545259606
9-0-1119514569-0	CC(CNC(=O)[Au])C(=O)N(C)CCN[Cu]	-4.660175599041209
9-0-538226096-0	O=C([Au])OCCOCCCN[Cu]	1.0299473929116068
