# Supplementary material for: Accelerating amorphous polymer electrolyte screening by learning to reduce errors in molecular dynamics simulated properties
Source: Nat Commun. 2022 Jun 14;13:3415. doi: 10.1038/s41467-022-30994-1 (PMC9197847; doi:10.1038/s41467-022-30994-1)
Supplement: Supplementary file 4 — Supplementary data 1 [file 41467_2022_30994_MOESM4_ESM.zip › supp_files/logp/noise_2.56/cv_4.csv]

9-0-1119506900-0	CCNCC(=O)NCC(COC(=O)[Au])O[Cu]	-2.0687557471541203
9-0-538226080-0	O=C([Au])OCCOCCOCCO[Cu]	-0.016458231692779074
9-0-413595862-0	CCC(COC(=O)[Au])NCCOCCO[Cu]	2.556338920196005
9-0-13129550-0	C=CC(O[Cu])C(=O)NC(C#N)COC(=O)[Au]	1.1448780753847316
9-0-413617562-0	COCC(CCOC(=O)[Au])NCC(C)O[Cu]	-1.6607252461990765
9-0-246413658-0	CCCCC(C)NCC(CNC(=O)[Au])O[Cu]	-3.9138795076638644
9-0-976282215-0	CC(COC(=O)[Au])CSC(C)C(C)O[Cu]	0.8690221168334926
9-0-413633144-0	CN(CCCN[Cu])CCOCCNC(=O)[Au]	1.1712160914892944
9-0-1132277810-0	O=C([Au])OCCCCCCN[Cu]	-2.7079710939230512
9-0-1119509583-0	O=C([Au])OCC(CNC(=O)C(F)F)O[Cu]	-2.5627671187102896
9-0-33221458-0	C=CC(OC(=O)[Au])C(=O)N(C)C(C)CCO[Cu]	2.4112239762304357
9-0-413684291-0	CCC(CN(C)CCNC(=O)[Au])N[Cu]	-0.6328489614847754
9-0-413674434-0	CN(C(=O)C(CCNC(=O)[Au])N[Cu])C(C)(C)C	-1.6019693959376458
9-0-538231864-0	CC(NC(=O)[Au])C(=O)NC(C)(C)CO[Cu]	-2.2619285698904594
9-0-538225893-0	O=C([Au])NC(C(=O)O)C(O[Cu])C(F)(F)F	-4.604661957230262
9-0-962049650-0	CCC(CC)C(COC(=O)[Au])N[Cu]	-1.0385286035995798
9-0-33229009-0	N#CCCC(C#N)CNCC(COC(=O)[Au])O[Cu]	1.717459217542109
9-0-413617754-0	CC(CN[Cu])C(=O)NCCCCCOC(=O)[Au]	-2.3248895293679848
9-0-1132291407-0	CC(C)C(CCOC(=O)[Au])N[Cu]	3.3279328122926444
9-0-413610210-0	CC=CC(=O)NC(C)(CO[Cu])COC(=O)[Au]	7.217466123748835
9-0-246265602-0	CCC(C)N(CCOC(=O)[Au])CC(C)O[Cu]	3.5406518483894374
9-0-428454948-0	O=C([Au])NCCNCCCO[Cu]	0.7573046181522858
9-0-485134706-0	C=CC(CNCCC(C)(C)O[Cu])OC(=O)[Au]	3.0759298510241155
9-0-1119509642-0	CS(=O)CCN(CCO[Cu])CCOC(=O)[Au]	-0.18366500449866158
9-0-1119509343-0	CC(N[Cu])C(=O)NCCCOCCOC(=O)[Au]	1.256434583957245
9-0-1119505132-0	CC(C)(NC(=O)[Au])C(=O)NCCN[Cu]	-1.1204896643736215
9-0-413619908-0	CCOCCN(CCCOC(=O)[Au])CCO[Cu]	-1.6709146379408915
9-0-1119507982-0	COCCN(C)CC(CO[Cu])OC(=O)[Au]	0.743762865288866
9-0-246437874-0	CCN(CCCC(C)OC(=O)[Au])C(C)CO[Cu]	1.318075035990149
9-0-33222123-0	C=CC(CO[Cu])NCCCOC(=O)[Au]	0.8690038513286873
9-0-976488023-0	O=C([Au])OCCSCCCCCCCO[Cu]	5.152083293290747
9-0-413690269-0	CC(CNCCOCCCO[Cu])OC(=O)[Au]	2.3693860786521475
9-0-413639727-0	CCOCCN(CCNC(=O)[Au])CCO[Cu]	-0.2514517857612564
9-0-538225808-0	O=C([Au])OCCCOCCCO[Cu]	4.155300872407692
9-0-413618876-0	CCCOCCNCC(COC(=O)[Au])O[Cu]	3.8741885149020945
9-0-246307922-0	CC(C)C(CNC(=O)[Au])CN(C)CCN[Cu]	1.9553840178955186
9-0-246218411-0	CC(COC(=O)[Au])SCCCCO[Cu]	1.8379689878602432
9-0-246210788-0	CC(CCOC(=O)[Au])NCC(C)(C)CO[Cu]	2.6577674506921403
9-0-413639380-0	CCCC(C)(CO[Cu])NC(=O)COC(=O)[Au]	-2.232476132764298
9-0-413639824-0	CC(CC(=O)NC(C)CCN[Cu])NC(=O)[Au]	-0.5182532604161056
9-0-1119504160-0	CN(CCO[Cu])CCOCCOC(=O)[Au]	4.746616828682104
9-0-246269407-0	CC(C)(C)C(O[Cu])C(=O)OCCCOC(=O)[Au]	10.388799811760931
9-0-413595636-0	CC(C)(C)OC(=O)C(CNC(=O)[Au])N[Cu]	-1.1615808666471894
9-0-1119509089-0	COC(CNC(=O)[Au])C(=O)NCCCCN[Cu]	2.0205997937236657
9-0-13128287-0	C=CC(C)NC(=O)C(COC(=O)[Au])N[Cu]	0.6949904095885906
9-0-538225780-0	CC(CO[Cu])NC(=O)[Au]	-1.3131524610097172
9-0-1119512810-0	CC(OC(=O)[Au])C(=O)NCC(=O)NCCO[Cu]	-5.759255106623398
9-0-428455053-0	O=C(CCCO[Cu])NCCOC(=O)[Au]	0.28016342523418447
9-0-413651811-0	CCC(NC(=O)[Au])C(=O)NC(C)(C)CCN[Cu]	1.754396274183864
9-0-33233101-0	C=CC(CNCCCCO[Cu])OC(=O)[Au]	-3.33505721904432
9-0-1119506643-0	COCCOCCNC(CO[Cu])COC(=O)[Au]	0.8751922307336695
9-0-482405275-0	O=C([Au])NC(CN[Cu])C(F)(F)F	2.964150142635184
9-0-246305795-0	CCN(CCN[Cu])CC(C)(C)NC(=O)[Au]	3.6806855342527407
9-0-246299785-0	CSCC(CNCCC(C)OC(=O)[Au])O[Cu]	-0.7375420167648448
9-0-246234102-0	CC(CN(C)CCCCCCOC(=O)[Au])N[Cu]	3.9037134222569305
9-0-413634970-0	CC(N[Cu])C(=O)NCC(F)(F)CNC(=O)[Au]	-0.29075334927076124
9-0-246200452-0	CC(C)(CNCCC(C)(C)OC(=O)[Au])O[Cu]	0.4963955393818209
9-0-1132292337-0	CCC(CC)(COC(=O)[Au])N[Cu]	-2.6417186105057118
9-0-976279323-0	O=C([Au])OCCCSCCCCCO[Cu]	0.276861491976506
9-0-428454789-0	O=C([Au])OCCNCCNCCO[Cu]	-4.406875805243331
9-0-962044605-0	CCCCOCCOCC(COC(=O)[Au])O[Cu]	1.3129871305506986
9-0-413608679-0	CN(CCO[Cu])CC(C)(C)NC(=O)[Au]	2.91987110435851
9-0-413666244-0	CN(CCNC(=O)[Au])CC(CC(F)F)N[Cu]	-3.0076145512814887
9-0-246200662-0	CCN(CC(C)(C)O[Cu])CC(C)(C)OC(=O)[Au]	-2.405001613263863
9-0-413595687-0	CN(CCCO[Cu])CCNC(=O)[Au]	2.2642195994563994
9-0-413658609-0	CC(C)(CC(=O)NCC=CCO[Cu])NC(=O)[Au]	0.3411509058618346
9-0-413670120-0	CN(CCN[Cu])C(=O)C(CC(F)F)NC(=O)[Au]	0.04505742344661584
9-0-246210842-0	CC(CCO[Cu])NC(C)C(C)(C)OC(=O)[Au]	1.1003637084077833
9-0-413609493-0	COCCN(CCCCOC(=O)[Au])CCO[Cu]	-3.7246217743813324
9-0-413618346-0	CC(NCCCOCCO[Cu])C(C)OC(=O)[Au]	1.3967808549865421
9-0-428453496-0	O=C([Au])NCCC(O[Cu])C(=O)O	5.024959373541106
9-0-246411693-0	CC(C)(CNCCCC(C)(C)OC(=O)[Au])O[Cu]	3.2975900693009272
9-0-1119506075-0	COCC(CNC(=O)CCCNC(=O)[Au])O[Cu]	-1.1951259604405091
9-0-246231571-0	CC(CCN(CCOC(=O)[Au])CC(F)F)O[Cu]	0.3907307932539139
9-0-413592276-0	CCN(CCCOC(=O)[Au])CCO[Cu]	3.1187952662335885
9-0-33221005-0	C=CC(OC(=O)[Au])C(=O)NCC(CCC)O[Cu]	-1.4876421905157764
9-0-246363356-0	CC(CSCCO[Cu])(OC(=O)[Au])C(F)F	-0.5464878291579607
9-0-1132279255-0	CCSCC(CO[Cu])OC(=O)[Au]	-0.6226066184918055
9-0-413620769-0	CCCCN(C)C(=O)C(COC(=O)[Au])N[Cu]	5.646393449380407
