# Supplementary material for: Accelerating amorphous polymer electrolyte screening by learning to reduce errors in molecular dynamics simulated properties
Source: Nat Commun. 2022 Jun 14;13:3415. doi: 10.1038/s41467-022-30994-1 (PMC9197847; doi:10.1038/s41467-022-30994-1)
Supplement: Supplementary file 4 — Supplementary data 1 [file 41467_2022_30994_MOESM4_ESM.zip › supp_files/logp/noise_2.56/cv_5.csv]

9-0-1132279298-0	CCCN(CCC)CC(CO[Cu])OC(=O)[Au]	6.540126302861097
9-0-428455059-0	CN(CCNC(=O)[Au])CCO[Cu]	-0.005337257323752342
9-0-33218774-0	C=C(CO[Cu])C(=O)N(CC)CCOC(=O)[Au]	1.6421784114629556
9-0-1119509814-0	CN(CCCO[Cu])C(=O)COCCNC(=O)[Au]	-3.4876644057385255
9-0-246214758-0	CCC(COC(=O)[Au])SC(C)CO[Cu]	-1.4792635216220082
9-0-246264132-0	CC(CCCCO[Cu])NCC(C)OC(=O)[Au]	1.5696701106221693
9-0-413693959-0	CCCN(C)C(=O)C(N[Cu])C(C)(C)OC(=O)[Au]	0.8741855137162419
9-0-246295679-0	CC(CCNC(C)C(C)OC(=O)[Au])CCO[Cu]	3.117938361173473
9-0-33223117-0	C=CC(COC(=O)[Au])NC(=O)C(C)CN[Cu]	-1.5065568119744042
9-0-33231916-0	CC(=O)C=C(C)NC(=O)C(CCN[Cu])NC(=O)[Au]	0.2841594156609158
9-0-413696169-0	CC(C)(CNCCOCCCNC(=O)[Au])N[Cu]	-2.9807112593901905
9-0-478224509-0	O=C([Au])OCCNCNCCO[Cu]	-1.3284117384547804
9-0-246265594-0	CCCC(CC(=O)OCCOC(=O)[Au])O[Cu]	0.31602670526922205
9-0-246234904-0	CCCCC(CNCC(C)OC(=O)[Au])O[Cu]	-1.7338206299976051
9-0-413634621-0	CC(C)C(C)(CNC(=O)[Au])NC(=O)CN[Cu]	1.3729148112571243
9-0-413652900-0	CN(CCOCCN[Cu])CC(C)(C)NC(=O)[Au]	-1.5181187904371893
9-0-246307859-0	CC(C)C(CNC(=O)[Au])CN(C)C(C)CN[Cu]	1.4076999006492072
9-0-13128268-0	C#CCOCCN(C)CC(COC(=O)[Au])O[Cu]	3.155971537730694
9-0-246177363-0	CCCCN(CCOC(=O)[Au])CC(C)O[Cu]	3.4844064349416732
9-0-246195936-0	CCC(CNCCC(C)O[Cu])OC(=O)[Au]	6.157832602894354
9-0-33219021-0	C=C(COC(=O)[Au])C(=O)N(C)CCC(C)O[Cu]	7.325782259189608
9-0-370723996-0	C=CC(COC(=O)[Au])O[Cu]	2.701462466551311
9-0-413651589-0	CCN(CCCO[Cu])CCOCCNC(=O)[Au]	1.065563871450307
9-0-1119527665-0	CC(=O)NCC(COC(=O)[Au])NCCCO[Cu]	2.8769576983605205
9-0-1119524001-0	CCNCCNC(=O)CC(CNC(=O)[Au])O[Cu]	-4.326975825246043
9-0-1119507043-0	O=C([Au])NCCOCC(=O)NCCCO[Cu]	-2.899222193157903
9-0-413632785-0	O=C([Au])OCCNC(=O)C(CC(F)F)N[Cu]	-1.168776564387306
9-0-413639933-0	COCC(C)(CNC(C)CCO[Cu])OC(=O)[Au]	-0.6134283891682655
9-0-1119512752-0	COCC(O[Cu])C(=O)OCCCOC(=O)[Au]	1.568085433453003
9-0-246209274-0	CCN(CCCCCOC(=O)[Au])CCCO[Cu]	0.8064437213267062
9-0-13126692-0	C#CCN(CC(=O)O)CC(COC(=O)[Au])O[Cu]	4.122866375867874
9-0-413618914-0	CCOCC(CNCCCCOC(=O)[Au])O[Cu]	2.0412064950619575
9-0-413703328-0	CC(CCNC(=O)C(C)OC(=O)[Au])CCO[Cu]	1.062299307949452
9-0-413651844-0	CCC(N[Cu])C(=O)NC(C)CC(C)NC(=O)[Au]	-1.8767729215541205
9-0-246197204-0	CC(C)(C)CCNC(CO[Cu])COC(=O)[Au]	-1.3035381366614562
9-0-246175870-0	CC(C)CC(CO[Cu])NCC(C)(C)OC(=O)[Au]	6.657368659661032
9-0-428455191-0	CC(CO[Cu])NCCOC(=O)[Au]	-0.24175436371870812
9-0-1119508964-0	O=C(COCCOC(=O)[Au])NCCO[Cu]	-2.497761493194761
9-0-413644559-0	CCC(CNC(CO[Cu])COC(=O)[Au])OC	-0.3127519646354431
9-0-1119505690-0	CC(CN[Cu])C(=O)NCCOCCOC(=O)[Au]	1.6119350998717412
9-0-246415334-0	CSCCC(C)NC(CO[Cu])COC(=O)[Au]	-3.0311811267789004
9-0-13127883-0	C#CCOCCN(CCO[Cu])CCOC(=O)[Au]	0.9611902481778379
9-0-1119509344-0	O=C(CN[Cu])NCCCOCCOC(=O)[Au]	-2.453767222360354
9-0-1119514606-0	CN(CCNC(=O)[Au])CCOCCN[Cu]	0.16344476951957665
9-0-246342870-0	CCCC(O[Cu])C(=O)NCC(CC)OC(=O)[Au]	5.858148848727975
9-0-1119521407-0	CCC(CNC(CO[Cu])C(N)=O)OC(=O)[Au]	-1.9441796832056657
9-0-962043603-0	O=C([Au])OCCCOCCCOCCCO[Cu]	4.002771801468635
9-0-33233077-0	C=CC(CNCCOCCOC(=O)[Au])O[Cu]	-1.3334137550041987
9-0-246217733-0	CC(CO[Cu])SCCOCCOC(=O)[Au]	-0.5406293039847803
9-0-962050944-0	O=C([Au])NCCSCCCSCCN[Cu]	-1.1414359067010873
9-0-1119526324-0	COC(=O)C(C)NC(=O)C(CN[Cu])OC(=O)[Au]	-0.31799216571606437
9-0-478224306-0	O=C([Au])NCCNCCNCCCN[Cu]	1.4222602034134457
9-0-482405557-0	CCOC(=O)C(C)(CO[Cu])NC(=O)[Au]	0.4544108842539939
9-0-413696709-0	CC(CCCO[Cu])NC(=O)CCOC(=O)[Au]	6.855805833072251
9-0-246211686-0	CC(CCSCCCO[Cu])OC(=O)[Au]	5.096751153724616
9-0-1119522120-0	COC(CNC(=O)[Au])C(=O)NOCC(C)N[Cu]	-1.9071684855720095
9-0-485132304-0	C=CC(C)(CNCCCCO[Cu])OC(=O)[Au]	0.4438508711411604
9-0-413612531-0	COCCCCN(CCO[Cu])CCOC(=O)[Au]	-1.419840020507181
9-0-428455302-0	O=C([Au])OCCOCCNCCOCCO[Cu]	-1.7899602178999234
9-0-1119504362-0	CCOCCNCC(COC(=O)[Au])O[Cu]	3.2180176116002888
9-0-33210914-0	N#CCCCN(CCO[Cu])CCOC(=O)[Au]	5.156843022470838
9-0-679143268-0	CCC(O[Cu])C(C)C(CC)OC(=O)[Au]	2.652032019518503
9-0-413697743-0	O=C([Au])OCCN(CCF)CCOCCO[Cu]	1.6382111621003907
9-0-1119513605-0	COC(C)CC(=O)NC(CO[Cu])COC(=O)[Au]	-1.3292427346037812
9-0-413646786-0	O=C(CCCF)NC(CO[Cu])COC(=O)[Au]	-3.8161131234279018
9-0-1119524049-0	COC(C)(C)CNC(=O)C(COC(=O)[Au])N[Cu]	1.8923689339439012
9-0-246294808-0	CCC(NC(C)C(C)OC(=O)[Au])C(C)(C)O[Cu]	6.504655104774917
9-0-428453075-0	O=C([Au])OCCS(=O)CCO[Cu]	-0.4708495772563535
9-0-413661319-0	COCCCN(CCNC(=O)[Au])CCO[Cu]	0.9450450573130398
9-0-413604910-0	CC(C)CNC(=O)C(CO[Cu])NC(=O)[Au]	4.051405319835106
9-0-485148840-0	CCCCCC(CC(CCC)O[Cu])OC(=O)[Au]	4.384507564151159
9-0-1119509476-0	COCCOCC(CNCCOC(=O)[Au])O[Cu]	-5.522982017085721
9-0-1119521627-0	COCC(CNC(CO[Cu])C(N)=O)OC(=O)[Au]	-2.737992875896423
9-0-246333505-0	C=CC=CCCNC(CO[Cu])COC(=O)[Au]	0.6309798838362515
9-0-413618455-0	CC(NC(=O)[Au])C(=O)N(CCO[Cu])CC(F)F	2.9323144397535152
9-0-1119514438-0	CN(CCOCCNC(=O)[Au])C(=O)CCN[Cu]	-2.965629238216855
9-0-1119507050-0	O=C([Au])NCCCCNC(=O)COCCN[Cu]	-3.6452862735452616
9-0-413609244-0	CC(C)(C)NC(=O)C(COC(=O)[Au])N[Cu]	0.2329747796007165
9-0-1119506920-0	COC(CN(CCO[Cu])CCOC(=O)[Au])OC	0.8690426067680181
