# Supplementary material for: Accelerating amorphous polymer electrolyte screening by learning to reduce errors in molecular dynamics simulated properties
Source: Nat Commun. 2022 Jun 14;13:3415. doi: 10.1038/s41467-022-30994-1 (PMC9197847; doi:10.1038/s41467-022-30994-1)
Supplement: Supplementary file 4 — Supplementary data 1 [file 41467_2022_30994_MOESM4_ESM.zip › supp_files/logp/noise_2.56/cv_7.csv]

9-0-413677422-0	CCC(COC(=O)[Au])C(=O)NCC(CF)O[Cu]	1.4797231987648631
9-0-413609515-0	CCC(CN(CCOC)CCO[Cu])OC(=O)[Au]	-1.310960255850598
9-0-246305725-0	CC(C)CCC(CO[Cu])NCC(C)OC(=O)[Au]	0.4588580063612293
9-0-485095442-0	C=CC(CO[Cu])NCC(OC(=O)[Au])C(C)(C)C	0.1794217652588319
9-0-33225124-0	CC(C)C#CC(=O)NC(C)(CO[Cu])COC(=O)[Au]	-1.8136385575232095
9-0-246231507-0	CC(O[Cu])C(C)SCCOCCOC(=O)[Au]	0.4042031812663125
9-0-1119505325-0	COCCOCCNCC(COC(=O)[Au])O[Cu]	-1.0806533329786487
9-0-413601953-0	COCC(CNCCCCCOC(=O)[Au])O[Cu]	-1.7950924795135594
9-0-413699183-0	CC(NC(=O)[Au])C(=O)N(C)CC(C)(C)CO[Cu]	-2.225202676270614
9-0-246239644-0	CN(CCCCNC(=O)[Au])CCCO[Cu]	-0.8954973840085068
9-0-413633018-0	CCOCCN(CCO[Cu])CC(C)OC(=O)[Au]	2.038267115535312
9-0-413694212-0	CCC=C(F)C(=O)NCC(CNC(=O)[Au])O[Cu]	1.8780896853620823
9-0-246295074-0	CN(CCCCCCNC(=O)[Au])CCCO[Cu]	-0.12746001686703856
9-0-1119516628-0	CN(CC(COC(=O)[Au])O[Cu])C(C)(C)C(N)=O	-1.7068960906348987
9-0-413649450-0	CC(CC(=O)N(C)CC(C)(C)NC(=O)[Au])N[Cu]	-1.6236209671136481
9-0-246316015-0	CN(CCO[Cu])C(COC(=O)[Au])CC(C)(C)C	-0.04933443367311052
9-0-413595692-0	CN(CCCN[Cu])CCCOC(=O)[Au]	1.254148677237493
9-0-13127616-0	COCC#CCN(CCO[Cu])CCOC(=O)[Au]	1.5761632299354253
9-0-13130085-0	N#CCN(CC(=O)O)CC(COC(=O)[Au])O[Cu]	-2.4037780864727565
9-0-413609524-0	COCCN(CCO[Cu])CCC(C)OC(=O)[Au]	0.35756918968516294
9-0-246285068-0	CC(CNC(C)(CNC(=O)[Au])C(C)C)N[Cu]	0.034833073348352395
9-0-246184889-0	CCCCCN(CCN[Cu])CCNC(=O)[Au]	0.3174647574833755
9-0-538226716-0	O=C([Au])NCCCOCCOCCCN[Cu]	-2.9738413116177993
9-0-13129417-0	CC(C)(OC(=O)[Au])C(=O)NC(C#N)CO[Cu]	-1.0318427304550768
9-0-1119505204-0	COCCN(C)CC(CN[Cu])OC(=O)[Au]	1.6821338302059972
9-0-1119520510-0	CNOCCNC(=O)CC(CN[Cu])OC(=O)[Au]	-1.605601193127812
9-0-246231190-0	CCCC(C)(CNCC(C)O[Cu])OC(=O)[Au]	0.7885967310068904
9-0-246355034-0	CCN(CCOC(=O)[Au])CC(C)(O[Cu])C(F)F	4.42715566918206
9-0-33226026-0	C#CCC(CO[Cu])NC(=O)C(C)(C=C)OC(=O)[Au]	2.425503582015275
9-0-246196685-0	CC(C)(CNCCCCCO[Cu])OC(=O)[Au]	3.020574253211204
9-0-413636185-0	CCOCCCN(CCNC(=O)[Au])CCO[Cu]	4.634402677873541
9-0-1119511822-0	COC(=O)C(CNCCCOC(=O)[Au])O[Cu]	-2.452374603740928
9-0-246265795-0	CCC(C)N(CCCOC(=O)[Au])CCO[Cu]	1.4516618643971293
9-0-13127272-0	COCCN(CC#N)CC(COC(=O)[Au])O[Cu]	-2.2483176470313957
9-0-428453326-0	O=C([Au])NCCOCCOCCN[Cu]	-4.718352785944354
9-0-413652296-0	CN(CCCO[Cu])C(=O)C(C)(C)COC(=O)[Au]	-1.1422643608946008
9-0-413651927-0	CCC(C)C(C)(CNC(=O)CO[Cu])OC(=O)[Au]	3.069655688654005
9-0-246405573-0	CCC(CNCCC(C)NC(=O)[Au])O[Cu]	3.2455168221130286
9-0-246421411-0	CCCCNCC(CC(C)(C)OC(=O)[Au])O[Cu]	-0.6765453043950114
9-0-413595874-0	CCN(CCOCCO[Cu])CCOC(=O)[Au]	-1.7272467024157265
9-0-428453393-0	O=C([Au])OCCNCCCNCCO[Cu]	3.9267055845038534
9-0-246239835-0	CN(CCCCCCOC(=O)[Au])CCCO[Cu]	4.590217658758647
9-0-33222100-0	C=CC(COC(=O)[Au])NCC(COC)O[Cu]	1.4182122656490401
9-0-413602588-0	CN(C)CCSCC(CO[Cu])OC(=O)[Au]	-0.8999924605446423
9-0-246177349-0	CCCCN(CCN[Cu])CCOC(=O)[Au]	5.216862845349516
9-0-413666160-0	CCC(CNC(=O)CCOC(=O)[Au])O[Cu]	-4.16272105935433
9-0-33213548-0	CN(CCC#N)CC(CO[Cu])OC(=O)[Au]	1.2743574350934406
9-0-413648106-0	CC(CN(C)CCOCCNC(=O)[Au])N[Cu]	1.0689918394739244
9-0-1119522592-0	CC(=O)NCCCNC(CO[Cu])COC(=O)[Au]	-3.3766616324361296
9-0-33238175-0	C=C(CO[Cu])C(=O)N(C)CC(C)(C)OC(=O)[Au]	3.4429134965797585
9-0-1119523983-0	O=C(CCOC(=O)[Au])NCCCOCCO[Cu]	1.6022448960717641
9-0-33212307-0	C=C(CC)CNC(CO[Cu])COC(=O)[Au]	0.9853245351938552
9-0-413600877-0	CCC(COC(=O)[Au])NCC(COC)O[Cu]	3.28717221011152
9-0-1119520758-0	CNCCCN(CCN[Cu])CCNC(=O)[Au]	0.04305165114757559
9-0-1119513469-0	COC(CNC(=O)[Au])C(=O)NC(C)CCN[Cu]	1.8413528404255826
9-0-33233001-0	C=CCCC(CNCCOC(=O)[Au])O[Cu]	0.8712615073482786
9-0-413661198-0	CC(C)(CONC(=O)C(C)(C)OC(=O)[Au])O[Cu]	6.97342627279065
9-0-413667665-0	CSCC(CN(C)CCCN[Cu])OC(=O)[Au]	2.3348265501197965
9-0-33236219-0	CN(CCCCOC(=O)[Au])CC(CC#N)O[Cu]	-0.5407081488290437
9-0-33221849-0	C=CC(O[Cu])C(=O)NCCCOC(=O)[Au]	3.895879737229648
9-0-1119505140-0	CN(CCNC(=O)[Au])CCOCCO[Cu]	-1.2441674649063144
9-0-428453296-0	CC(OC(=O)[Au])C(NC(=O)CN[Cu])C(=O)O	-0.14502251069564642
9-0-246220093-0	CC(C)CCCNC(CO[Cu])COC(=O)[Au]	-2.0454334257053706
9-0-485089370-0	CC(CO[Cu])(COC(=O)[Au])CSCCC#N	-1.5332805481479612
9-0-413634905-0	CC(CN[Cu])N(C)CCOCCNC(=O)[Au]	1.2800191290107101
9-0-246312801-0	CCC(CC)(CCNCC(C)OC(=O)[Au])O[Cu]	4.394018436851516
9-0-413703174-0	C=CC=CCC(=O)N(C)CC(COC(=O)[Au])O[Cu]	2.1616610317448783
9-0-1119520142-0	NOCCNC(=O)CC(CNC(=O)[Au])O[Cu]	-4.142774319724665
9-0-413696715-0	CC(CCNC(=O)CCO[Cu])OC(=O)[Au]	0.8001404674860331
9-0-246299781-0	CCC(CNCC(CSC)OC(=O)[Au])O[Cu]	3.288561988729998
9-0-33219501-0	C=CC(O[Cu])C(=O)OCCOCCOC(=O)[Au]	1.231095754087976
9-0-246273782-0	CC(C)(CN(CCO[Cu])CC(F)F)NC(=O)[Au]	6.149537163154996
9-0-413634946-0	CC(CNC(=O)C(N[Cu])C(C)C)NC(=O)[Au]	5.840159127490966
9-0-1132279253-0	O=C([Au])OCCSCCSCCO[Cu]	2.637794532242178
9-0-413692315-0	CC(CNC(=O)[Au])C(=O)NCCC(C)(C)N[Cu]	0.0966039422903331
9-0-428454787-0	O=C([Au])NCCCNCCNCCCN[Cu]	-2.413179146339914
9-0-33218766-0	CC(CN(CCC#N)CCO[Cu])OC(=O)[Au]	1.4258950338535197
9-0-1119518166-0	CCCC(=O)C(=O)NCC(CO[Cu])OC(=O)[Au]	0.1892892474765668
9-0-246201572-0	CC(CCNC(C)C(C)OC(=O)[Au])O[Cu]	5.284760639511332
