# Supplementary material for: Accelerating amorphous polymer electrolyte screening by learning to reduce errors in molecular dynamics simulated properties
Source: Nat Commun. 2022 Jun 14;13:3415. doi: 10.1038/s41467-022-30994-1 (PMC9197847; doi:10.1038/s41467-022-30994-1)
Supplement: Supplementary file 4 — Supplementary data 1 [file 41467_2022_30994_MOESM4_ESM.zip › supp_files/logp/noise_2.56/cv_3.csv]

9-0-413644455-0	CC(C)C(CNC(=O)CNC(=O)[Au])CO[Cu]	-3.270401713408206
9-0-246292713-0	CC(CCCN(CCO[Cu])C(C)C)OC(=O)[Au]	2.4096686318987306
9-0-33237992-0	CCC(CC#N)NC(=O)C(NC(=O)[Au])C(C)O[Cu]	3.5774797722825666
9-0-1119512168-0	CC(O[Cu])C(=O)NCCCOCCOC(=O)[Au]	-1.388021875198427
9-0-13129330-0	C#CCNC(=O)CNC(CO[Cu])COC(=O)[Au]	1.409489496091838
9-0-1119505457-0	NC(=O)CN(CCO[Cu])CCOC(=O)[Au]	2.207023432516027
9-0-246165952-0	CCN(CCCO[Cu])CCCOC(=O)[Au]	0.8232373319985761
9-0-246315977-0	CCCC(CN(C)C(C)CCO[Cu])OC(=O)[Au]	0.020561600738442376
9-0-1119508440-0	COCCN(CCNC(=O)[Au])CCO[Cu]	0.03768896334718408
9-0-246228464-0	CN(CCCCCO[Cu])CCCCNC(=O)[Au]	-0.045727190525736816
9-0-413641101-0	COCCCCN(CCNC(=O)[Au])CCO[Cu]	4.540767532501343
9-0-413658623-0	CC(N[Cu])C(C)C(=O)NCC=CCOC(=O)[Au]	-0.4319087818416089
9-0-413605275-0	CC(C)C(C)(CN[Cu])NCCOC(=O)[Au]	-3.7559657736455287
9-0-13127184-0	CC(C#N)OCCNC(CO[Cu])COC(=O)[Au]	0.1442457732293962
9-0-962043503-0	CC(N[Cu])C(OC(=O)[Au])C(=O)OC(C)(C)C	1.8121098969906129
9-0-538227682-0	O=C([Au])OCCOCCCOCCO[Cu]	-2.862937641396531
9-0-413609437-0	CCOCCN(C)CC(CO[Cu])OC(=O)[Au]	-0.8759846752360239
9-0-33212329-0	CC(CC#N)NCC(CO[Cu])OC(=O)[Au]	-0.7534850234597763
9-0-413641963-0	CCCCC(=O)NCC(CNC(=O)[Au])O[Cu]	-1.6595981896977188
9-0-413678226-0	CCNC(=S)NC(COC(=O)[Au])C(C)O[Cu]	4.040143922805543
9-0-413592446-0	CN(CCCOC(=O)[Au])CCO[Cu]	0.5544076694430007
9-0-413632580-0	CCN(CCOCCO[Cu])CC(C)OC(=O)[Au]	2.479767423360739
9-0-1119508922-0	CCOC(=O)C(=O)NCC(COC(=O)[Au])O[Cu]	-2.933686942327836
9-0-413618131-0	CCN(CCOC(=O)[Au])C(=O)C(C)(C)O[Cu]	-2.2461613134566507
9-0-246339176-0	CCC(C)C(CNC(C)CCOC(=O)[Au])O[Cu]	6.999708613755753
9-0-538229849-0	CC(C)(CNCCO[Cu])NC(=O)[Au]	-2.9165309986219032
9-0-1119505085-0	COC(=O)CN(CCO[Cu])CCOC(=O)[Au]	2.468019922683823
9-0-246199125-0	O=C([Au])OCCCSCCOCCO[Cu]	2.4534727322322833
9-0-1119515148-0	CON(C)C(=O)CC(CNC(=O)[Au])O[Cu]	2.076606048560887
9-0-1119512021-0	CCN(CCOCCO[Cu])C(=O)COC(=O)[Au]	2.797973360143731
9-0-33235727-0	C=CCN(C)CC(OC(=O)[Au])C(C)O[Cu]	4.038432821654974
9-0-413630687-0	CC(C)C(CO[Cu])NC(=O)COC(=O)[Au]	-0.2808202253801299
9-0-1132277999-0	O=C([Au])OCCSCCCSCCO[Cu]	3.4059504494788357
9-0-787202141-0	N#CN=C(NCCO[Cu])NCCOC(=O)[Au]	-1.5342162177076357
9-0-33234131-0	C=CC(C)(O[Cu])C(=O)NC(C)CCNC(=O)[Au]	3.8365729723778674
9-0-413617150-0	CC(C)C(CCO[Cu])NCCOC(=O)[Au]	1.288844813748327
9-0-962043366-0	O=C([Au])NCCSCSCCN[Cu]	3.506735435568655
9-0-478224260-0	CC(CN(N)CC(C)OC(=O)[Au])O[Cu]	2.793229029343812
9-0-13128972-0	C#CCOCC(CNCCO[Cu])OC(=O)[Au]	-1.4084056238555753
9-0-413643927-0	CCC(COC(=O)[Au])N(C)CCOCCO[Cu]	5.2228369218349915
9-0-1030688140-0	C=C(C)C(CCC(OC(=O)[Au])C(=C)C)O[Cu]	4.23153256271953
9-0-1119509817-0	CN(CCO[Cu])CCOCCNC(=O)[Au]	-1.0612755992143992
9-0-413610849-0	CC(CC(=O)NC(C)CCO[Cu])NC(=O)[Au]	5.345093177345164
9-0-1119512883-0	COCC(C)(O[Cu])C(=O)N(C)CCOC(=O)[Au]	1.3659384185308125
9-0-246394304-0	CC(CCCC(=O)OCCCNC(=O)[Au])O[Cu]	-0.2206083229942355
9-0-1119506635-0	CCOC(=O)CNC(CO[Cu])COC(=O)[Au]	-2.573382675726249
9-0-428452917-0	CN(CCO[Cu])CCOC(=O)[Au]	-4.726384803810119
9-0-246304000-0	CC(CCNC(C)CC(C)NC(=O)[Au])N[Cu]	-1.2698129633024857
9-0-1119507664-0	CCS(=O)(=O)NC(C)(CO[Cu])COC(=O)[Au]	-0.9718097458699921
9-0-482403593-0	O=C([Au])OCCOCCCCOCCO[Cu]	1.483700442606668
9-0-1119525508-0	CSCCNC(=O)C(COC(=O)[Au])N[Cu]	-5.2328128056785435
9-0-246225341-0	CN(CCCCCOC(=O)[Au])CCCO[Cu]	0.6031789364274749
9-0-33228440-0	C#CCN(CC#N)CC(OC(=O)[Au])C(C)O[Cu]	3.786056327365369
9-0-538231471-0	O=C([Au])OCCCOCCN[Cu]	2.973127101061594
9-0-413667338-0	CCCN(CCC)C(=O)C(CO[Cu])NC(=O)[Au]	-0.6891228028945993
9-0-413592517-0	CC(CNCC(F)(F)COC(=O)[Au])O[Cu]	4.685036011027516
9-0-413597686-0	CN(C)CCCCNCC(COC(=O)[Au])O[Cu]	5.052435865224185
9-0-538226084-0	CC(COCCOCCOC(=O)[Au])O[Cu]	-1.2701096796036728
9-0-413643629-0	CN(CCOCCOC(=O)[Au])CC(C)(C)N[Cu]	-0.3928987081656105
9-0-413595038-0	CC(C)(CNCCCO[Cu])OC(=O)[Au]	-3.2683594304857984
9-0-413673931-0	CC(C)N(C)C(=O)C(CCN[Cu])NC(=O)[Au]	-1.670944214468328
9-0-413617752-0	CC(N[Cu])C(=O)NCCCCCOC(=O)[Au]	5.460913452532707
9-0-33232011-0	O=C([Au])NC(CCN[Cu])C(=O)NCCCS	1.90009974887023
9-0-941887045-0	CCCC(O[Cu])C(CCC)OC(=O)[Au]	-0.7093959028191028
9-0-1119504894-0	COCCNCC(CO[Cu])OC(=O)[Au]	-3.1960510992692335
9-0-322586560-0	CC(C#N)(CO[Cu])N=NC(C)(C#N)COC(=O)[Au]	4.22892256430168
9-0-246295613-0	CC(CCNCC(C)OC(=O)[Au])CCO[Cu]	-1.2856376879436144
9-0-246408918-0	CCCCC(C)N(CCN[Cu])CCNC(=O)[Au]	1.3273822060142204
9-0-679149576-0	O=C([Au])OCCCCCOCCCCCO[Cu]	4.880984024178828
9-0-413621493-0	CN(CCCO[Cu])C(=O)CC(C)(C)NC(=O)[Au]	-0.6486752397644147
9-0-33229765-0	C=C(C)C(=O)N(C)CC(COC(=O)[Au])O[Cu]	2.9344036941014275
9-0-1119520212-0	CNCCNC(=O)C(NC(=O)[Au])C(C)O[Cu]	0.6949633304641936
9-0-482405242-0	CC(C)(C)N(CO[Cu])COC(=O)[Au]	4.216653751471711
9-0-413691446-0	CC(CCONC(=N)CO[Cu])OC(=O)[Au]	2.0573165071987014
9-0-478223354-0	O=C([Au])NCCC(N[Cu])P(=O)(O)O	-2.5235607510558724
9-0-246263586-0	CCN(CC(C)OC(=O)[Au])C(C)CO[Cu]	-3.3289056650215447
9-0-246289734-0	CCC(NC(C)C(C)OC(=O)[Au])C(C)O[Cu]	4.093868108372663
9-0-413631662-0	O=C([Au])OCCCCCS(=O)CCO[Cu]	-2.4271803265699248
9-0-1119506581-0	COCC(C)NC(CO[Cu])COC(=O)[Au]	1.392701034742995
