# Supplementary material for: Accelerating amorphous polymer electrolyte screening by learning to reduce errors in molecular dynamics simulated properties
Source: Nat Commun. 2022 Jun 14;13:3415. doi: 10.1038/s41467-022-30994-1 (PMC9197847; doi:10.1038/s41467-022-30994-1)
Supplement: Supplementary file 4 — Supplementary data 1 [file 41467_2022_30994_MOESM4_ESM.zip › supp_files/logp/noise_2.56/cv_0.csv]

9-0-413634818-0	CC(CC(=O)NCC(C)(C)NC(=O)[Au])N[Cu]	0.04028127562259817
9-0-413640875-0	CC(N[Cu])C(C)C(=O)N(C)CCCNC(=O)[Au]	0.39901531553393577
9-0-1132295465-0	CC(C)C(CCOC(=O)[Au])O[Cu]	4.431462507284332
9-0-33232042-0	C#CC(C)(NC(=O)[Au])C(=O)NC(CC)CO[Cu]	1.9611906402366783
9-0-1119519108-0	O=C(COCCO[Cu])NCC(CF)OC(=O)[Au]	2.5948396251663453
9-0-413642900-0	CC(CN[Cu])N(C)C(=O)CCNC(=O)[Au]	-0.9997925703025734
9-0-1119520611-0	O=C([Au])NCCCCNC(=O)COCCO[Cu]	6.151809178604159
9-0-538234369-0	CC(CN[Cu])OCCOC(=O)[Au]	0.9630130167252333
9-0-1119505021-0	CC(O[Cu])C(=O)NCCOCCOC(=O)[Au]	0.7335079009760956
9-0-413681800-0	CCC(C)NC(=O)C(CCN[Cu])NC(=O)[Au]	-2.3177812338660693
9-0-602367105-0	O=C([Au])OCCCC#CC#CCCCO[Cu]	-0.6421777833511231
9-0-1119504357-0	COCCN(CCO[Cu])CCOC(=O)[Au]	-1.0756221578035043
9-0-413681788-0	N=CNC(=O)CC(CCCCN[Cu])NC(=O)[Au]	-0.6180463586761941
9-0-246234922-0	CCCCCN(CCCNC(=O)[Au])CCO[Cu]	2.6465117495606263
9-0-33223156-0	C=CC(CO[Cu])NC(C)C(C)OC(=O)[Au]	1.402474401193993
9-0-962051435-0	O=C([Au])OCCC(CN[Cu])C(F)(F)F	3.0800808712750847
9-0-413642454-0	CC(CN[Cu])N(C)C(=O)CCCNC(=O)[Au]	4.355976676460667
9-0-1119513215-0	CCOCC(=O)NC(CO[Cu])C(C)OC(=O)[Au]	-3.500125611909308
9-0-1119506079-0	CCC(NC(=O)[Au])C(=O)NCC(COC)O[Cu]	0.40089787409870914
9-0-33218752-0	N#CCN(CCCOC(=O)[Au])CCO[Cu]	0.7333650230699104
9-0-413607692-0	O=C([Au])OCCN(CCF)CCO[Cu]	2.121947623067309
9-0-413595859-0	CCN(CCCNC(=O)[Au])CCOCCO[Cu]	3.8968176808571426
9-0-538238345-0	COCC(NC(=O)[Au])C(C)(C)O[Cu]	5.237437135474697
9-0-413655608-0	CC(C)N(CCO[Cu])CCOCCNC(=O)[Au]	-0.9517800693894531
9-0-413690201-0	CCC(CNCCOCCCO[Cu])OC(=O)[Au]	3.4886189188796024
9-0-246229002-0	CC(CN(C)CCC(N[Cu])C(C)C)OC(=O)[Au]	-5.290306707940325
9-0-1119512677-0	CN(CCO[Cu])C(=O)COCCOC(=O)[Au]	1.5130646921488216
9-0-1119507892-0	CNC(=O)CCN(C)CC(CN[Cu])OC(=O)[Au]	-3.8528956820544584
9-0-413616305-0	CCCC(O[Cu])C(=O)NCC(C)CNC(=O)[Au]	-1.569489256078297
9-0-428453343-0	NC(=O)C(O[Cu])C(OC(=O)[Au])C(N)=O	0.09319025783409884
9-0-1132278197-0	O=C([Au])OCCCCCCCO[Cu]	0.9919485951930291
9-0-246289371-0	CC(CC(C)(C)O[Cu])NCC(C)OC(=O)[Au]	0.3156600277331869
9-0-246265729-0	CC(CCOC(=O)[Au])NC(C)CC(C)O[Cu]	4.047800757215976
9-0-246181191-0	CN(CCCCCOC(=O)[Au])CCO[Cu]	-1.981895210477408
9-0-246233209-0	CN(CCCCCCO[Cu])CCNC(=O)[Au]	-1.991915384467187
9-0-246166163-0	O=C([Au])OCCCCNCCCCO[Cu]	-1.7455793473557764
9-0-485080326-0	C=CCCC(COC(=O)[Au])NCC(C)O[Cu]	-0.9005996064252222
9-0-538226227-0	O=C([Au])NCCSCCN[Cu]	-0.4423068563279848
9-0-1119505106-0	O=C(CCN[Cu])NCCOCCOC(=O)[Au]	-2.8275667585590094
9-0-482404819-0	CC(CNCC(C)NC(=O)[Au])N[Cu]	-3.91955815071652
9-0-246362359-0	CCC(C)(O[Cu])C(=O)OCCCOC(=O)[Au]	3.351632533402821
9-0-538226717-0	O=C([Au])NCCCOCCCN[Cu]	-2.199277198270916
9-0-428454775-0	O=C([Au])NCCNCCNCCNCCN[Cu]	-1.370173019623564
9-0-413641803-0	CN(CC(CNC(=O)[Au])O[Cu])C(=O)C(C)(F)F	2.023694088061006
9-0-1119505776-0	CN(CCO[Cu])CCN(C)CCOC(=O)[Au]	0.7651172563712808
9-0-1119524807-0	O=C([Au])NCC(=O)NCCOCCCN[Cu]	-1.2889047108434863
9-0-413607859-0	CCOCCN(C)CC(CN[Cu])OC(=O)[Au]	1.3664175389335305
9-0-246284158-0	O=C([Au])OCCCN(CCCF)CCO[Cu]	0.711918844420826
9-0-413605172-0	CCCCC(=O)NC(CO[Cu])COC(=O)[Au]	0.8639738954135122
9-0-33227565-0	C=CCC(CNC(=O)CCO[Cu])COC(=O)[Au]	-1.9994730148258004
9-0-1119513553-0	O=C(CO[Cu])NCCCOCCOC(=O)[Au]	1.533712114120797
9-0-413656507-0	CC(F)(F)CNCC(COC(=O)[Au])O[Cu]	3.7010593254392186
9-0-246230491-0	CC(C)C(CNCC(C)(C)O[Cu])OC(=O)[Au]	3.408805669833017
9-0-1119504876-0	COC(=O)CCNCC(CO[Cu])OC(=O)[Au]	-1.6384982482412034
9-0-413596089-0	CC(C)CC(CO[Cu])NC(=O)C(C)NC(=O)[Au]	-4.35915487447998
9-0-428455258-0	CN(CCOC(=O)[Au])C(=O)CCN[Cu]	-0.643126382899139
9-0-413603194-0	CN(C)CCCN(C)CC(COC(=O)[Au])O[Cu]	-2.5845515697327026
9-0-1132306645-0	C[Si](C)(C)CC(CO[Cu])OC(=O)[Au]	5.949508508266403
9-0-246300005-0	CC(CSCCOCCO[Cu])OC(=O)[Au]	0.6243655266088218
9-0-413621529-0	CC(CCN(C)CCOCCN[Cu])OC(=O)[Au]	0.5453796006324279
9-0-13128598-0	CC(C#N)N(C)C(=O)C(CN[Cu])NC(=O)[Au]	0.4101575956067687
9-0-322586137-0	N#CCCN(CCO[Cu])CCOC(=O)[Au]	3.859597235665129
9-0-1119505210-0	COCC(CN(C)CCO[Cu])OC(=O)[Au]	-0.799264873566687
9-0-33225809-0	C=C(Cl)CN(CCN[Cu])CCOC(=O)[Au]	1.145181824300232
9-0-1119506563-0	COC(CNC(CO[Cu])COC(=O)[Au])OC	1.97998692595208
9-0-33232797-0	C=CCOCC(CNCCCOC(=O)[Au])O[Cu]	1.8471905947264995
9-0-428453468-0	O=C([Au])NCCOCCOCCOCCN[Cu]	2.6891205574521937
9-0-538232246-0	CCN(CCO[Cu])C(=O)C(C)NC(=O)[Au]	-1.6508991713382009
9-0-413621339-0	CCN(CCN[Cu])CC(COC)OC(=O)[Au]	-1.9432732648322275
9-0-246172184-0	CCC(C)N(C)CC(CN[Cu])OC(=O)[Au]	-4.456238705976537
9-0-1119508603-0	O=C(COCCOC(=O)[Au])NCCN[Cu]	-8.400609608630841
9-0-428454724-0	O=C([Au])OCCNNCCO[Cu]	2.1276225671968243
9-0-413596104-0	CCCC(NC(=O)[Au])C(=O)NCCN[Cu]	2.875449053657904
9-0-538231746-0	O=C([Au])NCCCSCC(N[Cu])C(=O)O	-0.880634939228148
9-0-246209194-0	CCSCCN(CCO[Cu])CCOC(=O)[Au]	2.6074370864407292
9-0-246271634-0	CCC(C)CN(CCN[Cu])CCOC(=O)[Au]	1.5557090662838184
9-0-246228184-0	CN(CCCCCCO[Cu])CCCNC(=O)[Au]	-1.1885649612148843
9-0-413632828-0	CC(C)(CCCO[Cu])CNC(=O)COC(=O)[Au]	-0.3493366731677252
9-0-413647667-0	CCN(CCCOC(=O)[Au])C(=O)CO[Cu]	5.74075591171773
