# Supplementary material for: Accelerating amorphous polymer electrolyte screening by learning to reduce errors in molecular dynamics simulated properties
Source: Nat Commun. 2022 Jun 14;13:3415. doi: 10.1038/s41467-022-30994-1 (PMC9197847; doi:10.1038/s41467-022-30994-1)
Supplement: Supplementary file 4 — Supplementary data 1 [file 41467_2022_30994_MOESM4_ESM.zip › supp_files/logp/noise_5.12/cv_8.csv]

9-0-413624011-0	CC(CN(C)CCCNC(=O)[Au])N[Cu]	1.3474437274824913
9-0-33229372-0	C=C(Cl)CNC(CN[Cu])CNC(=O)[Au]	-0.4543796177817725
9-0-1119525502-0	CC(CONC(=O)COCCNC(=O)[Au])N[Cu]	0.8456990865822347
9-0-413696186-0	O=C(CCCCOC(=O)[Au])NOCCO[Cu]	3.7265129336559917
9-0-413703257-0	O=C(CCCCCOC(=O)[Au])NOCCO[Cu]	10.75501627322722
9-0-679142073-0	O=C([Au])NCCCCCOCCCCCN[Cu]	2.205284326474333
9-0-538235765-0	CC(C)(OCCN[Cu])OCCNC(=O)[Au]	-4.288572998392739
9-0-413635818-0	CC(C)CC(N[Cu])C(=O)NCC(C)NC(=O)[Au]	-3.833655524040097
9-0-413596816-0	COCC(CN(C)CCCO[Cu])OC(=O)[Au]	-7.053212394581543
9-0-33211378-0	C#CCCN(CCO[Cu])CCOC(=O)[Au]	4.335992651025323
9-0-1119507515-0	CC(C)(NCC(CO[Cu])OC(=O)[Au])C(=O)O	-0.18403819546193767
9-0-478224351-0	O=C([Au])NCCNCCCCNCCN[Cu]	-2.749494925209282
9-0-478225127-0	O=C([Au])NCCS(=O)(=S)OCCN[Cu]	-4.988968095690258
9-0-413595601-0	COCCCN(CCO[Cu])CCOC(=O)[Au]	-3.7019431091985884
9-0-33234077-0	C=CCN(CCOC)CC(COC(=O)[Au])O[Cu]	-1.2479100094626063
9-0-13130016-0	COCC#CCN(CCN[Cu])CCOC(=O)[Au]	2.378035101675319
9-0-538229793-0	CCOCCOCC(CN[Cu])OC(=O)[Au]	9.98561773675855
9-0-1119524140-0	CCONC(=O)C(CO[Cu])NC(=O)[Au]	-0.4271643622691246
9-0-13130015-0	CN(CCC#N)C(=O)C(CNC(=O)[Au])O[Cu]	0.515041136332367
9-0-413606713-0	CCC(NC(=O)[Au])C(=O)NC(CO[Cu])C(C)C	-0.7472981171652686
9-0-246266112-0	CCCN(CC(COC(=O)[Au])O[Cu])C(C)(C)C	0.25642562309563477
9-0-413635045-0	CCN(CC(C)(C)OC(=O)[Au])C(=O)C(C)O[Cu]	-9.833072874991625
9-0-246371058-0	CC(CF)NCC(CC(C)(C)O[Cu])OC(=O)[Au]	-8.106223177715375
9-0-962050828-0	CC(C)(C)OC(=O)C(CCN[Cu])NC(=O)[Au]	9.706816509677534
9-0-246180298-0	O=C([Au])OCCN(CC=CCl)CCO[Cu]	9.624801127007288
9-0-33230553-0	CC(C#N)N(C)C(=O)C(CCCNC(=O)[Au])N[Cu]	-1.9570687340159645
9-0-413619735-0	O=C([Au])NCCC(=O)NCCCCO[Cu]	-2.517587236414175
9-0-413648092-0	CCN(CCN[Cu])CCOCCNC(=O)[Au]	-3.4030694689983356
9-0-413599046-0	CC(C)(CNCCOCCO[Cu])OC(=O)[Au]	3.1980450839888457
9-0-1119508742-0	COC(=O)CNC(=O)C(COC(=O)[Au])N[Cu]	1.3943179964648649
9-0-246174944-0	CN(CCCCCOC(=O)[Au])CCN[Cu]	-2.107733510731183
9-0-1119523446-0	O=C([Au])NCCCOCCNC(=O)CCN[Cu]	-5.5187628913945685
9-0-976488019-0	CC(C)C(CCSCCO[Cu])OC(=O)[Au]	-0.005018074016151175
9-0-413681975-0	C[Si](C)(C)CNC(=O)C(CN[Cu])NC(=O)[Au]	-2.676416256755506
9-0-33211432-0	CC#CCN(CCO[Cu])CCOC(=O)[Au]	1.5372152932647936
9-0-33210978-0	N#CCCCCN(CCO[Cu])CCOC(=O)[Au]	9.023094210398831
9-0-413606700-0	CC(C)C(COC(=O)[Au])NCCOCCO[Cu]	4.93371046730152
9-0-413611903-0	CN(CCCO[Cu])CCOCCOC(=O)[Au]	1.6391817661393537
9-0-941865580-0	CC(C)(C)C(OC(=O)[Au])C(C)(C)O[Cu]	2.741842425494417
9-0-538231396-0	O=C([Au])OCCSCCOCCO[Cu]	7.929669344632279
9-0-413614629-0	CCCC(CC(=O)NCCOC(=O)[Au])O[Cu]	9.433544597864897
9-0-33212740-0	C=CCOCCN(CCO[Cu])CCOC(=O)[Au]	2.594785926932527
9-0-246271989-0	CN(CCCCCCCO[Cu])CCOC(=O)[Au]	0.6649361950908501
9-0-538225067-0	CCN(CCO[Cu])CCOC(=O)[Au]	-1.4052737551454735
9-0-413611865-0	C=C(C)CNC(=O)C(CCCN[Cu])NC(=O)[Au]	-7.513887494200235
9-0-33213577-0	C=CCOCC(CN(C)CCOC(=O)[Au])O[Cu]	1.7924454710625526
9-0-538225958-0	O=C([Au])NCCCNCCCNCCCN[Cu]	-0.754142241756775
9-0-538226093-0	O=C([Au])OCCSCCO[Cu]	3.6396695161883095
9-0-13127183-0	CC#CC(=O)N(C)CC(CO[Cu])OC(=O)[Au]	1.2114715740874815
9-0-33217407-0	C=CC(CO[Cu])NC(=O)C(C)(C)OC(=O)[Au]	0.12086756395948062
9-0-13127343-0	C=CCOCC(=O)NC(CO[Cu])COC(=O)[Au]	-5.311379340668114
9-0-485135116-0	C=CC(CNC(C)C(C)(C)O[Cu])OC(=O)[Au]	-5.04457991569019
9-0-413596178-0	CC(C)(N[Cu])C(=O)NCCCCNC(=O)[Au]	1.928126984673264
9-0-413656623-0	CCC(CN(C)CCOCCN[Cu])OC(=O)[Au]	5.07622801770015
9-0-413621516-0	CC(CN(C)CCOCCN[Cu])OC(=O)[Au]	5.598749743701126
9-0-413604662-0	CN(CCOCCOC(=O)[Au])CC(C)(C)O[Cu]	4.011931618123348
9-0-1132292962-0	CC(CNC(=O)[Au])(N[Cu])C(F)(F)F	-6.289444845443616
9-0-413651026-0	CCC(CNC(=O)CC(C)(C)N[Cu])NC(=O)[Au]	7.160443485564313
9-0-413618353-0	O=C([Au])NCC(=O)NCCSCCCO[Cu]	1.1120346097995513
9-0-246403192-0	CCC(CN(C)CCCCO[Cu])NC(=O)[Au]	-7.37219566733371
9-0-413687839-0	CCC(COC(=O)[Au])(N[Cu])NC(C)COC	-2.206932890818298
9-0-1119526321-0	COC(=O)CC(N[Cu])C(=O)NCCOC(=O)[Au]	-3.166907825364126
9-0-1119512830-0	COCC(N[Cu])C(=O)NCC(C)NC(=O)[Au]	-5.043751960532259
9-0-428453340-0	O=C([Au])OCCOCCO[Cu]	-10.817543707309246
9-0-246289748-0	CCC(NCC(C)OC(=O)[Au])C(C)O[Cu]	8.152886556874272
9-0-33232743-0	CC(C)CC(C#N)NCC(COC(=O)[Au])O[Cu]	1.3036938328691707
9-0-33223769-0	C#CCCCC(=O)N(C)CC(COC(=O)[Au])O[Cu]	-8.79421770475276
9-0-413639396-0	CCCOC(=O)NCC(COC(=O)[Au])O[Cu]	-8.633934168423322
9-0-1119523698-0	CCN(CC(N)=O)CC(OC(=O)[Au])C(C)O[Cu]	4.659474377648623
9-0-13127885-0	C#CCOCCNC(CO[Cu])COC(=O)[Au]	-0.31167127981500803
9-0-413663335-0	CC(CN(C)C(=O)C(C)NC(=O)[Au])N[Cu]	0.9165971128284296
9-0-246328926-0	CC(O[Cu])C(C)N(C)CC(C)(C)NC(=O)[Au]	1.4499256859326306
9-0-413672292-0	CC(OC(=O)[Au])C(=O)NOC(C)(C)CO[Cu]	1.302213334385188
9-0-1119506527-0	CN(C)CCCNC(=O)C(CO[Cu])NC(=O)[Au]	2.611370686155215
9-0-246232983-0	CCC(COC(=O)[Au])NCCCCCCO[Cu]	14.749518423253603
9-0-787202105-0	O=C([Au])NCCCCC(N[Cu])C(=O)NO	-2.021228604806974
9-0-413609835-0	CN(CCOCCOC(=O)[Au])C(C)(C)CO[Cu]	6.199981195286998
9-0-413630449-0	CC(CNC(=O)CC(C)NC(=O)[Au])N[Cu]	-1.2084055804670466
9-0-1119511727-0	CN(CC(COC(=O)[Au])O[Cu])C(=O)C(=O)O	5.841033896321746
