# Supplementary material for: Accelerating amorphous polymer electrolyte screening by learning to reduce errors in molecular dynamics simulated properties
Source: Nat Commun. 2022 Jun 14;13:3415. doi: 10.1038/s41467-022-30994-1 (PMC9197847; doi:10.1038/s41467-022-30994-1)
Supplement: Supplementary file 4 — Supplementary data 1 [file 41467_2022_30994_MOESM4_ESM.zip › supp_files/logp/noise_5.12/cv_9.csv]

9-0-538225815-0	CN(CCCN[Cu])CCCNC(=O)[Au]	4.102583163097231
9-0-413616151-0	CC(C)(O[Cu])C(=O)OCCCOC(=O)[Au]	2.413711471409214
9-0-485082633-0	C=C(Cl)CN(CCCO[Cu])CCOC(=O)[Au]	6.65784857509991
9-0-1119507137-0	O=C([Au])OCC(CNCCF)O[Cu]	8.052797526028831
9-0-1119513146-0	CCCOCC(=O)NCC(CN[Cu])OC(=O)[Au]	-9.673132401282302
9-0-428454361-0	O=C([Au])NCCNCCO[Cu]	0.36866270493234543
9-0-413612572-0	CCC(CCNC(=O)CCNC(=O)[Au])O[Cu]	2.026205248106896
9-0-413611551-0	COCCN(CCCOC(=O)[Au])CCO[Cu]	5.720377007554103
9-0-13127189-0	C=CCNC(=O)NC(CO[Cu])COC(=O)[Au]	2.473754342442139
9-0-413687785-0	COCC(C)N(CCNC(=O)[Au])CCO[Cu]	-0.04673731799927433
9-0-246364261-0	CC(CCOC(=O)[Au])NC(C)C(C)(C)CO[Cu]	6.111111610950568
9-0-13126745-0	CN(CC#N)CC(CO[Cu])OC(=O)[Au]	3.2839266567984
9-0-1119513625-0	CNCC(=O)NCC(C)(CO[Cu])COC(=O)[Au]	-7.150716978466655
9-0-538225401-0	CCC(C)(OC(=O)[Au])C(O[Cu])C(=O)O	6.368251350110612
9-0-428453553-0	O=C([Au])OCCN(CCO[Cu])CS(=O)(=O)O	0.6860760609131296
9-0-428453346-0	O=C([Au])OCCOCCOCCN[Cu]	-0.45740528733678765
9-0-1119507049-0	O=C([Au])NCCOCC(=O)NCCN[Cu]	-5.814668352385988
9-0-976279177-0	CC(CO[Cu])CSCCCCCOC(=O)[Au]	-1.093894551187347
9-0-413651380-0	CCN(CCNCC(C)OC(=O)[Au])CCO[Cu]	4.4842246824002645
9-0-413643045-0	COCCCN(CCCOC(=O)[Au])CCO[Cu]	3.874534166314267
9-0-413610253-0	CC(C)CC(=O)NC(C)(CO[Cu])COC(=O)[Au]	-4.237211864032831
9-0-1119520520-0	CNC(=O)C(C)NC(=O)C(CN[Cu])NC(=O)[Au]	2.3906990528242815
9-0-13128806-0	C#CC(C)(N[Cu])C(=O)NCCNC(=O)[Au]	-0.6208106759762875
9-0-485132857-0	C=CC(C)(CNCC(CC)O[Cu])OC(=O)[Au]	4.848219605903671
9-0-413618053-0	CC(C)C(CNCCOCCOC(=O)[Au])O[Cu]	-2.252720788479368
9-0-1119517931-0	NC(=O)C(=O)NCC(CO[Cu])OC(=O)[Au]	-0.7403114797727597
9-0-482403780-0	O=C([Au])OCCCSCC(N[Cu])C(=O)O	12.442044693391269
9-0-413651038-0	CCC(CNC(=O)C(C)(C)CNC(=O)[Au])N[Cu]	8.235671322376323
9-0-246234828-0	CC(C)CCN(CCCOC(=O)[Au])CCO[Cu]	-0.6373069471217696
9-0-1119508832-0	CC(OC(=O)[Au])C(=O)NC(CO[Cu])C(=O)O	-5.280510187233389
9-0-246418828-0	CC(CCOC(=O)C(C)(C)O[Cu])OC(=O)[Au]	2.510217190751128
9-0-33227585-0	CC#CCC(CO[Cu])NC(=O)CCOC(=O)[Au]	7.488282523592314
9-0-1132293807-0	O=C([Au])NCCSCCCO[Cu]	4.621195186764356
9-0-246211696-0	CCN(CCOC(=O)[Au])CCC(C)O[Cu]	-5.068655187738582
9-0-413616236-0	O=C([Au])NCC(=O)NCCCCCCN[Cu]	-5.741161109030101
9-0-246289569-0	CCC(CNCCC(C)(C)CO[Cu])OC(=O)[Au]	-4.5690732622514165
9-0-1132277624-0	O=C([Au])OCCCCCCO[Cu]	2.282840590861055
9-0-1119515288-0	CCONC(=O)CC(CN[Cu])OC(=O)[Au]	1.632742704513781
9-0-1119524081-0	CNCCCN(C)C(=O)C(CO[Cu])NC(=O)[Au]	2.2230341348347338
9-0-246352457-0	CCCN(C)CC(CC(C)(C)OC(=O)[Au])O[Cu]	11.12043343572207
9-0-246177350-0	CCCCN(CCCNC(=O)[Au])CCO[Cu]	0.11251429287360581
9-0-413703317-0	CC(C)(COC(=O)[Au])ONC(=O)C(C)(C)O[Cu]	10.073192734951743
9-0-538231598-0	O=C([Au])NCCNCCCCCNCCN[Cu]	3.965813777664405
9-0-413633832-0	C=CC(=O)N(C)CC(C)(CO[Cu])COC(=O)[Au]	3.0997844933607084
9-0-413639420-0	CCN(CC(C)(C)OC(=O)[Au])C(=O)CO[Cu]	3.0836359573130374
9-0-1119511778-0	CC(C(N)=O)N(C)CC(CNC(=O)[Au])O[Cu]	-5.844162135727718
9-0-1119526930-0	CC(CNC(CO[Cu])C(=O)O)OC(=O)[Au]	-1.4715704373752436
9-0-1119506608-0	COCCNC(CO[Cu])COC(=O)[Au]	2.3938797236874887
9-0-33218929-0	N#CCCCN(CCCOC(=O)[Au])CCO[Cu]	5.901546015988604
9-0-246360468-0	CCCC(CCNC(=O)CCO[Cu])OC(=O)[Au]	-1.625987437286717
9-0-1119527473-0	O=C(COC(F)F)NCC(COC(=O)[Au])O[Cu]	10.308538045061292
9-0-413666880-0	CC(C)(CCOC(=O)CO[Cu])OC(=O)[Au]	0.2688399203269004
9-0-33220238-0	CC(OC(=O)[Au])C(CO[Cu])NCCC#N	-1.9464444720620948
9-0-33225561-0	CC(C)(C)C(OC(=O)[Au])C(=O)NCC#CCO[Cu]	-8.856235913696572
9-0-538227953-0	O=C([Au])OCCCNCCCO[Cu]	-2.268402571578787
9-0-1119506534-0	CCOCCCNC(=O)C(CO[Cu])NC(=O)[Au]	-0.26716252157683124
9-0-1119512703-0	CN(CCOCCOC(=O)[Au])C(=O)CO[Cu]	-9.267962162307777
9-0-413639798-0	CCN(CCOCCO[Cu])C(C)COC(=O)[Au]	1.6715540104208644
9-0-246282792-0	CCC(C)N(CCN[Cu])CCOC(=O)[Au]	-5.971002693788028
9-0-413670082-0	CC(NCCOCCCO[Cu])C(C)OC(=O)[Au]	-1.848752685598967
9-0-413610163-0	CC(CCN(C)CCOCCOC(=O)[Au])O[Cu]	-1.438030410805496
9-0-413593950-0	CCC(COC(=O)[Au])NCCO[Cu]	3.770957998870619
9-0-413636300-0	CCC(CC)(CNC(=O)CCNC(=O)[Au])N[Cu]	-2.484240334487481
9-0-413618350-0	CCC(CNCCCOCCOC(=O)[Au])O[Cu]	-6.968556022760216
9-0-413598056-0	CCOCCCN(CCO[Cu])CCOC(=O)[Au]	8.678121105686081
9-0-1119512025-0	COC(=O)C(C)(C)NCC(CO[Cu])OC(=O)[Au]	-7.6820790570736595
9-0-1132280325-0	CCOC(CC(CO[Cu])COC(=O)[Au])OCC	-1.3070967033410112
9-0-1119510444-0	CC(CN[Cu])NC(=O)CCNC(=O)[Au]	-4.666509953585115
9-0-941867643-0	O=C([Au])OCCCCCCCCO[Cu]	2.4242072071420546
9-0-538225777-0	O=C([Au])OCCSCCN[Cu]	5.050156258152915
9-0-1132300091-0	CC(C)CC(CCO[Cu])CNC(=O)[Au]	-2.502345892993982
9-0-478225089-0	CN(CCOC(=O)[Au])CO[Cu]	-4.358618203749881
9-0-246231315-0	CC(CNCCSCCCO[Cu])OC(=O)[Au]	-0.14829540430923882
9-0-413651261-0	CC(C)CC(NC(=O)[Au])C(=O)N(C)CCN[Cu]	-7.929536668528223
9-0-485110424-0	C=CC(OC(=O)[Au])C(=O)OCC(O[Cu])C(C)C	1.6366960894949991
9-0-413604494-0	O=C([Au])OCCNCC(O[Cu])C(F)(F)F	2.419222706621788
9-0-482405405-0	CC(C)CC(NC(=O)[Au])C(=O)NCCCO[Cu]	5.620437907658053
9-0-478224761-0	C=CC(=O)NCC(COC(=O)[Au])O[Cu]	-0.7906089916834528
