# Supplementary material for: Accelerating amorphous polymer electrolyte screening by learning to reduce errors in molecular dynamics simulated properties
Source: Nat Commun. 2022 Jun 14;13:3415. doi: 10.1038/s41467-022-30994-1 (PMC9197847; doi:10.1038/s41467-022-30994-1)
Supplement: Supplementary file 4 — Supplementary data 1 [file 41467_2022_30994_MOESM4_ESM.zip › supp_files/logp/noise_5.12/test.csv]

9-0-246352407-0	CC(C)C(CCN(C)CCO[Cu])OC(=O)[Au]	-2.038207529534236
9-0-413632249-0	CCC(CO[Cu])C(=O)N(C)CCOC(=O)[Au]	6.046496643452416
9-0-413652133-0	CC(CCOC(=O)[Au])N(C)C(=O)CO[Cu]	2.3944884779067825
9-0-413595319-0	CN(CCCCOC(=O)[Au])CCO[Cu]	-0.5751082424217289
9-0-428453452-0	O=C([Au])OCCOCCN[Cu]	10.058762715071534
9-0-246216257-0	CCC(CCNC(=O)C(CC)N[Cu])OC(=O)[Au]	-14.023950226858457
9-0-413671011-0	CC(C)(CNC(=O)CCO[Cu])OC(=O)[Au]	-3.4663468593273765
9-0-1119518672-0	CC=C(NC=N)NCC(CO[Cu])OC(=O)[Au]	5.442674534219058
9-0-246427365-0	CC(CN(CCCO[Cu])CC(F)F)OC(=O)[Au]	0.2447234693349558
9-0-413666342-0	CCC(CNCCN(C)CCOC(=O)[Au])O[Cu]	3.533923201276921
9-0-246233859-0	CC(NCCCCOC(=O)[Au])C(C)O[Cu]	6.573245496718681
9-0-485132906-0	C=CC(C)(CNCC(C)CO[Cu])OC(=O)[Au]	4.040192728725504
9-0-246179872-0	CN(CCCCCN[Cu])CCOC(=O)[Au]	-3.9076976342511864
9-0-413604935-0	CC(C)CCNC(=O)C(COC(=O)[Au])N[Cu]	8.72753254648749
9-0-246266723-0	CC(C)(O[Cu])C(=O)NCCCCCOC(=O)[Au]	0.7101697877903111
9-0-33213694-0	C=CCN(CCO[Cu])CC(C)OC(=O)[Au]	-0.9995027413568254
9-0-413658704-0	CC(NC(=O)[Au])C(=O)NC(CO[Cu])CC(F)F	-2.620500478270807
9-0-1119521086-0	CCC(CNCC(OC(=O)[Au])C(=O)OC)N[Cu]	-12.804245792863881
9-0-1119517426-0	CC(CONC(=O)C(C)CNC(=O)[Au])N[Cu]	5.27166620668967
9-0-413667703-0	CCN(CCNC(=O)[Au])CC(CSC)O[Cu]	-1.9794981880560243
9-0-413619757-0	O=C([Au])OCC(CO[Cu])NCC=CCl	4.613722002114745
9-0-1119506097-0	COCC(CNCCCO[Cu])OC(=O)[Au]	4.573928812324806
9-0-428454127-0	CC(NC(=O)[Au])C(=O)NC(C(=O)O)C(C)O[Cu]	-1.0313760835904866
9-0-413666863-0	CC(CCCOC(=O)COC(=O)[Au])O[Cu]	-1.7233180763617029
9-0-33213043-0	C=CCOCC(CNCCO[Cu])OC(=O)[Au]	-3.442110060444316
9-0-13129006-0	O=C([Au])OC(CNCCS)CO[Cu]	-5.886349761751638
9-0-413596774-0	CCCN(CCOCCO[Cu])CCOC(=O)[Au]	0.9526156843846715
9-0-413688754-0	CC(CONC(=O)CC(C)(C)NC(=O)[Au])N[Cu]	-8.169820971844262
9-0-1132282802-0	O=C([Au])OCCCCOCCCCO[Cu]	10.7226084597057
9-0-413639786-0	COCCCN(CCOC(=O)[Au])CC(C)O[Cu]	-6.497888682377189
9-0-413611681-0	CC(OC(=O)[Au])C(=O)OCC(C)(C)CO[Cu]	3.074180862263337
9-0-33764539-0	C#CCN(CCO[Cu])CCOC(=O)[Au]	-0.8922074696975858
9-0-413631811-0	CC(CCNC(=O)[Au])NC(=O)CCN[Cu]	-1.1643754970831701
9-0-538232241-0	CC(C)C(NC(=O)[Au])C(=O)N(C)CCO[Cu]	2.388096763727763
9-0-413699877-0	CCC(F)C(=O)N(CCN[Cu])CCOC(=O)[Au]	4.718253041253067
9-0-370724345-0	C=CC(CO[Cu])NC(=O)[Au]	-1.266540209811035
9-0-13127275-0	C=CCNC(=O)NCC(CO[Cu])OC(=O)[Au]	9.035727687685064
9-0-485083616-0	C=CCCN(CC(C)O[Cu])C(C)COC(=O)[Au]	11.336757727305372
9-0-33222219-0	C=CC(C)(O[Cu])C(=O)NCCOC(=O)[Au]	9.984278822555648
9-0-1119509643-0	CS(=O)CCNC(=O)C(CN[Cu])OC(=O)[Au]	-2.666452560807353
9-0-33764521-0	O=CC(O[Cu])C(C=O)OC(=O)[Au]	-9.05690939716562
9-0-1132301291-0	CC(CCOC(=O)[Au])C(C)(C)O[Cu]	7.470608344149345
9-0-485085472-0	C=CCCN(CCCOC(=O)[Au])CCO[Cu]	-1.0273819024290203
9-0-246354162-0	N=C(CO[Cu])NOCCCCCCOC(=O)[Au]	7.399708359131404
9-0-1119517140-0	N=C(CO[Cu])NOCCOCCOC(=O)[Au]	0.537865331784347
9-0-413621273-0	CC(CO[Cu])CN(C)CCOCCOC(=O)[Au]	-9.471266061954722
9-0-413612030-0	CC(O[Cu])C(=O)OCCCNC(=O)[Au]	1.7482705677980395
9-0-478224760-0	CC(C)OC(=O)C(OC(=O)[Au])C(O[Cu])C(=O)O	-3.1701825642322903
9-0-413690717-0	CC(C)(CO[Cu])C(=O)NCC=CCOC(=O)[Au]	5.886754719829858
9-0-13127337-0	N#CCCOCCNC(CO[Cu])COC(=O)[Au]	3.331248152389859
9-0-33235610-0	CC(C#N)NC(=O)C(O[Cu])C(C)(C)OC(=O)[Au]	4.18616033804611
9-0-246282573-0	CCN(CC(C)COC(=O)[Au])C(C)CO[Cu]	4.4264349941949535
9-0-246173986-0	CCN(CCCCO[Cu])CCOC(=O)[Au]	-5.232896314027104
9-0-478223983-0	O=C([Au])OCCNCCOCCO[Cu]	-6.041203303069745
9-0-33217321-0	C=C(CO[Cu])C(=O)N(C)C(C)COC(=O)[Au]	2.940225494775783
9-0-246230425-0	CC(C)C(CNCC(C)(C)COC(=O)[Au])O[Cu]	-1.0087558379744532
9-0-413635137-0	COCCN(CC(C)OC(=O)[Au])C(C)CO[Cu]	-0.995134242572348
9-0-1119525793-0	CCN(CC(N)=O)C(=O)C(CO[Cu])NC(=O)[Au]	0.975087045270147
9-0-246411356-0	CCCN(CC(COC(=O)[Au])O[Cu])C(C)CC	3.1088459991303083
9-0-33223168-0	C=CC(CO[Cu])NCC(C)(C)OC(=O)[Au]	3.8068822863146234
9-0-1119506898-0	CNCCC(=O)NCC(CO[Cu])OC(=O)[Au]	3.589813253946418
9-0-413631415-0	CC(C)C(CNC(=O)CN[Cu])NC(=O)[Au]	-0.24783618906034732
9-0-538226286-0	O=C([Au])OCCOCCOCCCN[Cu]	-8.811520450235186
9-0-428453611-0	O=C([Au])NCCOCCOCCOCCO[Cu]	-2.131669855665963
9-0-538233297-0	COCCC(COC(=O)[Au])N[Cu]	-0.01494884424303769
9-0-1119524284-0	COCC(NC(=O)[Au])C(=O)NC(C)C(C)N[Cu]	4.583049926811078
9-0-1132280996-0	CCCC(CCOC(=O)[Au])O[Cu]	1.07336612139661
9-0-428455754-0	CNC(CO[Cu])COC(=O)[Au]	-0.22407847227306266
9-0-413612612-0	CC(CCN(C)C(=O)CN[Cu])OC(=O)[Au]	-6.088184268007493
9-0-413599047-0	CCC(CNCCOCCOC(=O)[Au])O[Cu]	-1.6127853468097768
9-0-1119509408-0	CC(=CCNC(CO[Cu])COC(=O)[Au])C(=O)O	6.100011434852812
9-0-482403751-0	COC(=O)C(C)(CO[Cu])COC(=O)[Au]	-5.6123588793415315
9-0-482407073-0	CC(C)(CCC(N[Cu])C(=O)O)NC(=O)[Au]	-8.759463572473017
9-0-482404153-0	CC(COCCOC(=O)[Au])OCCO[Cu]	-3.2191587255629
9-0-13127202-0	C=CC(CO[Cu])NC(=O)COCCOC(=O)[Au]	4.255544239483939
9-0-413670091-0	O=C([Au])NCCN(CCF)CCO[Cu]	-0.7114584303950501
9-0-1119525052-0	CNCC(C)NC(=O)CC(CNC(=O)[Au])O[Cu]	-1.8174170360808817
9-0-413618344-0	CC(CNCCCOCCOC(=O)[Au])O[Cu]	4.780974935840768
9-0-1119507201-0	COC(CNCC(CO[Cu])OC(=O)[Au])OC	-2.9610375207960544
9-0-413676422-0	CC(C)C(OC(=O)[Au])C(=O)NCC(CF)O[Cu]	1.570592049784659
9-0-413621512-0	CCC(CN(C)CCOCCO[Cu])OC(=O)[Au]	-2.3385454755918023
9-0-33210662-0	N#CCCN(CCC#N)CC(CO[Cu])OC(=O)[Au]	-3.2831103017020795
9-0-1119521614-0	CCCC(CNC(COC(=O)[Au])C(N)=O)O[Cu]	4.143885618959371
9-0-413687241-0	CC(C)(C)NCC(CNCCOC(=O)[Au])O[Cu]	4.0480037785052465
9-0-246283370-0	CC(C)CN(CCO[Cu])CC(C)OC(=O)[Au]	2.907987202589461
9-0-1119514569-0	CC(CNC(=O)[Au])C(=O)N(C)CCN[Cu]	-3.1313906041986876
9-0-538226096-0	O=C([Au])OCCOCCCN[Cu]	-5.440976492229739
