# Supplementary material for: Accelerating amorphous polymer electrolyte screening by learning to reduce errors in molecular dynamics simulated properties
Source: Nat Commun. 2022 Jun 14;13:3415. doi: 10.1038/s41467-022-30994-1 (PMC9197847; doi:10.1038/s41467-022-30994-1)
Supplement: Supplementary file 4 — Supplementary data 1 [file 41467_2022_30994_MOESM4_ESM.zip › supp_files/logp/noise_5.12/cv_4.csv]

9-0-1119506900-0	CCNCC(=O)NCC(COC(=O)[Au])O[Cu]	0.30454203295944926
9-0-538226080-0	O=C([Au])OCCOCCOCCO[Cu]	-1.7813354281696763
9-0-413595862-0	CCC(COC(=O)[Au])NCCOCCO[Cu]	2.30538732657205
9-0-13129550-0	C=CC(O[Cu])C(=O)NC(C#N)COC(=O)[Au]	-2.3638157274594667
9-0-413617562-0	COCC(CCOC(=O)[Au])NCC(C)O[Cu]	5.704039345789585
9-0-246413658-0	CCCCC(C)NCC(CNC(=O)[Au])O[Cu]	3.0451691513888774
9-0-976282215-0	CC(COC(=O)[Au])CSC(C)C(C)O[Cu]	-2.46616858459448
9-0-413633144-0	CN(CCCN[Cu])CCOCCNC(=O)[Au]	5.711907292408407
9-0-1132277810-0	O=C([Au])OCCCCCCN[Cu]	0.8388108028323493
9-0-1119509583-0	O=C([Au])OCC(CNC(=O)C(F)F)O[Cu]	-3.283849937321659
9-0-33221458-0	C=CC(OC(=O)[Au])C(=O)N(C)C(C)CCO[Cu]	-2.8176542830831504
9-0-413684291-0	CCC(CN(C)CCNC(=O)[Au])N[Cu]	2.939083490952555
9-0-413674434-0	CN(C(=O)C(CCNC(=O)[Au])N[Cu])C(C)(C)C	6.213690260261253
9-0-538231864-0	CC(NC(=O)[Au])C(=O)NC(C)(C)CO[Cu]	2.3195741413308286
9-0-538225893-0	O=C([Au])NC(C(=O)O)C(O[Cu])C(F)(F)F	7.209847060351583
9-0-962049650-0	CCC(CC)C(COC(=O)[Au])N[Cu]	3.3012634890992807
9-0-33229009-0	N#CCCC(C#N)CNCC(COC(=O)[Au])O[Cu]	-15.287794318206668
9-0-413617754-0	CC(CN[Cu])C(=O)NCCCCCOC(=O)[Au]	0.16785555002654912
9-0-1132291407-0	CC(C)C(CCOC(=O)[Au])N[Cu]	5.329964878736807
9-0-413610210-0	CC=CC(=O)NC(C)(CO[Cu])COC(=O)[Au]	3.7158794827493673
9-0-246265602-0	CCC(C)N(CCOC(=O)[Au])CC(C)O[Cu]	4.041338642161155
9-0-428454948-0	O=C([Au])NCCNCCCO[Cu]	3.5139537010367117
9-0-485134706-0	C=CC(CNCCC(C)(C)O[Cu])OC(=O)[Au]	7.882692047759409
9-0-1119509642-0	CS(=O)CCN(CCO[Cu])CCOC(=O)[Au]	2.9202107539409177
9-0-1119509343-0	CC(N[Cu])C(=O)NCCCOCCOC(=O)[Au]	-2.5203452566030013
9-0-1119505132-0	CC(C)(NC(=O)[Au])C(=O)NCCN[Cu]	-4.0555162325950915
9-0-413619908-0	CCOCCN(CCCOC(=O)[Au])CCO[Cu]	-0.7713325838069467
9-0-1119507982-0	COCCN(C)CC(CO[Cu])OC(=O)[Au]	-5.62067317930652
9-0-246437874-0	CCN(CCCC(C)OC(=O)[Au])C(C)CO[Cu]	5.969128338910522
9-0-33222123-0	C=CC(CO[Cu])NCCCOC(=O)[Au]	2.581434564704936
9-0-976488023-0	O=C([Au])OCCSCCCCCCCO[Cu]	3.8995652211203664
9-0-413690269-0	CC(CNCCOCCCO[Cu])OC(=O)[Au]	2.8904766566169444
9-0-413639727-0	CCOCCN(CCNC(=O)[Au])CCO[Cu]	4.869266919443971
9-0-538225808-0	O=C([Au])OCCCOCCCO[Cu]	8.745429446442072
9-0-413618876-0	CCCOCCNCC(COC(=O)[Au])O[Cu]	5.843528212298294
9-0-246307922-0	CC(C)C(CNC(=O)[Au])CN(C)CCN[Cu]	9.969215625212273
9-0-246218411-0	CC(COC(=O)[Au])SCCCCO[Cu]	6.226404453034977
9-0-246210788-0	CC(CCOC(=O)[Au])NCC(C)(C)CO[Cu]	-2.2412788515574142
9-0-413639380-0	CCCC(C)(CO[Cu])NC(=O)COC(=O)[Au]	1.993204575712836
9-0-413639824-0	CC(CC(=O)NC(C)CCN[Cu])NC(=O)[Au]	-6.940514689314291
9-0-1119504160-0	CN(CCO[Cu])CCOCCOC(=O)[Au]	-6.545081122572666
9-0-246269407-0	CC(C)(C)C(O[Cu])C(=O)OCCCOC(=O)[Au]	6.673243293971824
9-0-413595636-0	CC(C)(C)OC(=O)C(CNC(=O)[Au])N[Cu]	3.45096915527346
9-0-1119509089-0	COC(CNC(=O)[Au])C(=O)NCCCCN[Cu]	6.099588798409189
9-0-13128287-0	C=CC(C)NC(=O)C(COC(=O)[Au])N[Cu]	2.467878529344611
9-0-538225780-0	CC(CO[Cu])NC(=O)[Au]	0.38888100887266175
9-0-1119512810-0	CC(OC(=O)[Au])C(=O)NCC(=O)NCCO[Cu]	5.346196513827784
9-0-428455053-0	O=C(CCCO[Cu])NCCOC(=O)[Au]	-12.821151220692915
9-0-413651811-0	CCC(NC(=O)[Au])C(=O)NC(C)(C)CCN[Cu]	1.7330214107421524
9-0-33233101-0	C=CC(CNCCCCO[Cu])OC(=O)[Au]	0.20577159919916732
9-0-1119506643-0	COCCOCCNC(CO[Cu])COC(=O)[Au]	-7.2247057519045565
9-0-482405275-0	O=C([Au])NC(CN[Cu])C(F)(F)F	2.291360213844334
9-0-246305795-0	CCN(CCN[Cu])CC(C)(C)NC(=O)[Au]	-9.433622907964413
9-0-246299785-0	CSCC(CNCCC(C)OC(=O)[Au])O[Cu]	4.4011474791940355
9-0-246234102-0	CC(CN(C)CCCCCCOC(=O)[Au])N[Cu]	2.7099244991683555
9-0-413634970-0	CC(N[Cu])C(=O)NCC(F)(F)CNC(=O)[Au]	6.067016088488281
9-0-246200452-0	CC(C)(CNCCC(C)(C)OC(=O)[Au])O[Cu]	0.8342365337565629
9-0-1132292337-0	CCC(CC)(COC(=O)[Au])N[Cu]	-3.439049393148802
9-0-976279323-0	O=C([Au])OCCCSCCCCCO[Cu]	5.812800184706866
9-0-428454789-0	O=C([Au])OCCNCCNCCO[Cu]	1.0983205664826732
9-0-962044605-0	CCCCOCCOCC(COC(=O)[Au])O[Cu]	3.373626051761846
9-0-413608679-0	CN(CCO[Cu])CC(C)(C)NC(=O)[Au]	3.8670239123394943
9-0-413666244-0	CN(CCNC(=O)[Au])CC(CC(F)F)N[Cu]	5.05296378286908
9-0-246200662-0	CCN(CC(C)(C)O[Cu])CC(C)(C)OC(=O)[Au]	4.78762557060763
9-0-413595687-0	CN(CCCO[Cu])CCNC(=O)[Au]	-7.24923124828509
9-0-413658609-0	CC(C)(CC(=O)NCC=CCO[Cu])NC(=O)[Au]	5.800057047411901
9-0-413670120-0	CN(CCN[Cu])C(=O)C(CC(F)F)NC(=O)[Au]	-0.31918870367332247
9-0-246210842-0	CC(CCO[Cu])NC(C)C(C)(C)OC(=O)[Au]	-11.341473375820115
9-0-413609493-0	COCCN(CCCCOC(=O)[Au])CCO[Cu]	-10.64442915062153
9-0-413618346-0	CC(NCCCOCCO[Cu])C(C)OC(=O)[Au]	8.996518448758549
9-0-428453496-0	O=C([Au])NCCC(O[Cu])C(=O)O	3.4001627812677073
9-0-246411693-0	CC(C)(CNCCCC(C)(C)OC(=O)[Au])O[Cu]	2.0430013623985146
9-0-1119506075-0	COCC(CNC(=O)CCCNC(=O)[Au])O[Cu]	-10.218043499506813
9-0-246231571-0	CC(CCN(CCOC(=O)[Au])CC(F)F)O[Cu]	5.464390698694293
9-0-413592276-0	CCN(CCCOC(=O)[Au])CCO[Cu]	-3.306089158485408
9-0-33221005-0	C=CC(OC(=O)[Au])C(=O)NCC(CCC)O[Cu]	-7.910936699180523
9-0-246363356-0	CC(CSCCO[Cu])(OC(=O)[Au])C(F)F	1.8893954803291821
9-0-1132279255-0	CCSCC(CO[Cu])OC(=O)[Au]	-0.5728664959239658
9-0-413620769-0	CCCCN(C)C(=O)C(COC(=O)[Au])N[Cu]	-0.013278702472914405
