# Supplementary material for: Accelerating amorphous polymer electrolyte screening by learning to reduce errors in molecular dynamics simulated properties
Source: Nat Commun. 2022 Jun 14;13:3415. doi: 10.1038/s41467-022-30994-1 (PMC9197847; doi:10.1038/s41467-022-30994-1)
Supplement: Supplementary file 4 — Supplementary data 1 [file 41467_2022_30994_MOESM4_ESM.zip › supp_files/logp/noise_5.12/cv_5.csv]

9-0-1132279298-0	CCCN(CCC)CC(CO[Cu])OC(=O)[Au]	1.601896004676773
9-0-428455059-0	CN(CCNC(=O)[Au])CCO[Cu]	8.074534910850991
9-0-33218774-0	C=C(CO[Cu])C(=O)N(CC)CCOC(=O)[Au]	0.6970632679286275
9-0-1119509814-0	CN(CCCO[Cu])C(=O)COCCNC(=O)[Au]	-5.13011680119554
9-0-246214758-0	CCC(COC(=O)[Au])SC(C)CO[Cu]	3.135392960981433
9-0-246264132-0	CC(CCCCO[Cu])NCC(C)OC(=O)[Au]	10.728176652162162
9-0-413693959-0	CCCN(C)C(=O)C(N[Cu])C(C)(C)OC(=O)[Au]	-1.1740063468344832
9-0-246295679-0	CC(CCNC(C)C(C)OC(=O)[Au])CCO[Cu]	-1.012742947910616
9-0-33223117-0	C=CC(COC(=O)[Au])NC(=O)C(C)CN[Cu]	4.3766188240472435
9-0-33231916-0	CC(=O)C=C(C)NC(=O)C(CCN[Cu])NC(=O)[Au]	12.40885123633218
9-0-413696169-0	CC(C)(CNCCOCCCNC(=O)[Au])N[Cu]	9.694684693475438
9-0-478224509-0	O=C([Au])OCCNCNCCO[Cu]	1.030655071729697
9-0-246265594-0	CCCC(CC(=O)OCCOC(=O)[Au])O[Cu]	-6.3460207048659285
9-0-246234904-0	CCCCC(CNCC(C)OC(=O)[Au])O[Cu]	-5.695563600088926
9-0-413634621-0	CC(C)C(C)(CNC(=O)[Au])NC(=O)CN[Cu]	-0.7393835068857741
9-0-413652900-0	CN(CCOCCN[Cu])CC(C)(C)NC(=O)[Au]	6.170024916151092
9-0-246307859-0	CC(C)C(CNC(=O)[Au])CN(C)C(C)CN[Cu]	-8.384992029324302
9-0-13128268-0	C#CCOCCN(C)CC(COC(=O)[Au])O[Cu]	1.0682600849303476
9-0-246177363-0	CCCCN(CCOC(=O)[Au])CC(C)O[Cu]	7.499073135489847
9-0-246195936-0	CCC(CNCCC(C)O[Cu])OC(=O)[Au]	-2.0947737068515244
9-0-33219021-0	C=C(COC(=O)[Au])C(=O)N(C)CCC(C)O[Cu]	7.153116447690239
9-0-370723996-0	C=CC(COC(=O)[Au])O[Cu]	-2.659240088027431
9-0-413651589-0	CCN(CCCO[Cu])CCOCCNC(=O)[Au]	-5.411112801881125
9-0-1119527665-0	CC(=O)NCC(COC(=O)[Au])NCCCO[Cu]	4.216837815946852
9-0-1119524001-0	CCNCCNC(=O)CC(CNC(=O)[Au])O[Cu]	-0.5255575345628001
9-0-1119507043-0	O=C([Au])NCCOCC(=O)NCCCO[Cu]	-11.181286678723602
9-0-413632785-0	O=C([Au])OCCNC(=O)C(CC(F)F)N[Cu]	2.7104643546202603
9-0-413639933-0	COCC(C)(CNC(C)CCO[Cu])OC(=O)[Au]	-10.51048767654887
9-0-1119512752-0	COCC(O[Cu])C(=O)OCCCOC(=O)[Au]	6.242390339609887
9-0-246209274-0	CCN(CCCCCOC(=O)[Au])CCCO[Cu]	2.2921896256084238
9-0-13126692-0	C#CCN(CC(=O)O)CC(COC(=O)[Au])O[Cu]	3.5335440925785315
9-0-413618914-0	CCOCC(CNCCCCOC(=O)[Au])O[Cu]	4.853770357821306
9-0-413703328-0	CC(CCNC(=O)C(C)OC(=O)[Au])CCO[Cu]	-4.640689745467334
9-0-413651844-0	CCC(N[Cu])C(=O)NC(C)CC(C)NC(=O)[Au]	-0.9006641173730501
9-0-246197204-0	CC(C)(C)CCNC(CO[Cu])COC(=O)[Au]	-4.065437030220564
9-0-246175870-0	CC(C)CC(CO[Cu])NCC(C)(C)OC(=O)[Au]	3.5282752481648227
9-0-428455191-0	CC(CO[Cu])NCCOC(=O)[Au]	2.4684946848154383
9-0-1119508964-0	O=C(COCCOC(=O)[Au])NCCO[Cu]	8.307001563064349
9-0-413644559-0	CCC(CNC(CO[Cu])COC(=O)[Au])OC	0.6139207176227829
9-0-1119505690-0	CC(CN[Cu])C(=O)NCCOCCOC(=O)[Au]	2.952259845156358
9-0-246415334-0	CSCCC(C)NC(CO[Cu])COC(=O)[Au]	2.0040965445603387
9-0-13127883-0	C#CCOCCN(CCO[Cu])CCOC(=O)[Au]	-2.806279273665379
9-0-1119509344-0	O=C(CN[Cu])NCCCOCCOC(=O)[Au]	-2.774548616835771
9-0-1119514606-0	CN(CCNC(=O)[Au])CCOCCN[Cu]	-0.05309755638624569
9-0-246342870-0	CCCC(O[Cu])C(=O)NCC(CC)OC(=O)[Au]	-6.991736108834228
9-0-1119521407-0	CCC(CNC(CO[Cu])C(N)=O)OC(=O)[Au]	1.2702583376478391
9-0-962043603-0	O=C([Au])OCCCOCCCOCCCO[Cu]	0.1825329111547549
9-0-33233077-0	C=CC(CNCCOCCOC(=O)[Au])O[Cu]	-1.8237366107126103
9-0-246217733-0	CC(CO[Cu])SCCOCCOC(=O)[Au]	1.2343652714345092
9-0-962050944-0	O=C([Au])NCCSCCCSCCN[Cu]	2.2762905603357835
9-0-1119526324-0	COC(=O)C(C)NC(=O)C(CN[Cu])OC(=O)[Au]	7.423597934256708
9-0-478224306-0	O=C([Au])NCCNCCNCCCN[Cu]	-8.417873592041168
9-0-482405557-0	CCOC(=O)C(C)(CO[Cu])NC(=O)[Au]	1.967218562288988
9-0-413696709-0	CC(CCCO[Cu])NC(=O)CCOC(=O)[Au]	-6.9154076838058955
9-0-246211686-0	CC(CCSCCCO[Cu])OC(=O)[Au]	5.914888834016766
9-0-1119522120-0	COC(CNC(=O)[Au])C(=O)NOCC(C)N[Cu]	-4.7253451883566555
9-0-485132304-0	C=CC(C)(CNCCCCO[Cu])OC(=O)[Au]	0.3751585600670784
9-0-413612531-0	COCCCCN(CCO[Cu])CCOC(=O)[Au]	-12.241031009958395
9-0-428455302-0	O=C([Au])OCCOCCNCCOCCO[Cu]	3.9058500597956947
9-0-1119504362-0	CCOCCNCC(COC(=O)[Au])O[Cu]	0.17360318948212694
9-0-33210914-0	N#CCCCN(CCO[Cu])CCOC(=O)[Au]	13.136248231034111
9-0-679143268-0	CCC(O[Cu])C(C)C(CC)OC(=O)[Au]	8.6684171597091
9-0-413697743-0	O=C([Au])OCCN(CCF)CCOCCO[Cu]	3.9416808635779863
9-0-1119513605-0	COC(C)CC(=O)NC(CO[Cu])COC(=O)[Au]	-2.590831758233869
9-0-413646786-0	O=C(CCCF)NC(CO[Cu])COC(=O)[Au]	2.4673239867526338
9-0-1119524049-0	COC(C)(C)CNC(=O)C(COC(=O)[Au])N[Cu]	2.168658418815475
9-0-246294808-0	CCC(NC(C)C(C)OC(=O)[Au])C(C)(C)O[Cu]	-1.3019260924273208
9-0-428453075-0	O=C([Au])OCCS(=O)CCO[Cu]	-6.958977399450125
9-0-413661319-0	COCCCN(CCNC(=O)[Au])CCO[Cu]	-4.446456689825062
9-0-413604910-0	CC(C)CNC(=O)C(CO[Cu])NC(=O)[Au]	-4.551282434950058
9-0-485148840-0	CCCCCC(CC(CCC)O[Cu])OC(=O)[Au]	4.6195271529601705
9-0-1119509476-0	COCCOCC(CNCCOC(=O)[Au])O[Cu]	-2.34933641393347
9-0-1119521627-0	COCC(CNC(CO[Cu])C(N)=O)OC(=O)[Au]	1.2740204233528516
9-0-246333505-0	C=CC=CCCNC(CO[Cu])COC(=O)[Au]	-13.114038463550118
9-0-413618455-0	CC(NC(=O)[Au])C(=O)N(CCO[Cu])CC(F)F	-0.27282252085931447
9-0-1119514438-0	CN(CCOCCNC(=O)[Au])C(=O)CCN[Cu]	-6.27500289465689
9-0-1119507050-0	O=C([Au])NCCCCNC(=O)COCCN[Cu]	8.476681178737365
9-0-413609244-0	CC(C)(C)NC(=O)C(COC(=O)[Au])N[Cu]	-1.7945121263219486
9-0-1119506920-0	COC(CN(CCO[Cu])CCOC(=O)[Au])OC	-0.4838994512838255
