# Supplementary material for: Accelerating amorphous polymer electrolyte screening by learning to reduce errors in molecular dynamics simulated properties
Source: Nat Commun. 2022 Jun 14;13:3415. doi: 10.1038/s41467-022-30994-1 (PMC9197847; doi:10.1038/s41467-022-30994-1)
Supplement: Supplementary file 4 — Supplementary data 1 [file 41467_2022_30994_MOESM4_ESM.zip › supp_files/logp/noise_5.12/cv_7.csv]

9-0-413677422-0	CCC(COC(=O)[Au])C(=O)NCC(CF)O[Cu]	-1.6263287062052358
9-0-413609515-0	CCC(CN(CCOC)CCO[Cu])OC(=O)[Au]	0.5424876568325895
9-0-246305725-0	CC(C)CCC(CO[Cu])NCC(C)OC(=O)[Au]	5.725410541912772
9-0-485095442-0	C=CC(CO[Cu])NCC(OC(=O)[Au])C(C)(C)C	0.28069453566537983
9-0-33225124-0	CC(C)C#CC(=O)NC(C)(CO[Cu])COC(=O)[Au]	-1.2168523664014808
9-0-246231507-0	CC(O[Cu])C(C)SCCOCCOC(=O)[Au]	-5.32548456476469
9-0-1119505325-0	COCCOCCNCC(COC(=O)[Au])O[Cu]	-0.10347482573419953
9-0-413601953-0	COCC(CNCCCCCOC(=O)[Au])O[Cu]	-1.4848817111460284
9-0-413699183-0	CC(NC(=O)[Au])C(=O)N(C)CC(C)(C)CO[Cu]	-2.8714236223129213
9-0-246239644-0	CN(CCCCNC(=O)[Au])CCCO[Cu]	-2.0010462412381775
9-0-413633018-0	CCOCCN(CCO[Cu])CC(C)OC(=O)[Au]	-1.3726478613852942
9-0-413694212-0	CCC=C(F)C(=O)NCC(CNC(=O)[Au])O[Cu]	3.5685522564905328
9-0-246295074-0	CN(CCCCCCNC(=O)[Au])CCCO[Cu]	-2.378962315777204
9-0-1119516628-0	CN(CC(COC(=O)[Au])O[Cu])C(C)(C)C(N)=O	2.2057040577688594
9-0-413649450-0	CC(CC(=O)N(C)CC(C)(C)NC(=O)[Au])N[Cu]	4.077348397720036
9-0-246316015-0	CN(CCO[Cu])C(COC(=O)[Au])CC(C)(C)C	0.9599860841782523
9-0-413595692-0	CN(CCCN[Cu])CCCOC(=O)[Au]	-3.053337957563308
9-0-13127616-0	COCC#CCN(CCO[Cu])CCOC(=O)[Au]	0.27011479541049055
9-0-13130085-0	N#CCN(CC(=O)O)CC(COC(=O)[Au])O[Cu]	-11.42738361676772
9-0-413609524-0	COCCN(CCO[Cu])CCC(C)OC(=O)[Au]	3.4953392449358915
9-0-246285068-0	CC(CNC(C)(CNC(=O)[Au])C(C)C)N[Cu]	-1.0898013614084245
9-0-246184889-0	CCCCCN(CCN[Cu])CCNC(=O)[Au]	9.026516707129325
9-0-538226716-0	O=C([Au])NCCCOCCOCCCN[Cu]	-7.014649977978998
9-0-13129417-0	CC(C)(OC(=O)[Au])C(=O)NC(C#N)CO[Cu]	-0.36268496394754407
9-0-1119505204-0	COCCN(C)CC(CN[Cu])OC(=O)[Au]	-10.511677529490152
9-0-1119520510-0	CNOCCNC(=O)CC(CN[Cu])OC(=O)[Au]	1.547494160194798
9-0-246231190-0	CCCC(C)(CNCC(C)O[Cu])OC(=O)[Au]	-3.8044050246796326
9-0-246355034-0	CCN(CCOC(=O)[Au])CC(C)(O[Cu])C(F)F	-0.02111063844298955
9-0-33226026-0	C#CCC(CO[Cu])NC(=O)C(C)(C=C)OC(=O)[Au]	-2.5325692048158364
9-0-246196685-0	CC(C)(CNCCCCCO[Cu])OC(=O)[Au]	-1.4113933842110502
9-0-413636185-0	CCOCCCN(CCNC(=O)[Au])CCO[Cu]	-3.6208574868527412
9-0-1119511822-0	COC(=O)C(CNCCCOC(=O)[Au])O[Cu]	5.606309858325386
9-0-246265795-0	CCC(C)N(CCCOC(=O)[Au])CCO[Cu]	0.2634263268251613
9-0-13127272-0	COCCN(CC#N)CC(COC(=O)[Au])O[Cu]	9.328428334062648
9-0-428453326-0	O=C([Au])NCCOCCOCCN[Cu]	-10.466148809733603
9-0-413652296-0	CN(CCCO[Cu])C(=O)C(C)(C)COC(=O)[Au]	2.342712040598598
9-0-413651927-0	CCC(C)C(C)(CNC(=O)CO[Cu])OC(=O)[Au]	0.6786560576252724
9-0-246405573-0	CCC(CNCCC(C)NC(=O)[Au])O[Cu]	0.4474722543746255
9-0-246421411-0	CCCCNCC(CC(C)(C)OC(=O)[Au])O[Cu]	-2.7577494314177744
9-0-413595874-0	CCN(CCOCCO[Cu])CCOC(=O)[Au]	6.5130323396318435
9-0-428453393-0	O=C([Au])OCCNCCCNCCO[Cu]	-0.4491433033880142
9-0-246239835-0	CN(CCCCCCOC(=O)[Au])CCCO[Cu]	-5.427618072099002
9-0-33222100-0	C=CC(COC(=O)[Au])NCC(COC)O[Cu]	1.9631163648215444
9-0-413602588-0	CN(C)CCSCC(CO[Cu])OC(=O)[Au]	-8.377314809502693
9-0-246177349-0	CCCCN(CCN[Cu])CCOC(=O)[Au]	2.5130917998138056
9-0-413666160-0	CCC(CNC(=O)CCOC(=O)[Au])O[Cu]	-0.8348237044874258
9-0-33213548-0	CN(CCC#N)CC(CO[Cu])OC(=O)[Au]	-5.16817081102455
9-0-413648106-0	CC(CN(C)CCOCCNC(=O)[Au])N[Cu]	-8.998719200401698
9-0-1119522592-0	CC(=O)NCCCNC(CO[Cu])COC(=O)[Au]	10.741341901977949
9-0-33238175-0	C=C(CO[Cu])C(=O)N(C)CC(C)(C)OC(=O)[Au]	4.635768254857498
9-0-1119523983-0	O=C(CCOC(=O)[Au])NCCCOCCO[Cu]	-0.8512327593881062
9-0-33212307-0	C=C(CC)CNC(CO[Cu])COC(=O)[Au]	3.7912069146710685
9-0-413600877-0	CCC(COC(=O)[Au])NCC(COC)O[Cu]	-0.7786550354480293
9-0-1119520758-0	CNCCCN(CCN[Cu])CCNC(=O)[Au]	-8.49329673896686
9-0-1119513469-0	COC(CNC(=O)[Au])C(=O)NC(C)CCN[Cu]	-5.0085720293029
9-0-33233001-0	C=CCCC(CNCCOC(=O)[Au])O[Cu]	4.803243023027923
9-0-413661198-0	CC(C)(CONC(=O)C(C)(C)OC(=O)[Au])O[Cu]	1.3203375615192292
9-0-413667665-0	CSCC(CN(C)CCCN[Cu])OC(=O)[Au]	3.8609147900475143
9-0-33236219-0	CN(CCCCOC(=O)[Au])CC(CC#N)O[Cu]	3.4131189506308717
9-0-33221849-0	C=CC(O[Cu])C(=O)NCCCOC(=O)[Au]	1.0958600609633828
9-0-1119505140-0	CN(CCNC(=O)[Au])CCOCCO[Cu]	-7.403695825133264
9-0-428453296-0	CC(OC(=O)[Au])C(NC(=O)CN[Cu])C(=O)O	-4.204507265829008
9-0-246220093-0	CC(C)CCCNC(CO[Cu])COC(=O)[Au]	13.731832075282917
9-0-485089370-0	CC(CO[Cu])(COC(=O)[Au])CSCCC#N	-1.1220783626716977
9-0-413634905-0	CC(CN[Cu])N(C)CCOCCNC(=O)[Au]	1.4836046771672717
9-0-246312801-0	CCC(CC)(CCNCC(C)OC(=O)[Au])O[Cu]	-5.480318290657952
9-0-413703174-0	C=CC=CCC(=O)N(C)CC(COC(=O)[Au])O[Cu]	-1.2100233521549495
9-0-1119520142-0	NOCCNC(=O)CC(CNC(=O)[Au])O[Cu]	-5.144645843653312
9-0-413696715-0	CC(CCNC(=O)CCO[Cu])OC(=O)[Au]	12.322697589295105
9-0-246299781-0	CCC(CNCC(CSC)OC(=O)[Au])O[Cu]	-14.887217217801151
9-0-33219501-0	C=CC(O[Cu])C(=O)OCCOCCOC(=O)[Au]	3.806304008474889
9-0-246273782-0	CC(C)(CN(CCO[Cu])CC(F)F)NC(=O)[Au]	5.710297251343626
9-0-413634946-0	CC(CNC(=O)C(N[Cu])C(C)C)NC(=O)[Au]	1.8843934019131208
9-0-1132279253-0	O=C([Au])OCCSCCSCCO[Cu]	-15.413242638148247
9-0-413692315-0	CC(CNC(=O)[Au])C(=O)NCCC(C)(C)N[Cu]	6.056438745535042
9-0-428454787-0	O=C([Au])NCCCNCCNCCCN[Cu]	3.5265081886619303
9-0-33218766-0	CC(CN(CCC#N)CCO[Cu])OC(=O)[Au]	-8.80542888152278
9-0-1119518166-0	CCCC(=O)C(=O)NCC(CO[Cu])OC(=O)[Au]	0.1929295109162495
9-0-246201572-0	CC(CCNC(C)C(C)OC(=O)[Au])O[Cu]	3.645380081931858
