# Supplementary material for: Accelerating amorphous polymer electrolyte screening by learning to reduce errors in molecular dynamics simulated properties
Source: Nat Commun. 2022 Jun 14;13:3415. doi: 10.1038/s41467-022-30994-1 (PMC9197847; doi:10.1038/s41467-022-30994-1)
Supplement: Supplementary file 4 — Supplementary data 1 [file 41467_2022_30994_MOESM4_ESM.zip › supp_files/logp/noise_5.12/cv_3.csv]

9-0-413644455-0	CC(C)C(CNC(=O)CNC(=O)[Au])CO[Cu]	6.562707249844092
9-0-246292713-0	CC(CCCN(CCO[Cu])C(C)C)OC(=O)[Au]	9.101525666750959
9-0-33237992-0	CCC(CC#N)NC(=O)C(NC(=O)[Au])C(C)O[Cu]	7.153071318845293
9-0-1119512168-0	CC(O[Cu])C(=O)NCCCOCCOC(=O)[Au]	-5.678042972779509
9-0-13129330-0	C#CCNC(=O)CNC(CO[Cu])COC(=O)[Au]	-3.347177626488186
9-0-1119505457-0	NC(=O)CN(CCO[Cu])CCOC(=O)[Au]	-3.4107594743682395
9-0-246165952-0	CCN(CCCO[Cu])CCCOC(=O)[Au]	-1.5772308397437982
9-0-246315977-0	CCCC(CN(C)C(C)CCO[Cu])OC(=O)[Au]	2.091038714753174
9-0-1119508440-0	COCCN(CCNC(=O)[Au])CCO[Cu]	5.514413255371467
9-0-246228464-0	CN(CCCCCO[Cu])CCCCNC(=O)[Au]	9.49086082204975
9-0-413641101-0	COCCCCN(CCNC(=O)[Au])CCO[Cu]	0.4997463673089564
9-0-413658623-0	CC(N[Cu])C(C)C(=O)NCC=CCOC(=O)[Au]	4.873742982624489
9-0-413605275-0	CC(C)C(C)(CN[Cu])NCCOC(=O)[Au]	4.62302433448805
9-0-13127184-0	CC(C#N)OCCNC(CO[Cu])COC(=O)[Au]	13.222824815663566
9-0-962043503-0	CC(N[Cu])C(OC(=O)[Au])C(=O)OC(C)(C)C	4.134330404933356
9-0-538227682-0	O=C([Au])OCCOCCCOCCO[Cu]	4.445962673178822
9-0-413609437-0	CCOCCN(C)CC(CO[Cu])OC(=O)[Au]	-0.331988658764485
9-0-33212329-0	CC(CC#N)NCC(CO[Cu])OC(=O)[Au]	-8.409338754759203
9-0-413641963-0	CCCCC(=O)NCC(CNC(=O)[Au])O[Cu]	2.437007541285219
9-0-413678226-0	CCNC(=S)NC(COC(=O)[Au])C(C)O[Cu]	4.027116365307924
9-0-413592446-0	CN(CCCOC(=O)[Au])CCO[Cu]	4.239901815367114
9-0-413632580-0	CCN(CCOCCO[Cu])CC(C)OC(=O)[Au]	4.42028757939245
9-0-1119508922-0	CCOC(=O)C(=O)NCC(COC(=O)[Au])O[Cu]	3.356334428883784
9-0-413618131-0	CCN(CCOC(=O)[Au])C(=O)C(C)(C)O[Cu]	-8.498958564161985
9-0-246339176-0	CCC(C)C(CNC(C)CCOC(=O)[Au])O[Cu]	1.2686327515691276
9-0-538229849-0	CC(C)(CNCCO[Cu])NC(=O)[Au]	-0.892170371627387
9-0-1119505085-0	COC(=O)CN(CCO[Cu])CCOC(=O)[Au]	1.3249311570073612
9-0-246199125-0	O=C([Au])OCCCSCCOCCO[Cu]	-1.4323552931640409
9-0-1119515148-0	CON(C)C(=O)CC(CNC(=O)[Au])O[Cu]	6.4340009979161294
9-0-1119512021-0	CCN(CCOCCO[Cu])C(=O)COC(=O)[Au]	-1.6860571711366632
9-0-33235727-0	C=CCN(C)CC(OC(=O)[Au])C(C)O[Cu]	-3.8779551368545415
9-0-413630687-0	CC(C)C(CO[Cu])NC(=O)COC(=O)[Au]	-14.609158335278252
9-0-1132277999-0	O=C([Au])OCCSCCCSCCO[Cu]	-8.650531615031392
9-0-787202141-0	N#CN=C(NCCO[Cu])NCCOC(=O)[Au]	-9.803073610163706
9-0-33234131-0	C=CC(C)(O[Cu])C(=O)NC(C)CCNC(=O)[Au]	-5.961487574442738
9-0-413617150-0	CC(C)C(CCO[Cu])NCCOC(=O)[Au]	3.9511047389091623
9-0-962043366-0	O=C([Au])NCCSCSCCN[Cu]	-1.562308731508535
9-0-478224260-0	CC(CN(N)CC(C)OC(=O)[Au])O[Cu]	5.166404655144606
9-0-13128972-0	C#CCOCC(CNCCO[Cu])OC(=O)[Au]	-6.601265563921709
9-0-413643927-0	CCC(COC(=O)[Au])N(C)CCOCCO[Cu]	-1.6128604599352099
9-0-1030688140-0	C=C(C)C(CCC(OC(=O)[Au])C(=C)C)O[Cu]	0.6804760543308546
9-0-1119509817-0	CN(CCO[Cu])CCOCCNC(=O)[Au]	-5.575857700418418
9-0-413610849-0	CC(CC(=O)NC(C)CCO[Cu])NC(=O)[Au]	-3.4680518314515223
9-0-1119512883-0	COCC(C)(O[Cu])C(=O)N(C)CCOC(=O)[Au]	-7.590871819626734
9-0-246394304-0	CC(CCCC(=O)OCCCNC(=O)[Au])O[Cu]	-0.7908077757418825
9-0-1119506635-0	CCOC(=O)CNC(CO[Cu])COC(=O)[Au]	1.3483837696788918
9-0-428452917-0	CN(CCO[Cu])CCOC(=O)[Au]	-4.985135319642727
9-0-246304000-0	CC(CCNC(C)CC(C)NC(=O)[Au])N[Cu]	3.9908705885528266
9-0-1119507664-0	CCS(=O)(=O)NC(C)(CO[Cu])COC(=O)[Au]	8.60410577673308
9-0-482403593-0	O=C([Au])OCCOCCCCOCCO[Cu]	-5.0523441304151175
9-0-1119525508-0	CSCCNC(=O)C(COC(=O)[Au])N[Cu]	7.164261243588821
9-0-246225341-0	CN(CCCCCOC(=O)[Au])CCCO[Cu]	3.746503800957936
9-0-33228440-0	C#CCN(CC#N)CC(OC(=O)[Au])C(C)O[Cu]	1.7248588700135337
9-0-538231471-0	O=C([Au])OCCCOCCN[Cu]	0.6039431456651203
9-0-413667338-0	CCCN(CCC)C(=O)C(CO[Cu])NC(=O)[Au]	-1.4227060211178806
9-0-413592517-0	CC(CNCC(F)(F)COC(=O)[Au])O[Cu]	7.201094158488779
9-0-413597686-0	CN(C)CCCCNCC(COC(=O)[Au])O[Cu]	-0.0174410358272718
9-0-538226084-0	CC(COCCOCCOC(=O)[Au])O[Cu]	-7.64270076654422
9-0-413643629-0	CN(CCOCCOC(=O)[Au])CC(C)(C)N[Cu]	-6.112071211879431
9-0-413595038-0	CC(C)(CNCCCO[Cu])OC(=O)[Au]	5.288937034767845
9-0-413673931-0	CC(C)N(C)C(=O)C(CCN[Cu])NC(=O)[Au]	-2.055965339708428
9-0-413617752-0	CC(N[Cu])C(=O)NCCCCCOC(=O)[Au]	-0.31960623446414027
9-0-33232011-0	O=C([Au])NC(CCN[Cu])C(=O)NCCCS	3.6280958863663173
9-0-941887045-0	CCCC(O[Cu])C(CCC)OC(=O)[Au]	-5.001422931142883
9-0-1119504894-0	COCCNCC(CO[Cu])OC(=O)[Au]	-0.6155629433890347
9-0-322586560-0	CC(C#N)(CO[Cu])N=NC(C)(C#N)COC(=O)[Au]	-0.8204321181557512
9-0-246295613-0	CC(CCNCC(C)OC(=O)[Au])CCO[Cu]	1.8803663022356647
9-0-246408918-0	CCCCC(C)N(CCN[Cu])CCNC(=O)[Au]	3.396171880729432
9-0-679149576-0	O=C([Au])OCCCCCOCCCCCO[Cu]	-3.799211144217389
9-0-413621493-0	CN(CCCO[Cu])C(=O)CC(C)(C)NC(=O)[Au]	-3.1909805679852274
9-0-33229765-0	C=C(C)C(=O)N(C)CC(COC(=O)[Au])O[Cu]	-8.447010254920757
9-0-1119520212-0	CNCCNC(=O)C(NC(=O)[Au])C(C)O[Cu]	-2.706073903493717
9-0-482405242-0	CC(C)(C)N(CO[Cu])COC(=O)[Au]	4.9350532906766675
9-0-413691446-0	CC(CCONC(=N)CO[Cu])OC(=O)[Au]	3.63451380979335
9-0-478223354-0	O=C([Au])NCCC(N[Cu])P(=O)(O)O	-5.106639149086769
9-0-246263586-0	CCN(CC(C)OC(=O)[Au])C(C)CO[Cu]	-5.647707355997763
9-0-246289734-0	CCC(NC(C)C(C)OC(=O)[Au])C(C)O[Cu]	4.391592130098802
9-0-413631662-0	O=C([Au])OCCCCCS(=O)CCO[Cu]	-0.4828186664467504
9-0-1119506581-0	COCC(C)NC(CO[Cu])COC(=O)[Au]	-5.271125481365985
