# Supplementary material for: Accelerating amorphous polymer electrolyte screening by learning to reduce errors in molecular dynamics simulated properties
Source: Nat Commun. 2022 Jun 14;13:3415. doi: 10.1038/s41467-022-30994-1 (PMC9197847; doi:10.1038/s41467-022-30994-1)
Supplement: Supplementary file 4 — Supplementary data 1 [file 41467_2022_30994_MOESM4_ESM.zip › supp_files/logp/noise_5.12/cv_1.csv]

9-0-1119504214-0	CN(C)CCN(C)CC(CO[Cu])OC(=O)[Au]	-1.90293268645505
9-0-1119512197-0	CNCCCN(CCN[Cu])CCOC(=O)[Au]	-0.9796762215634571
9-0-413610273-0	COC(=O)NC(C)(CO[Cu])COC(=O)[Au]	-0.4957007408446942
9-0-33223170-0	C=CC(CO[Cu])NCC(C)OC(=O)[Au]	-2.4111293104531017
9-0-246181192-0	CCN(CCCCCOC(=O)[Au])CCO[Cu]	-3.085557071608453
9-0-1119519421-0	C=CS(=O)(=O)NCC(COC(=O)[Au])O[Cu]	-0.6283333910585752
9-0-428453273-0	O=C([Au])NCCOCCN[Cu]	-1.5204690647389119
9-0-413642525-0	CCOCCC(CN(C)CCOC(=O)[Au])O[Cu]	-7.247088509685841
9-0-413696109-0	CC(CCOC(=O)[Au])CNC(=O)CO[Cu]	-3.464364582072617
9-0-246199088-0	CC(CCO[Cu])SCCOCCOC(=O)[Au]	-1.9805413708118058
9-0-413611226-0	CSCCN(CCO[Cu])CCOC(=O)[Au]	1.3562404493755311
9-0-413630615-0	CC(CCNC(=O)C(C)O[Cu])OC(=O)[Au]	2.3313325972860266
9-0-485075446-0	CC(CO[Cu])SCC(CC#N)OC(=O)[Au]	-1.440496704652141
9-0-246231194-0	CCCC(C)(CNC(C)C(C)O[Cu])OC(=O)[Au]	-2.445348804354012
9-0-413612580-0	CCCC(CNC(=O)C(C)NC(=O)[Au])O[Cu]	-1.8275710791038091
9-0-413642534-0	CC(CCN[Cu])NC(=O)C(C)(C)NC(=O)[Au]	-0.8300309870077878
9-0-413699582-0	CC(NC(=O)C(CNC(=O)[Au])O[Cu])C(F)F	-7.870097348696374
9-0-485124404-0	N#CCC(CSCCCO[Cu])OC(=O)[Au]	4.328512572557232
9-0-413671977-0	CCN(OC)C(=O)C(O[Cu])C(C)(C)OC(=O)[Au]	5.5745972876000796
9-0-1119507789-0	CNCCN(CCN[Cu])CCNC(=O)[Au]	-0.7822645731501554
9-0-13128291-0	C#CCNC(=O)C(N[Cu])C(C)(C)OC(=O)[Au]	-2.93094083909915
9-0-33212165-0	C=CCCCNC(CO[Cu])COC(=O)[Au]	-4.163655570331095
9-0-413685093-0	CCC(CN(C)CC(COC)OC(=O)[Au])N[Cu]	-4.268301531200369
9-0-428455150-0	COC(=O)C(C)(COC(=O)[Au])N[Cu]	-5.930428863378153
9-0-33232831-0	C=CC(C)(CNCCOCCO[Cu])OC(=O)[Au]	2.0450959766231724
9-0-413618352-0	CC(C)(CNCCCOCCOC(=O)[Au])O[Cu]	-3.104450363600988
9-0-428454619-0	COC(CO[Cu])(COC(=O)[Au])OC	0.668403175240638
9-0-246319938-0	CN(CC(C)(C)NC(=O)[Au])CC(C)(C)O[Cu]	-5.958853570342469
9-0-962047805-0	CC(CCCO[Cu])COC(=O)[Au]	7.404446380867778
9-0-413671304-0	CCCC(O[Cu])C(=O)NCC(C)NC(=O)[Au]	-5.606331913130017
9-0-1119525671-0	CCC(OC)C(=O)NCC(CO[Cu])OC(=O)[Au]	1.6068802601908814
9-0-246364002-0	CC(C)=CCCNC(CN[Cu])CNC(=O)[Au]	-0.8488441669268998
9-0-413679062-0	CC(CN(C)CCNC(=O)[Au])N[Cu]	4.47333835250901
9-0-428455873-0	N=C(O)C(CO[Cu])NC(=O)[Au]	-0.6006489285672956
9-0-413686612-0	CC(CNCCCN(C)CCO[Cu])OC(=O)[Au]	0.08106475648131584
9-0-485118671-0	C=C(C)CN(CC)CC(CO[Cu])OC(=O)[Au]	2.987208924201715
9-0-1132300083-0	CCC(CC(C)CO[Cu])NC(=O)[Au]	2.178441614122745
9-0-428454356-0	O=C([Au])OCCNCCO[Cu]	-0.7573518851755807
9-0-538230113-0	O=C([Au])NCCCNCCCO[Cu]	2.3322201043709625
9-0-413594746-0	CCC(C)C(NC(=O)[Au])C(=O)NCCCO[Cu]	0.7943580647918652
9-0-1119504342-0	CN(C)CCCNCC(CO[Cu])OC(=O)[Au]	-8.659946484941136
9-0-413609677-0	COCCN(CCOC(=O)[Au])CC(C)O[Cu]	4.3177389894871165
9-0-413621281-0	CN(CCCCOC(=O)[Au])CCOCCO[Cu]	2.539049626264841
9-0-538226844-0	CN(CCCN[Cu])CCOC(=O)[Au]	-4.981703831230006
9-0-246226454-0	CCCCCN(CCNC(=O)[Au])CCO[Cu]	-3.5450344042477715
9-0-413592217-0	CC(CO[Cu])(COC(=O)[Au])NC(=O)C(F)F	4.690718058770905
9-0-1132279477-0	CCCCCC(CO[Cu])OC(=O)[Au]	5.175433637354771
9-0-246300068-0	CC(CCSCCOCCOC(=O)[Au])O[Cu]	1.073678907693736
9-0-246200422-0	CC(C)N(CCO[Cu])CCC(C)(C)OC(=O)[Au]	8.111195031586906
9-0-1119504332-0	CC(=O)NC(C)(CO[Cu])COC(=O)[Au]	-8.082412244627491
9-0-33225992-0	C#CCC(CO[Cu])NC(=O)CC(C)(C)OC(=O)[Au]	0.7133779566472513
9-0-1119511972-0	COCC(NC(=O)[Au])C(=O)NC(C)CN[Cu]	6.339575029498724
9-0-33212777-0	C=CCN(CCCO[Cu])CCOC(=O)[Au]	-5.912683710000428
9-0-413630336-0	CC(CNCC(CF)OC(=O)[Au])O[Cu]	-1.9124364135152867
9-0-413606210-0	CCCNC(=O)NCC(COC(=O)[Au])O[Cu]	-5.705009728463657
9-0-246213220-0	CN(CCCCN[Cu])CCCCOC(=O)[Au]	3.8219044327949563
9-0-13127562-0	CC(CNCC#CCO[Cu])OC(=O)[Au]	-2.79788983315634
9-0-1119511714-0	COCC(COC(=O)[Au])NC(=O)C(C)O[Cu]	-1.620901136796298
9-0-246314448-0	CCC(CNC(COC(=O)[Au])CC(F)F)O[Cu]	0.3048639603102865
9-0-1132278029-0	O=C([Au])OCCCSCCO[Cu]	-4.4526088628932445
9-0-33238826-0	CN(CC#N)CC(OC(=O)[Au])C(C)(C)O[Cu]	0.6751902801710379
9-0-13126466-0	N#CCN(CCO[Cu])CCOC(=O)[Au]	2.0102419700056067
9-0-246239878-0	CCC(CN(C)CCCO[Cu])OC(=O)[Au]	1.7451343276753342
9-0-428454780-0	O=C([Au])NCCNCCNCCN[Cu]	-5.082604613904688
9-0-1119506895-0	CNCC(=O)NCC(CO[Cu])OC(=O)[Au]	-5.07265426717416
9-0-33211833-0	C=CCCN(CCO[Cu])CCOC(=O)[Au]	2.2023393342981974
9-0-413612005-0	O=C([Au])OCCN(CCF)CCCO[Cu]	2.073849911513844
9-0-1132291996-0	O=C([Au])NCCSCCSCCN[Cu]	5.524705497727423
9-0-413606703-0	CC(C)C(CO[Cu])NC(=O)CNC(=O)[Au]	0.8723833575346396
9-0-482403127-0	O=C([Au])OCCNCCCCN[Cu]	-3.475661893033576
9-0-246166891-0	CC(C)(COC(=O)[Au])NCC(C)(C)O[Cu]	-7.512370847551329
9-0-246264431-0	CC(CCCN(C)CCCOC(=O)[Au])O[Cu]	-5.891897012665273
9-0-413670095-0	CC(CCCN[Cu])NC(=O)C(C)NC(=O)[Au]	3.798824660238539
9-0-413657024-0	CN(CC(F)F)C(=O)CC(CN[Cu])OC(=O)[Au]	6.454058086569972
9-0-1119522818-0	CC(=O)N(CCOCCO[Cu])CCOC(=O)[Au]	0.048849417339234084
9-0-246318597-0	CC(CCCCOC(=O)[Au])NCC=CCO[Cu]	0.9386413268036118
9-0-13127756-0	C#CCN(CCOCCO[Cu])CCOC(=O)[Au]	1.7304173077144154
9-0-413610767-0	CC(CCOC(=O)[Au])NCCOCCO[Cu]	-4.274104842424563
9-0-976415061-0	CC(CSCC(OC(=O)[Au])C(C)C)O[Cu]	4.872341528577813
