# Supplementary material for: Accelerating amorphous polymer electrolyte screening by learning to reduce errors in molecular dynamics simulated properties
Source: Nat Commun. 2022 Jun 14;13:3415. doi: 10.1038/s41467-022-30994-1 (PMC9197847; doi:10.1038/s41467-022-30994-1)
Supplement: Supplementary file 4 — Supplementary data 1 [file 41467_2022_30994_MOESM4_ESM.zip › supp_files/logp/noise_5.12/cv_0.csv]

9-0-413634818-0	CC(CC(=O)NCC(C)(C)NC(=O)[Au])N[Cu]	-4.386321590422134
9-0-413640875-0	CC(N[Cu])C(C)C(=O)N(C)CCCNC(=O)[Au]	5.343803906995366
9-0-1132295465-0	CC(C)C(CCOC(=O)[Au])O[Cu]	9.156129172826137
9-0-33232042-0	C#CC(C)(NC(=O)[Au])C(=O)NC(CC)CO[Cu]	-0.7230880088044002
9-0-1119519108-0	O=C(COCCO[Cu])NCC(CF)OC(=O)[Au]	2.9460082639089595
9-0-413642900-0	CC(CN[Cu])N(C)C(=O)CCNC(=O)[Au]	5.377848760717795
9-0-1119520611-0	O=C([Au])NCCCCNC(=O)COCCO[Cu]	3.302333649856793
9-0-538234369-0	CC(CN[Cu])OCCOC(=O)[Au]	1.4336957896830689
9-0-1119505021-0	CC(O[Cu])C(=O)NCCOCCOC(=O)[Au]	1.2532455157186122
9-0-413681800-0	CCC(C)NC(=O)C(CCN[Cu])NC(=O)[Au]	-5.440701621832871
9-0-602367105-0	O=C([Au])OCCCC#CC#CCCCO[Cu]	6.755210783892025
9-0-1119504357-0	COCCN(CCO[Cu])CCOC(=O)[Au]	-4.032653543206613
9-0-413681788-0	N=CNC(=O)CC(CCCCN[Cu])NC(=O)[Au]	3.8041244988226093
9-0-246234922-0	CCCCCN(CCCNC(=O)[Au])CCO[Cu]	-1.307897301862001
9-0-33223156-0	C=CC(CO[Cu])NC(C)C(C)OC(=O)[Au]	5.219422842674211
9-0-962051435-0	O=C([Au])OCCC(CN[Cu])C(F)(F)F	0.45989087449547117
9-0-413642454-0	CC(CN[Cu])N(C)C(=O)CCCNC(=O)[Au]	-4.812263286835037
9-0-1119513215-0	CCOCC(=O)NC(CO[Cu])C(C)OC(=O)[Au]	1.8070459222919486
9-0-1119506079-0	CCC(NC(=O)[Au])C(=O)NCC(COC)O[Cu]	9.642541699251268
9-0-33218752-0	N#CCN(CCCOC(=O)[Au])CCO[Cu]	4.482621575729173
9-0-413607692-0	O=C([Au])OCCN(CCF)CCO[Cu]	3.722232046597642
9-0-413595859-0	CCN(CCCNC(=O)[Au])CCOCCO[Cu]	-2.6490847427546065
9-0-538238345-0	COCC(NC(=O)[Au])C(C)(C)O[Cu]	6.688502506999806
9-0-413655608-0	CC(C)N(CCO[Cu])CCOCCNC(=O)[Au]	-1.6255027083229472
9-0-413690201-0	CCC(CNCCOCCCO[Cu])OC(=O)[Au]	1.469203011051567
9-0-246229002-0	CC(CN(C)CCC(N[Cu])C(C)C)OC(=O)[Au]	2.5851711103151755
9-0-1119512677-0	CN(CCO[Cu])C(=O)COCCOC(=O)[Au]	10.945123750794973
9-0-1119507892-0	CNC(=O)CCN(C)CC(CN[Cu])OC(=O)[Au]	1.4348241083547877
9-0-413616305-0	CCCC(O[Cu])C(=O)NCC(C)CNC(=O)[Au]	1.6593229220540773
9-0-428453343-0	NC(=O)C(O[Cu])C(OC(=O)[Au])C(N)=O	11.273299612306522
9-0-1132278197-0	O=C([Au])OCCCCCCCO[Cu]	7.986231686253197
9-0-246289371-0	CC(CC(C)(C)O[Cu])NCC(C)OC(=O)[Au]	9.64462913863607
9-0-246265729-0	CC(CCOC(=O)[Au])NC(C)CC(C)O[Cu]	3.3245748028654787
9-0-246181191-0	CN(CCCCCOC(=O)[Au])CCO[Cu]	4.079961080993808
9-0-246233209-0	CN(CCCCCCO[Cu])CCNC(=O)[Au]	0.9011694324189665
9-0-246166163-0	O=C([Au])OCCCCNCCCCO[Cu]	5.771004882589729
9-0-485080326-0	C=CCCC(COC(=O)[Au])NCC(C)O[Cu]	0.15781321163941664
9-0-538226227-0	O=C([Au])NCCSCCN[Cu]	-1.896645714095329
9-0-1119505106-0	O=C(CCN[Cu])NCCOCCOC(=O)[Au]	-1.9058560989579003
9-0-482404819-0	CC(CNCC(C)NC(=O)[Au])N[Cu]	2.6181596125915236
9-0-246362359-0	CCC(C)(O[Cu])C(=O)OCCCOC(=O)[Au]	3.145095560500536
9-0-538226717-0	O=C([Au])NCCCOCCCN[Cu]	-4.829010317058787
9-0-428454775-0	O=C([Au])NCCNCCNCCNCCN[Cu]	1.3583034364686366
9-0-413641803-0	CN(CC(CNC(=O)[Au])O[Cu])C(=O)C(C)(F)F	-0.5867426402175178
9-0-1119505776-0	CN(CCO[Cu])CCN(C)CCOC(=O)[Au]	0.5879610801477558
9-0-1119524807-0	O=C([Au])NCC(=O)NCCOCCCN[Cu]	-2.5066072971143143
9-0-413607859-0	CCOCCN(C)CC(CN[Cu])OC(=O)[Au]	6.641156449888332
9-0-246284158-0	O=C([Au])OCCCN(CCCF)CCO[Cu]	4.265647772243318
9-0-413605172-0	CCCCC(=O)NC(CO[Cu])COC(=O)[Au]	-1.84640346094212
9-0-33227565-0	C=CCC(CNC(=O)CCO[Cu])COC(=O)[Au]	1.1929493649125358
9-0-1119513553-0	O=C(CO[Cu])NCCCOCCOC(=O)[Au]	-2.789667579954085
9-0-413656507-0	CC(F)(F)CNCC(COC(=O)[Au])O[Cu]	2.642518443358553
9-0-246230491-0	CC(C)C(CNCC(C)(C)O[Cu])OC(=O)[Au]	2.283156058089377
9-0-1119504876-0	COC(=O)CCNCC(CO[Cu])OC(=O)[Au]	4.361325116944199
9-0-413596089-0	CC(C)CC(CO[Cu])NC(=O)C(C)NC(=O)[Au]	10.917502178387993
9-0-428455258-0	CN(CCOC(=O)[Au])C(=O)CCN[Cu]	-1.052054450969166
9-0-413603194-0	CN(C)CCCN(C)CC(COC(=O)[Au])O[Cu]	-2.7660686190669077
9-0-1132306645-0	C[Si](C)(C)CC(CO[Cu])OC(=O)[Au]	-0.580249494997108
9-0-246300005-0	CC(CSCCOCCO[Cu])OC(=O)[Au]	0.8036010960142946
9-0-413621529-0	CC(CCN(C)CCOCCN[Cu])OC(=O)[Au]	1.6670422508903728
9-0-13128598-0	CC(C#N)N(C)C(=O)C(CN[Cu])NC(=O)[Au]	1.1898312729701883
9-0-322586137-0	N#CCCN(CCO[Cu])CCOC(=O)[Au]	0.4285777377071121
9-0-1119505210-0	COCC(CN(C)CCO[Cu])OC(=O)[Au]	2.938131039467065
9-0-33225809-0	C=C(Cl)CN(CCN[Cu])CCOC(=O)[Au]	1.4884561713947986
9-0-1119506563-0	COC(CNC(CO[Cu])COC(=O)[Au])OC	-6.085161667659835
9-0-33232797-0	C=CCOCC(CNCCCOC(=O)[Au])O[Cu]	11.749242576235796
9-0-428453468-0	O=C([Au])NCCOCCOCCOCCN[Cu]	-5.253284521523355
9-0-538232246-0	CCN(CCO[Cu])C(=O)C(C)NC(=O)[Au]	2.3862009863681326
9-0-413621339-0	CCN(CCN[Cu])CC(COC)OC(=O)[Au]	1.502130735539694
9-0-246172184-0	CCC(C)N(C)CC(CN[Cu])OC(=O)[Au]	4.192322989581461
9-0-1119508603-0	O=C(COCCOC(=O)[Au])NCCN[Cu]	-6.2446693371418265
9-0-428454724-0	O=C([Au])OCCNNCCO[Cu]	0.9353778030401481
9-0-413596104-0	CCCC(NC(=O)[Au])C(=O)NCCN[Cu]	-8.648897267613313
9-0-538231746-0	O=C([Au])NCCCSCC(N[Cu])C(=O)O	-0.6440088076440605
9-0-246209194-0	CCSCCN(CCO[Cu])CCOC(=O)[Au]	1.659101989343879
9-0-246271634-0	CCC(C)CN(CCN[Cu])CCOC(=O)[Au]	-8.23011339885526
9-0-246228184-0	CN(CCCCCCO[Cu])CCCNC(=O)[Au]	-5.4061352028410985
9-0-413632828-0	CC(C)(CCCO[Cu])CNC(=O)COC(=O)[Au]	-1.1817195792117994
9-0-413647667-0	CCN(CCCOC(=O)[Au])C(=O)CO[Cu]	1.3164262374752185
