# Supplementary material for: Accelerating amorphous polymer electrolyte screening by learning to reduce errors in molecular dynamics simulated properties
Source: Nat Commun. 2022 Jun 14;13:3415. doi: 10.1038/s41467-022-30994-1 (PMC9197847; doi:10.1038/s41467-022-30994-1)
Supplement: Supplementary file 4 — Supplementary data 1 [file 41467_2022_30994_MOESM4_ESM.zip › supp_files/logp/noise_0.00/cv_8.csv]

9-0-413624011-0	CC(CN(C)CCCNC(=O)[Au])N[Cu]	0.004600000000000715
9-0-33229372-0	C=C(Cl)CNC(CN[Cu])CNC(=O)[Au]	0.004899999999999793
9-0-1119525502-0	CC(CONC(=O)COCCNC(=O)[Au])N[Cu]	-1.2528999999999983
9-0-413696186-0	O=C(CCCCOC(=O)[Au])NOCCO[Cu]	0.3663000000000001
9-0-413703257-0	O=C(CCCCCOC(=O)[Au])NOCCO[Cu]	0.7564
9-0-679142073-0	O=C([Au])NCCCCCOCCCCCN[Cu]	1.6513999999999998
9-0-538235765-0	CC(C)(OCCN[Cu])OCCNC(=O)[Au]	0.0634999999999995
9-0-413635818-0	CC(C)CC(N[Cu])C(=O)NCC(C)NC(=O)[Au]	0.2136000000000003
9-0-413596816-0	COCC(CN(C)CCCO[Cu])OC(=O)[Au]	0.48510000000000053
9-0-33211378-0	C#CCCN(CCO[Cu])CCOC(=O)[Au]	0.47350000000000025
9-0-1119507515-0	CC(C)(NCC(CO[Cu])OC(=O)[Au])C(=O)O	-0.030400000000000038
9-0-478224351-0	O=C([Au])NCCNCCCCNCCN[Cu]	-0.7463999999999984
9-0-478225127-0	O=C([Au])NCCS(=O)(=S)OCCN[Cu]	-1.0279000000000005
9-0-413595601-0	COCCCN(CCO[Cu])CCOC(=O)[Au]	0.48670000000000035
9-0-33234077-0	C=CCN(CCOC)CC(COC(=O)[Au])O[Cu]	0.6512
9-0-13130016-0	COCC#CCN(CCN[Cu])CCOC(=O)[Au]	-0.32699999999999996
9-0-538229793-0	CCOCCOCC(CN[Cu])OC(=O)[Au]	0.1429000000000003
9-0-1119524140-0	CCONC(=O)C(CO[Cu])NC(=O)[Au]	-0.8424999999999998
9-0-13130015-0	CN(CCC#N)C(=O)C(CNC(=O)[Au])O[Cu]	-0.5381199999999999
9-0-413606713-0	CCC(NC(=O)[Au])C(=O)NC(CO[Cu])C(C)C	0.6405999999999996
9-0-246266112-0	CCCN(CC(COC(=O)[Au])O[Cu])C(C)(C)C	2.0273
9-0-413635045-0	CCN(CC(C)(C)OC(=O)[Au])C(=O)C(C)O[Cu]	1.1638
9-0-246371058-0	CC(CF)NCC(CC(C)(C)O[Cu])OC(=O)[Au]	1.6331000000000002
9-0-962050828-0	CC(C)(C)OC(=O)C(CCN[Cu])NC(=O)[Au]	0.39459999999999995
9-0-246180298-0	O=C([Au])OCCN(CC=CCl)CCO[Cu]	1.2027
9-0-33230553-0	CC(C#N)N(C)C(=O)C(CCCNC(=O)[Au])N[Cu]	-0.18651999999999969
9-0-413619735-0	O=C([Au])NCCC(=O)NCCCCO[Cu]	0.007699999999999818
9-0-413648092-0	CCN(CCN[Cu])CCOCCNC(=O)[Au]	-0.3672999999999988
9-0-413599046-0	CC(C)(CNCCOCCO[Cu])OC(=O)[Au]	0.5330000000000001
9-0-1119508742-0	COC(=O)CNC(=O)C(COC(=O)[Au])N[Cu]	-1.620999999999999
9-0-246174944-0	CN(CCCCCOC(=O)[Au])CCN[Cu]	0.8232999999999999
9-0-1119523446-0	O=C([Au])NCCCOCCNC(=O)CCN[Cu]	-0.7927999999999986
9-0-976488019-0	CC(C)C(CCSCCO[Cu])OC(=O)[Au]	2.2961
9-0-413681975-0	C[Si](C)(C)CNC(=O)C(CN[Cu])NC(=O)[Au]	-0.34359999999999963
9-0-33211432-0	CC#CCN(CCO[Cu])CCOC(=O)[Au]	0.47350000000000025
9-0-33210978-0	N#CCCCCN(CCO[Cu])CCOC(=O)[Au]	1.1440800000000002
9-0-413606700-0	CC(C)C(COC(=O)[Au])NCCOCCO[Cu]	0.7789999999999999
9-0-413611903-0	CN(CCCO[Cu])CCOCCOC(=O)[Au]	0.48670000000000035
9-0-941865580-0	CC(C)(C)C(OC(=O)[Au])C(C)(C)O[Cu]	2.3415
9-0-538231396-0	O=C([Au])OCCSCCOCCO[Cu]	0.8980000000000001
9-0-413614629-0	CCCC(CC(=O)NCCOC(=O)[Au])O[Cu]	0.8232000000000002
9-0-33212740-0	C=CCOCCN(CCO[Cu])CCOC(=O)[Au]	0.6528
9-0-246271989-0	CN(CCCCCCCO[Cu])CCOC(=O)[Au]	2.0305
9-0-538225067-0	CCN(CCO[Cu])CCOC(=O)[Au]	0.4701000000000002
9-0-413611865-0	C=C(C)CNC(=O)C(CCCN[Cu])NC(=O)[Au]	0.13529999999999986
9-0-33213577-0	C=CCOCC(CN(C)CCOC(=O)[Au])O[Cu]	0.6512000000000002
9-0-538225958-0	O=C([Au])NCCCNCCCNCCCN[Cu]	-0.3562999999999987
9-0-538226093-0	O=C([Au])OCCSCCO[Cu]	0.8814
9-0-13127183-0	CC#CC(=O)N(C)CC(CO[Cu])OC(=O)[Au]	-0.0014999999999998348
9-0-33217407-0	C=CC(CO[Cu])NC(=O)C(C)(C)OC(=O)[Au]	0.5975999999999999
9-0-13127343-0	C=CCOCC(=O)NC(CO[Cu])COC(=O)[Au]	-0.16439999999999988
9-0-485135116-0	C=CC(CNC(C)C(C)(C)O[Cu])OC(=O)[Au]	1.4595
9-0-413596178-0	CC(C)(N[Cu])C(=O)NCCCCNC(=O)[Au]	-0.030799999999999883
9-0-413656623-0	CCC(CN(C)CCOCCN[Cu])OC(=O)[Au]	0.44819999999999977
9-0-413621516-0	CC(CN(C)CCOCCN[Cu])OC(=O)[Au]	0.058099999999999874
9-0-413604662-0	CN(CCOCCOC(=O)[Au])CC(C)(C)O[Cu]	0.8751999999999998
9-0-1132292962-0	CC(CNC(=O)[Au])(N[Cu])C(F)(F)F	0.6152000000000003
9-0-413651026-0	CCC(CNC(=O)CC(C)(C)N[Cu])NC(=O)[Au]	0.3577
9-0-413618353-0	O=C([Au])NCC(=O)NCCSCCCO[Cu]	-0.03929999999999989
9-0-246403192-0	CCC(CN(C)CCCCO[Cu])NC(=O)[Au]	1.2118
9-0-413687839-0	CCC(COC(=O)[Au])(N[Cu])NC(C)COC	0.45199999999999996
9-0-1119526321-0	COC(=O)CC(N[Cu])C(=O)NCCOC(=O)[Au]	-1.2308999999999992
9-0-1119512830-0	COCC(N[Cu])C(=O)NCC(C)NC(=O)[Au]	-1.186099999999999
9-0-428453340-0	O=C([Au])OCCOCCO[Cu]	0.16480000000000006
9-0-246289748-0	CCC(NCC(C)OC(=O)[Au])C(C)O[Cu]	1.2933999999999999
9-0-33232743-0	CC(C)CC(C#N)NCC(COC(=O)[Au])O[Cu]	1.04468
9-0-33223769-0	C#CCCCC(=O)N(C)CC(COC(=O)[Au])O[Cu]	0.7787000000000002
9-0-413639396-0	CCCOC(=O)NCC(COC(=O)[Au])O[Cu]	0.653
9-0-1119523698-0	CCN(CC(N)=O)CC(OC(=O)[Au])C(C)O[Cu]	-0.2874999999999994
9-0-13127885-0	C#CCOCCNC(CO[Cu])COC(=O)[Au]	-0.24379999999999957
9-0-413663335-0	CC(CN(C)C(=O)C(C)NC(=O)[Au])N[Cu]	-0.470399999999999
9-0-246328926-0	CC(O[Cu])C(C)N(C)CC(C)(C)NC(=O)[Au]	1.2086
9-0-413672292-0	CC(OC(=O)[Au])C(=O)NOC(C)(C)CO[Cu]	0.36309999999999976
9-0-1119506527-0	CN(C)CCCNC(=O)C(CO[Cu])NC(=O)[Au]	-0.8422999999999985
9-0-246232983-0	CCC(COC(=O)[Au])NCCCCCCO[Cu]	2.0768
9-0-787202105-0	O=C([Au])NCCCCC(N[Cu])C(=O)NO	-0.6614999999999998
9-0-413609835-0	CN(CCOCCOC(=O)[Au])C(C)(C)CO[Cu]	0.8751999999999998
9-0-413630449-0	CC(CNC(=O)CC(C)NC(=O)[Au])N[Cu]	-0.4224999999999994
9-0-1119511727-0	CN(CC(COC(=O)[Au])O[Cu])C(=O)C(=O)O	-0.9401999999999997
