# Supplementary material for: Accelerating amorphous polymer electrolyte screening by learning to reduce errors in molecular dynamics simulated properties
Source: Nat Commun. 2022 Jun 14;13:3415. doi: 10.1038/s41467-022-30994-1 (PMC9197847; doi:10.1038/s41467-022-30994-1)
Supplement: Supplementary file 4 — Supplementary data 1 [file 41467_2022_30994_MOESM4_ESM.zip › supp_files/logp/noise_0.00/cv_7.csv]

9-0-413677422-0	CCC(COC(=O)[Au])C(=O)NCC(CF)O[Cu]	0.6287
9-0-413609515-0	CCC(CN(CCOC)CCO[Cu])OC(=O)[Au]	0.8752000000000002
9-0-246305725-0	CC(C)CCC(CO[Cu])NCC(C)OC(=O)[Au]	1.9311
9-0-485095442-0	C=CC(CO[Cu])NCC(OC(=O)[Au])C(C)(C)C	1.7070999999999998
9-0-33225124-0	CC(C)C#CC(=O)NC(C)(CO[Cu])COC(=O)[Au]	0.6825000000000001
9-0-246231507-0	CC(O[Cu])C(C)SCCOCCOC(=O)[Au]	1.675
9-0-1119505325-0	COCCOCCNCC(COC(=O)[Au])O[Cu]	-0.23059999999999925
9-0-413601953-0	COCC(CNCCCCCOC(=O)[Au])O[Cu]	0.9230999999999998
9-0-413699183-0	CC(NC(=O)[Au])C(=O)N(C)CC(C)(C)CO[Cu]	0.5942999999999998
9-0-246239644-0	CN(CCCCNC(=O)[Au])CCCO[Cu]	0.8232999999999999
9-0-413633018-0	CCOCCN(CCO[Cu])CC(C)OC(=O)[Au]	0.8752000000000002
9-0-413694212-0	CCC=C(F)C(=O)NCC(CNC(=O)[Au])O[Cu]	0.46940000000000015
9-0-246295074-0	CN(CCCCCCNC(=O)[Au])CCCO[Cu]	1.6035000000000001
9-0-1119516628-0	CN(CC(COC(=O)[Au])O[Cu])C(C)(C)C(N)=O	-0.28749999999999937
9-0-413649450-0	CC(CC(=O)N(C)CC(C)(C)NC(=O)[Au])N[Cu]	0.3098000000000002
9-0-246316015-0	CN(CCO[Cu])C(COC(=O)[Au])CC(C)(C)C	1.8848
9-0-413595692-0	CN(CCCN[Cu])CCCOC(=O)[Au]	0.4332000000000003
9-0-13127616-0	COCC#CCN(CCO[Cu])CCOC(=O)[Au]	0.10000000000000009
9-0-13130085-0	N#CCN(CC(=O)O)CC(COC(=O)[Au])O[Cu]	-0.5730200000000001
9-0-413609524-0	COCCN(CCO[Cu])CCC(C)OC(=O)[Au]	0.8752000000000002
9-0-246285068-0	CC(CNC(C)(CNC(=O)[Au])C(C)C)N[Cu]	0.6870000000000002
9-0-246184889-0	CCCCCN(CCN[Cu])CCNC(=O)[Au]	0.7864000000000004
9-0-538226716-0	O=C([Au])NCCCOCCOCCCN[Cu]	0.10759999999999975
9-0-13129417-0	CC(C)(OC(=O)[Au])C(=O)NC(C#N)CO[Cu]	-0.06482000000000004
9-0-1119505204-0	COCCN(C)CC(CN[Cu])OC(=O)[Au]	-0.3319999999999998
9-0-1119520510-0	CNOCCNC(=O)CC(CN[Cu])OC(=O)[Au]	-1.2528999999999997
9-0-246231190-0	CCCC(C)(CNCC(C)O[Cu])OC(=O)[Au]	1.6851
9-0-246355034-0	CCN(CCOC(=O)[Au])CC(C)(O[Cu])C(F)F	1.4939
9-0-33226026-0	C#CCC(CO[Cu])NC(=O)C(C)(C=C)OC(=O)[Au]	0.601
9-0-246196685-0	CC(C)(CNCCCCCO[Cu])OC(=O)[Au]	1.6867000000000003
9-0-413636185-0	CCOCCCN(CCNC(=O)[Au])CCO[Cu]	0.4498000000000005
9-0-1119511822-0	COC(=O)C(CNCCCOC(=O)[Au])O[Cu]	-0.3304999999999998
9-0-246265795-0	CCC(C)N(CCCOC(=O)[Au])CCO[Cu]	1.6388
9-0-13127272-0	COCCN(CC#N)CC(COC(=O)[Au])O[Cu]	-0.011219999999999564
9-0-428453326-0	O=C([Au])NCCOCCOCCN[Cu]	-0.6725999999999996
9-0-413652296-0	CN(CCCO[Cu])C(=O)C(C)(C)COC(=O)[Au]	1.0229
9-0-413651927-0	CCC(C)C(C)(CNC(=O)CO[Cu])OC(=O)[Au]	1.0692000000000002
9-0-246405573-0	CCC(CNCCC(C)NC(=O)[Au])O[Cu]	0.8680000000000003
9-0-246421411-0	CCCCNCC(CC(C)(C)OC(=O)[Au])O[Cu]	2.0752
9-0-413595874-0	CCN(CCOCCO[Cu])CCOC(=O)[Au]	0.48670000000000035
9-0-428453393-0	O=C([Au])OCCNCCCNCCO[Cu]	-0.28249999999999953
9-0-246239835-0	CN(CCCCCCOC(=O)[Au])CCCO[Cu]	2.0305
9-0-33222100-0	C=CC(COC(=O)[Au])NCC(COC)O[Cu]	0.3073999999999999
9-0-413602588-0	CN(C)CCSCC(CO[Cu])OC(=O)[Au]	0.8116000000000001
9-0-246177349-0	CCCCN(CCN[Cu])CCOC(=O)[Au]	0.8233000000000001
9-0-413666160-0	CCC(CNC(=O)CCOC(=O)[Au])O[Cu]	0.4331000000000001
9-0-33213548-0	CN(CCC#N)CC(CO[Cu])OC(=O)[Au]	0.36228000000000016
9-0-413648106-0	CC(CN(C)CCOCCNC(=O)[Au])N[Cu]	-0.3688999999999986
9-0-1119522592-0	CC(=O)NCCCNC(CO[Cu])COC(=O)[Au]	-0.3673999999999997
9-0-33238175-0	C=C(CO[Cu])C(=O)N(C)CC(C)(C)OC(=O)[Au]	0.9414
9-0-1119523983-0	O=C(CCOC(=O)[Au])NCCCOCCO[Cu]	0.06119999999999992
9-0-33212307-0	C=C(CC)CNC(CO[Cu])COC(=O)[Au]	1.0726
9-0-413600877-0	CCC(COC(=O)[Au])NCC(COC)O[Cu]	0.5313999999999999
9-0-1119520758-0	CNCCCN(CCN[Cu])CCNC(=O)[Au]	-0.7942999999999987
9-0-1119513469-0	COC(CNC(=O)[Au])C(=O)NC(C)CCN[Cu]	-0.7959999999999994
9-0-33233001-0	C=CCCC(CNCCOC(=O)[Au])O[Cu]	1.0726000000000002
9-0-413661198-0	CC(C)(CONC(=O)C(C)(C)OC(=O)[Au])O[Cu]	0.7532000000000001
9-0-413667665-0	CSCC(CN(C)CCCN[Cu])OC(=O)[Au]	0.7746999999999997
9-0-33236219-0	CN(CCCCOC(=O)[Au])CC(CC#N)O[Cu]	1.1424800000000002
9-0-33221849-0	C=CC(O[Cu])C(=O)NCCCOC(=O)[Au]	0.20909999999999984
9-0-1119505140-0	CN(CCNC(=O)[Au])CCOCCO[Cu]	-0.33039999999999914
9-0-428453296-0	CC(OC(=O)[Au])C(NC(=O)CN[Cu])C(=O)O	-1.3208999999999995
9-0-246220093-0	CC(C)CCCNC(CO[Cu])COC(=O)[Au]	1.5426
9-0-485089370-0	CC(CO[Cu])(COC(=O)[Au])CSCCC#N	1.80138
9-0-413634905-0	CC(CN[Cu])N(C)CCOCCNC(=O)[Au]	-0.36889999999999884
9-0-246312801-0	CCC(CC)(CCNCC(C)OC(=O)[Au])O[Cu]	2.0751999999999997
9-0-413703174-0	C=CC=CCC(=O)N(C)CC(COC(=O)[Au])O[Cu]	1.1075000000000002
9-0-1119520142-0	NOCCNC(=O)CC(CNC(=O)[Au])O[Cu]	-1.5135999999999992
9-0-413696715-0	CC(CCNC(=O)CCO[Cu])OC(=O)[Au]	0.4331000000000001
9-0-246299781-0	CCC(CNCC(CSC)OC(=O)[Au])O[Cu]	1.2480000000000002
9-0-33219501-0	C=CC(O[Cu])C(=O)OCCOCCOC(=O)[Au]	0.26259999999999994
9-0-246273782-0	CC(C)(CN(CCO[Cu])CC(F)F)NC(=O)[Au]	1.0669000000000002
9-0-413634946-0	CC(CNC(=O)C(N[Cu])C(C)C)NC(=O)[Au]	-0.17650000000000027
9-0-1132279253-0	O=C([Au])OCCSCCSCCO[Cu]	1.6146
9-0-413692315-0	CC(CNC(=O)[Au])C(=O)NCCC(C)(C)N[Cu]	0.2152000000000001
9-0-428454787-0	O=C([Au])NCCCNCCNCCCN[Cu]	-0.7463999999999984
9-0-33218766-0	CC(CN(CCC#N)CCO[Cu])OC(=O)[Au]	0.7523800000000003
9-0-1119518166-0	CCCC(=O)C(=O)NCC(CO[Cu])OC(=O)[Au]	0.0021999999999999797
9-0-246201572-0	CC(CCNC(C)C(C)OC(=O)[Au])O[Cu]	1.2934000000000003
