# Supplementary material for: Accelerating amorphous polymer electrolyte screening by learning to reduce errors in molecular dynamics simulated properties
Source: Nat Commun. 2022 Jun 14;13:3415. doi: 10.1038/s41467-022-30994-1 (PMC9197847; doi:10.1038/s41467-022-30994-1)
Supplement: Supplementary file 4 — Supplementary data 1 [file 41467_2022_30994_MOESM4_ESM.zip › supp_files/logp/noise_0.00/cv_6.csv]

9-0-1119504891-0	COCC(C)NCC(COC(=O)[Au])O[Cu]	0.14130000000000004
9-0-710485720-0	C=C(C)C(COC(=O)[Au])SCC(C)O[Cu]	2.2146
9-0-246427326-0	CCN(CC)CC(O[Cu])C(C)(C)OC(=O)[Au]	1.6372
9-0-33237832-0	C=CCC(C)NC(=O)C(N[Cu])C(C)OC(=O)[Au]	0.5591000000000003
9-0-1119515166-0	CS(C)(=O)=NC(=O)CC(CNC(=O)[Au])O[Cu]	-0.26589999999999975
9-0-1119516947-0	CC(C)OCC(N[Cu])C(=O)NCCNC(=O)[Au]	-0.7959999999999987
9-0-246291427-0	CC(CO[Cu])NCC(OC(=O)[Au])C(C)(C)C	1.5410000000000001
9-0-1119523478-0	O=C(CCNC(=O)CO[Cu])NCCOC(=O)[Au]	-1.2292999999999996
9-0-413644390-0	CC=CC(=O)NCC(C)(CO[Cu])COC(=O)[Au]	0.8468000000000002
9-0-413601957-0	COCC(CNCCCCO[Cu])OC(=O)[Au]	0.5330000000000001
9-0-33229677-0	C=C(COC(=O)[Au])C(=O)NC(CO[Cu])C(C)C	0.8451999999999997
9-0-370723983-0	C=C(C)C(=O)OCC(COC(=O)[Au])O[Cu]	0.6361000000000001
9-0-246339240-0	CC(CCOC(=O)[Au])NC(CO[Cu])C(C)C	1.5410000000000001
9-0-246231575-0	O=C([Au])OCCCCN(CCO[Cu])CC(F)F	1.4955
9-0-1119505073-0	CC(CNCCOCCOC(=O)[Au])O[Cu]	0.14290000000000025
9-0-787202143-0	NC(N)=NN=CC(CO[Cu])OC(=O)[Au]	-1.2239999999999998
9-0-413668768-0	CCC(C)(OC(=O)[Au])C(=O)NCC(C)O[Cu]	0.8216000000000001
9-0-428453552-0	O=C([Au])OCCNCCCO[Cu]	0.1278999999999999
9-0-413603013-0	CC(CCOC(=O)CO[Cu])OC(=O)[Au]	0.4700000000000002
9-0-1132282442-0	CCCCCCC(O[Cu])C(NC(=O)[Au])C(=O)O	1.5133999999999999
9-0-33219388-0	C=CCOCCNC(CO[Cu])COC(=O)[Au]	0.309
9-0-1119518592-0	CN(CCO[Cu])C(=O)CNCCNC(=O)[Au]	-1.2307999999999986
9-0-413638850-0	CN(CC=CCl)CC(CN[Cu])OC(=O)[Au]	0.7741000000000002
9-0-1132280861-0	CCC(O[Cu])C(C)OC(=O)[Au]	1.3153000000000001
9-0-485118230-0	C=CCCC(CN(CC)CCN[Cu])OC(=O)[Au]	1.3779000000000001
9-0-413687783-0	COCC(C)NC(CO[Cu])C(C)OC(=O)[Au]	0.5297999999999996
9-0-413612824-0	CC(CO[Cu])N(C)CCOCCOC(=O)[Au]	0.4851000000000001
9-0-538225833-0	O=C([Au])OCCOCCOCCOCCO[Cu]	0.19799999999999995
9-0-485135024-0	C=CC(CNC(CCOC(=O)[Au])C(C)C)O[Cu]	1.7071
9-0-428453407-0	O=C([Au])NCCCNCCO[Cu]	-0.29910000000000014
9-0-413657251-0	O=C(CC(CN[Cu])OC(=O)[Au])NCCC(F)F	0.25130000000000013
9-0-413633068-0	CC(=O)N(C)CC(C)(CO[Cu])COC(=O)[Au]	0.6328000000000003
9-0-1143263504-0	O=C([Au])OCCCCCCCCCCCO[Cu]	3.659100000000003
9-0-370723779-0	C=CCN(CCO[Cu])CCOC(=O)[Au]	0.6362000000000001
9-0-246220271-0	CC(C)CCCN(CCN[Cu])CCNC(=O)[Au]	1.0324000000000004
9-0-413614608-0	COCCCN(C)CC(CO[Cu])OC(=O)[Au]	0.4851000000000001
9-0-485054193-0	C=C(Cl)CN(CCO[Cu])CCOC(=O)[Au]	1.2026999999999999
9-0-1119522568-0	COC(=O)C(CO[Cu])NC(C)C(C)OC(=O)[Au]	0.05640000000000023
9-0-33236230-0	C#CC(C)N(C)CC(CO[Cu])OC(=O)[Au]	0.47030000000000016
9-0-428453394-0	CC(OC(=O)[Au])C(O[Cu])C(=O)O	-0.010100000000000053
9-0-482402832-0	CCOC(OCC)C(CO[Cu])COC(=O)[Au]	1.1635000000000002
9-0-1119519401-0	CCNC(=S)NC(CO[Cu])COC(=O)[Au]	0.0008000000000001339
9-0-413598714-0	CC(CN(C)CCOCCO[Cu])OC(=O)[Au]	0.4851000000000001
9-0-246354334-0	CCC(F)(F)CN(CCN[Cu])CCOC(=O)[Au]	1.0685000000000002
9-0-413665221-0	CCCC(CCOC(=O)[Au])CNC(=O)CO[Cu]	1.0708
9-0-13130139-0	C=C(COC(=O)[Au])C(=O)NCCOCCO[Cu]	-0.16280000000000006
9-0-478223126-0	COCC(CNCCOC(=O)[Au])O[Cu]	-0.24719999999999964
9-0-1119507064-0	NC(=O)CSCC(CO[Cu])OC(=O)[Au]	-0.26469999999999994
9-0-246405741-0	CCCCC(CN(C)CCO[Cu])OC(=O)[Au]	1.6388000000000003
9-0-413700372-0	COCCC(CN(C)CCCOC(=O)[Au])N[Cu]	0.4482000000000002
9-0-33221847-0	C=CC(O[Cu])C(=O)N(CC)CCOC(=O)[Au]	0.5513000000000001
9-0-413665992-0	CC(C)CC(CNC(=O)CCO[Cu])OC(=O)[Au]	1.0692000000000002
9-0-428454782-0	O=C([Au])NCCNCCCNCCN[Cu]	-1.136499999999998
9-0-413657760-0	CNCC(CN(C)C(C)C(C)O[Cu])OC(=O)[Au]	0.44500000000000006
9-0-1119507424-0	O=C([Au])OCCOCCOC(=O)CO[Cu]	-0.29200000000000004
9-0-413596122-0	CCCC(NC(=O)[Au])C(=O)NCCCCN[Cu]	0.3592999999999998
9-0-413617113-0	CC(CCCNC(=O)C(C)NC(=O)[Au])CO[Cu]	0.6422
9-0-413595315-0	CN(CCCCN[Cu])CCOC(=O)[Au]	0.4332000000000003
9-0-246415003-0	CCCC(CCC)NCC(CN[Cu])OC(=O)[Au]	1.6482
9-0-962044710-0	CC(CSCCOC(=O)[Au])SCCO[Cu]	2.0031
9-0-1119518982-0	CC(CC(=O)NC(COC(=O)[Au])C(N)=O)O[Cu]	-1.1030999999999993
9-0-1119509549-0	O=C(COCCN[Cu])NCCCCOC(=O)[Au]	-0.3657999999999997
9-0-413610288-0	CC(C)(C)C(CC(=O)NCCOC(=O)[Au])N[Cu]	0.6422000000000002
9-0-413642433-0	CCSCCN(CCN[Cu])CCOC(=O)[Au]	0.7763000000000004
9-0-13130233-0	N#CCN(CCOCCO[Cu])CCOC(=O)[Au]	-0.00961999999999974
9-0-485094522-0	C=CCC(CNCC(C)OC(=O)[Au])CO[Cu]	1.3186000000000002
9-0-413642153-0	CNCCCN(CCCO[Cu])CCOC(=O)[Au]	0.44979999999999953
9-0-246360199-0	CCCC(C)(CNC(=O)CCO[Cu])OC(=O)[Au]	1.2133000000000003
9-0-482402473-0	CN(CCCO[Cu])CCCOC(=O)[Au]	0.8602000000000003
9-0-976309537-0	O=C([Au])OCCCCCCSCCCO[Cu]	2.831900000000001
9-0-413666063-0	CC(CCCNC(=O)CCOC(=O)[Au])CO[Cu]	1.0708000000000002
9-0-33237843-0	CCC(C)(C#N)NC(=O)C(N[Cu])C(C)OC(=O)[Au]	0.28677999999999987
9-0-1143263860-0	O=C([Au])OCCCCCCCCCCO[Cu]	3.269000000000002
9-0-33213028-0	N#CCCN(CCCOC(=O)[Au])CCO[Cu]	0.75398
9-0-413664554-0	CN(CCOC(=O)[Au])CC(C)(O[Cu])C(F)F	1.1038
9-0-13128071-0	CC(CNC(=O)NCC#CCO[Cu])OC(=O)[Au]	-0.16070000000000007
9-0-413686806-0	CC(=O)C(C)(C)NCC(CO[Cu])OC(=O)[Au]	0.47400000000000003
9-0-413688742-0	CCC(NC(=O)[Au])C(=O)NOCC(C)N[Cu]	-0.49089999999999984
9-0-246207015-0	CC(CCN(C)CCC(C)OC(=O)[Au])O[Cu]	1.6372
