# Supplementary material for: Accelerating amorphous polymer electrolyte screening by learning to reduce errors in molecular dynamics simulated properties
Source: Nat Commun. 2022 Jun 14;13:3415. doi: 10.1038/s41467-022-30994-1 (PMC9197847; doi:10.1038/s41467-022-30994-1)
Supplement: Supplementary file 4 — Supplementary data 1 [file 41467_2022_30994_MOESM4_ESM.zip › supp_files/logp/noise_0.00/cv_2.csv]

9-0-1119506038-0	COCC(CNCCOCCOC(=O)[Au])O[Cu]	-0.23060000000000014
9-0-413665628-0	CCC(O[Cu])C(C)C(=O)NCCOC(=O)[Au]	0.6791
9-0-1119511830-0	CCC(CNCC(OC(=O)[Au])C(=O)O)O[Cu]	-0.030400000000000038
9-0-13127811-0	C=CC(OC(=O)[Au])C(=O)NCCOCCO[Cu]	-0.1644000000000001
9-0-413671017-0	CC(CCO[Cu])NC(=O)CCOC(=O)[Au]	0.4331000000000001
9-0-413596798-0	CC(C)N(CCO[Cu])CCOCCOC(=O)[Au]	0.8752000000000002
9-0-246199084-0	CC(CCOC(=O)[Au])SCCO[Cu]	1.66
9-0-1119513725-0	CS(=O)CCNC(CO[Cu])COC(=O)[Au]	-0.5151000000000001
9-0-478223165-0	CC(OC(=O)[Au])C(=O)OCCOCCO[Cu]	0.09650000000000003
9-0-413616844-0	CCC(CO[Cu])(COC(=O)[Au])NC(C)COC	0.9215
9-0-13129010-0	N#CC(NCC(CO[Cu])OC(=O)[Au])C(N)=O	-1.5161199999999992
9-0-246209283-0	CCN(CCCCOC(=O)[Au])CCCO[Cu]	1.6403999999999999
9-0-413701570-0	CC(OC(=O)[Au])C(CN(C)C(C)C(=O)O)O[Cu]	0.3102
9-0-1119510779-0	CN(CCCO[Cu])C(=O)COC(=O)[Au]	-0.0033000000000000806
9-0-1132289432-0	CC(C)C(NC(=O)[Au])C(O[Cu])C(F)(F)F	1.6767
9-0-482409504-0	O=C([Au])OCC(O)=C(O)C(O)=C(O)CO[Cu]	0.8034
9-0-485052499-0	C=CCOC(=O)C(CCCCNC(=O)[Au])N[Cu]	0.5623000000000001
9-0-13127703-0	COCC(CNCC#CCOC(=O)[Au])O[Cu]	-0.24379999999999957
9-0-413605157-0	CSCCCNC(CO[Cu])COC(=O)[Au]	0.8594999999999999
9-0-1119524547-0	CCNCC(=O)NCC(CN[Cu])OC(=O)[Au]	-1.1844999999999992
9-0-33233578-0	C=CC(CNCCCOCCOC(=O)[Au])O[Cu]	0.6991
9-0-413643420-0	CC(C)(OC(=O)[Au])C(=O)OCCOCCO[Cu]	0.4865999999999999
9-0-1119508860-0	NC(=O)CN(CCCO[Cu])CCOC(=O)[Au]	-0.6744000000000001
9-0-246228390-0	CCN(CCCCCCOC(=O)[Au])CCO[Cu]	2.0305
9-0-246431750-0	CCCCN(CCCO[Cu])CC(C)NC(=O)[Au]	1.6019000000000003
9-0-428454180-0	CC(O[Cu])C(NC(=O)[Au])C(N)=O	-1.0364000000000002
9-0-33236956-0	C=CC(C)(OC(=O)[Au])C(=O)NC(C)CN[Cu]	0.17059999999999992
9-0-1119521492-0	NOCCNCC(COC(=O)[Au])O[Cu]	-1.0033
9-0-13127199-0	NC(CCOC(=O)[Au])=NOCCOCCO[Cu]	-0.15629999999999988
9-0-33222107-0	C=CC(COC(=O)[Au])NCCOCCO[Cu]	0.30899999999999994
9-0-246192558-0	CN(CCCCCCO[Cu])CCOC(=O)[Au]	1.6404
9-0-13127647-0	C=CCNC(=O)CC(CNC(=O)[Au])O[Cu]	-0.21789999999999993
9-0-1119507875-0	CCOC(=O)CN(CCN[Cu])CCNC(=O)[Au]	-0.8406999999999987
9-0-1119516370-0	CC(CNCCN(C)CCO[Cu])OC(=O)[Au]	0.05809999999999982
9-0-478224332-0	CC(CCNCCNC(=O)[Au])NCCN[Cu]	-0.7479999999999978
9-0-413597023-0	CN(CCCCO[Cu])CCNC(=O)[Au]	0.4332000000000003
9-0-1119520029-0	COC(=O)C(CC(=O)NCCN[Cu])NC(=O)[Au]	-1.6578999999999988
9-0-413659730-0	CC(CCO[Cu])NCCCOCCOC(=O)[Au]	0.9231
9-0-246183967-0	CN(CCCCCCN[Cu])CCOC(=O)[Au]	1.2134
9-0-482403014-0	O=C([Au])NC(CCCCO[Cu])C(=O)O	0.3447000000000002
9-0-246393964-0	CC(O[Cu])C(=O)OCCCC(C)(C)OC(=O)[Au]	1.6386999999999998
9-0-370724646-0	C=CCC(CNC(=O)[Au])O[Cu]	0.6658999999999999
9-0-976499451-0	CCC(COC(=O)[Au])SCC(C)CO[Cu]	2.2961
9-0-413655804-0	CCN(CCN(C)C)CC(CO[Cu])OC(=O)[Au]	0.4003000000000001
9-0-33237716-0	C=C(CO[Cu])C(=O)N(C)CCCOC(=O)[Au]	0.5529000000000002
9-0-246429729-0	CC(O[Cu])C(C)N(C)CC(C)(C)COC(=O)[Au]	1.8832
9-0-246198160-0	CC(COC(=O)[Au])CSCCOCCO[Cu]	1.5341
9-0-941868611-0	O=C([Au])OCCCCCCCCCO[Cu]	2.8789000000000016
9-0-428455083-0	NC(=O)N(CO[Cu])COC(=O)[Au]	-0.5560999999999998
9-0-246284635-0	CCC(C)C(COC(=O)[Au])NCC(C)(C)O[Cu]	1.9311
9-0-1119521504-0	CC(=O)CNCC(COC(=O)[Au])O[Cu]	-0.3046
9-0-246209193-0	CSCCCN(CCO[Cu])CCOC(=O)[Au]	1.2033000000000003
9-0-538237616-0	COC(=O)C(CCN[Cu])CCNC(=O)[Au]	-0.13640000000000047
9-0-413652038-0	CC(CCOC(=O)[Au])N(C)CCOCCO[Cu]	0.8752
9-0-413616244-0	CN(CCCN(C)CCOC(=O)[Au])CCO[Cu]	0.40190000000000037
9-0-1119505587-0	CNC(=O)CCN(CCO[Cu])CCOC(=O)[Au]	-0.4136999999999995
9-0-246271753-0	O=C([Au])OCCN(CCCCF)CCCO[Cu]	1.59
9-0-413651852-0	CC(CC(C)NC(=O)CCCNC(=O)[Au])N[Cu]	0.3577
9-0-1119504899-0	CN(C)CCNCC(CO[Cu])OC(=O)[Au]	-0.33199999999999985
9-0-1119504935-0	CCNC(=O)CNCC(COC(=O)[Au])O[Cu]	-0.7574999999999992
9-0-246211070-0	CCC(CNC(C)CCO[Cu])OC(=O)[Au]	1.2950000000000002
9-0-413617554-0	CC(COC(=O)[Au])CN(C)CC(C)O[Cu]	1.1046
9-0-413663001-0	CC=C(C)C(=O)NCC(OC(=O)[Au])C(C)O[Cu]	0.9877
9-0-1119522622-0	CC(NC(=O)[Au])C(C)NC(=O)CN[Cu]	-0.8125999999999993
9-0-246307125-0	CCCC(CCOC(=O)[Au])NC(=O)C(C)O[Cu]	1.2117
9-0-246294817-0	CCC(NCC(C)OC(=O)[Au])C(C)(C)O[Cu]	1.6834999999999998
9-0-33212808-0	C=CCN(CCO[Cu])CCOCCOC(=O)[Au]	0.6528
9-0-413648108-0	CN(CCOCCN[Cu])CC(C)(C)OC(=O)[Au]	0.4481999999999997
9-0-478224263-0	CN(C)N(CCO[Cu])CCOC(=O)[Au]	-0.07319999999999971
9-0-482405764-0	CC(C)CC(N[Cu])C(=O)NCCNC(=O)[Au]	-0.17489999999999956
9-0-322586389-0	CC(C#CCOCCO[Cu])OC(=O)[Au]	0.5567
9-0-33217283-0	C=C(C)CN(C)CC(CO[Cu])OC(=O)[Au]	1.0247000000000002
9-0-246412455-0	CCCCCC(CNCC(C)OC(=O)[Au])O[Cu]	2.0751999999999997
9-0-246177859-0	CN(CCCCOC(=O)[Au])CCCN[Cu]	0.8232999999999999
9-0-246315917-0	CC(CCO[Cu])N(C)CCCCCOC(=O)[Au]	2.0289
9-0-33233877-0	CC(CNC(=O)C(CCCC#N)N[Cu])NC(=O)[Au]	-0.13861999999999985
9-0-1119524559-0	CNCC(CN(C)C(=O)CNC(=O)[Au])O[Cu]	-1.2323999999999995
9-0-413607944-0	O=C([Au])OCCN(CCCF)CCO[Cu]	0.8098000000000001
9-0-1119518906-0	COCC=CC(=O)NCC(CO[Cu])OC(=O)[Au]	-0.16439999999999988
