# Supplementary material for: Accelerating amorphous polymer electrolyte screening by learning to reduce errors in molecular dynamics simulated properties
Source: Nat Commun. 2022 Jun 14;13:3415. doi: 10.1038/s41467-022-30994-1 (PMC9197847; doi:10.1038/s41467-022-30994-1)
Supplement: Supplementary file 4 — Supplementary data 1 [file 41467_2022_30994_MOESM4_ESM.zip › supp_files/logp/noise_0.00/cv_1.csv]

9-0-1119504214-0	CN(C)CCN(C)CC(CO[Cu])OC(=O)[Au]	0.010199999999999987
9-0-1119512197-0	CNCCCN(CCN[Cu])CCOC(=O)[Au]	-0.3672999999999993
9-0-413610273-0	COC(=O)NC(C)(CO[Cu])COC(=O)[Au]	0.26290000000000013
9-0-33223170-0	C=CC(CO[Cu])NCC(C)OC(=O)[Au]	0.6808999999999998
9-0-246181192-0	CCN(CCCCCOC(=O)[Au])CCO[Cu]	1.6403999999999999
9-0-1119519421-0	C=CS(=O)(=O)NCC(COC(=O)[Au])O[Cu]	-0.4202999999999999
9-0-428453273-0	O=C([Au])NCCOCCN[Cu]	-0.6892
9-0-413642525-0	CCOCCC(CN(C)CCOC(=O)[Au])O[Cu]	0.8752000000000002
9-0-413696109-0	CC(CCOC(=O)[Au])CNC(=O)CO[Cu]	0.2906
9-0-246199088-0	CC(CCO[Cu])SCCOCCOC(=O)[Au]	1.6766
9-0-413611226-0	CSCCN(CCO[Cu])CCOC(=O)[Au]	0.8132000000000001
9-0-413630615-0	CC(CCNC(=O)C(C)O[Cu])OC(=O)[Au]	0.43150000000000027
9-0-485075446-0	CC(CO[Cu])SCC(CC#N)OC(=O)[Au]	1.55218
9-0-246231194-0	CCCC(C)(CNC(C)C(C)O[Cu])OC(=O)[Au]	2.0736
9-0-413612580-0	CCCC(CNC(=O)C(C)NC(=O)[Au])O[Cu]	0.39459999999999995
9-0-413642534-0	CC(CCN[Cu])NC(=O)C(C)(C)NC(=O)[Au]	-0.032400000000000595
9-0-413699582-0	CC(NC(=O)C(CNC(=O)[Au])O[Cu])C(F)F	-0.14040000000000002
9-0-485124404-0	N#CCC(CSCCCO[Cu])OC(=O)[Au]	1.5537800000000002
9-0-413671977-0	CCN(OC)C(=O)C(O[Cu])C(C)(C)OC(=O)[Au]	0.7053
9-0-1119507789-0	CNCCN(CCN[Cu])CCNC(=O)[Au]	-1.1843999999999983
9-0-13128291-0	C#CCNC(=O)C(N[Cu])C(C)(C)OC(=O)[Au]	-0.3822000000000001
9-0-33212165-0	C=CCCCNC(CO[Cu])COC(=O)[Au]	1.0726
9-0-413685093-0	CCC(CN(C)CC(COC)OC(=O)[Au])N[Cu]	0.44659999999999994
9-0-428455150-0	COC(=O)C(C)(COC(=O)[Au])N[Cu]	-0.3470999999999999
9-0-33232831-0	C=CC(C)(CNCCOCCO[Cu])OC(=O)[Au]	0.6991
9-0-413618352-0	CC(C)(CNCCCOCCOC(=O)[Au])O[Cu]	0.9231000000000003
9-0-428454619-0	COC(CO[Cu])(COC(=O)[Au])OC	0.1373000000000002
9-0-246319938-0	CN(CC(C)(C)NC(=O)[Au])CC(C)(C)O[Cu]	1.2101999999999997
9-0-962047805-0	CC(CCCO[Cu])COC(=O)[Au]	1.5645
9-0-413671304-0	CCCC(O[Cu])C(=O)NCC(C)NC(=O)[Au]	0.3945999999999999
9-0-1119525671-0	CCC(OC)C(=O)NCC(CO[Cu])OC(=O)[Au]	0.05800000000000005
9-0-246364002-0	CC(C)=CCCNC(CN[Cu])CNC(=O)[Au]	0.6087000000000005
9-0-413679062-0	CC(CN(C)CCNC(=O)[Au])N[Cu]	-0.3854999999999999
9-0-428455873-0	N=C(O)C(CO[Cu])NC(=O)[Au]	-0.37492999999999993
9-0-413686612-0	CC(CNCCCN(C)CCO[Cu])OC(=O)[Au]	0.4481999999999997
9-0-485118671-0	C=C(C)CN(CC)CC(CO[Cu])OC(=O)[Au]	1.4148
9-0-1132300083-0	CCC(CC(C)CO[Cu])NC(=O)[Au]	1.5259999999999998
9-0-428454356-0	O=C([Au])OCCNCCO[Cu]	-0.2622
9-0-538230113-0	O=C([Au])NCCCNCCCO[Cu]	0.09099999999999975
9-0-413594746-0	CCC(C)C(NC(=O)[Au])C(=O)NCCCO[Cu]	0.6422
9-0-1119504342-0	CN(C)CCCNCC(CO[Cu])OC(=O)[Au]	0.05809999999999982
9-0-413609677-0	COCCN(CCOC(=O)[Au])CC(C)O[Cu]	0.4851000000000003
9-0-413621281-0	CN(CCCCOC(=O)[Au])CCOCCO[Cu]	0.8768
9-0-538226844-0	CN(CCCN[Cu])CCOC(=O)[Au]	0.043100000000000416
9-0-246226454-0	CCCCCN(CCNC(=O)[Au])CCO[Cu]	1.2134
9-0-413592217-0	CC(CO[Cu])(COC(=O)[Au])NC(=O)C(F)F	0.28819999999999996
9-0-1132279477-0	CCCCCC(CO[Cu])OC(=O)[Au]	2.0971
9-0-246300068-0	CC(CCSCCOCCOC(=O)[Au])O[Cu]	1.6766
9-0-246200422-0	CC(C)N(CCO[Cu])CCC(C)(C)OC(=O)[Au]	2.0273000000000003
9-0-1119504332-0	CC(=O)NC(C)(CO[Cu])COC(=O)[Au]	0.04300000000000015
9-0-33225992-0	C#CCC(CO[Cu])NC(=O)CC(C)(C)OC(=O)[Au]	0.8249999999999997
9-0-1119511972-0	COCC(NC(=O)[Au])C(=O)NC(C)CN[Cu]	-1.186099999999999
9-0-33212777-0	C=CCN(CCCO[Cu])CCOC(=O)[Au]	1.0263000000000002
9-0-413630336-0	CC(CNCC(CF)OC(=O)[Au])O[Cu]	0.4644000000000002
9-0-413606210-0	CCCNC(=O)NCC(COC(=O)[Au])O[Cu]	0.2259999999999998
9-0-246213220-0	CN(CCCCN[Cu])CCCCOC(=O)[Au]	1.2133999999999998
9-0-13127562-0	CC(CNCC#CCO[Cu])OC(=O)[Au]	0.1297000000000002
9-0-1119511714-0	COCC(COC(=O)[Au])NC(=O)C(C)O[Cu]	-0.33210000000000006
9-0-246314448-0	CCC(CNC(COC(=O)[Au])CC(F)F)O[Cu]	1.5402000000000002
9-0-1132278029-0	O=C([Au])OCCCSCCO[Cu]	1.2715
9-0-33238826-0	CN(CC#N)CC(OC(=O)[Au])C(C)(C)O[Cu]	0.7507799999999999
9-0-13126466-0	N#CCN(CCO[Cu])CCOC(=O)[Au]	-0.02621999999999991
9-0-246239878-0	CCC(CN(C)CCCO[Cu])OC(=O)[Au]	1.2487000000000001
9-0-428454780-0	O=C([Au])NCCNCCNCCN[Cu]	-1.5265999999999982
9-0-1119506895-0	CNCC(=O)NCC(CO[Cu])OC(=O)[Au]	-1.1476000000000002
9-0-33211833-0	C=CCCN(CCO[Cu])CCOC(=O)[Au]	1.0263000000000002
9-0-413612005-0	O=C([Au])OCCN(CCF)CCCO[Cu]	0.8098000000000001
9-0-1132291996-0	O=C([Au])NCCSCCSCCN[Cu]	0.7605999999999999
9-0-413606703-0	CC(C)C(CO[Cu])NC(=O)CNC(=O)[Au]	-0.1380000000000003
9-0-482403127-0	O=C([Au])OCCNCCCCN[Cu]	0.09100000000000003
9-0-246166891-0	CC(C)(COC(=O)[Au])NCC(C)(C)O[Cu]	1.295
9-0-246264431-0	CC(CCCN(C)CCCOC(=O)[Au])O[Cu]	1.6388000000000003
9-0-413670095-0	CC(CCCN[Cu])NC(=O)C(C)NC(=O)[Au]	-0.03239999999999971
9-0-413657024-0	CN(CC(F)F)C(=O)CC(CN[Cu])OC(=O)[Au]	0.20340000000000008
9-0-1119522818-0	CC(=O)N(CCOCCO[Cu])CCOC(=O)[Au]	0.01330000000000009
9-0-246318597-0	CC(CCCCOC(=O)[Au])NCC=CCO[Cu]	1.8528
9-0-13127756-0	C#CCN(CCOCCO[Cu])CCOC(=O)[Au]	0.10000000000000009
9-0-413610767-0	CC(CCOC(=O)[Au])NCCOCCO[Cu]	0.5329999999999999
9-0-976415061-0	CC(CSCC(OC(=O)[Au])C(C)C)O[Cu]	2.2945
