# Supplementary material for: Accelerating amorphous polymer electrolyte screening by learning to reduce errors in molecular dynamics simulated properties
Source: Nat Commun. 2022 Jun 14;13:3415. doi: 10.1038/s41467-022-30994-1 (PMC9197847; doi:10.1038/s41467-022-30994-1)
Supplement: Supplementary file 4 — Supplementary data 1 [file 41467_2022_30994_MOESM4_ESM.zip › supp_files/logp/noise_0.00/cv_0.csv]

9-0-413634818-0	CC(CC(=O)NCC(C)(C)NC(=O)[Au])N[Cu]	-0.03239999999999965
9-0-413640875-0	CC(N[Cu])C(C)C(=O)N(C)CCCNC(=O)[Au]	0.16730000000000028
9-0-1132295465-0	CC(C)C(CCOC(=O)[Au])O[Cu]	1.5629
9-0-33232042-0	C#CC(C)(NC(=O)[Au])C(=O)NC(CC)CO[Cu]	0.007899999999999796
9-0-1119519108-0	O=C(COCCO[Cu])NCC(CF)OC(=O)[Au]	-0.3808999999999996
9-0-413642900-0	CC(CN[Cu])N(C)C(=O)CCNC(=O)[Au]	-0.46880000000000005
9-0-1119520611-0	O=C([Au])NCCCCNC(=O)COCCO[Cu]	-0.3658000000000001
9-0-538234369-0	CC(CN[Cu])OCCOC(=O)[Au]	0.12630000000000013
9-0-1119505021-0	CC(O[Cu])C(=O)NCCOCCOC(=O)[Au]	-0.33050000000000024
9-0-413681800-0	CCC(C)NC(=O)C(CCN[Cu])NC(=O)[Au]	-0.03239999999999965
9-0-602367105-0	O=C([Au])OCCCC#CC#CCCCO[Cu]	1.7154
9-0-1119504357-0	COCCN(CCO[Cu])CCOC(=O)[Au]	0.09660000000000046
9-0-413681788-0	N=CNC(=O)CC(CCCCN[Cu])NC(=O)[Au]	-0.053529999999999966
9-0-246234922-0	CCCCCN(CCCNC(=O)[Au])CCO[Cu]	1.6035000000000001
9-0-33223156-0	C=CC(CO[Cu])NC(C)C(C)OC(=O)[Au]	1.0694
9-0-962051435-0	O=C([Au])OCCC(CN[Cu])C(F)(F)F	1.2898
9-0-413642454-0	CC(CN[Cu])N(C)C(=O)CCCNC(=O)[Au]	-0.0787000000000006
9-0-1119513215-0	CCOCC(=O)NC(CO[Cu])C(C)OC(=O)[Au]	0.05800000000000005
9-0-1119506079-0	CCC(NC(=O)[Au])C(=O)NCC(COC)O[Cu]	-0.36899999999999933
9-0-33218752-0	N#CCN(CCCOC(=O)[Au])CCO[Cu]	0.3638800000000002
9-0-413607692-0	O=C([Au])OCCN(CCF)CCO[Cu]	0.4197000000000002
9-0-413595859-0	CCN(CCCNC(=O)[Au])CCOCCO[Cu]	0.4498
9-0-538238345-0	COCC(NC(=O)[Au])C(C)(C)O[Cu]	0.5148000000000001
9-0-413655608-0	CC(C)N(CCO[Cu])CCOCCNC(=O)[Au]	0.44819999999999977
9-0-413690201-0	CCC(CNCCOCCCO[Cu])OC(=O)[Au]	0.9231000000000003
9-0-246229002-0	CC(CN(C)CCC(N[Cu])C(C)C)OC(=O)[Au]	1.4562000000000002
9-0-1119512677-0	CN(CCO[Cu])C(=O)COCCOC(=O)[Au]	-0.3767999999999998
9-0-1119507892-0	CNC(=O)CCN(C)CC(CN[Cu])OC(=O)[Au]	-0.8422999999999989
9-0-413616305-0	CCCC(O[Cu])C(=O)NCC(C)CNC(=O)[Au]	0.6421999999999997
9-0-428453343-0	NC(=O)C(O[Cu])C(OC(=O)[Au])C(N)=O	-2.144
9-0-1132278197-0	O=C([Au])OCCCCCCCO[Cu]	2.0987
9-0-246289371-0	CC(CC(C)(C)O[Cu])NCC(C)OC(=O)[Au]	1.6835000000000002
9-0-246265729-0	CC(CCOC(=O)[Au])NC(C)CC(C)O[Cu]	1.6835
9-0-246181191-0	CN(CCCCCOC(=O)[Au])CCO[Cu]	1.2503
9-0-246233209-0	CN(CCCCCCO[Cu])CCNC(=O)[Au]	1.2134
9-0-246166163-0	O=C([Au])OCCCCNCCCCO[Cu]	1.2982
9-0-485080326-0	C=CCCC(COC(=O)[Au])NCC(C)O[Cu]	1.4611
9-0-538226227-0	O=C([Au])NCCSCCN[Cu]	0.027399999999999924
9-0-1119505106-0	O=C(CCN[Cu])NCCOCCOC(=O)[Au]	-0.7558999999999996
9-0-482404819-0	CC(CNCC(C)NC(=O)[Au])N[Cu]	-0.3391999999999992
9-0-246362359-0	CCC(C)(O[Cu])C(=O)OCCCOC(=O)[Au]	1.2502
9-0-538226717-0	O=C([Au])NCCCOCCCN[Cu]	0.09100000000000003
9-0-428454775-0	O=C([Au])NCCNCCNCCNCCN[Cu]	-1.9369999999999967
9-0-413641803-0	CN(CC(CNC(=O)[Au])O[Cu])C(=O)C(C)(F)F	0.20339999999999964
9-0-1119505776-0	CN(CCO[Cu])CCN(C)CCOC(=O)[Au]	0.01179999999999981
9-0-1119524807-0	O=C([Au])NCC(=O)NCCOCCCN[Cu]	-1.1828999999999985
9-0-413607859-0	CCOCCN(C)CC(CN[Cu])OC(=O)[Au]	0.058099999999999874
9-0-246284158-0	O=C([Au])OCCCN(CCCF)CCO[Cu]	1.1999000000000002
9-0-413605172-0	CCCCC(=O)NC(CO[Cu])COC(=O)[Au]	0.8231999999999999
9-0-33227565-0	C=CCC(CNC(=O)CCO[Cu])COC(=O)[Au]	0.8468000000000002
9-0-1119513553-0	O=C(CO[Cu])NCCCOCCOC(=O)[Au]	-0.3289000000000004
9-0-413656507-0	CC(F)(F)CNCC(COC(=O)[Au])O[Cu]	0.7616
9-0-246230491-0	CC(C)C(CNCC(C)(C)O[Cu])OC(=O)[Au]	1.5410000000000001
9-0-1119504876-0	COC(=O)CCNCC(CO[Cu])OC(=O)[Au]	-0.33050000000000024
9-0-413596089-0	CC(C)CC(CO[Cu])NC(=O)C(C)NC(=O)[Au]	0.6406
9-0-428455258-0	CN(CCOC(=O)[Au])C(=O)CCN[Cu]	-0.43030000000000007
9-0-413603194-0	CN(C)CCCN(C)CC(COC(=O)[Au])O[Cu]	0.40030000000000054
9-0-1132306645-0	C[Si](C)(C)CC(CO[Cu])OC(=O)[Au]	1.855
9-0-246300005-0	CC(CSCCOCCO[Cu])OC(=O)[Au]	1.2865000000000002
9-0-413621529-0	CC(CCN(C)CCOCCN[Cu])OC(=O)[Au]	0.44819999999999977
9-0-13128598-0	CC(C#N)N(C)C(=O)C(CN[Cu])NC(=O)[Au]	-0.9667199999999998
9-0-322586137-0	N#CCCN(CCO[Cu])CCOC(=O)[Au]	0.3638800000000002
9-0-1119505210-0	COCC(CN(C)CCO[Cu])OC(=O)[Au]	0.0950000000000002
9-0-33225809-0	C=C(Cl)CN(CCN[Cu])CCOC(=O)[Au]	0.7757000000000001
9-0-1119506563-0	COC(CNC(CO[Cu])COC(=O)[Au])OC	-0.2746999999999995
9-0-33232797-0	C=CCOCC(CNCCCOC(=O)[Au])O[Cu]	0.6991
9-0-428453468-0	O=C([Au])NCCOCCOCCOCCN[Cu]	-0.6559999999999993
9-0-538232246-0	CCN(CCO[Cu])C(=O)C(C)NC(=O)[Au]	-0.04179999999999978
9-0-413621339-0	CCN(CCN[Cu])CC(COC)OC(=O)[Au]	0.05809999999999982
9-0-246172184-0	CCC(C)N(C)CC(CN[Cu])OC(=O)[Au]	0.8201
9-0-1119508603-0	O=C(COCCOC(=O)[Au])NCCN[Cu]	-1.145999999999999
9-0-428454724-0	O=C([Au])OCCNNCCO[Cu]	-0.7575999999999998
9-0-413596104-0	CCCC(NC(=O)[Au])C(=O)NCCN[Cu]	-0.42089999999999955
9-0-538231746-0	O=C([Au])NCCCSCC(N[Cu])C(=O)O	-0.12929999999999997
9-0-246209194-0	CCSCCN(CCO[Cu])CCOC(=O)[Au]	1.2033000000000003
9-0-246271634-0	CCC(C)CN(CCN[Cu])CCOC(=O)[Au]	1.0693000000000001
9-0-246228184-0	CN(CCCCCCO[Cu])CCCNC(=O)[Au]	1.6035000000000001
9-0-413632828-0	CC(C)(CCCO[Cu])CNC(=O)COC(=O)[Au]	1.0708
9-0-413647667-0	CCN(CCCOC(=O)[Au])C(=O)CO[Cu]	0.38680000000000003
