# Supplementary material for: Accelerating amorphous polymer electrolyte screening by learning to reduce errors in molecular dynamics simulated properties
Source: Nat Commun. 2022 Jun 14;13:3415. doi: 10.1038/s41467-022-30994-1 (PMC9197847; doi:10.1038/s41467-022-30994-1)
Supplement: Supplementary file 4 — Supplementary data 1 [file 41467_2022_30994_MOESM4_ESM.zip › supp_files/logp/noise_0.08/cv_8.csv]

9-0-413624011-0	CC(CN(C)CCCNC(=O)[Au])N[Cu]	-0.026920592150046663
9-0-33229372-0	C=C(Cl)CNC(CN[Cu])CNC(=O)[Au]	-0.036641424214468477
9-0-1119525502-0	CC(CONC(=O)COCCNC(=O)[Au])N[Cu]	-1.2325333424727307
9-0-413696186-0	O=C(CCCCOC(=O)[Au])NOCCO[Cu]	0.22642615787234463
9-0-413703257-0	O=C(CCCCCOC(=O)[Au])NOCCO[Cu]	0.6518656562031508
9-0-679142073-0	O=C([Au])NCCCCCOCCCCCN[Cu]	1.4738298103921492
9-0-538235765-0	CC(C)(OCCN[Cu])OCCNC(=O)[Au]	0.0988072474276816
9-0-413635818-0	CC(C)CC(N[Cu])C(=O)NCC(C)NC(=O)[Au]	0.22167001521581844
9-0-413596816-0	COCC(CN(C)CCCO[Cu])OC(=O)[Au]	0.6058712530693577
9-0-33211378-0	C#CCCN(CCO[Cu])CCOC(=O)[Au]	0.44815886347137274
9-0-1119507515-0	CC(C)(NCC(CO[Cu])OC(=O)[Au])C(=O)O	-0.1276376188663841
9-0-478224351-0	O=C([Au])NCCNCCCCNCCN[Cu]	-0.7980209079045152
9-0-478225127-0	O=C([Au])NCCS(=O)(=S)OCCN[Cu]	-1.0391327430593646
9-0-413595601-0	COCCCN(CCO[Cu])CCOC(=O)[Au]	0.47341930779657787
9-0-33234077-0	C=CCN(CCOC)CC(COC(=O)[Au])O[Cu]	0.7539949882855733
9-0-13130016-0	COCC#CCN(CCN[Cu])CCOC(=O)[Au]	-0.3500641987957565
9-0-538229793-0	CCOCCOCC(CN[Cu])OC(=O)[Au]	0.12892220887478095
9-0-1119524140-0	CCONC(=O)C(CO[Cu])NC(=O)[Au]	-0.8445055315173873
9-0-13130015-0	CN(CCC#N)C(=O)C(CNC(=O)[Au])O[Cu]	-0.5074892904277953
9-0-413606713-0	CCC(NC(=O)[Au])C(=O)NC(CO[Cu])C(C)C	0.6728378407838297
9-0-246266112-0	CCCN(CC(COC(=O)[Au])O[Cu])C(C)(C)C	2.0552610403716547
9-0-413635045-0	CCN(CC(C)(C)OC(=O)[Au])C(=O)C(C)O[Cu]	1.1318808144010695
9-0-246371058-0	CC(CF)NCC(CC(C)(C)O[Cu])OC(=O)[Au]	1.7119116478370837
9-0-962050828-0	CC(C)(C)OC(=O)C(CCN[Cu])NC(=O)[Au]	0.4722671131579441
9-0-246180298-0	O=C([Au])OCCN(CC=CCl)CCO[Cu]	1.316304577309705
9-0-33230553-0	CC(C#N)N(C)C(=O)C(CCCNC(=O)[Au])N[Cu]	-0.08843381946087733
9-0-413619735-0	O=C([Au])NCCC(=O)NCCCCO[Cu]	-0.010890420615654768
9-0-413648092-0	CCN(CCN[Cu])CCOCCNC(=O)[Au]	-0.3176946666192253
9-0-413599046-0	CC(C)(CNCCOCCO[Cu])OC(=O)[Au]	0.5495571112310432
9-0-1119508742-0	COC(=O)CNC(=O)C(COC(=O)[Au])N[Cu]	-1.7346344305215922
9-0-246174944-0	CN(CCCCCOC(=O)[Au])CCN[Cu]	0.6739222758817129
9-0-1119523446-0	O=C([Au])NCCCOCCNC(=O)CCN[Cu]	-0.75636828132591
9-0-976488019-0	CC(C)C(CCSCCO[Cu])OC(=O)[Au]	2.2031273788598686
9-0-413681975-0	C[Si](C)(C)CNC(=O)C(CN[Cu])NC(=O)[Au]	-0.2261036579294482
9-0-33211432-0	CC#CCN(CCO[Cu])CCOC(=O)[Au]	0.5322742388961392
9-0-33210978-0	N#CCCCCN(CCO[Cu])CCOC(=O)[Au]	1.1587382192030702
9-0-413606700-0	CC(C)C(COC(=O)[Au])NCCOCCO[Cu]	0.8041445457118839
9-0-413611903-0	CN(CCCO[Cu])CCOCCOC(=O)[Au]	0.4031112498972639
9-0-941865580-0	CC(C)(C)C(OC(=O)[Au])C(C)(C)O[Cu]	2.3731717983609277
9-0-538231396-0	O=C([Au])OCCSCCOCCO[Cu]	0.9262423256894822
9-0-413614629-0	CCCC(CC(=O)NCCOC(=O)[Au])O[Cu]	0.8245744120074973
9-0-33212740-0	C=CCOCCN(CCO[Cu])CCOC(=O)[Au]	0.7971081864061219
9-0-246271989-0	CN(CCCCCCCO[Cu])CCOC(=O)[Au]	2.090118158290981
9-0-538225067-0	CCN(CCO[Cu])CCOC(=O)[Au]	0.39797865990244
9-0-413611865-0	C=C(C)CNC(=O)C(CCCN[Cu])NC(=O)[Au]	0.11692148137043457
9-0-33213577-0	C=CCOCC(CN(C)CCOC(=O)[Au])O[Cu]	0.611407642819302
9-0-538225958-0	O=C([Au])NCCCNCCCNCCCN[Cu]	-0.47667011938158355
9-0-538226093-0	O=C([Au])OCCSCCO[Cu]	1.0201699451113202
9-0-13127183-0	CC#CC(=O)N(C)CC(CO[Cu])OC(=O)[Au]	0.02701732349294488
9-0-33217407-0	C=CC(CO[Cu])NC(=O)C(C)(C)OC(=O)[Au]	0.6917277076394385
9-0-13127343-0	C=CCOCC(=O)NC(CO[Cu])COC(=O)[Au]	0.03223929081623139
9-0-485135116-0	C=CC(CNC(C)C(C)(C)O[Cu])OC(=O)[Au]	1.4696480506243497
9-0-413596178-0	CC(C)(N[Cu])C(=O)NCCCCNC(=O)[Au]	0.009809099392515425
9-0-413656623-0	CCC(CN(C)CCOCCN[Cu])OC(=O)[Au]	0.41680397060756713
9-0-413621516-0	CC(CN(C)CCOCCN[Cu])OC(=O)[Au]	0.07478216856296721
9-0-413604662-0	CN(CCOCCOC(=O)[Au])CC(C)(C)O[Cu]	0.8303044248193432
9-0-1132292962-0	CC(CNC(=O)[Au])(N[Cu])C(F)(F)F	0.6620182880517491
9-0-413651026-0	CCC(CNC(=O)CC(C)(C)N[Cu])NC(=O)[Au]	0.3229291189564929
9-0-413618353-0	O=C([Au])NCC(=O)NCCSCCCO[Cu]	-0.2483801832780511
9-0-246403192-0	CCC(CN(C)CCCCO[Cu])NC(=O)[Au]	1.153256196541556
9-0-413687839-0	CCC(COC(=O)[Au])(N[Cu])NC(C)COC	0.37172862490467234
9-0-1119526321-0	COC(=O)CC(N[Cu])C(=O)NCCOC(=O)[Au]	-1.318933693788906
9-0-1119512830-0	COCC(N[Cu])C(=O)NCC(C)NC(=O)[Au]	-1.1880308399637924
9-0-428453340-0	O=C([Au])OCCOCCO[Cu]	0.1294654815322493
9-0-246289748-0	CCC(NCC(C)OC(=O)[Au])C(C)O[Cu]	1.2257616582287276
9-0-33232743-0	CC(C)CC(C#N)NCC(COC(=O)[Au])O[Cu]	1.079558285587285
9-0-33223769-0	C#CCCCC(=O)N(C)CC(COC(=O)[Au])O[Cu]	0.7767016399214015
9-0-413639396-0	CCCOC(=O)NCC(COC(=O)[Au])O[Cu]	0.6543410013036676
9-0-1119523698-0	CCN(CC(N)=O)CC(OC(=O)[Au])C(C)O[Cu]	-0.427762165039832
9-0-13127885-0	C#CCOCCNC(CO[Cu])COC(=O)[Au]	-0.09455379285371981
9-0-413663335-0	CC(CN(C)C(=O)C(C)NC(=O)[Au])N[Cu]	-0.4422529314907189
9-0-246328926-0	CC(O[Cu])C(C)N(C)CC(C)(C)NC(=O)[Au]	1.1044550867580822
9-0-413672292-0	CC(OC(=O)[Au])C(=O)NOC(C)(C)CO[Cu]	0.38726467880275284
9-0-1119506527-0	CN(C)CCCNC(=O)C(CO[Cu])NC(=O)[Au]	-0.8995935075070937
9-0-246232983-0	CCC(COC(=O)[Au])NCCCCCCO[Cu]	2.0938957445337607
9-0-787202105-0	O=C([Au])NCCCCC(N[Cu])C(=O)NO	-0.6987745859283662
9-0-413609835-0	CN(CCOCCOC(=O)[Au])C(C)(C)CO[Cu]	0.7795072530239303
9-0-413630449-0	CC(CNC(=O)CC(C)NC(=O)[Au])N[Cu]	-0.4420522509111382
9-0-1119511727-0	CN(CC(COC(=O)[Au])O[Cu])C(=O)C(=O)O	-0.8184761145132398
