# Supplementary material for: Accelerating amorphous polymer electrolyte screening by learning to reduce errors in molecular dynamics simulated properties
Source: Nat Commun. 2022 Jun 14;13:3415. doi: 10.1038/s41467-022-30994-1 (PMC9197847; doi:10.1038/s41467-022-30994-1)
Supplement: Supplementary file 4 — Supplementary data 1 [file 41467_2022_30994_MOESM4_ESM.zip › supp_files/logp/noise_0.08/cv_9.csv]

9-0-538225815-0	CN(CCCN[Cu])CCCNC(=O)[Au]	0.013509155399534262
9-0-413616151-0	CC(C)(O[Cu])C(=O)OCCCOC(=O)[Au]	1.007296248960719
9-0-485082633-0	C=C(Cl)CN(CCCO[Cu])CCOC(=O)[Au]	1.6718886347281507
9-0-1119507137-0	O=C([Au])OCC(CNCCF)O[Cu]	0.047199110292025795
9-0-1119513146-0	CCCOCC(=O)NCC(CN[Cu])OC(=O)[Au]	-0.37686963964004583
9-0-428454361-0	O=C([Au])NCCNCCO[Cu]	-0.8163762102626093
9-0-413612572-0	CCC(CCNC(=O)CCNC(=O)[Au])O[Cu]	0.25566207855410095
9-0-413611551-0	COCCN(CCCOC(=O)[Au])CCO[Cu]	0.5058481176337982
9-0-13127189-0	C=CCNC(=O)NC(CO[Cu])COC(=O)[Au]	0.09305886051864355
9-0-413687785-0	COCC(C)N(CCNC(=O)[Au])CCO[Cu]	-0.016678589473926933
9-0-246364261-0	CC(CCOC(=O)[Au])NC(C)C(C)(C)CO[Cu]	1.8451103456921019
9-0-13126745-0	CN(CC#N)CC(CO[Cu])OC(=O)[Au]	-0.08660675944822571
9-0-1119513625-0	CNCC(=O)NCC(C)(CO[Cu])COC(=O)[Au]	-0.4711651588061616
9-0-538225401-0	CCC(C)(OC(=O)[Au])C(O[Cu])C(=O)O	0.6714012010070101
9-0-428453553-0	O=C([Au])OCCN(CCO[Cu])CS(=O)(=O)O	-0.7289420844116632
9-0-428453346-0	O=C([Au])OCCOCCOCCN[Cu]	-0.21469798919551827
9-0-1119507049-0	O=C([Au])NCCOCC(=O)NCCN[Cu]	-1.6399626971186316
9-0-976279177-0	CC(CO[Cu])CSCCCCCOC(=O)[Au]	2.726454069415184
9-0-413651380-0	CCN(CCNCC(C)OC(=O)[Au])CCO[Cu]	0.33578082290642747
9-0-413643045-0	COCCCN(CCCOC(=O)[Au])CCO[Cu]	0.8607249583282411
9-0-413610253-0	CC(C)CC(=O)NC(C)(CO[Cu])COC(=O)[Au]	0.9570385238586525
9-0-1119520520-0	CNC(=O)C(C)NC(=O)C(CN[Cu])NC(=O)[Au]	-2.184246379368936
9-0-13128806-0	C#CC(C)(N[Cu])C(=O)NCCNC(=O)[Au]	-1.1221949235210014
9-0-485132857-0	C=CC(C)(CNCC(CC)O[Cu])OC(=O)[Au]	1.279419085963846
9-0-413618053-0	CC(C)C(CNCCOCCOC(=O)[Au])O[Cu]	0.8132989150643103
9-0-1119517931-0	NC(=O)C(=O)NCC(CO[Cu])OC(=O)[Au]	-1.9528235245331795
9-0-482403780-0	O=C([Au])OCCCSCC(N[Cu])C(=O)O	0.4337065054885537
9-0-413651038-0	CCC(CNC(=O)C(C)(C)CNC(=O)[Au])N[Cu]	0.21893664610074476
9-0-246234828-0	CC(C)CCN(CCCOC(=O)[Au])CCO[Cu]	1.8032625525166017
9-0-1119508832-0	CC(OC(=O)[Au])C(=O)NC(CO[Cu])C(=O)O	-0.85778506762166
9-0-246418828-0	CC(CCOC(=O)C(C)(C)O[Cu])OC(=O)[Au]	1.271780838665813
9-0-33227585-0	CC#CCC(CO[Cu])NC(=O)CCOC(=O)[Au]	0.2910894061209244
9-0-1132293807-0	O=C([Au])NCCSCCCO[Cu]	0.8717354623441987
9-0-246211696-0	CCN(CCOC(=O)[Au])CCC(C)O[Cu]	1.2597857306375821
9-0-413616236-0	O=C([Au])NCC(=O)NCCCCCCN[Cu]	-0.17696535267826
9-0-246289569-0	CCC(CNCCC(C)(C)CO[Cu])OC(=O)[Au]	2.0704979629844407
9-0-1132277624-0	O=C([Au])OCCCCCCO[Cu]	1.599138952002471
9-0-1119515288-0	CCONC(=O)CC(CN[Cu])OC(=O)[Au]	-0.37525808031707525
9-0-1119524081-0	CNCCCN(C)C(=O)C(CO[Cu])NC(=O)[Au]	-0.7758252141744741
9-0-246352457-0	CCCN(C)CC(CC(C)(C)OC(=O)[Au])O[Cu]	1.974910040893708
9-0-246177350-0	CCCCN(CCCNC(=O)[Au])CCO[Cu]	1.2361010176917866
9-0-413703317-0	CC(C)(COC(=O)[Au])ONC(=O)C(C)(C)O[Cu]	0.6639600424490424
9-0-538231598-0	O=C([Au])NCCNCCCCCNCCN[Cu]	-0.37120874990555225
9-0-413633832-0	C=CC(=O)N(C)CC(C)(CO[Cu])COC(=O)[Au]	0.6974849300086107
9-0-413639420-0	CCN(CC(C)(C)OC(=O)[Au])C(=O)CO[Cu]	0.7826724190928331
9-0-1119511778-0	CC(C(N)=O)N(C)CC(CNC(=O)[Au])O[Cu]	-0.981340329016439
9-0-1119526930-0	CC(CNC(CO[Cu])C(=O)O)OC(=O)[Au]	-0.45164024148229764
9-0-1119506608-0	COCCNC(CO[Cu])COC(=O)[Au]	-0.26694840212000787
9-0-33218929-0	N#CCCCN(CCCOC(=O)[Au])CCO[Cu]	0.9966163017865879
9-0-246360468-0	CCCC(CCNC(=O)CCO[Cu])OC(=O)[Au]	1.1466242293191353
9-0-1119527473-0	O=C(COC(F)F)NCC(COC(=O)[Au])O[Cu]	-0.24807737672626537
9-0-413666880-0	CC(C)(CCOC(=O)CO[Cu])OC(=O)[Au]	0.9398299754508245
9-0-33220238-0	CC(OC(=O)[Au])C(CO[Cu])NCCC#N	0.45676348898139013
9-0-33225561-0	CC(C)(C)C(OC(=O)[Au])C(=O)NCC#CCO[Cu]	0.8667392918215293
9-0-538227953-0	O=C([Au])OCCCNCCCO[Cu]	0.5385634119692231
9-0-1119506534-0	CCOCCCNC(=O)C(CO[Cu])NC(=O)[Au]	-0.43407171220958674
9-0-1119512703-0	CN(CCOCCOC(=O)[Au])C(=O)CO[Cu]	-0.2973906865580073
9-0-413639798-0	CCN(CCOCCO[Cu])C(C)COC(=O)[Au]	0.8151662956771625
9-0-246282792-0	CCC(C)N(CCN[Cu])CCOC(=O)[Au]	0.8129709819419986
9-0-413670082-0	CC(NCCOCCCO[Cu])C(C)OC(=O)[Au]	0.9943509164833364
9-0-413610163-0	CC(CCN(C)CCOCCOC(=O)[Au])O[Cu]	0.9422554412698809
9-0-413593950-0	CCC(COC(=O)[Au])NCCO[Cu]	0.33233684087861104
9-0-413636300-0	CCC(CC)(CNC(=O)CCNC(=O)[Au])N[Cu]	0.3035759816551579
9-0-413618350-0	CCC(CNCCCOCCOC(=O)[Au])O[Cu]	0.9230283454256879
9-0-413598056-0	CCOCCCN(CCO[Cu])CCOC(=O)[Au]	0.9544041377012882
9-0-1119512025-0	COC(=O)C(C)(C)NCC(CO[Cu])OC(=O)[Au]	0.13234683527124186
9-0-1132280325-0	CCOC(CC(CO[Cu])COC(=O)[Au])OCC	1.5368404055256046
9-0-1119510444-0	CC(CN[Cu])NC(=O)CCNC(=O)[Au]	-0.7037613014388421
9-0-941867643-0	O=C([Au])OCCCCCCCCO[Cu]	2.4623236030438083
9-0-538225777-0	O=C([Au])OCCSCCN[Cu]	0.47555811248011803
9-0-1132300091-0	CC(C)CC(CCO[Cu])CNC(=O)[Au]	1.5872028229177189
9-0-478225089-0	CN(CCOC(=O)[Au])CO[Cu]	-0.059725661315637474
9-0-246231315-0	CC(CNCCSCCCO[Cu])OC(=O)[Au]	1.3531055101704663
9-0-413651261-0	CC(C)CC(NC(=O)[Au])C(=O)N(C)CCN[Cu]	0.10480786214933066
9-0-485110424-0	C=CC(OC(=O)[Au])C(=O)OCC(O[Cu])C(C)C	1.2074590191100774
9-0-413604494-0	O=C([Au])OCCNCC(O[Cu])C(F)(F)F	0.7534569340491222
9-0-482405405-0	CC(C)CC(NC(=O)[Au])C(=O)NCCCO[Cu]	0.702444731511347
9-0-478224761-0	C=CC(=O)NCC(COC(=O)[Au])O[Cu]	-0.20084961225192063
