# Supplementary material for: Accelerating amorphous polymer electrolyte screening by learning to reduce errors in molecular dynamics simulated properties
Source: Nat Commun. 2022 Jun 14;13:3415. doi: 10.1038/s41467-022-30994-1 (PMC9197847; doi:10.1038/s41467-022-30994-1)
Supplement: Supplementary file 4 — Supplementary data 1 [file 41467_2022_30994_MOESM4_ESM.zip › supp_files/logp/noise_0.08/cv_5.csv]

9-0-1132279298-0	CCCN(CCC)CC(CO[Cu])OC(=O)[Au]	1.7664607066365832
9-0-428455059-0	CN(CCNC(=O)[Au])CCO[Cu]	-0.36010054825407667
9-0-33218774-0	C=C(CO[Cu])C(=O)N(CC)CCOC(=O)[Au]	0.5341930313182548
9-0-1119509814-0	CN(CCCO[Cu])C(=O)COCCNC(=O)[Au]	-0.4825718674427677
9-0-246214758-0	CCC(COC(=O)[Au])SC(C)CO[Cu]	2.0260834668569347
9-0-246264132-0	CC(CCCCO[Cu])NCC(C)OC(=O)[Au]	1.7338674811340342
9-0-413693959-0	CCCN(C)C(=O)C(N[Cu])C(C)(C)OC(=O)[Au]	0.6517983460867625
9-0-246295679-0	CC(CCNC(C)C(C)OC(=O)[Au])CCO[Cu]	1.826854977847528
9-0-33223117-0	C=CC(COC(=O)[Au])NC(=O)C(C)CN[Cu]	-0.0011696850314394623
9-0-33231916-0	CC(=O)C=C(C)NC(=O)C(CCN[Cu])NC(=O)[Au]	-0.2617717981449315
9-0-413696169-0	CC(C)(CNCCOCCCNC(=O)[Au])N[Cu]	-0.06387478274286137
9-0-478224509-0	O=C([Au])OCCNCNCCO[Cu]	-0.7142450968767582
9-0-246265594-0	CCCC(CC(=O)OCCOC(=O)[Au])O[Cu]	1.2095625692501213
9-0-246234904-0	CCCCC(CNCC(C)OC(=O)[Au])O[Cu]	1.5788859942580658
9-0-413634621-0	CC(C)C(C)(CNC(=O)[Au])NC(=O)CN[Cu]	-0.1046001062178506
9-0-413652900-0	CN(CCOCCN[Cu])CC(C)(C)NC(=O)[Au]	0.1261312762770438
9-0-246307859-0	CC(C)C(CNC(=O)[Au])CN(C)C(C)CN[Cu]	1.036030236247239
9-0-13128268-0	C#CCOCCN(C)CC(COC(=O)[Au])O[Cu]	0.19789798195803182
9-0-246177363-0	CCCCN(CCOC(=O)[Au])CC(C)O[Cu]	1.6566903969926063
9-0-246195936-0	CCC(CNCCC(C)O[Cu])OC(=O)[Au]	1.2822717007581454
9-0-33219021-0	C=C(COC(=O)[Au])C(=O)N(C)CCC(C)O[Cu]	1.1357373852442492
9-0-370723996-0	C=CC(COC(=O)[Au])O[Cu]	0.635006841684689
9-0-413651589-0	CCN(CCCO[Cu])CCOCCNC(=O)[Au]	0.4156829978676326
9-0-1119527665-0	CC(=O)NCC(COC(=O)[Au])NCCCO[Cu]	-0.2833787123906074
9-0-1119524001-0	CCNCCNC(=O)CC(CNC(=O)[Au])O[Cu]	-0.777341776090499
9-0-1119507043-0	O=C([Au])NCCOCC(=O)NCCCO[Cu]	-0.7415908789076593
9-0-413632785-0	O=C([Au])OCCNC(=O)C(CC(F)F)N[Cu]	-0.13212159979942287
9-0-413639933-0	COCC(C)(CNC(C)CCO[Cu])OC(=O)[Au]	0.9995404594187334
9-0-1119512752-0	COCC(O[Cu])C(=O)OCCCOC(=O)[Au]	0.19121160181081115
9-0-246209274-0	CCN(CCCCCOC(=O)[Au])CCCO[Cu]	2.144873518251235
9-0-13126692-0	C#CCN(CC(=O)O)CC(COC(=O)[Au])O[Cu]	-0.429468651360609
9-0-413618914-0	CCOCC(CNCCCCOC(=O)[Au])O[Cu]	0.9181185915684397
9-0-413703328-0	CC(CCNC(=O)C(C)OC(=O)[Au])CCO[Cu]	1.2405911282459505
9-0-413651844-0	CCC(N[Cu])C(=O)NC(C)CC(C)NC(=O)[Au]	0.3107187054244926
9-0-246197204-0	CC(C)(C)CCNC(CO[Cu])COC(=O)[Au]	1.6156000608866745
9-0-246175870-0	CC(C)CC(CO[Cu])NCC(C)(C)OC(=O)[Au]	1.9270727024255283
9-0-428455191-0	CC(CO[Cu])NCCOC(=O)[Au]	0.1217656118123873
9-0-1119508964-0	O=C(COCCOC(=O)[Au])NCCO[Cu]	-0.7676771713243347
9-0-413644559-0	CCC(CNC(CO[Cu])COC(=O)[Au])OC	0.647068629036485
9-0-1119505690-0	CC(CN[Cu])C(=O)NCCOCCOC(=O)[Au]	-0.42913348484491654
9-0-246415334-0	CSCCC(C)NC(CO[Cu])COC(=O)[Au]	1.2824406116958298
9-0-13127883-0	C#CCOCCN(CCO[Cu])CCOC(=O)[Au]	0.2331919712999229
9-0-1119509344-0	O=C(CN[Cu])NCCCOCCOC(=O)[Au]	-0.6843701594005327
9-0-1119514606-0	CN(CCNC(=O)[Au])CCOCCN[Cu]	-0.6017322833197862
9-0-246342870-0	CCCC(O[Cu])C(=O)NCC(CC)OC(=O)[Au]	1.1912111648919521
9-0-1119521407-0	CCC(CNC(CO[Cu])C(N)=O)OC(=O)[Au]	-0.6681317578961629
9-0-962043603-0	O=C([Au])OCCCOCCCOCCCO[Cu]	1.3705989896985393
9-0-33233077-0	C=CC(CNCCOCCOC(=O)[Au])O[Cu]	0.3269296299639814
9-0-246217733-0	CC(CO[Cu])SCCOCCOC(=O)[Au]	1.2271398279214278
9-0-962050944-0	O=C([Au])NCCSCCCSCCN[Cu]	1.0359393470356544
9-0-1119526324-0	COC(=O)C(C)NC(=O)C(CN[Cu])OC(=O)[Au]	-1.2403382248069657
9-0-478224306-0	O=C([Au])NCCNCCNCCCN[Cu]	-1.0810682785265544
9-0-482405557-0	CCOC(=O)C(C)(CO[Cu])NC(=O)[Au]	-0.028251193639835068
9-0-413696709-0	CC(CCCO[Cu])NC(=O)CCOC(=O)[Au]	1.0741874389975126
9-0-246211686-0	CC(CCSCCCO[Cu])OC(=O)[Au]	1.9274527799093195
9-0-1119522120-0	COC(CNC(=O)[Au])C(=O)NOCC(C)N[Cu]	-1.3194873744089166
9-0-485132304-0	C=CC(C)(CNCCCCO[Cu])OC(=O)[Au]	1.5339992281171813
9-0-413612531-0	COCCCCN(CCO[Cu])CCOC(=O)[Au]	0.7118605103702452
9-0-428455302-0	O=C([Au])OCCOCCNCCOCCO[Cu]	-0.252784097126963
9-0-1119504362-0	CCOCCNCC(COC(=O)[Au])O[Cu]	0.2114774106951987
9-0-33210914-0	N#CCCCN(CCO[Cu])CCOC(=O)[Au]	0.7093461703968021
9-0-679143268-0	CCC(O[Cu])C(C)C(CC)OC(=O)[Au]	2.281605523258882
9-0-413697743-0	O=C([Au])OCCN(CCF)CCOCCO[Cu]	0.4748328690352504
9-0-1119513605-0	COC(C)CC(=O)NC(CO[Cu])COC(=O)[Au]	0.1398490571403923
9-0-413646786-0	O=C(CCCF)NC(CO[Cu])COC(=O)[Au]	0.4002848004905431
9-0-1119524049-0	COC(C)(C)CNC(=O)C(COC(=O)[Au])N[Cu]	-0.5525713228273241
9-0-246294808-0	CCC(NC(C)C(C)OC(=O)[Au])C(C)(C)O[Cu]	2.181513765445261
9-0-428453075-0	O=C([Au])OCCS(=O)CCO[Cu]	-0.1338662237654331
9-0-413661319-0	COCCCN(CCNC(=O)[Au])CCO[Cu]	0.13790739238834632
9-0-413604910-0	CC(C)CNC(=O)C(CO[Cu])NC(=O)[Au]	-0.16580599812400576
9-0-485148840-0	CCCCCC(CC(CCC)O[Cu])OC(=O)[Au]	3.6207613633128175
9-0-1119509476-0	COCCOCC(CNCCOC(=O)[Au])O[Cu]	-0.12000018924486261
9-0-1119521627-0	COCC(CNC(CO[Cu])C(N)=O)OC(=O)[Au]	-1.4031576321220953
9-0-246333505-0	C=CC=CCCNC(CO[Cu])COC(=O)[Au]	1.256230879421308
9-0-413618455-0	CC(NC(=O)[Au])C(=O)N(CCO[Cu])CC(F)F	0.30245988357928666
9-0-1119514438-0	CN(CCOCCNC(=O)[Au])C(=O)CCN[Cu]	-0.8367060726710198
9-0-1119507050-0	O=C([Au])NCCCCNC(=O)COCCN[Cu]	-0.881615726747007
9-0-413609244-0	CC(C)(C)NC(=O)C(COC(=O)[Au])N[Cu]	-0.009752467202912117
9-0-1119506920-0	COC(CN(CCO[Cu])CCOC(=O)[Au])OC	0.0491984682034057
