# Supplementary material for: Accelerating amorphous polymer electrolyte screening by learning to reduce errors in molecular dynamics simulated properties
Source: Nat Commun. 2022 Jun 14;13:3415. doi: 10.1038/s41467-022-30994-1 (PMC9197847; doi:10.1038/s41467-022-30994-1)
Supplement: Supplementary file 4 — Supplementary data 1 [file 41467_2022_30994_MOESM4_ESM.zip › supp_files/logp/noise_0.08/cv_7.csv]

9-0-413677422-0	CCC(COC(=O)[Au])C(=O)NCC(CF)O[Cu]	0.6577010515136343
9-0-413609515-0	CCC(CN(CCOC)CCO[Cu])OC(=O)[Au]	0.7665169677476475
9-0-246305725-0	CC(C)CCC(CO[Cu])NCC(C)OC(=O)[Au]	1.879340449744558
9-0-485095442-0	C=CC(CO[Cu])NCC(OC(=O)[Au])C(C)(C)C	1.8599592273564618
9-0-33225124-0	CC(C)C#CC(=O)NC(C)(CO[Cu])COC(=O)[Au]	0.7402981163591649
9-0-246231507-0	CC(O[Cu])C(C)SCCOCCOC(=O)[Au]	1.6736164864640724
9-0-1119505325-0	COCCOCCNCC(COC(=O)[Au])O[Cu]	-0.19180706404670644
9-0-413601953-0	COCC(CNCCCCCOC(=O)[Au])O[Cu]	0.7382827657587271
9-0-413699183-0	CC(NC(=O)[Au])C(=O)N(C)CC(C)(C)CO[Cu]	0.7107953769883592
9-0-246239644-0	CN(CCCCNC(=O)[Au])CCCO[Cu]	0.9111624103178659
9-0-413633018-0	CCOCCN(CCO[Cu])CC(C)OC(=O)[Au]	0.667734173568608
9-0-413694212-0	CCC=C(F)C(=O)NCC(CNC(=O)[Au])O[Cu]	0.355652635864354
9-0-246295074-0	CN(CCCCCCNC(=O)[Au])CCCO[Cu]	1.4731627601375556
9-0-1119516628-0	CN(CC(COC(=O)[Au])O[Cu])C(C)(C)C(N)=O	-0.12975177018203118
9-0-413649450-0	CC(CC(=O)N(C)CC(C)(C)NC(=O)[Au])N[Cu]	0.3158523675924488
9-0-246316015-0	CN(CCO[Cu])C(COC(=O)[Au])CC(C)(C)C	1.808955138566714
9-0-413595692-0	CN(CCCN[Cu])CCCOC(=O)[Au]	0.3012959298627583
9-0-13127616-0	COCC#CCN(CCO[Cu])CCOC(=O)[Au]	0.20819707724646047
9-0-13130085-0	N#CCN(CC(=O)O)CC(COC(=O)[Au])O[Cu]	-0.4496668670234931
9-0-413609524-0	COCCN(CCO[Cu])CCC(C)OC(=O)[Au]	0.831893319175073
9-0-246285068-0	CC(CNC(C)(CNC(=O)[Au])C(C)C)N[Cu]	0.6965224413225037
9-0-246184889-0	CCCCCN(CCN[Cu])CCNC(=O)[Au]	0.8542799261068628
9-0-538226716-0	O=C([Au])NCCCOCCOCCCN[Cu]	0.023204063446237752
9-0-13129417-0	CC(C)(OC(=O)[Au])C(=O)NC(C#N)CO[Cu]	-0.19798897026477222
9-0-1119505204-0	COCCN(C)CC(CN[Cu])OC(=O)[Au]	-0.38957405134686807
9-0-1119520510-0	CNOCCNC(=O)CC(CN[Cu])OC(=O)[Au]	-1.3049072530970693
9-0-246231190-0	CCCC(C)(CNCC(C)O[Cu])OC(=O)[Au]	1.7328897719538738
9-0-246355034-0	CCN(CCOC(=O)[Au])CC(C)(O[Cu])C(F)F	1.498710703283884
9-0-33226026-0	C#CCC(CO[Cu])NC(=O)C(C)(C=C)OC(=O)[Au]	0.4971020401997661
9-0-246196685-0	CC(C)(CNCCCCCO[Cu])OC(=O)[Au]	1.6652257097863086
9-0-413636185-0	CCOCCCN(CCNC(=O)[Au])CCO[Cu]	0.5721393364620957
9-0-1119511822-0	COC(=O)C(CNCCCOC(=O)[Au])O[Cu]	-0.3459679459566658
9-0-246265795-0	CCC(C)N(CCCOC(=O)[Au])CCO[Cu]	1.6728752139571101
9-0-13127272-0	COCCN(CC#N)CC(COC(=O)[Au])O[Cu]	-0.041377881920350516
9-0-428453326-0	O=C([Au])NCCOCCOCCN[Cu]	-0.7074890181622207
9-0-413652296-0	CN(CCCO[Cu])C(=O)C(C)(C)COC(=O)[Au]	0.9492045689252503
9-0-413651927-0	CCC(C)C(C)(CNC(=O)CO[Cu])OC(=O)[Au]	0.942291386674613
9-0-246405573-0	CCC(CNCCC(C)NC(=O)[Au])O[Cu]	0.9128045174927775
9-0-246421411-0	CCCCNCC(CC(C)(C)OC(=O)[Au])O[Cu]	2.006606787771231
9-0-413595874-0	CCN(CCOCCO[Cu])CCOC(=O)[Au]	0.468120974621626
9-0-428453393-0	O=C([Au])OCCNCCCNCCO[Cu]	-0.2658335592690775
9-0-246239835-0	CN(CCCCCCOC(=O)[Au])CCCO[Cu]	1.941907525168493
9-0-33222100-0	C=CC(COC(=O)[Au])NCC(COC)O[Cu]	0.280365840790007
9-0-413602588-0	CN(C)CCSCC(CO[Cu])OC(=O)[Au]	0.7351331725325163
9-0-246177349-0	CCCCN(CCN[Cu])CCOC(=O)[Au]	0.6609124794524865
9-0-413666160-0	CCC(CNC(=O)CCOC(=O)[Au])O[Cu]	0.38448529643444623
9-0-33213548-0	CN(CCC#N)CC(CO[Cu])OC(=O)[Au]	0.32379826801788214
9-0-413648106-0	CC(CN(C)CCOCCNC(=O)[Au])N[Cu]	-0.45225323923709876
9-0-1119522592-0	CC(=O)NCCCNC(CO[Cu])COC(=O)[Au]	-0.36362030315253385
9-0-33238175-0	C=C(CO[Cu])C(=O)N(C)CC(C)(C)OC(=O)[Au]	0.9646632121493828
9-0-1119523983-0	O=C(CCOC(=O)[Au])NCCCOCCO[Cu]	0.1293487400161679
9-0-33212307-0	C=C(CC)CNC(CO[Cu])COC(=O)[Au]	1.1739347572841785
9-0-413600877-0	CCC(COC(=O)[Au])NCC(COC)O[Cu]	0.6317443632500225
9-0-1119520758-0	CNCCCN(CCN[Cu])CCNC(=O)[Au]	-0.8079355978714837
9-0-1119513469-0	COC(CNC(=O)[Au])C(=O)NC(C)CCN[Cu]	-0.7864356286593803
9-0-33233001-0	C=CCCC(CNCCOC(=O)[Au])O[Cu]	1.024417960167724
9-0-413661198-0	CC(C)(CONC(=O)C(C)(C)OC(=O)[Au])O[Cu]	0.739266067078972
9-0-413667665-0	CSCC(CN(C)CCCN[Cu])OC(=O)[Au]	0.7070990018746186
9-0-33236219-0	CN(CCCCOC(=O)[Au])CC(CC#N)O[Cu]	1.0710562472732827
9-0-33221849-0	C=CC(O[Cu])C(=O)NCCCOC(=O)[Au]	0.12179141068067796
9-0-1119505140-0	CN(CCNC(=O)[Au])CCOCCO[Cu]	-0.27176018116728173
9-0-428453296-0	CC(OC(=O)[Au])C(NC(=O)CN[Cu])C(=O)O	-1.3750144173368803
9-0-246220093-0	CC(C)CCCNC(CO[Cu])COC(=O)[Au]	1.5444375921268156
9-0-485089370-0	CC(CO[Cu])(COC(=O)[Au])CSCCC#N	1.7869421079535628
9-0-413634905-0	CC(CN[Cu])N(C)CCOCCNC(=O)[Au]	-0.3492948357538047
9-0-246312801-0	CCC(CC)(CCNCC(C)OC(=O)[Au])O[Cu]	2.0343619046889954
9-0-413703174-0	C=CC=CCC(=O)N(C)CC(COC(=O)[Au])O[Cu]	1.0773605694629385
9-0-1119520142-0	NOCCNC(=O)CC(CNC(=O)[Au])O[Cu]	-1.3680258056972114
9-0-413696715-0	CC(CCNC(=O)CCO[Cu])OC(=O)[Au]	0.5311008120986108
9-0-246299781-0	CCC(CNCC(CSC)OC(=O)[Au])O[Cu]	1.2760794804795421
9-0-33219501-0	C=CC(O[Cu])C(=O)OCCOCCOC(=O)[Au]	0.09301702667168449
9-0-246273782-0	CC(C)(CN(CCO[Cu])CC(F)F)NC(=O)[Au]	1.0198692253249075
9-0-413634946-0	CC(CNC(=O)C(N[Cu])C(C)C)NC(=O)[Au]	-0.060455242821422284
9-0-1132279253-0	O=C([Au])OCCSCCSCCO[Cu]	1.6160753599595599
9-0-413692315-0	CC(CNC(=O)[Au])C(=O)NCCC(C)(C)N[Cu]	0.016193426665860267
9-0-428454787-0	O=C([Au])NCCCNCCNCCCN[Cu]	-0.8417416371655411
9-0-33218766-0	CC(CN(CCC#N)CCO[Cu])OC(=O)[Au]	0.719945231731552
9-0-1119518166-0	CCCC(=O)C(=O)NCC(CO[Cu])OC(=O)[Au]	-0.10727303497937031
9-0-246201572-0	CC(CCNC(C)C(C)OC(=O)[Au])O[Cu]	1.2170914497627738
