# Supplementary material for: Accelerating amorphous polymer electrolyte screening by learning to reduce errors in molecular dynamics simulated properties
Source: Nat Commun. 2022 Jun 14;13:3415. doi: 10.1038/s41467-022-30994-1 (PMC9197847; doi:10.1038/s41467-022-30994-1)
Supplement: Supplementary file 4 — Supplementary data 1 [file 41467_2022_30994_MOESM4_ESM.zip › supp_files/logp/noise_0.08/cv_6.csv]

9-0-1119504891-0	COCC(C)NCC(COC(=O)[Au])O[Cu]	0.12312600817317469
9-0-710485720-0	C=C(C)C(COC(=O)[Au])SCC(C)O[Cu]	2.103073087686804
9-0-246427326-0	CCN(CC)CC(O[Cu])C(C)(C)OC(=O)[Au]	1.729825606091149
9-0-33237832-0	C=CCC(C)NC(=O)C(N[Cu])C(C)OC(=O)[Au]	0.6343210113595551
9-0-1119515166-0	CS(C)(=O)=NC(=O)CC(CNC(=O)[Au])O[Cu]	-0.1965420275689792
9-0-1119516947-0	CC(C)OCC(N[Cu])C(=O)NCCNC(=O)[Au]	-0.7536470167513033
9-0-246291427-0	CC(CO[Cu])NCC(OC(=O)[Au])C(C)(C)C	1.3469231517749611
9-0-1119523478-0	O=C(CCNC(=O)CO[Cu])NCCOC(=O)[Au]	-1.157161199724689
9-0-413644390-0	CC=CC(=O)NCC(C)(CO[Cu])COC(=O)[Au]	0.603865805585045
9-0-413601957-0	COCC(CNCCCCO[Cu])OC(=O)[Au]	0.5640139694313194
9-0-33229677-0	C=C(COC(=O)[Au])C(=O)NC(CO[Cu])C(C)C	0.9212231502379185
9-0-370723983-0	C=C(C)C(=O)OCC(COC(=O)[Au])O[Cu]	0.5291606573356715
9-0-246339240-0	CC(CCOC(=O)[Au])NC(CO[Cu])C(C)C	1.5759375644964162
9-0-246231575-0	O=C([Au])OCCCCN(CCO[Cu])CC(F)F	1.5729910768882525
9-0-1119505073-0	CC(CNCCOCCOC(=O)[Au])O[Cu]	0.145729358513609
9-0-787202143-0	NC(N)=NN=CC(CO[Cu])OC(=O)[Au]	-1.1773930788514704
9-0-413668768-0	CCC(C)(OC(=O)[Au])C(=O)NCC(C)O[Cu]	0.9280454355635389
9-0-428453552-0	O=C([Au])OCCNCCCO[Cu]	0.11615900853283971
9-0-413603013-0	CC(CCOC(=O)CO[Cu])OC(=O)[Au]	0.5092241885163776
9-0-1132282442-0	CCCCCCC(O[Cu])C(NC(=O)[Au])C(=O)O	1.44134241107821
9-0-33219388-0	C=CCOCCNC(CO[Cu])COC(=O)[Au]	0.3191271066863874
9-0-1119518592-0	CN(CCO[Cu])C(=O)CNCCNC(=O)[Au]	-1.064433590900156
9-0-413638850-0	CN(CC=CCl)CC(CN[Cu])OC(=O)[Au]	0.6736281302050557
9-0-1132280861-0	CCC(O[Cu])C(C)OC(=O)[Au]	1.276702876358794
9-0-485118230-0	C=CCCC(CN(CC)CCN[Cu])OC(=O)[Au]	1.3681602085575124
9-0-413687783-0	COCC(C)NC(CO[Cu])C(C)OC(=O)[Au]	0.5719703230870198
9-0-413612824-0	CC(CO[Cu])N(C)CCOCCOC(=O)[Au]	0.48233688697373595
9-0-538225833-0	O=C([Au])OCCOCCOCCOCCO[Cu]	0.10798221613390095
9-0-485135024-0	C=CC(CNC(CCOC(=O)[Au])C(C)C)O[Cu]	1.7497119542064759
9-0-428453407-0	O=C([Au])NCCCNCCO[Cu]	-0.39933154155099315
9-0-413657251-0	O=C(CC(CN[Cu])OC(=O)[Au])NCCC(F)F	0.1952288152384196
9-0-413633068-0	CC(=O)N(C)CC(C)(CO[Cu])COC(=O)[Au]	0.6904458558726526
9-0-1143263504-0	O=C([Au])OCCCCCCCCCCCO[Cu]	3.6013835012694204
9-0-370723779-0	C=CCN(CCO[Cu])CCOC(=O)[Au]	0.6221669640649645
9-0-246220271-0	CC(C)CCCN(CCN[Cu])CCNC(=O)[Au]	1.2244930430715266
9-0-413614608-0	COCCCN(C)CC(CO[Cu])OC(=O)[Au]	0.31339741361020335
9-0-485054193-0	C=C(Cl)CN(CCO[Cu])CCOC(=O)[Au]	1.108771312083467
9-0-1119522568-0	COC(=O)C(CO[Cu])NC(C)C(C)OC(=O)[Au]	-0.03756923768597979
9-0-33236230-0	C#CC(C)N(C)CC(CO[Cu])OC(=O)[Au]	0.37729297818114627
9-0-428453394-0	CC(OC(=O)[Au])C(O[Cu])C(=O)O	0.008026620432036793
9-0-482402832-0	CCOC(OCC)C(CO[Cu])COC(=O)[Au]	1.1879943256661112
9-0-1119519401-0	CCNC(=S)NC(CO[Cu])COC(=O)[Au]	-0.05612478246849956
9-0-413598714-0	CC(CN(C)CCOCCO[Cu])OC(=O)[Au]	0.3667883437875431
9-0-246354334-0	CCC(F)(F)CN(CCN[Cu])CCOC(=O)[Au]	1.13934962074796
9-0-413665221-0	CCCC(CCOC(=O)[Au])CNC(=O)CO[Cu]	1.1921021294046488
9-0-13130139-0	C=C(COC(=O)[Au])C(=O)NCCOCCO[Cu]	-0.23682882064544092
9-0-478223126-0	COCC(CNCCOC(=O)[Au])O[Cu]	-0.2712349701891898
9-0-1119507064-0	NC(=O)CSCC(CO[Cu])OC(=O)[Au]	-0.333309727041487
9-0-246405741-0	CCCCC(CN(C)CCO[Cu])OC(=O)[Au]	1.6095245130989078
9-0-413700372-0	COCCC(CN(C)CCCOC(=O)[Au])N[Cu]	0.40776264429734593
9-0-33221847-0	C=CC(O[Cu])C(=O)N(CC)CCOC(=O)[Au]	0.5610566815075855
9-0-413665992-0	CC(C)CC(CNC(=O)CCO[Cu])OC(=O)[Au]	1.0108911720082283
9-0-428454782-0	O=C([Au])NCCNCCCNCCN[Cu]	-1.1058681576515204
9-0-413657760-0	CNCC(CN(C)C(C)C(C)O[Cu])OC(=O)[Au]	0.4973936718894314
9-0-1119507424-0	O=C([Au])OCCOCCOC(=O)CO[Cu]	-0.23709283538860448
9-0-413596122-0	CCCC(NC(=O)[Au])C(=O)NCCCCN[Cu]	0.3597236576136105
9-0-413617113-0	CC(CCCNC(=O)C(C)NC(=O)[Au])CO[Cu]	0.790471540060566
9-0-413595315-0	CN(CCCCN[Cu])CCOC(=O)[Au]	0.32432963568958223
9-0-246415003-0	CCCC(CCC)NCC(CN[Cu])OC(=O)[Au]	1.62655322162361
9-0-962044710-0	CC(CSCCOC(=O)[Au])SCCO[Cu]	1.9575565764597176
9-0-1119518982-0	CC(CC(=O)NC(COC(=O)[Au])C(N)=O)O[Cu]	-0.8878242430035315
9-0-1119509549-0	O=C(COCCN[Cu])NCCCCOC(=O)[Au]	-0.26376618592293466
9-0-413610288-0	CC(C)(C)C(CC(=O)NCCOC(=O)[Au])N[Cu]	0.5810739865122433
9-0-413642433-0	CCSCCN(CCN[Cu])CCOC(=O)[Au]	0.8351344213247645
9-0-13130233-0	N#CCN(CCOCCO[Cu])CCOC(=O)[Au]	0.0025922616442084906
9-0-485094522-0	C=CCC(CNCC(C)OC(=O)[Au])CO[Cu]	1.2300765753559828
9-0-413642153-0	CNCCCN(CCCO[Cu])CCOC(=O)[Au]	0.2710534910455401
9-0-246360199-0	CCCC(C)(CNC(=O)CCO[Cu])OC(=O)[Au]	1.2184179573709697
9-0-482402473-0	CN(CCCO[Cu])CCCOC(=O)[Au]	0.7671415976348582
9-0-976309537-0	O=C([Au])OCCCCCCSCCCO[Cu]	2.7746138038791472
9-0-413666063-0	CC(CCCNC(=O)CCOC(=O)[Au])CO[Cu]	1.101486690834752
9-0-33237843-0	CCC(C)(C#N)NC(=O)C(N[Cu])C(C)OC(=O)[Au]	0.2713015736752727
9-0-1143263860-0	O=C([Au])OCCCCCCCCCCO[Cu]	3.2798679391145478
9-0-33213028-0	N#CCCN(CCCOC(=O)[Au])CCO[Cu]	0.7419903135710777
9-0-413664554-0	CN(CCOC(=O)[Au])CC(C)(O[Cu])C(F)F	1.0990308906751156
9-0-13128071-0	CC(CNC(=O)NCC#CCO[Cu])OC(=O)[Au]	-0.21843613284113
9-0-413686806-0	CC(=O)C(C)(C)NCC(CO[Cu])OC(=O)[Au]	0.5973460703280213
9-0-413688742-0	CCC(NC(=O)[Au])C(=O)NOCC(C)N[Cu]	-0.5047722304627191
9-0-246207015-0	CC(CCN(C)CCC(C)OC(=O)[Au])O[Cu]	1.5858248477299612
