# Supplementary material for: Accelerating amorphous polymer electrolyte screening by learning to reduce errors in molecular dynamics simulated properties
Source: Nat Commun. 2022 Jun 14;13:3415. doi: 10.1038/s41467-022-30994-1 (PMC9197847; doi:10.1038/s41467-022-30994-1)
Supplement: Supplementary file 4 — Supplementary data 1 [file 41467_2022_30994_MOESM4_ESM.zip › supp_files/logp/noise_0.08/cv_2.csv]

9-0-1119506038-0	COCC(CNCCOCCOC(=O)[Au])O[Cu]	-0.1393336135496811
9-0-413665628-0	CCC(O[Cu])C(C)C(=O)NCCOC(=O)[Au]	0.7211721102653293
9-0-1119511830-0	CCC(CNCC(OC(=O)[Au])C(=O)O)O[Cu]	-0.0667597856899215
9-0-13127811-0	C=CC(OC(=O)[Au])C(=O)NCCOCCO[Cu]	-0.12005539976468191
9-0-413671017-0	CC(CCO[Cu])NC(=O)CCOC(=O)[Au]	0.34804954372803465
9-0-413596798-0	CC(C)N(CCO[Cu])CCOCCOC(=O)[Au]	0.8621950397194242
9-0-246199084-0	CC(CCOC(=O)[Au])SCCO[Cu]	1.7599050172582928
9-0-1119513725-0	CS(=O)CCNC(CO[Cu])COC(=O)[Au]	-0.40898678119543486
9-0-478223165-0	CC(OC(=O)[Au])C(=O)OCCOCCO[Cu]	0.0966980707821719
9-0-413616844-0	CCC(CO[Cu])(COC(=O)[Au])NC(C)COC	0.775978329302511
9-0-13129010-0	N#CC(NCC(CO[Cu])OC(=O)[Au])C(N)=O	-1.5649633623439498
9-0-246209283-0	CCN(CCCCOC(=O)[Au])CCCO[Cu]	1.676956329944325
9-0-413701570-0	CC(OC(=O)[Au])C(CN(C)C(C)C(=O)O)O[Cu]	0.2524058456969211
9-0-1119510779-0	CN(CCCO[Cu])C(=O)COC(=O)[Au]	-0.07626792756154506
9-0-1132289432-0	CC(C)C(NC(=O)[Au])C(O[Cu])C(F)(F)F	1.698218257593718
9-0-482409504-0	O=C([Au])OCC(O)=C(O)C(O)=C(O)CO[Cu]	0.8349753512646074
9-0-485052499-0	C=CCOC(=O)C(CCCCNC(=O)[Au])N[Cu]	0.6134913068105924
9-0-13127703-0	COCC(CNCC#CCOC(=O)[Au])O[Cu]	-0.26926268763414096
9-0-413605157-0	CSCCCNC(CO[Cu])COC(=O)[Au]	0.8503627787961135
9-0-1119524547-0	CCNCC(=O)NCC(CN[Cu])OC(=O)[Au]	-1.182694619639042
9-0-33233578-0	C=CC(CNCCCOCCOC(=O)[Au])O[Cu]	0.7039591118452904
9-0-413643420-0	CC(C)(OC(=O)[Au])C(=O)OCCOCCO[Cu]	0.40264948753067276
9-0-1119508860-0	NC(=O)CN(CCCO[Cu])CCOC(=O)[Au]	-0.6756181784361166
9-0-246228390-0	CCN(CCCCCCOC(=O)[Au])CCO[Cu]	1.9226237693696808
9-0-246431750-0	CCCCN(CCCO[Cu])CC(C)NC(=O)[Au]	1.5998514392906034
9-0-428454180-0	CC(O[Cu])C(NC(=O)[Au])C(N)=O	-0.9768484570748006
9-0-33236956-0	C=CC(C)(OC(=O)[Au])C(=O)NC(C)CN[Cu]	0.20491670627986808
9-0-1119521492-0	NOCCNCC(COC(=O)[Au])O[Cu]	-0.9988739554243273
9-0-13127199-0	NC(CCOC(=O)[Au])=NOCCOCCO[Cu]	-0.07353181328261633
9-0-33222107-0	C=CC(COC(=O)[Au])NCCOCCO[Cu]	0.310527049152323
9-0-246192558-0	CN(CCCCCCO[Cu])CCOC(=O)[Au]	1.5960958990678715
9-0-13127647-0	C=CCNC(=O)CC(CNC(=O)[Au])O[Cu]	-0.12200151077465533
9-0-1119507875-0	CCOC(=O)CN(CCN[Cu])CCNC(=O)[Au]	-0.8758323086807986
9-0-1119516370-0	CC(CNCCN(C)CCO[Cu])OC(=O)[Au]	-0.02625176615522576
9-0-478224332-0	CC(CCNCCNC(=O)[Au])NCCN[Cu]	-0.6243767754930596
9-0-413597023-0	CN(CCCCO[Cu])CCNC(=O)[Au]	0.37947364920989723
9-0-1119520029-0	COC(=O)C(CC(=O)NCCN[Cu])NC(=O)[Au]	-1.8479740984705333
9-0-413659730-0	CC(CCO[Cu])NCCCOCCOC(=O)[Au]	0.9201641248396419
9-0-246183967-0	CN(CCCCCCN[Cu])CCOC(=O)[Au]	1.1071315453829045
9-0-482403014-0	O=C([Au])NC(CCCCO[Cu])C(=O)O	0.46115308601458394
9-0-246393964-0	CC(O[Cu])C(=O)OCCCC(C)(C)OC(=O)[Au]	1.4934358263937226
9-0-370724646-0	C=CCC(CNC(=O)[Au])O[Cu]	0.7192052721638353
9-0-976499451-0	CCC(COC(=O)[Au])SCC(C)CO[Cu]	2.330095423167978
9-0-413655804-0	CCN(CCN(C)C)CC(CO[Cu])OC(=O)[Au]	0.40667487099832095
9-0-33237716-0	C=C(CO[Cu])C(=O)N(C)CCCOC(=O)[Au]	0.6148770363318631
9-0-246429729-0	CC(O[Cu])C(C)N(C)CC(C)(C)COC(=O)[Au]	1.9903674356157137
9-0-246198160-0	CC(COC(=O)[Au])CSCCOCCO[Cu]	1.4401150792988817
9-0-941868611-0	O=C([Au])OCCCCCCCCCO[Cu]	2.8857679718312537
9-0-428455083-0	NC(=O)N(CO[Cu])COC(=O)[Au]	-0.5903911309894173
9-0-246284635-0	CCC(C)C(COC(=O)[Au])NCC(C)(C)O[Cu]	1.8936544796223183
9-0-1119521504-0	CC(=O)CNCC(COC(=O)[Au])O[Cu]	-0.32268920725896527
9-0-246209193-0	CSCCCN(CCO[Cu])CCOC(=O)[Au]	1.192169907664488
9-0-538237616-0	COC(=O)C(CCN[Cu])CCNC(=O)[Au]	-0.01808034398896785
9-0-413652038-0	CC(CCOC(=O)[Au])N(C)CCOCCO[Cu]	0.9613155175198836
9-0-413616244-0	CN(CCCN(C)CCOC(=O)[Au])CCO[Cu]	0.24627236999565205
9-0-1119505587-0	CNC(=O)CCN(CCO[Cu])CCOC(=O)[Au]	-0.4799423686234147
9-0-246271753-0	O=C([Au])OCCN(CCCCF)CCCO[Cu]	1.5906003870508512
9-0-413651852-0	CC(CC(C)NC(=O)CCCNC(=O)[Au])N[Cu]	0.478741892698764
9-0-1119504899-0	CN(C)CCNCC(CO[Cu])OC(=O)[Au]	-0.34739496860714597
9-0-1119504935-0	CCNC(=O)CNCC(COC(=O)[Au])O[Cu]	-0.7879935816096857
9-0-246211070-0	CCC(CNC(C)CCO[Cu])OC(=O)[Au]	1.3104504639868497
9-0-413617554-0	CC(COC(=O)[Au])CN(C)CC(C)O[Cu]	1.1410277552639505
9-0-413663001-0	CC=C(C)C(=O)NCC(OC(=O)[Au])C(C)O[Cu]	1.007470846222119
9-0-1119522622-0	CC(NC(=O)[Au])C(C)NC(=O)CN[Cu]	-0.7757444667736858
9-0-246307125-0	CCCC(CCOC(=O)[Au])NC(=O)C(C)O[Cu]	1.30652192158563
9-0-246294817-0	CCC(NCC(C)OC(=O)[Au])C(C)(C)O[Cu]	1.7220760844771925
9-0-33212808-0	C=CCN(CCO[Cu])CCOCCOC(=O)[Au]	0.5778141445639975
9-0-413648108-0	CN(CCOCCN[Cu])CC(C)(C)OC(=O)[Au]	0.4420991821488964
9-0-478224263-0	CN(C)N(CCO[Cu])CCOC(=O)[Au]	-0.040090433534520555
9-0-482405764-0	CC(C)CC(N[Cu])C(=O)NCCNC(=O)[Au]	-0.14758553313122283
9-0-322586389-0	CC(C#CCOCCO[Cu])OC(=O)[Au]	0.5399763383683704
9-0-33217283-0	C=C(C)CN(C)CC(CO[Cu])OC(=O)[Au]	0.8270490221855069
9-0-246412455-0	CCCCCC(CNCC(C)OC(=O)[Au])O[Cu]	2.2969822562595774
9-0-246177859-0	CN(CCCCOC(=O)[Au])CCCN[Cu]	0.8916930370012723
9-0-246315917-0	CC(CCO[Cu])N(C)CCCCCOC(=O)[Au]	2.145971842639253
9-0-33233877-0	CC(CNC(=O)C(CCCC#N)N[Cu])NC(=O)[Au]	-0.22896280736921443
9-0-1119524559-0	CNCC(CN(C)C(=O)CNC(=O)[Au])O[Cu]	-1.228058190865996
9-0-413607944-0	O=C([Au])OCCN(CCCF)CCO[Cu]	0.8449595266132487
9-0-1119518906-0	COCC=CC(=O)NCC(CO[Cu])OC(=O)[Au]	-0.16069682381089886
