# Supplementary material for: Accelerating amorphous polymer electrolyte screening by learning to reduce errors in molecular dynamics simulated properties
Source: Nat Commun. 2022 Jun 14;13:3415. doi: 10.1038/s41467-022-30994-1 (PMC9197847; doi:10.1038/s41467-022-30994-1)
Supplement: Supplementary file 4 — Supplementary data 1 [file 41467_2022_30994_MOESM4_ESM.zip › supp_files/logp/noise_0.08/cv_3.csv]

9-0-413644455-0	CC(C)C(CNC(=O)CNC(=O)[Au])CO[Cu]	0.1649578410778398
9-0-246292713-0	CC(CCCN(CCO[Cu])C(C)C)OC(=O)[Au]	1.9947654521176406
9-0-33237992-0	CCC(CC#N)NC(=O)C(NC(=O)[Au])C(C)O[Cu]	0.3215077940969321
9-0-1119512168-0	CC(O[Cu])C(=O)NCCCOCCOC(=O)[Au]	-0.045432885217395344
9-0-13129330-0	C#CCNC(=O)CNC(CO[Cu])COC(=O)[Au]	-1.1334362562650375
9-0-1119505457-0	NC(=O)CN(CCO[Cu])CCOC(=O)[Au]	-1.0583361351795115
9-0-246165952-0	CCN(CCCO[Cu])CCCOC(=O)[Au]	1.260829074758519
9-0-246315977-0	CCCC(CN(C)C(C)CCO[Cu])OC(=O)[Au]	2.027766695172914
9-0-1119508440-0	COCCN(CCNC(=O)[Au])CCO[Cu]	-0.3071152258820803
9-0-246228464-0	CN(CCCCCO[Cu])CCCCNC(=O)[Au]	1.5067599749122724
9-0-413641101-0	COCCCCN(CCNC(=O)[Au])CCO[Cu]	0.4704014550879984
9-0-413658623-0	CC(N[Cu])C(C)C(=O)NCC=CCOC(=O)[Au]	0.3199113437136037
9-0-413605275-0	CC(C)C(C)(CN[Cu])NCCOC(=O)[Au]	0.6797090909340853
9-0-13127184-0	CC(C#N)OCCNC(CO[Cu])COC(=O)[Au]	0.03647249426137567
9-0-962043503-0	CC(N[Cu])C(OC(=O)[Au])C(=O)OC(C)(C)C	0.9348626718444392
9-0-538227682-0	O=C([Au])OCCOCCCOCCO[Cu]	0.5957729151561344
9-0-413609437-0	CCOCCN(C)CC(CO[Cu])OC(=O)[Au]	0.4374410389689153
9-0-33212329-0	CC(CC#N)NCC(CO[Cu])OC(=O)[Au]	0.2878331277624867
9-0-413641963-0	CCCCC(=O)NCC(CNC(=O)[Au])O[Cu]	0.43272716015729923
9-0-413678226-0	CCNC(=S)NC(COC(=O)[Au])C(C)O[Cu]	0.425652021142588
9-0-413592446-0	CN(CCCOC(=O)[Au])CCO[Cu]	0.3189963135508752
9-0-413632580-0	CCN(CCOCCO[Cu])CC(C)OC(=O)[Au]	0.858134583131491
9-0-1119508922-0	CCOC(=O)C(=O)NCC(COC(=O)[Au])O[Cu]	-0.8850551296743954
9-0-413618131-0	CCN(CCOC(=O)[Au])C(=O)C(C)(C)O[Cu]	0.7730329037417996
9-0-246339176-0	CCC(C)C(CNC(C)CCOC(=O)[Au])O[Cu]	1.9084503264892092
9-0-538229849-0	CC(C)(CNCCO[Cu])NC(=O)[Au]	-0.017888127167276113
9-0-1119505085-0	COC(=O)CN(CCO[Cu])CCOC(=O)[Au]	-0.3784036236413624
9-0-246199125-0	O=C([Au])OCCCSCCOCCO[Cu]	1.3555939316888113
9-0-1119515148-0	CON(C)C(=O)CC(CNC(=O)[Au])O[Cu]	-0.4344608407823932
9-0-1119512021-0	CCN(CCOCCO[Cu])C(=O)COC(=O)[Au]	0.00613003852160625
9-0-33235727-0	C=CCN(C)CC(OC(=O)[Au])C(C)O[Cu]	0.9822963578729775
9-0-413630687-0	CC(C)C(CO[Cu])NC(=O)COC(=O)[Au]	0.16759076836296452
9-0-1132277999-0	O=C([Au])OCCSCCCSCCO[Cu]	1.961866881007651
9-0-787202141-0	N#CN=C(NCCO[Cu])NCCOC(=O)[Au]	-0.9918095945576608
9-0-33234131-0	C=CC(C)(O[Cu])C(=O)NC(C)CCNC(=O)[Au]	0.5139709314686077
9-0-413617150-0	CC(C)C(CCO[Cu])NCCOC(=O)[Au]	1.2513142491606193
9-0-962043366-0	O=C([Au])NCCSCSCCN[Cu]	0.6503674241459318
9-0-478224260-0	CC(CN(N)CC(C)OC(=O)[Au])O[Cu]	-0.09033051786456817
9-0-13128972-0	C#CCOCC(CNCCO[Cu])OC(=O)[Au]	-0.40889425566436516
9-0-413643927-0	CCC(COC(=O)[Au])N(C)CCOCCO[Cu]	0.8573850419024355
9-0-1030688140-0	C=C(C)C(CCC(OC(=O)[Au])C(=C)C)O[Cu]	2.7874145335664795
9-0-1119509817-0	CN(CCO[Cu])CCOCCNC(=O)[Au]	-0.2726423359845499
9-0-413610849-0	CC(CC(=O)NC(C)CCO[Cu])NC(=O)[Au]	0.2750504834438854
9-0-1119512883-0	COCC(C)(O[Cu])C(=O)N(C)CCOC(=O)[Au]	-0.07244906794082918
9-0-246394304-0	CC(CCCC(=O)OCCCNC(=O)[Au])O[Cu]	1.2487229246600124
9-0-1119506635-0	CCOC(=O)CNC(CO[Cu])COC(=O)[Au]	-0.3677867935881016
9-0-428452917-0	CN(CCO[Cu])CCOC(=O)[Au]	0.06293561980318979
9-0-246304000-0	CC(CCNC(C)CC(C)NC(=O)[Au])N[Cu]	0.7610805104446684
9-0-1119507664-0	CCS(=O)(=O)NC(C)(CO[Cu])COC(=O)[Au]	-0.09683919353448897
9-0-482403593-0	O=C([Au])OCCOCCCCOCCO[Cu]	0.9054215302130225
9-0-1119525508-0	CSCCNC(=O)C(COC(=O)[Au])N[Cu]	-0.40112440171044383
9-0-246225341-0	CN(CCCCCOC(=O)[Au])CCCO[Cu]	1.7002654280824858
9-0-33228440-0	C#CCN(CC#N)CC(OC(=O)[Au])C(C)O[Cu]	0.21367807298812244
9-0-538231471-0	O=C([Au])OCCCOCCN[Cu]	0.145270324977461
9-0-413667338-0	CCCN(CCC)C(=O)C(CO[Cu])NC(=O)[Au]	0.8497204278884167
9-0-413592517-0	CC(CNCC(F)(F)COC(=O)[Au])O[Cu]	0.7569673596370529
9-0-413597686-0	CN(C)CCCCNCC(COC(=O)[Au])O[Cu]	0.47397749193470246
9-0-538226084-0	CC(COCCOCCOC(=O)[Au])O[Cu]	0.42142687400709933
9-0-413643629-0	CN(CCOCCOC(=O)[Au])CC(C)(C)N[Cu]	0.544294101573245
9-0-413595038-0	CC(C)(CNCCCO[Cu])OC(=O)[Au]	0.9374928960988941
9-0-413673931-0	CC(C)N(C)C(=O)C(CCN[Cu])NC(=O)[Au]	-0.19844379429541603
9-0-413617752-0	CC(N[Cu])C(=O)NCCCCCOC(=O)[Au]	0.3311844101301177
9-0-33232011-0	O=C([Au])NC(CCN[Cu])C(=O)NCCCS	-0.5456294123625348
9-0-941887045-0	CCCC(O[Cu])C(CCC)OC(=O)[Au]	2.5758082424926725
9-0-1119504894-0	COCCNCC(CO[Cu])OC(=O)[Au]	-0.18663195546469047
9-0-322586560-0	CC(C#N)(CO[Cu])N=NC(C)(C#N)COC(=O)[Au]	1.23540906981133
9-0-246295613-0	CC(CCNCC(C)OC(=O)[Au])CCO[Cu]	1.480989533788544
9-0-246408918-0	CCCCC(C)N(CCN[Cu])CCNC(=O)[Au]	1.356233887012627
9-0-679149576-0	O=C([Au])OCCCCCOCCCCCO[Cu]	2.5233351541862374
9-0-413621493-0	CN(CCCO[Cu])C(=O)CC(C)(C)NC(=O)[Au]	0.7049765463184108
9-0-33229765-0	C=C(C)C(=O)N(C)CC(COC(=O)[Au])O[Cu]	0.551650639270539
9-0-1119520212-0	CNCCNC(=O)C(NC(=O)[Au])C(C)O[Cu]	-1.1863772107467387
9-0-482405242-0	CC(C)(C)N(CO[Cu])COC(=O)[Au]	1.0711140801980155
9-0-413691446-0	CC(CCONC(=N)CO[Cu])OC(=O)[Au]	0.35118468181448115
9-0-478223354-0	O=C([Au])NCCC(N[Cu])P(=O)(O)O	-0.7502244425629274
9-0-246263586-0	CCN(CC(C)OC(=O)[Au])C(C)CO[Cu]	1.2745217227828414
9-0-246289734-0	CCC(NC(C)C(C)OC(=O)[Au])C(C)O[Cu]	1.66362418467721
9-0-413631662-0	O=C([Au])OCCCCCS(=O)CCO[Cu]	1.1767386369098758
9-0-1119506581-0	COCC(C)NC(CO[Cu])COC(=O)[Au]	0.09420336250792298
