# Supplementary material for: Accelerating amorphous polymer electrolyte screening by learning to reduce errors in molecular dynamics simulated properties
Source: Nat Commun. 2022 Jun 14;13:3415. doi: 10.1038/s41467-022-30994-1 (PMC9197847; doi:10.1038/s41467-022-30994-1)
Supplement: Supplementary file 4 — Supplementary data 1 [file 41467_2022_30994_MOESM4_ESM.zip › supp_files/logp/noise_0.08/cv_1.csv]

9-0-1119504214-0	CN(C)CCN(C)CC(CO[Cu])OC(=O)[Au]	-0.05009193959304391
9-0-1119512197-0	CNCCCN(CCN[Cu])CCOC(=O)[Au]	-0.41344688941494095
9-0-413610273-0	COC(=O)NC(C)(CO[Cu])COC(=O)[Au]	0.2743592984769678
9-0-33223170-0	C=CC(CO[Cu])NCC(C)OC(=O)[Au]	0.7612260126593755
9-0-246181192-0	CCN(CCCCCOC(=O)[Au])CCO[Cu]	1.6760291117198596
9-0-1119519421-0	C=CS(=O)(=O)NCC(COC(=O)[Au])O[Cu]	-0.4898038813993738
9-0-428453273-0	O=C([Au])NCCOCCN[Cu]	-0.6608538292592643
9-0-413642525-0	CCOCCC(CN(C)CCOC(=O)[Au])O[Cu]	1.01814379685255
9-0-413696109-0	CC(CCOC(=O)[Au])CNC(=O)CO[Cu]	0.41524231399170886
9-0-246199088-0	CC(CCO[Cu])SCCOCCOC(=O)[Au]	1.561268209364639
9-0-413611226-0	CSCCN(CCO[Cu])CCOC(=O)[Au]	0.8138607171915319
9-0-413630615-0	CC(CCNC(=O)C(C)O[Cu])OC(=O)[Au]	0.47104750518168154
9-0-485075446-0	CC(CO[Cu])SCC(CC#N)OC(=O)[Au]	1.540602277351878
9-0-246231194-0	CCCC(C)(CNC(C)C(C)O[Cu])OC(=O)[Au]	1.9657747702881987
9-0-413612580-0	CCCC(CNC(=O)C(C)NC(=O)[Au])O[Cu]	0.29934901941804437
9-0-413642534-0	CC(CCN[Cu])NC(=O)C(C)(C)NC(=O)[Au]	-0.045829395858909494
9-0-413699582-0	CC(NC(=O)C(CNC(=O)[Au])O[Cu])C(F)F	-0.20079692434722568
9-0-485124404-0	N#CCC(CSCCCO[Cu])OC(=O)[Au]	1.622463044101161
9-0-413671977-0	CCN(OC)C(=O)C(O[Cu])C(C)(C)OC(=O)[Au]	0.7650784349942021
9-0-1119507789-0	CNCCN(CCN[Cu])CCNC(=O)[Au]	-1.2142999292003784
9-0-13128291-0	C#CCNC(=O)C(N[Cu])C(C)(C)OC(=O)[Au]	-0.466182963867141
9-0-33212165-0	C=CCCCNC(CO[Cu])COC(=O)[Au]	1.2398418122263264
9-0-413685093-0	CCC(CN(C)CC(COC)OC(=O)[Au])N[Cu]	0.34666166328137366
9-0-428455150-0	COC(=O)C(C)(COC(=O)[Au])N[Cu]	-0.28124173518184137
9-0-33232831-0	C=CC(C)(CNCCOCCO[Cu])OC(=O)[Au]	0.9073918975422486
9-0-413618352-0	CC(C)(CNCCCOCCOC(=O)[Au])O[Cu]	1.0405368061928841
9-0-428454619-0	COC(CO[Cu])(COC(=O)[Au])OC	0.15573329251364082
9-0-246319938-0	CN(CC(C)(C)NC(=O)[Au])CC(C)(C)O[Cu]	1.1184297268871657
9-0-962047805-0	CC(CCCO[Cu])COC(=O)[Au]	1.4524795812309927
9-0-413671304-0	CCCC(O[Cu])C(=O)NCC(C)NC(=O)[Au]	0.31449852843559106
9-0-1119525671-0	CCC(OC)C(=O)NCC(CO[Cu])OC(=O)[Au]	0.13527849670463998
9-0-246364002-0	CC(C)=CCCNC(CN[Cu])CNC(=O)[Au]	0.5638214628165981
9-0-413679062-0	CC(CN(C)CCNC(=O)[Au])N[Cu]	-0.4145271732312379
9-0-428455873-0	N=C(O)C(CO[Cu])NC(=O)[Au]	-0.4522343604302568
9-0-413686612-0	CC(CNCCCN(C)CCO[Cu])OC(=O)[Au]	0.43081691979333686
9-0-485118671-0	C=C(C)CN(CC)CC(CO[Cu])OC(=O)[Au]	1.446669246942874
9-0-1132300083-0	CCC(CC(C)CO[Cu])NC(=O)[Au]	1.4469995934458182
9-0-428454356-0	O=C([Au])OCCNCCO[Cu]	-0.21593041846998667
9-0-538230113-0	O=C([Au])NCCCNCCCO[Cu]	0.08475177839166392
9-0-413594746-0	CCC(C)C(NC(=O)[Au])C(=O)NCCCO[Cu]	0.8851365047665675
9-0-1119504342-0	CN(C)CCCNCC(CO[Cu])OC(=O)[Au]	-0.034701353353165154
9-0-413609677-0	COCCN(CCOC(=O)[Au])CC(C)O[Cu]	0.5430709448284297
9-0-413621281-0	CN(CCCCOC(=O)[Au])CCOCCO[Cu]	0.8927924589160989
9-0-538226844-0	CN(CCCN[Cu])CCOC(=O)[Au]	0.005261687222694933
9-0-246226454-0	CCCCCN(CCNC(=O)[Au])CCO[Cu]	1.2875598133872306
9-0-413592217-0	CC(CO[Cu])(COC(=O)[Au])NC(=O)C(F)F	0.2909318005332965
9-0-1132279477-0	CCCCCC(CO[Cu])OC(=O)[Au]	2.0246872651259955
9-0-246300068-0	CC(CCSCCOCCOC(=O)[Au])O[Cu]	1.758380187508097
9-0-246200422-0	CC(C)N(CCO[Cu])CCC(C)(C)OC(=O)[Au]	1.9737857475117588
9-0-1119504332-0	CC(=O)NC(C)(CO[Cu])COC(=O)[Au]	0.05146004615224073
9-0-33225992-0	C#CCC(CO[Cu])NC(=O)CC(C)(C)OC(=O)[Au]	0.7917416935153264
9-0-1119511972-0	COCC(NC(=O)[Au])C(=O)NC(C)CN[Cu]	-1.1728452894261643
9-0-33212777-0	C=CCN(CCCO[Cu])CCOC(=O)[Au]	1.0106696030227658
9-0-413630336-0	CC(CNCC(CF)OC(=O)[Au])O[Cu]	0.538542483090007
9-0-413606210-0	CCCNC(=O)NCC(COC(=O)[Au])O[Cu]	0.13231232752639213
9-0-246213220-0	CN(CCCCN[Cu])CCCCOC(=O)[Au]	1.246422805867758
9-0-13127562-0	CC(CNCC#CCO[Cu])OC(=O)[Au]	-0.0382178174736946
9-0-1119511714-0	COCC(COC(=O)[Au])NC(=O)C(C)O[Cu]	-0.2553546627849322
9-0-246314448-0	CCC(CNC(COC(=O)[Au])CC(F)F)O[Cu]	1.429037159408384
9-0-1132278029-0	O=C([Au])OCCCSCCO[Cu]	1.1326738496777995
9-0-33238826-0	CN(CC#N)CC(OC(=O)[Au])C(C)(C)O[Cu]	0.824367460573226
9-0-13126466-0	N#CCN(CCO[Cu])CCOC(=O)[Au]	0.006680819209433364
9-0-246239878-0	CCC(CN(C)CCCO[Cu])OC(=O)[Au]	1.1688726922812207
9-0-428454780-0	O=C([Au])NCCNCCNCCN[Cu]	-1.5304576742167675
9-0-1119506895-0	CNCC(=O)NCC(CO[Cu])OC(=O)[Au]	-1.1861495868789125
9-0-33211833-0	C=CCCN(CCO[Cu])CCOC(=O)[Au]	1.187514000591978
9-0-413612005-0	O=C([Au])OCCN(CCF)CCCO[Cu]	0.8199330233142136
9-0-1132291996-0	O=C([Au])NCCSCCSCCN[Cu]	0.8513892155302998
9-0-413606703-0	CC(C)C(CO[Cu])NC(=O)CNC(=O)[Au]	-0.16033600853737692
9-0-482403127-0	O=C([Au])OCCNCCCCN[Cu]	0.2690536193386764
9-0-246166891-0	CC(C)(COC(=O)[Au])NCC(C)(C)O[Cu]	1.3168659634642905
9-0-246264431-0	CC(CCCN(C)CCCOC(=O)[Au])O[Cu]	1.6064392270669279
9-0-413670095-0	CC(CCCN[Cu])NC(=O)C(C)NC(=O)[Au]	-0.031163394039225512
9-0-413657024-0	CN(CC(F)F)C(=O)CC(CN[Cu])OC(=O)[Au]	0.3988090389269776
9-0-1119522818-0	CC(=O)N(CCOCCO[Cu])CCOC(=O)[Au]	-0.07278281049276628
9-0-246318597-0	CC(CCCCOC(=O)[Au])NCC=CCO[Cu]	1.933742511221701
9-0-13127756-0	C#CCN(CCOCCO[Cu])CCOC(=O)[Au]	0.20862359532370928
9-0-413610767-0	CC(CCOC(=O)[Au])NCCOCCO[Cu]	0.575082102000102
9-0-976415061-0	CC(CSCC(OC(=O)[Au])C(C)C)O[Cu]	2.2773320061481956
