# Supplementary material for: Accelerating amorphous polymer electrolyte screening by learning to reduce errors in molecular dynamics simulated properties
Source: Nat Commun. 2022 Jun 14;13:3415. doi: 10.1038/s41467-022-30994-1 (PMC9197847; doi:10.1038/s41467-022-30994-1)
Supplement: Supplementary file 4 — Supplementary data 1 [file 41467_2022_30994_MOESM4_ESM.zip › supp_files/logp/noise_0.01/cv_4.csv]

9-0-1119506900-0	CCNCC(=O)NCC(COC(=O)[Au])O[Cu]	-0.7655254011791507
9-0-538226080-0	O=C([Au])OCCOCCOCCO[Cu]	0.20710438001509662
9-0-413595862-0	CCC(COC(=O)[Au])NCCOCCO[Cu]	0.5288627652738136
9-0-13129550-0	C=CC(O[Cu])C(=O)NC(C#N)COC(=O)[Au]	-0.2869982955026442
9-0-413617562-0	COCC(CCOC(=O)[Au])NCC(C)O[Cu]	0.5243211859723873
9-0-246413658-0	CCCCC(C)NCC(CNC(=O)[Au])O[Cu]	1.2315936903749678
9-0-976282215-0	CC(COC(=O)[Au])CSC(C)C(C)O[Cu]	2.313918253763985
9-0-413633144-0	CN(CCCN[Cu])CCOCCNC(=O)[Au]	-0.3703365616380143
9-0-1132277810-0	O=C([Au])OCCCCCCN[Cu]	1.2874231938110117
9-0-1119509583-0	O=C([Au])OCC(CNC(=O)C(F)F)O[Cu]	-0.08620332062395716
9-0-33221458-0	C=CC(OC(=O)[Au])C(=O)N(C)C(C)CCO[Cu]	0.9485639865321422
9-0-413684291-0	CCC(CN(C)CCNC(=O)[Au])N[Cu]	-0.0015453991672671197
9-0-413674434-0	CN(C(=O)C(CCNC(=O)[Au])N[Cu])C(C)(C)C	0.3125262345569498
9-0-538231864-0	CC(NC(=O)[Au])C(=O)NC(C)(C)CO[Cu]	0.004711057153720248
9-0-538225893-0	O=C([Au])NC(C(=O)O)C(O[Cu])C(F)(F)F	0.11901716943783605
9-0-962049650-0	CCC(CC)C(COC(=O)[Au])N[Cu]	1.520956880147281
9-0-33229009-0	N#CCCC(C#N)CNCC(COC(=O)[Au])O[Cu]	0.5478489240787953
9-0-413617754-0	CC(CN[Cu])C(=O)NCCCCCOC(=O)[Au]	0.6565669714589897
9-0-1132291407-0	CC(C)C(CCOC(=O)[Au])N[Cu]	1.1488578949113522
9-0-413610210-0	CC=CC(=O)NC(C)(CO[Cu])COC(=O)[Au]	0.5993610558613904
9-0-246265602-0	CCC(C)N(CCOC(=O)[Au])CC(C)O[Cu]	1.6328127984241945
9-0-428454948-0	O=C([Au])NCCNCCCO[Cu]	-0.29093082000320375
9-0-485134706-0	C=CC(CNCCC(C)(C)O[Cu])OC(=O)[Au]	1.4383573941598753
9-0-1119509642-0	CS(=O)CCN(CCO[Cu])CCOC(=O)[Au]	-0.18699829256679623
9-0-1119509343-0	CC(N[Cu])C(=O)NCCCOCCOC(=O)[Au]	-0.3625031289487548
9-0-1119505132-0	CC(C)(NC(=O)[Au])C(=O)NCCN[Cu]	-0.8158904076413521
9-0-413619908-0	CCOCCN(CCCOC(=O)[Au])CCO[Cu]	0.8802300152904392
9-0-1119507982-0	COCCN(C)CC(CO[Cu])OC(=O)[Au]	0.0821037006349524
9-0-246437874-0	CCN(CCCC(C)OC(=O)[Au])C(C)CO[Cu]	2.0305467450252266
9-0-33222123-0	C=CC(CO[Cu])NCCCOC(=O)[Au]	0.6833500936211822
9-0-976488023-0	O=C([Au])OCCSCCCCCCCO[Cu]	2.8146267978821897
9-0-413690269-0	CC(CNCCOCCCO[Cu])OC(=O)[Au]	0.5231413820384148
9-0-413639727-0	CCOCCN(CCNC(=O)[Au])CCO[Cu]	0.05825064672064995
9-0-538225808-0	O=C([Au])OCCCOCCCO[Cu]	0.9590054836680653
9-0-413618876-0	CCCOCCNCC(COC(=O)[Au])O[Cu]	0.5171507345064864
9-0-246307922-0	CC(C)C(CNC(=O)[Au])CN(C)CCN[Cu]	0.48413515078727715
9-0-246218411-0	CC(COC(=O)[Au])SCCCCO[Cu]	2.0427295022098075
9-0-246210788-0	CC(CCOC(=O)[Au])NCC(C)(C)CO[Cu]	1.5397310941011182
9-0-413639380-0	CCCC(C)(CO[Cu])NC(=O)COC(=O)[Au]	0.8042008725483784
9-0-413639824-0	CC(CC(=O)NC(C)CCN[Cu])NC(=O)[Au]	-0.04664245928951416
9-0-1119504160-0	CN(CCO[Cu])CCOCCOC(=O)[Au]	0.1028466330399406
9-0-246269407-0	CC(C)(C)C(O[Cu])C(=O)OCCCOC(=O)[Au]	1.5033180709165348
9-0-413595636-0	CC(C)(C)OC(=O)C(CNC(=O)[Au])N[Cu]	-0.0022170940423020024
9-0-1119509089-0	COC(CNC(=O)[Au])C(=O)NCCCCN[Cu]	-0.7939475090872219
9-0-13128287-0	C=CC(C)NC(=O)C(COC(=O)[Au])N[Cu]	-0.23713252868678442
9-0-538225780-0	CC(CO[Cu])NC(=O)[Au]	0.10059080217985879
9-0-1119512810-0	CC(OC(=O)[Au])C(=O)NCC(=O)NCCO[Cu]	-1.2347087579762046
9-0-428455053-0	O=C(CCCO[Cu])NCCOC(=O)[Au]	0.04120760736170067
9-0-413651811-0	CCC(NC(=O)[Au])C(=O)NC(C)(C)CCN[Cu]	0.35795622364236324
9-0-33233101-0	C=CC(CNCCCCO[Cu])OC(=O)[Au]	1.0757093084144684
9-0-1119506643-0	COCCOCCNC(CO[Cu])COC(=O)[Au]	-0.24854216974134716
9-0-482405275-0	O=C([Au])NC(CN[Cu])C(F)(F)F	0.23516811368321214
9-0-246305795-0	CCN(CCN[Cu])CC(C)(C)NC(=O)[Au]	0.41160458994269344
9-0-246299785-0	CSCC(CNCCC(C)OC(=O)[Au])O[Cu]	1.2686365720665096
9-0-246234102-0	CC(CN(C)CCCCCCOC(=O)[Au])N[Cu]	1.6034373415986773
9-0-413634970-0	CC(N[Cu])C(=O)NCC(F)(F)CNC(=O)[Au]	-0.552174037608085
9-0-246200452-0	CC(C)(CNCCC(C)(C)OC(=O)[Au])O[Cu]	1.6892412742133647
9-0-1132292337-0	CCC(CC)(COC(=O)[Au])N[Cu]	1.273823972484983
9-0-976279323-0	O=C([Au])OCCCSCCCCCO[Cu]	2.464846062358719
9-0-428454789-0	O=C([Au])OCCNCCNCCO[Cu]	-0.6709905355151661
9-0-962044605-0	CCCCOCCOCC(COC(=O)[Au])O[Cu]	1.3473429842977438
9-0-413608679-0	CN(CCO[Cu])CC(C)(C)NC(=O)[Au]	0.4286802913715028
9-0-413666244-0	CN(CCNC(=O)[Au])CC(CC(F)F)N[Cu]	0.2539204581506723
9-0-246200662-0	CCN(CC(C)(C)O[Cu])CC(C)(C)OC(=O)[Au]	2.0214975592567974
9-0-413595687-0	CN(CCCO[Cu])CCNC(=O)[Au]	0.06833303401100098
9-0-413658609-0	CC(C)(CC(=O)NCC=CCO[Cu])NC(=O)[Au]	0.5418525636887754
9-0-413670120-0	CN(CCN[Cu])C(=O)C(CC(F)F)NC(=O)[Au]	-0.23464175109217783
9-0-246210842-0	CC(CCO[Cu])NC(C)C(C)(C)OC(=O)[Au]	1.6826198517096445
9-0-413609493-0	COCCN(CCCCOC(=O)[Au])CCO[Cu]	0.8734398455049336
9-0-413618346-0	CC(NCCCOCCO[Cu])C(C)OC(=O)[Au]	0.9259509959594149
9-0-428453496-0	O=C([Au])NCCC(O[Cu])C(=O)O	-0.4268336954885779
9-0-246411693-0	CC(C)(CNCCCC(C)(C)OC(=O)[Au])O[Cu]	2.0941287017262353
9-0-1119506075-0	COCC(CNC(=O)CCCNC(=O)[Au])O[Cu]	-0.3753235257529624
9-0-246231571-0	CC(CCN(CCOC(=O)[Au])CC(F)F)O[Cu]	1.4825059664474154
9-0-413592276-0	CCN(CCCOC(=O)[Au])CCO[Cu]	0.8615432964795487
9-0-33221005-0	C=CC(OC(=O)[Au])C(=O)NCC(CCC)O[Cu]	0.9922193390390349
9-0-246363356-0	CC(CSCCO[Cu])(OC(=O)[Au])C(F)F	1.9075668093513052
9-0-1132279255-0	CCSCC(CO[Cu])OC(=O)[Au]	1.2748361945466251
9-0-413620769-0	CCCCN(C)C(=O)C(COC(=O)[Au])N[Cu]	0.33865720084268924
