# Supplementary material for: Accelerating amorphous polymer electrolyte screening by learning to reduce errors in molecular dynamics simulated properties
Source: Nat Commun. 2022 Jun 14;13:3415. doi: 10.1038/s41467-022-30994-1 (PMC9197847; doi:10.1038/s41467-022-30994-1)
Supplement: Supplementary file 4 — Supplementary data 1 [file 41467_2022_30994_MOESM4_ESM.zip › supp_files/logp/noise_0.01/cv_5.csv]

9-0-1132279298-0	CCCN(CCC)CC(CO[Cu])OC(=O)[Au]	1.6331595582044702
9-0-428455059-0	CN(CCNC(=O)[Au])CCO[Cu]	-0.3376959711422341
9-0-33218774-0	C=C(CO[Cu])C(=O)N(CC)CCOC(=O)[Au]	0.5471466291019071
9-0-1119509814-0	CN(CCCO[Cu])C(=O)COCCNC(=O)[Au]	-0.4219123411536042
9-0-246214758-0	CCC(COC(=O)[Au])SC(C)CO[Cu]	2.0433330364904276
9-0-246264132-0	CC(CCCCO[Cu])NCC(C)OC(=O)[Au]	1.6810389819916762
9-0-413693959-0	CCCN(C)C(=O)C(N[Cu])C(C)(C)OC(=O)[Au]	0.7391417044477278
9-0-246295679-0	CC(CCNC(C)C(C)OC(=O)[Au])CCO[Cu]	1.9321668298695494
9-0-33223117-0	C=CC(COC(=O)[Au])NC(=O)C(C)CN[Cu]	0.01163747392490238
9-0-33231916-0	CC(=O)C=C(C)NC(=O)C(CCN[Cu])NC(=O)[Au]	-0.3375657526448995
9-0-413696169-0	CC(C)(CNCCOCCCNC(=O)[Au])N[Cu]	0.07088450586095228
9-0-478224509-0	O=C([Au])OCCNCNCCO[Cu]	-0.7028989618602492
9-0-246265594-0	CCCC(CC(=O)OCCOC(=O)[Au])O[Cu]	1.260283594137149
9-0-246234904-0	CCCCC(CNCC(C)OC(=O)[Au])O[Cu]	1.6786971500186576
9-0-413634621-0	CC(C)C(C)(CNC(=O)[Au])NC(=O)CN[Cu]	-0.17307612182801152
9-0-413652900-0	CN(CCOCCN[Cu])CC(C)(C)NC(=O)[Au]	0.02008180851359756
9-0-246307859-0	CC(C)C(CNC(=O)[Au])CN(C)C(C)CN[Cu]	0.8843505491032915
9-0-13128268-0	C#CCOCCN(C)CC(COC(=O)[Au])O[Cu]	0.11507905962045742
9-0-246177363-0	CCCCN(CCOC(=O)[Au])CC(C)O[Cu]	1.6316937294275082
9-0-246195936-0	CCC(CNCCC(C)O[Cu])OC(=O)[Au]	1.308236004498222
9-0-33219021-0	C=C(COC(=O)[Au])C(=O)N(C)CCC(C)O[Cu]	0.9273909553472571
9-0-370723996-0	C=CC(COC(=O)[Au])O[Cu]	0.7121256108221805
9-0-413651589-0	CCN(CCCO[Cu])CCOCCNC(=O)[Au]	0.436075728181021
9-0-1119527665-0	CC(=O)NCC(COC(=O)[Au])NCCCO[Cu]	-0.3598483626548142
9-0-1119524001-0	CCNCCNC(=O)CC(CNC(=O)[Au])O[Cu]	-0.787819499293724
9-0-1119507043-0	O=C([Au])NCCOCC(=O)NCCCO[Cu]	-0.7586718724039052
9-0-413632785-0	O=C([Au])OCCNC(=O)C(CC(F)F)N[Cu]	-0.13434391212637797
9-0-413639933-0	COCC(C)(CNC(C)CCO[Cu])OC(=O)[Au]	0.9305025701095511
9-0-1119512752-0	COCC(O[Cu])C(=O)OCCCOC(=O)[Au]	0.10368721216390175
9-0-246209274-0	CCN(CCCCCOC(=O)[Au])CCCO[Cu]	2.0195712884649533
9-0-13126692-0	C#CCN(CC(=O)O)CC(COC(=O)[Au])O[Cu]	-0.469994428874524
9-0-413618914-0	CCOCC(CNCCCCOC(=O)[Au])O[Cu]	0.9487555165320841
9-0-413703328-0	CC(CCNC(=O)C(C)OC(=O)[Au])CCO[Cu]	1.0539582687147768
9-0-413651844-0	CCC(N[Cu])C(=O)NC(C)CC(C)NC(=O)[Au]	0.33737292006663117
9-0-246197204-0	CC(C)(C)CCNC(CO[Cu])COC(=O)[Au]	1.5468698394355322
9-0-246175870-0	CC(C)CC(CO[Cu])NCC(C)(C)OC(=O)[Au]	1.927928017223467
9-0-428455191-0	CC(CO[Cu])NCCOC(=O)[Au]	0.14772497486059846
9-0-1119508964-0	O=C(COCCOC(=O)[Au])NCCO[Cu]	-0.71984231083171
9-0-413644559-0	CCC(CNC(CO[Cu])COC(=O)[Au])OC	0.5367042932956624
9-0-1119505690-0	CC(CN[Cu])C(=O)NCCOCCOC(=O)[Au]	-0.48982668713601374
9-0-246415334-0	CSCCC(C)NC(CO[Cu])COC(=O)[Au]	1.2439702361245937
9-0-13127883-0	C#CCOCCN(CCO[Cu])CCOC(=O)[Au]	0.09538842524922712
9-0-1119509344-0	O=C(CN[Cu])NCCCOCCOC(=O)[Au]	-0.7429955917914463
9-0-1119514606-0	CN(CCNC(=O)[Au])CCOCCN[Cu]	-0.7634788030148913
9-0-246342870-0	CCCC(O[Cu])C(=O)NCC(CC)OC(=O)[Au]	1.1952272396180281
9-0-1119521407-0	CCC(CNC(CO[Cu])C(N)=O)OC(=O)[Au]	-0.6419737507937356
9-0-962043603-0	O=C([Au])OCCCOCCCOCCCO[Cu]	1.3507021469101272
9-0-33233077-0	C=CC(CNCCOCCOC(=O)[Au])O[Cu]	0.32042357342925054
9-0-246217733-0	CC(CO[Cu])SCCOCCOC(=O)[Au]	1.283464526034602
9-0-962050944-0	O=C([Au])NCCSCCCSCCN[Cu]	1.149292325089708
9-0-1119526324-0	COC(=O)C(C)NC(=O)C(CN[Cu])OC(=O)[Au]	-1.2299426695841427
9-0-478224306-0	O=C([Au])NCCNCCNCCCN[Cu]	-1.1526877363145756
9-0-482405557-0	CCOC(=O)C(C)(CO[Cu])NC(=O)[Au]	0.02063835500786971
9-0-413696709-0	CC(CCCO[Cu])NC(=O)CCOC(=O)[Au]	0.8265696782482652
9-0-246211686-0	CC(CCSCCCO[Cu])OC(=O)[Au]	2.0485454635791918
9-0-1119522120-0	COC(CNC(=O)[Au])C(=O)NOCC(C)N[Cu]	-1.2602826769219289
9-0-485132304-0	C=CC(C)(CNCCCCO[Cu])OC(=O)[Au]	1.4631087203936104
9-0-413612531-0	COCCCCN(CCO[Cu])CCOC(=O)[Au]	0.8960016371367663
9-0-428455302-0	O=C([Au])OCCOCCNCCOCCO[Cu]	-0.23560678843874094
9-0-1119504362-0	CCOCCNCC(COC(=O)[Au])O[Cu]	0.14172540791012891
9-0-33210914-0	N#CCCCN(CCO[Cu])CCOC(=O)[Au]	0.7512092483533526
9-0-679143268-0	CCC(O[Cu])C(C)C(CC)OC(=O)[Au]	2.344669047208843
9-0-413697743-0	O=C([Au])OCCN(CCF)CCOCCO[Cu]	0.42836200987868117
9-0-1119513605-0	COC(C)CC(=O)NC(CO[Cu])COC(=O)[Au]	0.0610104748835873
9-0-413646786-0	O=C(CCCF)NC(CO[Cu])COC(=O)[Au]	0.3773483465435936
9-0-1119524049-0	COC(C)(C)CNC(=O)C(COC(=O)[Au])N[Cu]	-0.36946273184840506
9-0-246294808-0	CCC(NC(C)C(C)OC(=O)[Au])C(C)(C)O[Cu]	2.0702661137774667
9-0-428453075-0	O=C([Au])OCCS(=O)CCO[Cu]	-0.10676772075534416
9-0-413661319-0	COCCCN(CCNC(=O)[Au])CCO[Cu]	0.05202866643371235
9-0-413604910-0	CC(C)CNC(=O)C(CO[Cu])NC(=O)[Au]	-0.15838984691350164
9-0-485148840-0	CCCCCC(CC(CCC)O[Cu])OC(=O)[Au]	3.655124957833079
9-0-1119509476-0	COCCOCC(CNCCOC(=O)[Au])O[Cu]	-0.22992363566267848
9-0-1119521627-0	COCC(CNC(CO[Cu])C(N)=O)OC(=O)[Au]	-1.3988654976455335
9-0-246333505-0	C=CC=CCCNC(CO[Cu])COC(=O)[Au]	1.251430894976529
9-0-413618455-0	CC(NC(=O)[Au])C(=O)N(CCO[Cu])CC(F)F	0.19563637787499727
9-0-1119514438-0	CN(CCOCCNC(=O)[Au])C(=O)CCN[Cu]	-0.8322131556723886
9-0-1119507050-0	O=C([Au])NCCCCNC(=O)COCCN[Cu]	-0.7992002628679268
9-0-413609244-0	CC(C)(C)NC(=O)C(COC(=O)[Au])N[Cu]	-0.0011325824338648607
9-0-1119506920-0	COC(CN(CCO[Cu])CCOC(=O)[Au])OC	0.07318951018364188
