# Supplementary material for: Accelerating amorphous polymer electrolyte screening by learning to reduce errors in molecular dynamics simulated properties
Source: Nat Commun. 2022 Jun 14;13:3415. doi: 10.1038/s41467-022-30994-1 (PMC9197847; doi:10.1038/s41467-022-30994-1)
Supplement: Supplementary file 4 — Supplementary data 1 [file 41467_2022_30994_MOESM4_ESM.zip › supp_files/logp/noise_0.01/cv_6.csv]

9-0-1119504891-0	COCC(C)NCC(COC(=O)[Au])O[Cu]	0.13427843470916145
9-0-710485720-0	C=C(C)C(COC(=O)[Au])SCC(C)O[Cu]	2.208548289814907
9-0-246427326-0	CCN(CC)CC(O[Cu])C(C)(C)OC(=O)[Au]	1.6384501313933448
9-0-33237832-0	C=CCC(C)NC(=O)C(N[Cu])C(C)OC(=O)[Au]	0.541636236028812
9-0-1119515166-0	CS(C)(=O)=NC(=O)CC(CNC(=O)[Au])O[Cu]	-0.2762749083282988
9-0-1119516947-0	CC(C)OCC(N[Cu])C(=O)NCCNC(=O)[Au]	-0.7846836421653414
9-0-246291427-0	CC(CO[Cu])NCC(OC(=O)[Au])C(C)(C)C	1.5327253710165347
9-0-1119523478-0	O=C(CCNC(=O)CO[Cu])NCCOC(=O)[Au]	-1.2395907530978745
9-0-413644390-0	CC=CC(=O)NCC(C)(CO[Cu])COC(=O)[Au]	0.8280135763590842
9-0-413601957-0	COCC(CNCCCCO[Cu])OC(=O)[Au]	0.5545984538530505
9-0-33229677-0	C=C(COC(=O)[Au])C(=O)NC(CO[Cu])C(C)C	0.8464907480645539
9-0-370723983-0	C=C(C)C(=O)OCC(COC(=O)[Au])O[Cu]	0.6495936489598275
9-0-246339240-0	CC(CCOC(=O)[Au])NC(CO[Cu])C(C)C	1.543309628913567
9-0-246231575-0	O=C([Au])OCCCCN(CCO[Cu])CC(F)F	1.5085906757641379
9-0-1119505073-0	CC(CNCCOCCOC(=O)[Au])O[Cu]	0.15131428695805915
9-0-787202143-0	NC(N)=NN=CC(CO[Cu])OC(=O)[Au]	-1.2327622620459302
9-0-413668768-0	CCC(C)(OC(=O)[Au])C(=O)NCC(C)O[Cu]	0.8464793761633579
9-0-428453552-0	O=C([Au])OCCNCCCO[Cu]	0.13338861327737656
9-0-413603013-0	CC(CCOC(=O)CO[Cu])OC(=O)[Au]	0.46885931620662946
9-0-1132282442-0	CCCCCCC(O[Cu])C(NC(=O)[Au])C(=O)O	1.5133797736767307
9-0-33219388-0	C=CCOCCNC(CO[Cu])COC(=O)[Au]	0.3049630720202318
9-0-1119518592-0	CN(CCO[Cu])C(=O)CNCCNC(=O)[Au]	-1.20346032988809
9-0-413638850-0	CN(CC=CCl)CC(CN[Cu])OC(=O)[Au]	0.7685746239561135
9-0-1132280861-0	CCC(O[Cu])C(C)OC(=O)[Au]	1.3108666070137311
9-0-485118230-0	C=CCCC(CN(CC)CCN[Cu])OC(=O)[Au]	1.3878060202725226
9-0-413687783-0	COCC(C)NC(CO[Cu])C(C)OC(=O)[Au]	0.5207381243467024
9-0-413612824-0	CC(CO[Cu])N(C)CCOCCOC(=O)[Au]	0.5158197252774103
9-0-538225833-0	O=C([Au])OCCOCCOCCOCCO[Cu]	0.20020907496923024
9-0-485135024-0	C=CC(CNC(CCOC(=O)[Au])C(C)C)O[Cu]	1.7050641882773205
9-0-428453407-0	O=C([Au])NCCCNCCO[Cu]	-0.3114817606405613
9-0-413657251-0	O=C(CC(CN[Cu])OC(=O)[Au])NCCC(F)F	0.25604231019012347
9-0-413633068-0	CC(=O)N(C)CC(C)(CO[Cu])COC(=O)[Au]	0.6196164612606422
9-0-1143263504-0	O=C([Au])OCCCCCCCCCCCO[Cu]	3.673423011270503
9-0-370723779-0	C=CCN(CCO[Cu])CCOC(=O)[Au]	0.6420333092068743
9-0-246220271-0	CC(C)CCCN(CCN[Cu])CCNC(=O)[Au]	1.022694894132881
9-0-413614608-0	COCCCN(C)CC(CO[Cu])OC(=O)[Au]	0.4723576457495547
9-0-485054193-0	C=C(Cl)CN(CCO[Cu])CCOC(=O)[Au]	1.1996022503935733
9-0-1119522568-0	COC(=O)C(CO[Cu])NC(C)C(C)OC(=O)[Au]	0.05953012073573707
9-0-33236230-0	C#CC(C)N(C)CC(CO[Cu])OC(=O)[Au]	0.47157061544980816
9-0-428453394-0	CC(OC(=O)[Au])C(O[Cu])C(=O)O	-0.0021548263373628324
9-0-482402832-0	CCOC(OCC)C(CO[Cu])COC(=O)[Au]	1.1688769309171712
9-0-1119519401-0	CCNC(=S)NC(CO[Cu])COC(=O)[Au]	0.00971183757822129
9-0-413598714-0	CC(CN(C)CCOCCO[Cu])OC(=O)[Au]	0.4715120903476816
9-0-246354334-0	CCC(F)(F)CN(CCN[Cu])CCOC(=O)[Au]	1.0596602344020196
9-0-413665221-0	CCCC(CCOC(=O)[Au])CNC(=O)CO[Cu]	1.0669271645713623
9-0-13130139-0	C=C(COC(=O)[Au])C(=O)NCCOCCO[Cu]	-0.1653296741335726
9-0-478223126-0	COCC(CNCCOC(=O)[Au])O[Cu]	-0.2467030619019635
9-0-1119507064-0	NC(=O)CSCC(CO[Cu])OC(=O)[Au]	-0.2743513927733777
9-0-246405741-0	CCCCC(CN(C)CCO[Cu])OC(=O)[Au]	1.6354561127804255
9-0-413700372-0	COCCC(CN(C)CCCOC(=O)[Au])N[Cu]	0.4321372215579811
9-0-33221847-0	C=CC(O[Cu])C(=O)N(CC)CCOC(=O)[Au]	0.5534030021255807
9-0-413665992-0	CC(C)CC(CNC(=O)CCO[Cu])OC(=O)[Au]	1.0878486910781213
9-0-428454782-0	O=C([Au])NCCNCCCNCCN[Cu]	-1.1557906175209787
9-0-413657760-0	CNCC(CN(C)C(C)C(C)O[Cu])OC(=O)[Au]	0.439285958679545
9-0-1119507424-0	O=C([Au])OCCOCCOC(=O)CO[Cu]	-0.2923668640198403
9-0-413596122-0	CCCC(NC(=O)[Au])C(=O)NCCCCN[Cu]	0.3607466296681367
9-0-413617113-0	CC(CCCNC(=O)C(C)NC(=O)[Au])CO[Cu]	0.6247945860537916
9-0-413595315-0	CN(CCCCN[Cu])CCOC(=O)[Au]	0.4308730075179996
9-0-246415003-0	CCCC(CCC)NCC(CN[Cu])OC(=O)[Au]	1.6710094014633008
9-0-962044710-0	CC(CSCCOC(=O)[Au])SCCO[Cu]	1.9969376431688288
9-0-1119518982-0	CC(CC(=O)NC(COC(=O)[Au])C(N)=O)O[Cu]	-1.1112395251834435
9-0-1119509549-0	O=C(COCCN[Cu])NCCCCOC(=O)[Au]	-0.3630311434596732
9-0-413610288-0	CC(C)(C)C(CC(=O)NCCOC(=O)[Au])N[Cu]	0.6257487881520246
9-0-413642433-0	CCSCCN(CCN[Cu])CCOC(=O)[Au]	0.7921226090850912
9-0-13130233-0	N#CCN(CCOCCO[Cu])CCOC(=O)[Au]	-0.00822629700495841
9-0-485094522-0	C=CCC(CNCC(C)OC(=O)[Au])CO[Cu]	1.3224409497144494
9-0-413642153-0	CNCCCN(CCCO[Cu])CCOC(=O)[Au]	0.4490769696288391
9-0-246360199-0	CCCC(C)(CNC(=O)CCO[Cu])OC(=O)[Au]	1.2140965288082297
9-0-482402473-0	CN(CCCO[Cu])CCCOC(=O)[Au]	0.855418040222866
9-0-976309537-0	O=C([Au])OCCCCCCSCCCO[Cu]	2.829121544195924
9-0-413666063-0	CC(CCCNC(=O)CCOC(=O)[Au])CO[Cu]	1.04847076696128
9-0-33237843-0	CCC(C)(C#N)NC(=O)C(N[Cu])C(C)OC(=O)[Au]	0.3023332185954057
9-0-1143263860-0	O=C([Au])OCCCCCCCCCCO[Cu]	3.272937678731162
9-0-33213028-0	N#CCCN(CCCOC(=O)[Au])CCO[Cu]	0.7747439174407511
9-0-413664554-0	CN(CCOC(=O)[Au])CC(C)(O[Cu])C(F)F	1.0879169081274531
9-0-13128071-0	CC(CNC(=O)NCC#CCO[Cu])OC(=O)[Au]	-0.17129786097768784
9-0-413686806-0	CC(=O)C(C)(C)NCC(CO[Cu])OC(=O)[Au]	0.4774360521957273
9-0-413688742-0	CCC(NC(=O)[Au])C(=O)NOCC(C)N[Cu]	-0.4948360489356568
9-0-246207015-0	CC(CCN(C)CCC(C)OC(=O)[Au])O[Cu]	1.6477481030108365
