# Supplementary material for: Accelerating amorphous polymer electrolyte screening by learning to reduce errors in molecular dynamics simulated properties
Source: Nat Commun. 2022 Jun 14;13:3415. doi: 10.1038/s41467-022-30994-1 (PMC9197847; doi:10.1038/s41467-022-30994-1)
Supplement: Supplementary file 4 — Supplementary data 1 [file 41467_2022_30994_MOESM4_ESM.zip › supp_files/logp/noise_0.01/cv_3.csv]

9-0-413644455-0	CC(C)C(CNC(=O)CNC(=O)[Au])CO[Cu]	0.10550362915262089
9-0-246292713-0	CC(CCCN(CCO[Cu])C(C)C)OC(=O)[Au]	2.044881541867454
9-0-33237992-0	CCC(CC#N)NC(=O)C(NC(=O)[Au])C(C)O[Cu]	0.28540959741747873
9-0-1119512168-0	CC(O[Cu])C(=O)NCCCOCCOC(=O)[Au]	0.04086195856491481
9-0-13129330-0	C#CCNC(=O)CNC(CO[Cu])COC(=O)[Au]	-1.1543367868906256
9-0-1119505457-0	NC(=O)CN(CCO[Cu])CCOC(=O)[Au]	-1.0611968805015606
9-0-246165952-0	CCN(CCCO[Cu])CCCOC(=O)[Au]	1.2677772897207522
9-0-246315977-0	CCCC(CN(C)C(C)CCO[Cu])OC(=O)[Au]	2.0256491784300725
9-0-1119508440-0	COCCN(CCNC(=O)[Au])CCO[Cu]	-0.32503870566796866
9-0-246228464-0	CN(CCCCCO[Cu])CCCCNC(=O)[Au]	1.6207774173515999
9-0-413641101-0	COCCCCN(CCNC(=O)[Au])CCO[Cu]	0.44275612691666133
9-0-413658623-0	CC(N[Cu])C(C)C(=O)NCC=CCOC(=O)[Au]	0.4225036256277503
9-0-413605275-0	CC(C)C(C)(CN[Cu])NCCOC(=O)[Au]	0.7255948113595132
9-0-13127184-0	CC(C#N)OCCNC(CO[Cu])COC(=O)[Au]	0.05535157603851766
9-0-962043503-0	CC(N[Cu])C(OC(=O)[Au])C(=O)OC(C)(C)C	0.8294678707494667
9-0-538227682-0	O=C([Au])OCCOCCCOCCO[Cu]	0.5643599094719552
9-0-413609437-0	CCOCCN(C)CC(CO[Cu])OC(=O)[Au]	0.46918719622227373
9-0-33212329-0	CC(CC#N)NCC(CO[Cu])OC(=O)[Au]	0.41429473187155463
9-0-413641963-0	CCCCC(=O)NCC(CNC(=O)[Au])O[Cu]	0.40716005357590335
9-0-413678226-0	CCNC(=S)NC(COC(=O)[Au])C(C)O[Cu]	0.3899891749119885
9-0-413592446-0	CN(CCCOC(=O)[Au])CCO[Cu]	0.48223171939581105
9-0-413632580-0	CCN(CCOCCO[Cu])CC(C)OC(=O)[Au]	0.858050581188589
9-0-1119508922-0	CCOC(=O)C(=O)NCC(COC(=O)[Au])O[Cu]	-0.8105669985906657
9-0-413618131-0	CCN(CCOC(=O)[Au])C(=O)C(C)(C)O[Cu]	0.7608189585339434
9-0-246339176-0	CCC(C)C(CNC(C)CCOC(=O)[Au])O[Cu]	1.9478459384012368
9-0-538229849-0	CC(C)(CNCCO[Cu])NC(=O)[Au]	0.09578944551140557
9-0-1119505085-0	COC(=O)CN(CCO[Cu])CCOC(=O)[Au]	-0.3825395797462561
9-0-246199125-0	O=C([Au])OCCCSCCOCCO[Cu]	1.2886609417977122
9-0-1119515148-0	CON(C)C(=O)CC(CNC(=O)[Au])O[Cu]	-0.49724854703212223
9-0-1119512021-0	CCN(CCOCCO[Cu])C(=O)COC(=O)[Au]	0.015708003698486895
9-0-33235727-0	C=CCN(C)CC(OC(=O)[Au])C(C)O[Cu]	0.9900807766777975
9-0-413630687-0	CC(C)C(CO[Cu])NC(=O)COC(=O)[Au]	0.286684153677178
9-0-1132277999-0	O=C([Au])OCCSCCCSCCO[Cu]	2.0033413590112206
9-0-787202141-0	N#CN=C(NCCO[Cu])NCCOC(=O)[Au]	-0.8308968794048112
9-0-33234131-0	C=CC(C)(O[Cu])C(=O)NC(C)CCNC(=O)[Au]	0.5734663973866132
9-0-413617150-0	CC(C)C(CCO[Cu])NCCOC(=O)[Au]	1.1461094659905608
9-0-962043366-0	O=C([Au])NCCSCSCCN[Cu]	0.7124819340780902
9-0-478224260-0	CC(CN(N)CC(C)OC(=O)[Au])O[Cu]	0.08653838850695421
9-0-13128972-0	C#CCOCC(CNCCO[Cu])OC(=O)[Au]	-0.25150627789624524
9-0-413643927-0	CCC(COC(=O)[Au])N(C)CCOCCO[Cu]	0.8716769965603518
9-0-1030688140-0	C=C(C)C(CCC(OC(=O)[Au])C(=C)C)O[Cu]	2.816372561968124
9-0-1119509817-0	CN(CCO[Cu])CCOCCNC(=O)[Au]	-0.3419401665090753
9-0-413610849-0	CC(CC(=O)NC(C)CCO[Cu])NC(=O)[Au]	0.39188673944292773
9-0-1119512883-0	COCC(C)(O[Cu])C(=O)N(C)CCOC(=O)[Au]	0.008406887268204665
9-0-246394304-0	CC(CCCC(=O)OCCCNC(=O)[Au])O[Cu]	1.2126062763716592
9-0-1119506635-0	CCOC(=O)CNC(CO[Cu])COC(=O)[Au]	-0.32956500591112775
9-0-428452917-0	CN(CCO[Cu])CCOC(=O)[Au]	0.08800336167236372
9-0-246304000-0	CC(CCNC(C)CC(C)NC(=O)[Au])N[Cu]	0.8413430090269671
9-0-1119507664-0	CCS(=O)(=O)NC(C)(CO[Cu])COC(=O)[Au]	-0.1478227521462961
9-0-482403593-0	O=C([Au])OCCOCCCCOCCO[Cu]	0.9505074440669802
9-0-1119525508-0	CSCCNC(=O)C(COC(=O)[Au])N[Cu]	-0.42352443520414945
9-0-246225341-0	CN(CCCCCOC(=O)[Au])CCCO[Cu]	1.6280553168801957
9-0-33228440-0	C#CCN(CC#N)CC(OC(=O)[Au])C(C)O[Cu]	0.37396073023177495
9-0-538231471-0	O=C([Au])OCCCOCCN[Cu]	0.14934606670688388
9-0-413667338-0	CCCN(CCC)C(=O)C(CO[Cu])NC(=O)[Au]	0.743865435632513
9-0-413592517-0	CC(CNCC(F)(F)COC(=O)[Au])O[Cu]	0.7770644232523181
9-0-413597686-0	CN(C)CCCCNCC(COC(=O)[Au])O[Cu]	0.4237242464880676
9-0-538226084-0	CC(COCCOCCOC(=O)[Au])O[Cu]	0.5569506480999393
9-0-413643629-0	CN(CCOCCOC(=O)[Au])CC(C)(C)N[Cu]	0.43584785911582424
9-0-413595038-0	CC(C)(CNCCCO[Cu])OC(=O)[Au]	0.9121661620149153
9-0-413673931-0	CC(C)N(C)C(=O)C(CCN[Cu])NC(=O)[Au]	-0.06397679038707298
9-0-413617752-0	CC(N[Cu])C(=O)NCCCCCOC(=O)[Au]	0.4042883918982262
9-0-33232011-0	O=C([Au])NC(CCN[Cu])C(=O)NCCCS	-0.5036106727400789
9-0-941887045-0	CCCC(O[Cu])C(CCC)OC(=O)[Au]	2.4930219538401754
9-0-1119504894-0	COCCNCC(CO[Cu])OC(=O)[Au]	-0.2741919868673188
9-0-322586560-0	CC(C#N)(CO[Cu])N=NC(C)(C#N)COC(=O)[Au]	1.1642821494777436
9-0-246295613-0	CC(CCNCC(C)OC(=O)[Au])CCO[Cu]	1.5505058657377355
9-0-246408918-0	CCCCC(C)N(CCN[Cu])CCNC(=O)[Au]	1.1842464293532715
9-0-679149576-0	O=C([Au])OCCCCCOCCCCCO[Cu]	2.5229548510463564
9-0-413621493-0	CN(CCCO[Cu])C(=O)CC(C)(C)NC(=O)[Au]	0.7328760204484105
9-0-33229765-0	C=C(C)C(=O)N(C)CC(COC(=O)[Au])O[Cu]	0.5428160714015238
9-0-1119520212-0	CNCCNC(=O)C(NC(=O)[Au])C(C)O[Cu]	-1.2048157247646334
9-0-482405242-0	CC(C)(C)N(CO[Cu])COC(=O)[Au]	1.1739141471756824
9-0-413691446-0	CC(CCONC(=N)CO[Cu])OC(=O)[Au]	0.4336994906094095
9-0-478223354-0	O=C([Au])NCCC(N[Cu])P(=O)(O)O	-0.8178768712034411
9-0-246263586-0	CCN(CC(C)OC(=O)[Au])C(C)CO[Cu]	1.2363091396205832
9-0-246289734-0	CCC(NC(C)C(C)OC(=O)[Au])C(C)O[Cu]	1.6702760523730211
9-0-413631662-0	O=C([Au])OCCCCCS(=O)CCO[Cu]	1.0656064881430989
9-0-1119506581-0	COCC(C)NC(CO[Cu])COC(=O)[Au]	0.1250449561452816
