# Supplementary material for: Accelerating amorphous polymer electrolyte screening by learning to reduce errors in molecular dynamics simulated properties
Source: Nat Commun. 2022 Jun 14;13:3415. doi: 10.1038/s41467-022-30994-1 (PMC9197847; doi:10.1038/s41467-022-30994-1)
Supplement: Supplementary file 4 — Supplementary data 1 [file 41467_2022_30994_MOESM4_ESM.zip › supp_files/logp/noise_0.01/cv_1.csv]

9-0-1119504214-0	CN(C)CCN(C)CC(CO[Cu])OC(=O)[Au]	-0.00221005446423095
9-0-1119512197-0	CNCCCN(CCN[Cu])CCOC(=O)[Au]	-0.3715978762676693
9-0-413610273-0	COC(=O)NC(C)(CO[Cu])COC(=O)[Au]	0.25664917460707704
9-0-33223170-0	C=CC(CO[Cu])NCC(C)OC(=O)[Au]	0.6936043306186154
9-0-246181192-0	CCN(CCCCCOC(=O)[Au])CCO[Cu]	1.636477907030565
9-0-1119519421-0	C=CS(=O)(=O)NCC(COC(=O)[Au])O[Cu]	-0.42436517944003166
9-0-428453273-0	O=C([Au])NCCOCCN[Cu]	-0.6903500462825947
9-0-413642525-0	CCOCCC(CN(C)CCOC(=O)[Au])O[Cu]	0.8669081545324087
9-0-413696109-0	CC(CCOC(=O)[Au])CNC(=O)CO[Cu]	0.300147198663126
9-0-246199088-0	CC(CCO[Cu])SCCOCCOC(=O)[Au]	1.6726786683966164
9-0-413611226-0	CSCCN(CCO[Cu])CCOC(=O)[Au]	0.8133905979796006
9-0-413630615-0	CC(CCNC(=O)C(C)O[Cu])OC(=O)[Au]	0.4383585376432365
9-0-485075446-0	CC(CO[Cu])SCC(CC#N)OC(=O)[Au]	1.5450885702887842
9-0-246231194-0	CCCC(C)(CNC(C)C(C)O[Cu])OC(=O)[Au]	2.0699018193359664
9-0-413612580-0	CCCC(CNC(=O)C(C)NC(=O)[Au])O[Cu]	0.40333721125286065
9-0-413642534-0	CC(CCN[Cu])NC(=O)C(C)(C)NC(=O)[Au]	-0.03552888292324834
9-0-413699582-0	CC(NC(=O)C(CNC(=O)[Au])O[Cu])C(F)F	-0.14163269647062532
9-0-485124404-0	N#CCC(CSCCCO[Cu])OC(=O)[Au]	1.5550144689511125
9-0-413671977-0	CCN(OC)C(=O)C(O[Cu])C(C)(C)OC(=O)[Au]	0.7004666764096548
9-0-1119507789-0	CNCCN(CCN[Cu])CCNC(=O)[Au]	-1.1822807673798015
9-0-13128291-0	C#CCNC(=O)C(N[Cu])C(C)(C)OC(=O)[Au]	-0.375523894100962
9-0-33212165-0	C=CCCCNC(CO[Cu])COC(=O)[Au]	1.0881271767591087
9-0-413685093-0	CCC(CN(C)CC(COC)OC(=O)[Au])N[Cu]	0.44787796769018473
9-0-428455150-0	COC(=O)C(C)(COC(=O)[Au])N[Cu]	-0.34327118898735154
9-0-33232831-0	C=CC(C)(CNCCOCCO[Cu])OC(=O)[Au]	0.6892413388919616
9-0-413618352-0	CC(C)(CNCCCOCCOC(=O)[Au])O[Cu]	0.925509683211251
9-0-428454619-0	COC(CO[Cu])(COC(=O)[Au])OC	0.13544286167585404
9-0-246319938-0	CN(CC(C)(C)NC(=O)[Au])CC(C)(C)O[Cu]	1.23303630656832
9-0-962047805-0	CC(CCCO[Cu])COC(=O)[Au]	1.5698504370122828
9-0-413671304-0	CCCC(O[Cu])C(=O)NCC(C)NC(=O)[Au]	0.3863613005621587
9-0-1119525671-0	CCC(OC)C(=O)NCC(CO[Cu])OC(=O)[Au]	0.05351112395475748
9-0-246364002-0	CC(C)=CCCNC(CN[Cu])CNC(=O)[Au]	0.5996095698440373
9-0-413679062-0	CC(CN(C)CCNC(=O)[Au])N[Cu]	-0.385383022939316
9-0-428455873-0	N=C(O)C(CO[Cu])NC(=O)[Au]	-0.3706235360986707
9-0-413686612-0	CC(CNCCCN(C)CCO[Cu])OC(=O)[Au]	0.4441734690874409
9-0-485118671-0	C=C(C)CN(CC)CC(CO[Cu])OC(=O)[Au]	1.4190826275006385
9-0-1132300083-0	CCC(CC(C)CO[Cu])NC(=O)[Au]	1.5248671252009043
9-0-428454356-0	O=C([Au])OCCNCCO[Cu]	-0.27032832509004606
9-0-538230113-0	O=C([Au])NCCCNCCCO[Cu]	0.10100585666945948
9-0-413594746-0	CCC(C)C(NC(=O)[Au])C(=O)NCCCO[Cu]	0.6238991818833372
9-0-1119504342-0	CN(C)CCCNCC(CO[Cu])OC(=O)[Au]	0.05622496983326935
9-0-413609677-0	COCCN(CCOC(=O)[Au])CC(C)O[Cu]	0.48280745722053836
9-0-413621281-0	CN(CCCCOC(=O)[Au])CCOCCO[Cu]	0.8831382476601793
9-0-538226844-0	CN(CCCN[Cu])CCOC(=O)[Au]	0.044951084145981236
9-0-246226454-0	CCCCCN(CCNC(=O)[Au])CCO[Cu]	1.2070056009620942
9-0-413592217-0	CC(CO[Cu])(COC(=O)[Au])NC(=O)C(F)F	0.2870188263709116
9-0-1132279477-0	CCCCCC(CO[Cu])OC(=O)[Au]	2.106786459565562
9-0-246300068-0	CC(CCSCCOCCOC(=O)[Au])O[Cu]	1.6830263829088095
9-0-246200422-0	CC(C)N(CCO[Cu])CCC(C)(C)OC(=O)[Au]	2.0305079569815234
9-0-1119504332-0	CC(=O)NC(C)(CO[Cu])COC(=O)[Au]	0.0389702573678728
9-0-33225992-0	C#CCC(CO[Cu])NC(=O)CC(C)(C)OC(=O)[Au]	0.8251724934751827
9-0-1119511972-0	COCC(NC(=O)[Au])C(=O)NC(C)CN[Cu]	-1.1927423869488099
9-0-33212777-0	C=CCN(CCCO[Cu])CCOC(=O)[Au]	1.0397157245535575
9-0-413630336-0	CC(CNCC(CF)OC(=O)[Au])O[Cu]	0.4685167222942057
9-0-413606210-0	CCCNC(=O)NCC(COC(=O)[Au])O[Cu]	0.22296228515144817
9-0-246213220-0	CN(CCCCN[Cu])CCCCOC(=O)[Au]	1.2126931011434097
9-0-13127562-0	CC(CNCC#CCO[Cu])OC(=O)[Au]	0.13891358459974898
9-0-1119511714-0	COCC(COC(=O)[Au])NC(=O)C(C)O[Cu]	-0.338573260602519
9-0-246314448-0	CCC(CNC(COC(=O)[Au])CC(F)F)O[Cu]	1.5386118460797271
9-0-1132278029-0	O=C([Au])OCCCSCCO[Cu]	1.265802947734004
9-0-33238826-0	CN(CC#N)CC(OC(=O)[Au])C(C)(C)O[Cu]	0.7652732966372953
9-0-13126466-0	N#CCN(CCO[Cu])CCOC(=O)[Au]	-0.03838308108074938
9-0-246239878-0	CCC(CN(C)CCCO[Cu])OC(=O)[Au]	1.2445068758027273
9-0-428454780-0	O=C([Au])NCCNCCNCCN[Cu]	-1.5068885549919704
9-0-1119506895-0	CNCC(=O)NCC(CO[Cu])OC(=O)[Au]	-1.1382236583347864
9-0-33211833-0	C=CCCN(CCO[Cu])CCOC(=O)[Au]	1.028262366278806
9-0-413612005-0	O=C([Au])OCCN(CCF)CCCO[Cu]	0.8051051865663932
9-0-1132291996-0	O=C([Au])NCCSCCSCCN[Cu]	0.7508212295956619
9-0-413606703-0	CC(C)C(CO[Cu])NC(=O)CNC(=O)[Au]	-0.1256453344211155
9-0-482403127-0	O=C([Au])OCCNCCCCN[Cu]	0.08917620099216547
9-0-246166891-0	CC(C)(COC(=O)[Au])NCC(C)(C)O[Cu]	1.3013655706074223
9-0-246264431-0	CC(CCCN(C)CCCOC(=O)[Au])O[Cu]	1.6325764371329659
9-0-413670095-0	CC(CCCN[Cu])NC(=O)C(C)NC(=O)[Au]	-0.019380132765329565
9-0-413657024-0	CN(CC(F)F)C(=O)CC(CN[Cu])OC(=O)[Au]	0.19942135733986258
9-0-1119522818-0	CC(=O)N(CCOCCO[Cu])CCOC(=O)[Au]	0.004898137917853535
9-0-246318597-0	CC(CCCCOC(=O)[Au])NCC=CCO[Cu]	1.8477330657891187
9-0-13127756-0	C#CCN(CCOCCO[Cu])CCOC(=O)[Au]	0.11668985147342889
9-0-413610767-0	CC(CCOC(=O)[Au])NCCOCCO[Cu]	0.5411131706819552
9-0-976415061-0	CC(CSCC(OC(=O)[Au])C(C)C)O[Cu]	2.302099545306415
