# Supplementary material for: Accelerating amorphous polymer electrolyte screening by learning to reduce errors in molecular dynamics simulated properties
Source: Nat Commun. 2022 Jun 14;13:3415. doi: 10.1038/s41467-022-30994-1 (PMC9197847; doi:10.1038/s41467-022-30994-1)
Supplement: Supplementary file 4 — Supplementary data 1 [file 41467_2022_30994_MOESM4_ESM.zip › supp_files/logp/noise_0.01/cv_0.csv]

9-0-413634818-0	CC(CC(=O)NCC(C)(C)NC(=O)[Au])N[Cu]	-0.04129805354951457
9-0-413640875-0	CC(N[Cu])C(C)C(=O)N(C)CCCNC(=O)[Au]	0.16831660305481688
9-0-1132295465-0	CC(C)C(CCOC(=O)[Au])O[Cu]	1.5564640908890806
9-0-33232042-0	C#CC(C)(NC(=O)[Au])C(=O)NC(CC)CO[Cu]	-0.003249549622756238
9-0-1119519108-0	O=C(COCCO[Cu])NCC(CF)OC(=O)[Au]	-0.38119830267756066
9-0-413642900-0	CC(CN[Cu])N(C)C(=O)CCNC(=O)[Au]	-0.46617729172891004
9-0-1119520611-0	O=C([Au])NCCCCNC(=O)COCCO[Cu]	-0.36206031833005936
9-0-538234369-0	CC(CN[Cu])OCCOC(=O)[Au]	0.11739843095544236
9-0-1119505021-0	CC(O[Cu])C(=O)NCCOCCOC(=O)[Au]	-0.31653367421675405
9-0-413681800-0	CCC(C)NC(=O)C(CCN[Cu])NC(=O)[Au]	-0.047870398581473204
9-0-602367105-0	O=C([Au])OCCCC#CC#CCCCO[Cu]	1.7291127219901974
9-0-1119504357-0	COCCN(CCO[Cu])CCOC(=O)[Au]	0.10866513911701861
9-0-413681788-0	N=CNC(=O)CC(CCCCN[Cu])NC(=O)[Au]	-0.05572470753090532
9-0-246234922-0	CCCCCN(CCCNC(=O)[Au])CCO[Cu]	1.6065901952734565
9-0-33223156-0	C=CC(CO[Cu])NC(C)C(C)OC(=O)[Au]	1.077163248056457
9-0-962051435-0	O=C([Au])OCCC(CN[Cu])C(F)(F)F	1.2916666344187009
9-0-413642454-0	CC(CN[Cu])N(C)C(=O)CCCNC(=O)[Au]	-0.07314761385478386
9-0-1119513215-0	CCOCC(=O)NC(CO[Cu])C(C)OC(=O)[Au]	0.060218509742021635
9-0-1119506079-0	CCC(NC(=O)[Au])C(=O)NCC(COC)O[Cu]	-0.3576196217852926
9-0-33218752-0	N#CCN(CCCOC(=O)[Au])CCO[Cu]	0.34818117531195963
9-0-413607692-0	O=C([Au])OCCN(CCF)CCO[Cu]	0.40876342866879095
9-0-413595859-0	CCN(CCCNC(=O)[Au])CCOCCO[Cu]	0.4443156386638965
9-0-538238345-0	COCC(NC(=O)[Au])C(C)(C)O[Cu]	0.5173114742757577
9-0-413655608-0	CC(C)N(CCO[Cu])CCOCCNC(=O)[Au]	0.43662924241373374
9-0-413690201-0	CCC(CNCCOCCCO[Cu])OC(=O)[Au]	0.9209123168706501
9-0-246229002-0	CC(CN(C)CCC(N[Cu])C(C)C)OC(=O)[Au]	1.4635941001078445
9-0-1119512677-0	CN(CCO[Cu])C(=O)COCCOC(=O)[Au]	-0.38379869069773714
9-0-1119507892-0	CNC(=O)CCN(C)CC(CN[Cu])OC(=O)[Au]	-0.828584237475546
9-0-413616305-0	CCCC(O[Cu])C(=O)NCC(C)CNC(=O)[Au]	0.6368685438882766
9-0-428453343-0	NC(=O)C(O[Cu])C(OC(=O)[Au])C(N)=O	-2.1392919151410017
9-0-1132278197-0	O=C([Au])OCCCCCCCO[Cu]	2.0973862718028355
9-0-246289371-0	CC(CC(C)(C)O[Cu])NCC(C)OC(=O)[Au]	1.6880641381655486
9-0-246265729-0	CC(CCOC(=O)[Au])NC(C)CC(C)O[Cu]	1.6954819448737415
9-0-246181191-0	CN(CCCCCOC(=O)[Au])CCO[Cu]	1.2595686015677212
9-0-246233209-0	CN(CCCCCCO[Cu])CCNC(=O)[Au]	1.2027417530663191
9-0-246166163-0	O=C([Au])OCCCCNCCCCO[Cu]	1.3082961735694245
9-0-485080326-0	C=CCCC(COC(=O)[Au])NCC(C)O[Cu]	1.4635262481679678
9-0-538226227-0	O=C([Au])NCCSCCN[Cu]	0.016795797370646015
9-0-1119505106-0	O=C(CCN[Cu])NCCOCCOC(=O)[Au]	-0.7556153587624184
9-0-482404819-0	CC(CNCC(C)NC(=O)[Au])N[Cu]	-0.3416462621185974
9-0-246362359-0	CCC(C)(O[Cu])C(=O)OCCCOC(=O)[Au]	1.2504711647914304
9-0-538226717-0	O=C([Au])NCCCOCCCN[Cu]	0.07951991483542527
9-0-428454775-0	O=C([Au])NCCNCCNCCNCCN[Cu]	-1.9439812991717123
9-0-413641803-0	CN(CC(CNC(=O)[Au])O[Cu])C(=O)C(C)(F)F	0.20452591205120885
9-0-1119505776-0	CN(CCO[Cu])CCN(C)CCOC(=O)[Au]	0.010056914347533308
9-0-1119524807-0	O=C([Au])NCC(=O)NCCOCCCN[Cu]	-1.2024227882671588
9-0-413607859-0	CCOCCN(C)CC(CN[Cu])OC(=O)[Au]	0.06708696642853226
9-0-246284158-0	O=C([Au])OCCCN(CCCF)CCO[Cu]	1.2047474417936497
9-0-413605172-0	CCCCC(=O)NC(CO[Cu])COC(=O)[Au]	0.8406610320146571
9-0-33227565-0	C=CCC(CNC(=O)CCO[Cu])COC(=O)[Au]	0.8535892298212844
9-0-1119513553-0	O=C(CO[Cu])NCCCOCCOC(=O)[Au]	-0.33384438314458453
9-0-413656507-0	CC(F)(F)CNCC(COC(=O)[Au])O[Cu]	0.755492541061902
9-0-246230491-0	CC(C)C(CNCC(C)(C)O[Cu])OC(=O)[Au]	1.5320172725191454
9-0-1119504876-0	COC(=O)CCNCC(CO[Cu])OC(=O)[Au]	-0.33067319898396025
9-0-413596089-0	CC(C)CC(CO[Cu])NC(=O)C(C)NC(=O)[Au]	0.6428300694722752
9-0-428455258-0	CN(CCOC(=O)[Au])C(=O)CCN[Cu]	-0.4248965009934108
9-0-413603194-0	CN(C)CCCN(C)CC(COC(=O)[Au])O[Cu]	0.40213637122171897
9-0-1132306645-0	C[Si](C)(C)CC(CO[Cu])OC(=O)[Au]	1.8535049867890188
9-0-246300005-0	CC(CSCCOCCO[Cu])OC(=O)[Au]	1.2895284249833423
9-0-413621529-0	CC(CCN(C)CCOCCN[Cu])OC(=O)[Au]	0.44578494303405103
9-0-13128598-0	CC(C#N)N(C)C(=O)C(CN[Cu])NC(=O)[Au]	-0.9742783480044303
9-0-322586137-0	N#CCCN(CCO[Cu])CCOC(=O)[Au]	0.3757788906126385
9-0-1119505210-0	COCC(CN(C)CCO[Cu])OC(=O)[Au]	0.10306928986537754
9-0-33225809-0	C=C(Cl)CN(CCN[Cu])CCOC(=O)[Au]	0.7735738427450881
9-0-1119506563-0	COC(CNC(CO[Cu])COC(=O)[Au])OC	-0.28136530546707295
9-0-33232797-0	C=CCOCC(CNCCCOC(=O)[Au])O[Cu]	0.6935315644570257
9-0-428453468-0	O=C([Au])NCCOCCOCCOCCN[Cu]	-0.670202372299227
9-0-538232246-0	CCN(CCO[Cu])C(=O)C(C)NC(=O)[Au]	-0.035276942264626306
9-0-413621339-0	CCN(CCN[Cu])CC(COC)OC(=O)[Au]	0.05375536887277416
9-0-246172184-0	CCC(C)N(C)CC(CN[Cu])OC(=O)[Au]	0.8222131592932795
9-0-1119508603-0	O=C(COCCOC(=O)[Au])NCCN[Cu]	-1.1437850827999103
9-0-428454724-0	O=C([Au])OCCNNCCO[Cu]	-0.7707677292519464
9-0-413596104-0	CCCC(NC(=O)[Au])C(=O)NCCN[Cu]	-0.41194374828472474
9-0-538231746-0	O=C([Au])NCCCSCC(N[Cu])C(=O)O	-0.13810872430249632
9-0-246209194-0	CCSCCN(CCO[Cu])CCOC(=O)[Au]	1.1902552912050364
9-0-246271634-0	CCC(C)CN(CCN[Cu])CCOC(=O)[Au]	1.0524518149009587
9-0-246228184-0	CN(CCCCCCO[Cu])CCCNC(=O)[Au]	1.6121913712670215
9-0-413632828-0	CC(C)(CCCO[Cu])CNC(=O)COC(=O)[Au]	1.0693202536106592
9-0-413647667-0	CCN(CCCOC(=O)[Au])C(=O)CO[Cu]	0.393762073033164
