# Supplementary material for: Accelerating amorphous polymer electrolyte screening by learning to reduce errors in molecular dynamics simulated properties
Source: Nat Commun. 2022 Jun 14;13:3415. doi: 10.1038/s41467-022-30994-1 (PMC9197847; doi:10.1038/s41467-022-30994-1)
Supplement: Supplementary file 4 — Supplementary data 1 [file 41467_2022_30994_MOESM4_ESM.zip › supp_files/logp/noise_0.64/cv_8.csv]

9-0-413624011-0	CC(CN(C)CCCNC(=O)[Au])N[Cu]	-0.27745190600438124
9-0-33229372-0	C=C(Cl)CNC(CN[Cu])CNC(=O)[Au]	0.599268544716618
9-0-1119525502-0	CC(CONC(=O)COCCNC(=O)[Au])N[Cu]	-0.7428564522981849
9-0-413696186-0	O=C(CCCCOC(=O)[Au])NOCCO[Cu]	-0.05097887136700041
9-0-413703257-0	O=C(CCCCCOC(=O)[Au])NOCCO[Cu]	1.8331030133163977
9-0-679142073-0	O=C([Au])NCCCCCOCCCCCN[Cu]	1.8039041588160647
9-0-538235765-0	CC(C)(OCCN[Cu])OCCNC(=O)[Au]	0.8626024509001735
9-0-413635818-0	CC(C)CC(N[Cu])C(=O)NCC(C)NC(=O)[Au]	-0.2822070301880313
9-0-413596816-0	COCC(CN(C)CCCO[Cu])OC(=O)[Au]	-0.008572505188381652
9-0-33211378-0	C#CCCN(CCO[Cu])CCOC(=O)[Au]	-0.4675030506215472
9-0-1119507515-0	CC(C)(NCC(CO[Cu])OC(=O)[Au])C(=O)O	-0.4079745110847902
9-0-478224351-0	O=C([Au])NCCNCCCCNCCN[Cu]	-0.498334300079207
9-0-478225127-0	O=C([Au])NCCS(=O)(=S)OCCN[Cu]	-0.9566437606690497
9-0-413595601-0	COCCCN(CCO[Cu])CCOC(=O)[Au]	-0.3126548857147762
9-0-33234077-0	C=CCN(CCOC)CC(COC(=O)[Au])O[Cu]	-0.5471131736448842
9-0-13130016-0	COCC#CCN(CCN[Cu])CCOC(=O)[Au]	-0.38434182718972987
9-0-538229793-0	CCOCCOCC(CN[Cu])OC(=O)[Au]	0.8589140132598478
9-0-1119524140-0	CCONC(=O)C(CO[Cu])NC(=O)[Au]	-0.9908390165989087
9-0-13130015-0	CN(CCC#N)C(=O)C(CNC(=O)[Au])O[Cu]	-1.0516625141216234
9-0-413606713-0	CCC(NC(=O)[Au])C(=O)NC(CO[Cu])C(C)C	0.30431275922460005
9-0-246266112-0	CCCN(CC(COC(=O)[Au])O[Cu])C(C)(C)C	2.873158108272171
9-0-413635045-0	CCN(CC(C)(C)OC(=O)[Au])C(=O)C(C)O[Cu]	0.9923815142727809
9-0-246371058-0	CC(CF)NCC(CC(C)(C)O[Cu])OC(=O)[Au]	1.5014470336968715
9-0-962050828-0	CC(C)(C)OC(=O)C(CCN[Cu])NC(=O)[Au]	0.3659232831672199
9-0-246180298-0	O=C([Au])OCCN(CC=CCl)CCO[Cu]	0.3922620514934978
9-0-33230553-0	CC(C#N)N(C)C(=O)C(CCCNC(=O)[Au])N[Cu]	0.27897559367040975
9-0-413619735-0	O=C([Au])NCCC(=O)NCCCCO[Cu]	-0.535576227987209
9-0-413648092-0	CCN(CCN[Cu])CCOCCNC(=O)[Au]	0.33624195380504823
9-0-413599046-0	CC(C)(CNCCOCCO[Cu])OC(=O)[Au]	0.12366789930267902
9-0-1119508742-0	COC(=O)CNC(=O)C(COC(=O)[Au])N[Cu]	-2.576508237758574
9-0-246174944-0	CN(CCCCCOC(=O)[Au])CCN[Cu]	-0.252387211209842
9-0-1119523446-0	O=C([Au])NCCCOCCNC(=O)CCN[Cu]	-0.8733606330657703
9-0-976488019-0	CC(C)C(CCSCCO[Cu])OC(=O)[Au]	1.6194850200929132
9-0-413681975-0	C[Si](C)(C)CNC(=O)C(CN[Cu])NC(=O)[Au]	0.13896439986171455
9-0-33211432-0	CC#CCN(CCO[Cu])CCOC(=O)[Au]	-0.14733878193840333
9-0-33210978-0	N#CCCCCN(CCO[Cu])CCOC(=O)[Au]	0.7155675905747778
9-0-413606700-0	CC(C)C(COC(=O)[Au])NCCOCCO[Cu]	0.5841722299544498
9-0-413611903-0	CN(CCCO[Cu])CCOCCOC(=O)[Au]	-0.10373459453936917
9-0-941865580-0	CC(C)(C)C(OC(=O)[Au])C(C)(C)O[Cu]	2.7105386690623936
9-0-538231396-0	O=C([Au])OCCSCCOCCO[Cu]	0.8921902580776961
9-0-413614629-0	CCCC(CC(=O)NCCOC(=O)[Au])O[Cu]	0.14860460064239822
9-0-33212740-0	C=CCOCCN(CCO[Cu])CCOC(=O)[Au]	0.7030466919417134
9-0-246271989-0	CN(CCCCCCCO[Cu])CCOC(=O)[Au]	1.2992923240000613
9-0-538225067-0	CCN(CCO[Cu])CCOC(=O)[Au]	0.656354521232795
9-0-413611865-0	C=C(C)CNC(=O)C(CCCN[Cu])NC(=O)[Au]	-0.4621326694697462
9-0-33213577-0	C=CCOCC(CN(C)CCOC(=O)[Au])O[Cu]	1.2603491724714941
9-0-538225958-0	O=C([Au])NCCCNCCCNCCCN[Cu]	0.49873654626079894
9-0-538226093-0	O=C([Au])OCCSCCO[Cu]	0.4041455815833462
9-0-13127183-0	CC#CC(=O)N(C)CC(CO[Cu])OC(=O)[Au]	-1.1818920583802084
9-0-33217407-0	C=CC(CO[Cu])NC(=O)C(C)(C)OC(=O)[Au]	-0.7141227983042708
9-0-13127343-0	C=CCOCC(=O)NC(CO[Cu])COC(=O)[Au]	0.8664119192652646
9-0-485135116-0	C=CC(CNC(C)C(C)(C)O[Cu])OC(=O)[Au]	1.055152038660391
9-0-413596178-0	CC(C)(N[Cu])C(=O)NCCCCNC(=O)[Au]	-0.531808895988898
9-0-413656623-0	CCC(CN(C)CCOCCN[Cu])OC(=O)[Au]	1.033334346479342
9-0-413621516-0	CC(CN(C)CCOCCN[Cu])OC(=O)[Au]	-0.7286353251700723
9-0-413604662-0	CN(CCOCCOC(=O)[Au])CC(C)(C)O[Cu]	0.40601922873323365
9-0-1132292962-0	CC(CNC(=O)[Au])(N[Cu])C(F)(F)F	1.108790914365748
9-0-413651026-0	CCC(CNC(=O)CC(C)(C)N[Cu])NC(=O)[Au]	0.30042889975707715
9-0-413618353-0	O=C([Au])NCC(=O)NCCSCCCO[Cu]	0.06371604053850352
9-0-246403192-0	CCC(CN(C)CCCCO[Cu])NC(=O)[Au]	0.5159596047216439
9-0-413687839-0	CCC(COC(=O)[Au])(N[Cu])NC(C)COC	0.3427502591873977
9-0-1119526321-0	COC(=O)CC(N[Cu])C(=O)NCCOC(=O)[Au]	-1.7392396214664907
9-0-1119512830-0	COCC(N[Cu])C(=O)NCC(C)NC(=O)[Au]	-1.4297792627025128
9-0-428453340-0	O=C([Au])OCCOCCO[Cu]	0.04673991050489067
9-0-246289748-0	CCC(NCC(C)OC(=O)[Au])C(C)O[Cu]	1.6380270305228353
9-0-33232743-0	CC(C)CC(C#N)NCC(COC(=O)[Au])O[Cu]	1.9511115302839064
9-0-33223769-0	C#CCCCC(=O)N(C)CC(COC(=O)[Au])O[Cu]	0.2672877804772992
9-0-413639396-0	CCCOC(=O)NCC(COC(=O)[Au])O[Cu]	1.6656650515981657
9-0-1119523698-0	CCN(CC(N)=O)CC(OC(=O)[Au])C(C)O[Cu]	-0.5982611203149373
9-0-13127885-0	C#CCOCCNC(CO[Cu])COC(=O)[Au]	0.9103084265407384
9-0-413663335-0	CC(CN(C)C(=O)C(C)NC(=O)[Au])N[Cu]	-1.749754551761547
9-0-246328926-0	CC(O[Cu])C(C)N(C)CC(C)(C)NC(=O)[Au]	0.9257738775824136
9-0-413672292-0	CC(OC(=O)[Au])C(=O)NOC(C)(C)CO[Cu]	0.05306676662531756
9-0-1119506527-0	CN(C)CCCNC(=O)C(CO[Cu])NC(=O)[Au]	-1.6388755466948612
9-0-246232983-0	CCC(COC(=O)[Au])NCCCCCCO[Cu]	2.485642922561637
9-0-787202105-0	O=C([Au])NCCCCC(N[Cu])C(=O)NO	0.21000717541901381
9-0-413609835-0	CN(CCOCCOC(=O)[Au])C(C)(C)CO[Cu]	0.8061675202679017
9-0-413630449-0	CC(CNC(=O)CC(C)NC(=O)[Au])N[Cu]	-0.3991684978806269
9-0-1119511727-0	CN(CC(COC(=O)[Au])O[Cu])C(=O)C(=O)O	-0.19384216523135256
