# Supplementary material for: Accelerating amorphous polymer electrolyte screening by learning to reduce errors in molecular dynamics simulated properties
Source: Nat Commun. 2022 Jun 14;13:3415. doi: 10.1038/s41467-022-30994-1 (PMC9197847; doi:10.1038/s41467-022-30994-1)
Supplement: Supplementary file 4 — Supplementary data 1 [file 41467_2022_30994_MOESM4_ESM.zip › supp_files/logp/noise_0.64/cv_9.csv]

9-0-538225815-0	CN(CCCN[Cu])CCCNC(=O)[Au]	0.014079406882494427
9-0-413616151-0	CC(C)(O[Cu])C(=O)OCCCOC(=O)[Au]	0.21217173943527234
9-0-485082633-0	C=C(Cl)CN(CCCO[Cu])CCOC(=O)[Au]	1.5157350708612722
9-0-1119507137-0	O=C([Au])OCC(CNCCF)O[Cu]	0.20499211370059772
9-0-1119513146-0	CCCOCC(=O)NCC(CN[Cu])OC(=O)[Au]	-1.5048168832581095
9-0-428454361-0	O=C([Au])NCCNCCO[Cu]	-1.024333585063113
9-0-413612572-0	CCC(CCNC(=O)CCNC(=O)[Au])O[Cu]	0.5252444114532222
9-0-413611551-0	COCCN(CCCOC(=O)[Au])CCO[Cu]	0.4378438849800401
9-0-13127189-0	C=CCNC(=O)NC(CO[Cu])COC(=O)[Au]	0.9359608727933372
9-0-413687785-0	COCC(C)N(CCNC(=O)[Au])CCO[Cu]	0.858369745042171
9-0-246364261-0	CC(CCOC(=O)[Au])NC(C)C(C)(C)CO[Cu]	1.778930439264993
9-0-13126745-0	CN(CC#N)CC(CO[Cu])OC(=O)[Au]	0.33852958589281834
9-0-1119513625-0	CNCC(=O)NCC(C)(CO[Cu])COC(=O)[Au]	-1.7747135642740504
9-0-538225401-0	CCC(C)(OC(=O)[Au])C(O[Cu])C(=O)O	0.8838623884192863
9-0-428453553-0	O=C([Au])OCCN(CCO[Cu])CS(=O)(=O)O	-1.2654410250259311
9-0-428453346-0	O=C([Au])OCCOCCOCCN[Cu]	0.04883447046961986
9-0-1119507049-0	O=C([Au])NCCOCC(=O)NCCN[Cu]	-2.1001249541561884
9-0-976279177-0	CC(CO[Cu])CSCCCCCOC(=O)[Au]	2.341401899603143
9-0-413651380-0	CCN(CCNCC(C)OC(=O)[Au])CCO[Cu]	-0.5634788712115437
9-0-413643045-0	COCCCN(CCCOC(=O)[Au])CCO[Cu]	2.1089629546127844
9-0-413610253-0	CC(C)CC(=O)NC(C)(CO[Cu])COC(=O)[Au]	0.8735275391657218
9-0-1119520520-0	CNC(=O)C(C)NC(=O)C(CN[Cu])NC(=O)[Au]	-3.1589540585419855
9-0-13128806-0	C#CC(C)(N[Cu])C(=O)NCCNC(=O)[Au]	-2.08145386914075
9-0-485132857-0	C=CC(C)(CNCC(CC)O[Cu])OC(=O)[Au]	1.57434219856739
9-0-413618053-0	CC(C)C(CNCCOCCOC(=O)[Au])O[Cu]	2.642456243102199
9-0-1119517931-0	NC(=O)C(=O)NCC(CO[Cu])OC(=O)[Au]	-0.8442264610631469
9-0-482403780-0	O=C([Au])OCCCSCC(N[Cu])C(=O)O	0.4638844470059526
9-0-413651038-0	CCC(CNC(=O)C(C)(C)CNC(=O)[Au])N[Cu]	-0.026123164029801887
9-0-246234828-0	CC(C)CCN(CCCOC(=O)[Au])CCO[Cu]	1.051018540632907
9-0-1119508832-0	CC(OC(=O)[Au])C(=O)NC(CO[Cu])C(=O)O	-0.22651026514371964
9-0-246418828-0	CC(CCOC(=O)C(C)(C)O[Cu])OC(=O)[Au]	0.8729276839617377
9-0-33227585-0	CC#CCC(CO[Cu])NC(=O)CCOC(=O)[Au]	-0.06733159632099345
9-0-1132293807-0	O=C([Au])NCCSCCCO[Cu]	2.9244056137620453
9-0-246211696-0	CCN(CCOC(=O)[Au])CCC(C)O[Cu]	0.9973605175412623
9-0-413616236-0	O=C([Au])NCC(=O)NCCCCCCN[Cu]	-0.30426862222814177
9-0-246289569-0	CCC(CNCCC(C)(C)CO[Cu])OC(=O)[Au]	2.730065137182473
9-0-1132277624-0	O=C([Au])OCCCCCCO[Cu]	2.1361978506606603
9-0-1119515288-0	CCONC(=O)CC(CN[Cu])OC(=O)[Au]	0.45151748776679607
9-0-1119524081-0	CNCCCN(C)C(=O)C(CO[Cu])NC(=O)[Au]	-1.391460556106662
9-0-246352457-0	CCCN(C)CC(CC(C)(C)OC(=O)[Au])O[Cu]	2.0928328056758527
9-0-246177350-0	CCCCN(CCCNC(=O)[Au])CCO[Cu]	2.081711781261143
9-0-413703317-0	CC(C)(COC(=O)[Au])ONC(=O)C(C)(C)O[Cu]	0.4538128779657172
9-0-538231598-0	O=C([Au])NCCNCCCCCNCCN[Cu]	-1.2532375875940036
9-0-413633832-0	C=CC(=O)N(C)CC(C)(CO[Cu])COC(=O)[Au]	1.1489272005486144
9-0-413639420-0	CCN(CC(C)(C)OC(=O)[Au])C(=O)CO[Cu]	0.3729173587531537
9-0-1119511778-0	CC(C(N)=O)N(C)CC(CNC(=O)[Au])O[Cu]	-1.1349808373514585
9-0-1119526930-0	CC(CNC(CO[Cu])C(=O)O)OC(=O)[Au]	-0.3600405230200363
9-0-1119506608-0	COCCNC(CO[Cu])COC(=O)[Au]	-0.8418908632084715
9-0-33218929-0	N#CCCCN(CCCOC(=O)[Au])CCO[Cu]	0.7635943300549337
9-0-246360468-0	CCCC(CCNC(=O)CCO[Cu])OC(=O)[Au]	0.5448398189639856
9-0-1119527473-0	O=C(COC(F)F)NCC(COC(=O)[Au])O[Cu]	0.8172571830400451
9-0-413666880-0	CC(C)(CCOC(=O)CO[Cu])OC(=O)[Au]	1.3931133425189073
9-0-33220238-0	CC(OC(=O)[Au])C(CO[Cu])NCCC#N	0.8582126205853875
9-0-33225561-0	CC(C)(C)C(OC(=O)[Au])C(=O)NCC#CCO[Cu]	1.4494736360847926
9-0-538227953-0	O=C([Au])OCCCNCCCO[Cu]	0.5060730170066812
9-0-1119506534-0	CCOCCCNC(=O)C(CO[Cu])NC(=O)[Au]	-0.24193057762152373
9-0-1119512703-0	CN(CCOCCOC(=O)[Au])C(=O)CO[Cu]	-0.09674639565481713
9-0-413639798-0	CCN(CCOCCO[Cu])C(C)COC(=O)[Au]	0.7465488832446454
9-0-246282792-0	CCC(C)N(CCN[Cu])CCOC(=O)[Au]	1.254836471261266
9-0-413670082-0	CC(NCCOCCCO[Cu])C(C)OC(=O)[Au]	1.5878380785853978
9-0-413610163-0	CC(CCN(C)CCOCCOC(=O)[Au])O[Cu]	-0.9725351154205113
9-0-413593950-0	CCC(COC(=O)[Au])NCCO[Cu]	1.5466865214426264
9-0-413636300-0	CCC(CC)(CNC(=O)CCNC(=O)[Au])N[Cu]	0.3209022060745807
9-0-413618350-0	CCC(CNCCCOCCOC(=O)[Au])O[Cu]	-0.2230936508937975
9-0-413598056-0	CCOCCCN(CCO[Cu])CCOC(=O)[Au]	1.78332401344611
9-0-1119512025-0	COC(=O)C(C)(C)NCC(CO[Cu])OC(=O)[Au]	-0.2535078214069838
9-0-1132280325-0	CCOC(CC(CO[Cu])COC(=O)[Au])OCC	1.097861094908791
9-0-1119510444-0	CC(CN[Cu])NC(=O)CCNC(=O)[Au]	-1.3171249347516942
9-0-941867643-0	O=C([Au])OCCCCCCCCO[Cu]	3.0386769122523756
9-0-538225777-0	O=C([Au])OCCSCCN[Cu]	0.7707718398916824
9-0-1132300091-0	CC(C)CC(CCO[Cu])CNC(=O)[Au]	0.7344582872973557
9-0-478225089-0	CN(CCOC(=O)[Au])CO[Cu]	-0.9183741151433462
9-0-246231315-0	CC(CNCCSCCCO[Cu])OC(=O)[Au]	0.20813670143007545
9-0-413651261-0	CC(C)CC(NC(=O)[Au])C(=O)N(C)CCN[Cu]	0.6856028065555053
9-0-485110424-0	C=CC(OC(=O)[Au])C(=O)OCC(O[Cu])C(C)C	2.0902208505199074
9-0-413604494-0	O=C([Au])OCCNCC(O[Cu])C(F)(F)F	1.742074121552107
9-0-482405405-0	CC(C)CC(NC(=O)[Au])C(=O)NCCCO[Cu]	0.20099626544324656
9-0-478224761-0	C=CC(=O)NCC(COC(=O)[Au])O[Cu]	-0.15093929350001348
