# Supplementary material for: Accelerating amorphous polymer electrolyte screening by learning to reduce errors in molecular dynamics simulated properties
Source: Nat Commun. 2022 Jun 14;13:3415. doi: 10.1038/s41467-022-30994-1 (PMC9197847; doi:10.1038/s41467-022-30994-1)
Supplement: Supplementary file 4 — Supplementary data 1 [file 41467_2022_30994_MOESM4_ESM.zip › supp_files/logp/noise_0.64/test.csv]

9-0-246352407-0	CC(C)C(CCN(C)CCO[Cu])OC(=O)[Au]	1.7039843401190355
9-0-413632249-0	CCC(CO[Cu])C(=O)N(C)CCOC(=O)[Au]	-0.09479428569439463
9-0-413652133-0	CC(CCOC(=O)[Au])N(C)C(=O)CO[Cu]	0.015180774055172708
9-0-413595319-0	CN(CCCCOC(=O)[Au])CCO[Cu]	1.5979995440338208
9-0-428453452-0	O=C([Au])OCCOCCN[Cu]	-1.0109976846195
9-0-246216257-0	CCC(CCNC(=O)C(CC)N[Cu])OC(=O)[Au]	1.5080164735180501
9-0-413671011-0	CC(C)(CNC(=O)CCO[Cu])OC(=O)[Au]	-0.20685185021102864
9-0-1119518672-0	CC=C(NC=N)NCC(CO[Cu])OC(=O)[Au]	0.30983593054095804
9-0-246427365-0	CC(CN(CCCO[Cu])CC(F)F)OC(=O)[Au]	1.0510543632806093
9-0-413666342-0	CCC(CNCCN(C)CCOC(=O)[Au])O[Cu]	-0.6905519191199281
9-0-246233859-0	CC(NCCCCOC(=O)[Au])C(C)O[Cu]	1.1967954808349452
9-0-485132906-0	C=CC(C)(CNCC(C)CO[Cu])OC(=O)[Au]	1.0551048160555072
9-0-246179872-0	CN(CCCCCN[Cu])CCOC(=O)[Au]	0.41823142572858046
9-0-413604935-0	CC(C)CCNC(=O)C(COC(=O)[Au])N[Cu]	-1.0514526871317225
9-0-246266723-0	CC(C)(O[Cu])C(=O)NCCCCCOC(=O)[Au]	0.8232330643761443
9-0-33213694-0	C=CCN(CCO[Cu])CC(C)OC(=O)[Au]	1.0926623230839885
9-0-413658704-0	CC(NC(=O)[Au])C(=O)NC(CO[Cu])CC(F)F	-0.08147575802507806
9-0-1119521086-0	CCC(CNCC(OC(=O)[Au])C(=O)OC)N[Cu]	-0.5914984625232378
9-0-1119517426-0	CC(CONC(=O)C(C)CNC(=O)[Au])N[Cu]	-0.7434195455154591
9-0-413667703-0	CCN(CCNC(=O)[Au])CC(CSC)O[Cu]	0.9616533135607237
9-0-413619757-0	O=C([Au])OCC(CO[Cu])NCC=CCl	1.0823280166606055
9-0-1119506097-0	COCC(CNCCCO[Cu])OC(=O)[Au]	0.10738890250236938
9-0-428454127-0	CC(NC(=O)[Au])C(=O)NC(C(=O)O)C(C)O[Cu]	-0.8499306034774937
9-0-413666863-0	CC(CCCOC(=O)COC(=O)[Au])O[Cu]	1.6633981773860458
9-0-33213043-0	C=CCOCC(CNCCO[Cu])OC(=O)[Au]	-0.29626925420846145
9-0-13129006-0	O=C([Au])OC(CNCCS)CO[Cu]	1.0121570255535617
9-0-413596774-0	CCCN(CCOCCO[Cu])CCOC(=O)[Au]	0.7964153038635549
9-0-413688754-0	CC(CONC(=O)CC(C)(C)NC(=O)[Au])N[Cu]	-0.2385886649580876
9-0-1132282802-0	O=C([Au])OCCCCOCCCCO[Cu]	1.6039167668045395
9-0-413639786-0	COCCCN(CCOC(=O)[Au])CC(C)O[Cu]	1.3172961245326158
9-0-413611681-0	CC(OC(=O)[Au])C(=O)OCC(C)(C)CO[Cu]	0.9527294133649054
9-0-33764539-0	C#CCN(CCO[Cu])CCOC(=O)[Au]	1.6394727750868112
9-0-413631811-0	CC(CCNC(=O)[Au])NC(=O)CCN[Cu]	-0.7341334614503846
9-0-538232241-0	CC(C)C(NC(=O)[Au])C(=O)N(C)CCO[Cu]	0.11274479131355865
9-0-413699877-0	CCC(F)C(=O)N(CCN[Cu])CCOC(=O)[Au]	0.711603962528245
9-0-370724345-0	C=CC(CO[Cu])NC(=O)[Au]	0.8471211234925975
9-0-13127275-0	C=CCNC(=O)NCC(CO[Cu])OC(=O)[Au]	-0.39602219987239573
9-0-485083616-0	C=CCCN(CC(C)O[Cu])C(C)COC(=O)[Au]	1.4880230631015126
9-0-33222219-0	C=CC(C)(O[Cu])C(=O)NCCOC(=O)[Au]	0.42774512525881125
9-0-1119509643-0	CS(=O)CCNC(=O)C(CN[Cu])OC(=O)[Au]	-1.4026180406079929
9-0-33764521-0	O=CC(O[Cu])C(C=O)OC(=O)[Au]	-0.550667229273669
9-0-1132301291-0	CC(CCOC(=O)[Au])C(C)(C)O[Cu]	1.619287520481584
9-0-485085472-0	C=CCCN(CCCOC(=O)[Au])CCO[Cu]	1.9848356247407428
9-0-246354162-0	N=C(CO[Cu])NOCCCCCCOC(=O)[Au]	0.7733902194844917
9-0-1119517140-0	N=C(CO[Cu])NOCCOCCOC(=O)[Au]	-1.354861994384841
9-0-413621273-0	CC(CO[Cu])CN(C)CCOCCOC(=O)[Au]	1.9367816261812112
9-0-413612030-0	CC(O[Cu])C(=O)OCCCNC(=O)[Au]	-0.6772229503008482
9-0-478224760-0	CC(C)OC(=O)C(OC(=O)[Au])C(O[Cu])C(=O)O	0.9730512474086062
9-0-413690717-0	CC(C)(CO[Cu])C(=O)NCC=CCOC(=O)[Au]	0.7518767806554095
9-0-13127337-0	N#CCCOCCNC(CO[Cu])COC(=O)[Au]	-1.723246744855211
9-0-33235610-0	CC(C#N)NC(=O)C(O[Cu])C(C)(C)OC(=O)[Au]	0.3026513993446104
9-0-246282573-0	CCN(CC(C)COC(=O)[Au])C(C)CO[Cu]	1.008267515351372
9-0-246173986-0	CCN(CCCCO[Cu])CCOC(=O)[Au]	1.2552718738732977
9-0-478223983-0	O=C([Au])OCCNCCOCCO[Cu]	0.01237296599618265
9-0-33217321-0	C=C(CO[Cu])C(=O)N(C)C(C)COC(=O)[Au]	-0.8142805921020935
9-0-246230425-0	CC(C)C(CNCC(C)(C)COC(=O)[Au])O[Cu]	2.3157880750844493
9-0-413635137-0	COCCN(CC(C)OC(=O)[Au])C(C)CO[Cu]	-0.5444005964218375
9-0-1119525793-0	CCN(CC(N)=O)C(=O)C(CO[Cu])NC(=O)[Au]	-2.077761755331373
9-0-246411356-0	CCCN(CC(COC(=O)[Au])O[Cu])C(C)CC	1.689533449141064
9-0-33223168-0	C=CC(CO[Cu])NCC(C)(C)OC(=O)[Au]	1.2880813360848957
9-0-1119506898-0	CNCCC(=O)NCC(CO[Cu])OC(=O)[Au]	-1.097565039791243
9-0-413631415-0	CC(C)C(CNC(=O)CN[Cu])NC(=O)[Au]	-0.13766563030750323
9-0-538226286-0	O=C([Au])OCCOCCOCCCN[Cu]	0.6913645518457705
9-0-428453611-0	O=C([Au])NCCOCCOCCOCCO[Cu]	0.33194338068415663
9-0-538233297-0	COCCC(COC(=O)[Au])N[Cu]	0.06905810093345924
9-0-1119524284-0	COCC(NC(=O)[Au])C(=O)NC(C)C(C)N[Cu]	-0.01681448500666949
9-0-1132280996-0	CCCC(CCOC(=O)[Au])O[Cu]	2.3400656785053706
9-0-428455754-0	CNC(CO[Cu])COC(=O)[Au]	-0.6974709503662437
9-0-413612612-0	CC(CCN(C)C(=O)CN[Cu])OC(=O)[Au]	0.23883918797452525
9-0-413599047-0	CCC(CNCCOCCOC(=O)[Au])O[Cu]	1.1011138671145397
9-0-1119509408-0	CC(=CCNC(CO[Cu])COC(=O)[Au])C(=O)O	0.32789818552118666
9-0-482403751-0	COC(=O)C(C)(CO[Cu])COC(=O)[Au]	0.27330221018871587
9-0-482407073-0	CC(C)(CCC(N[Cu])C(=O)O)NC(=O)[Au]	0.7891669747858412
9-0-482404153-0	CC(COCCOC(=O)[Au])OCCO[Cu]	0.4651284852619781
9-0-13127202-0	C=CC(CO[Cu])NC(=O)COCCOC(=O)[Au]	-0.6679553117778736
9-0-413670091-0	O=C([Au])NCCN(CCF)CCO[Cu]	-0.16660608225067847
9-0-1119525052-0	CNCC(C)NC(=O)CC(CNC(=O)[Au])O[Cu]	-0.5509889797508519
9-0-413618344-0	CC(CNCCCOCCOC(=O)[Au])O[Cu]	1.2570036008773293
9-0-1119507201-0	COC(CNCC(CO[Cu])OC(=O)[Au])OC	-0.4297621149702639
9-0-413676422-0	CC(C)C(OC(=O)[Au])C(=O)NCC(CF)O[Cu]	1.0288506349848103
9-0-413621512-0	CCC(CN(C)CCOCCO[Cu])OC(=O)[Au]	-0.13313302874341182
9-0-33210662-0	N#CCCN(CCC#N)CC(CO[Cu])OC(=O)[Au]	-1.3666739970741513
9-0-1119521614-0	CCCC(CNC(COC(=O)[Au])C(N)=O)O[Cu]	-0.3382798929537945
9-0-413687241-0	CC(C)(C)NCC(CNCCOC(=O)[Au])O[Cu]	0.8179679358175842
9-0-246283370-0	CC(C)CN(CCO[Cu])CC(C)OC(=O)[Au]	1.3110173438295125
9-0-1119514569-0	CC(CNC(=O)[Au])C(=O)N(C)CCN[Cu]	-0.4729245523023682
9-0-538226096-0	O=C([Au])OCCOCCCN[Cu]	-0.031112750800878858
