# Supplementary material for: Accelerating amorphous polymer electrolyte screening by learning to reduce errors in molecular dynamics simulated properties
Source: Nat Commun. 2022 Jun 14;13:3415. doi: 10.1038/s41467-022-30994-1 (PMC9197847; doi:10.1038/s41467-022-30994-1)
Supplement: Supplementary file 4 — Supplementary data 1 [file 41467_2022_30994_MOESM4_ESM.zip › supp_files/logp/noise_0.64/cv_4.csv]

9-0-1119506900-0	CCNCC(=O)NCC(COC(=O)[Au])O[Cu]	-0.10833248662712147
9-0-538226080-0	O=C([Au])OCCOCCOCCO[Cu]	-0.19180708604320268
9-0-413595862-0	CCC(COC(=O)[Au])NCCOCCO[Cu]	2.347083143552436
9-0-13129550-0	C=CC(O[Cu])C(=O)NC(C#N)COC(=O)[Au]	0.8969134580683487
9-0-413617562-0	COCC(CCOC(=O)[Au])NCC(C)O[Cu]	1.074861207631482
9-0-246413658-0	CCCCC(C)NCC(CNC(=O)[Au])O[Cu]	1.5238727442045659
9-0-976282215-0	CC(COC(=O)[Au])CSC(C)C(C)O[Cu]	1.9404130122284355
9-0-413633144-0	CN(CCCN[Cu])CCOCCNC(=O)[Au]	0.7098191038530406
9-0-1132277810-0	O=C([Au])OCCCCCCN[Cu]	0.6734281501340621
9-0-1119509583-0	O=C([Au])OCC(CNC(=O)C(F)F)O[Cu]	-0.6139568106848257
9-0-33221458-0	C=CC(OC(=O)[Au])C(=O)N(C)C(C)CCO[Cu]	-0.38639080570714346
9-0-413684291-0	CCC(CN(C)CCNC(=O)[Au])N[Cu]	-0.8849232921931995
9-0-413674434-0	CN(C(=O)C(CCNC(=O)[Au])N[Cu])C(C)(C)C	0.15722357960974406
9-0-538231864-0	CC(NC(=O)[Au])C(=O)NC(C)(C)CO[Cu]	0.06456354452656146
9-0-538225893-0	O=C([Au])NC(C(=O)O)C(O[Cu])C(F)(F)F	1.2217265884540196
9-0-962049650-0	CCC(CC)C(COC(=O)[Au])N[Cu]	0.16027829892215095
9-0-33229009-0	N#CCCC(C#N)CNCC(COC(=O)[Au])O[Cu]	1.2811969551047262
9-0-413617754-0	CC(CN[Cu])C(=O)NCCCCCOC(=O)[Au]	-0.09132813991346023
9-0-1132291407-0	CC(C)C(CCOC(=O)[Au])N[Cu]	1.14310996882771
9-0-413610210-0	CC=CC(=O)NC(C)(CO[Cu])COC(=O)[Au]	1.371392080514854
9-0-246265602-0	CCC(C)N(CCOC(=O)[Au])CC(C)O[Cu]	1.2097767644314246
9-0-428454948-0	O=C([Au])NCCNCCCO[Cu]	-0.4263941099523435
9-0-485134706-0	C=CC(CNCCC(C)(C)O[Cu])OC(=O)[Au]	1.6826007293077443
9-0-1119509642-0	CS(=O)CCN(CCO[Cu])CCOC(=O)[Au]	0.006330945797572235
9-0-1119509343-0	CC(N[Cu])C(=O)NCCCOCCOC(=O)[Au]	-0.010510809085608253
9-0-1119505132-0	CC(C)(NC(=O)[Au])C(=O)NCCN[Cu]	-0.5353739174509234
9-0-413619908-0	CCOCCN(CCCOC(=O)[Au])CCO[Cu]	1.6856279616974703
9-0-1119507982-0	COCCN(C)CC(CO[Cu])OC(=O)[Au]	0.5025283017546479
9-0-246437874-0	CCN(CCCC(C)OC(=O)[Au])C(C)CO[Cu]	2.5958627619029953
9-0-33222123-0	C=CC(CO[Cu])NCCCOC(=O)[Au]	1.9326909598675501
9-0-976488023-0	O=C([Au])OCCSCCCCCCCO[Cu]	3.089939703359248
9-0-413690269-0	CC(CNCCOCCCO[Cu])OC(=O)[Au]	-0.2323831104271522
9-0-413639727-0	CCOCCN(CCNC(=O)[Au])CCO[Cu]	0.14839684018714955
9-0-538225808-0	O=C([Au])OCCCOCCCO[Cu]	2.047261345285536
9-0-413618876-0	CCCOCCNCC(COC(=O)[Au])O[Cu]	0.6555679491825506
9-0-246307922-0	CC(C)C(CNC(=O)[Au])CN(C)CCN[Cu]	0.18327905664532979
9-0-246218411-0	CC(COC(=O)[Au])SCCCCO[Cu]	3.059924018640693
9-0-246210788-0	CC(CCOC(=O)[Au])NCC(C)(C)CO[Cu]	2.005989544199019
9-0-413639380-0	CCCC(C)(CO[Cu])NC(=O)COC(=O)[Au]	0.7556198984739118
9-0-413639824-0	CC(CC(=O)NC(C)CCN[Cu])NC(=O)[Au]	0.9931783930401613
9-0-1119504160-0	CN(CCO[Cu])CCOCCOC(=O)[Au]	0.433839574812588
9-0-246269407-0	CC(C)(C)C(O[Cu])C(=O)OCCCOC(=O)[Au]	2.066812534520825
9-0-413595636-0	CC(C)(C)OC(=O)C(CNC(=O)[Au])N[Cu]	0.257209753589292
9-0-1119509089-0	COC(CNC(=O)[Au])C(=O)NCCCCN[Cu]	-0.5914379617774735
9-0-13128287-0	C=CC(C)NC(=O)C(COC(=O)[Au])N[Cu]	0.5768951818727892
9-0-538225780-0	CC(CO[Cu])NC(=O)[Au]	0.3098747365262311
9-0-1119512810-0	CC(OC(=O)[Au])C(=O)NCC(=O)NCCO[Cu]	-0.9373282296665488
9-0-428455053-0	O=C(CCCO[Cu])NCCOC(=O)[Au]	1.113081920099767
9-0-413651811-0	CCC(NC(=O)[Au])C(=O)NC(C)(C)CCN[Cu]	-0.34438097028766795
9-0-33233101-0	C=CC(CNCCCCO[Cu])OC(=O)[Au]	0.4097689062006148
9-0-1119506643-0	COCCOCCNC(CO[Cu])COC(=O)[Au]	-0.7208098454493697
9-0-482405275-0	O=C([Au])NC(CN[Cu])C(F)(F)F	-0.060636856280871565
9-0-246305795-0	CCN(CCN[Cu])CC(C)(C)NC(=O)[Au]	0.7032095645466542
9-0-246299785-0	CSCC(CNCCC(C)OC(=O)[Au])O[Cu]	0.6023400525891447
9-0-246234102-0	CC(CN(C)CCCCCCOC(=O)[Au])N[Cu]	2.312110384486356
9-0-413634970-0	CC(N[Cu])C(=O)NCC(F)(F)CNC(=O)[Au]	-1.2361417754194528
9-0-246200452-0	CC(C)(CNCCC(C)(C)OC(=O)[Au])O[Cu]	3.4755628397131435
9-0-1132292337-0	CCC(CC)(COC(=O)[Au])N[Cu]	2.3161164627314945
9-0-976279323-0	O=C([Au])OCCCSCCCCCO[Cu]	2.595102477199504
9-0-428454789-0	O=C([Au])OCCNCCNCCO[Cu]	-1.0076696959811497
9-0-962044605-0	CCCCOCCOCC(COC(=O)[Au])O[Cu]	0.544143983654634
9-0-413608679-0	CN(CCO[Cu])CC(C)(C)NC(=O)[Au]	1.0131932136605732
9-0-413666244-0	CN(CCNC(=O)[Au])CC(CC(F)F)N[Cu]	1.2491576114643292
9-0-246200662-0	CCN(CC(C)(C)O[Cu])CC(C)(C)OC(=O)[Au]	3.4026375199014915
9-0-413595687-0	CN(CCCO[Cu])CCNC(=O)[Au]	0.7345936033376663
9-0-413658609-0	CC(C)(CC(=O)NCC=CCO[Cu])NC(=O)[Au]	-0.4472067038159643
9-0-413670120-0	CN(CCN[Cu])C(=O)C(CC(F)F)NC(=O)[Au]	-0.3486128748275283
9-0-246210842-0	CC(CCO[Cu])NC(C)C(C)(C)OC(=O)[Au]	0.37453336198943
9-0-413609493-0	COCCN(CCCCOC(=O)[Au])CCO[Cu]	1.4564711648764619
9-0-413618346-0	CC(NCCCOCCO[Cu])C(C)OC(=O)[Au]	1.1025121026214986
9-0-428453496-0	O=C([Au])NCCC(O[Cu])C(=O)O	-0.9457531405688735
9-0-246411693-0	CC(C)(CNCCCC(C)(C)OC(=O)[Au])O[Cu]	2.5450462183655134
9-0-1119506075-0	COCC(CNC(=O)CCCNC(=O)[Au])O[Cu]	0.930613743720138
9-0-246231571-0	CC(CCN(CCOC(=O)[Au])CC(F)F)O[Cu]	1.1652878837342073
9-0-413592276-0	CCN(CCCOC(=O)[Au])CCO[Cu]	1.2981743351960855
9-0-33221005-0	C=CC(OC(=O)[Au])C(=O)NCC(CCC)O[Cu]	-0.017830434910440784
9-0-246363356-0	CC(CSCCO[Cu])(OC(=O)[Au])C(F)F	1.3260404457343675
9-0-1132279255-0	CCSCC(CO[Cu])OC(=O)[Au]	2.7675165890373723
9-0-413620769-0	CCCCN(C)C(=O)C(COC(=O)[Au])N[Cu]	-0.23685161612609723
