# Supplementary material for: Accelerating amorphous polymer electrolyte screening by learning to reduce errors in molecular dynamics simulated properties
Source: Nat Commun. 2022 Jun 14;13:3415. doi: 10.1038/s41467-022-30994-1 (PMC9197847; doi:10.1038/s41467-022-30994-1)
Supplement: Supplementary file 4 — Supplementary data 1 [file 41467_2022_30994_MOESM4_ESM.zip › supp_files/logp/noise_0.64/cv_5.csv]

9-0-1132279298-0	CCCN(CCC)CC(CO[Cu])OC(=O)[Au]	1.9163555641981254
9-0-428455059-0	CN(CCNC(=O)[Au])CCO[Cu]	-0.4552798733006756
9-0-33218774-0	C=C(CO[Cu])C(=O)N(CC)CCOC(=O)[Au]	0.3398433615172155
9-0-1119509814-0	CN(CCCO[Cu])C(=O)COCCNC(=O)[Au]	0.16320947362487098
9-0-246214758-0	CCC(COC(=O)[Au])SC(C)CO[Cu]	1.6934337935973947
9-0-246264132-0	CC(CCCCO[Cu])NCC(C)OC(=O)[Au]	1.5613262003193458
9-0-413693959-0	CCCN(C)C(=O)C(N[Cu])C(C)(C)OC(=O)[Au]	0.3261090388350754
9-0-246295679-0	CC(CCNC(C)C(C)OC(=O)[Au])CCO[Cu]	3.0274980528704636
9-0-33223117-0	C=CC(COC(=O)[Au])NC(=O)C(C)CN[Cu]	0.15767724232077016
9-0-33231916-0	CC(=O)C=C(C)NC(=O)C(CCN[Cu])NC(=O)[Au]	-0.48964893455462666
9-0-413696169-0	CC(C)(CNCCOCCCNC(=O)[Au])N[Cu]	1.142844924812656
9-0-478224509-0	O=C([Au])OCCNCNCCO[Cu]	-0.6119099545189322
9-0-246265594-0	CCCC(CC(=O)OCCOC(=O)[Au])O[Cu]	1.2914918919786442
9-0-246234904-0	CCCCC(CNCC(C)OC(=O)[Au])O[Cu]	1.6711039961433554
9-0-413634621-0	CC(C)C(C)(CNC(=O)[Au])NC(=O)CN[Cu]	-0.05410456792835594
9-0-413652900-0	CN(CCOCCN[Cu])CC(C)(C)NC(=O)[Au]	0.28848582326873035
9-0-246307859-0	CC(C)C(CNC(=O)[Au])CN(C)C(C)CN[Cu]	1.5418685157698948
9-0-13128268-0	C#CCOCCN(C)CC(COC(=O)[Au])O[Cu]	-0.36092680827775203
9-0-246177363-0	CCCCN(CCOC(=O)[Au])CC(C)O[Cu]	1.27080586291274
9-0-246195936-0	CCC(CNCCC(C)O[Cu])OC(=O)[Au]	0.5212443603016593
9-0-33219021-0	C=C(COC(=O)[Au])C(=O)N(C)CCC(C)O[Cu]	-0.33104982733724075
9-0-370723996-0	C=CC(COC(=O)[Au])O[Cu]	0.5119074910804402
9-0-413651589-0	CCN(CCCO[Cu])CCOCCNC(=O)[Au]	0.5585325868385344
9-0-1119527665-0	CC(=O)NCC(COC(=O)[Au])NCCCO[Cu]	-0.2068927685971947
9-0-1119524001-0	CCNCCNC(=O)CC(CNC(=O)[Au])O[Cu]	-0.4729749374122657
9-0-1119507043-0	O=C([Au])NCCOCC(=O)NCCCO[Cu]	-1.695527378236759
9-0-413632785-0	O=C([Au])OCCNC(=O)C(CC(F)F)N[Cu]	0.19748110139215808
9-0-413639933-0	COCC(C)(CNC(C)CCO[Cu])OC(=O)[Au]	1.1542461377091058
9-0-1119512752-0	COCC(O[Cu])C(=O)OCCCOC(=O)[Au]	0.3036031694833258
9-0-246209274-0	CCN(CCCCCOC(=O)[Au])CCCO[Cu]	1.838411598945326
9-0-13126692-0	C#CCN(CC(=O)O)CC(COC(=O)[Au])O[Cu]	0.41805954499955644
9-0-413618914-0	CCOCC(CNCCCCOC(=O)[Au])O[Cu]	1.5522038468290853
9-0-413703328-0	CC(CCNC(=O)C(C)OC(=O)[Au])CCO[Cu]	1.2451002735766108
9-0-413651844-0	CCC(N[Cu])C(=O)NC(C)CC(C)NC(=O)[Au]	0.35083124556499057
9-0-246197204-0	CC(C)(C)CCNC(CO[Cu])COC(=O)[Au]	1.769027721782667
9-0-246175870-0	CC(C)CC(CO[Cu])NCC(C)(C)OC(=O)[Au]	2.0090477754657847
9-0-428455191-0	CC(CO[Cu])NCCOC(=O)[Au]	0.28736607964698957
9-0-1119508964-0	O=C(COCCOC(=O)[Au])NCCO[Cu]	-2.458483352913969
9-0-413644559-0	CCC(CNC(CO[Cu])COC(=O)[Au])OC	0.1757065480235946
9-0-1119505690-0	CC(CN[Cu])C(=O)NCCOCCOC(=O)[Au]	-0.7171585793491335
9-0-246415334-0	CSCCC(C)NC(CO[Cu])COC(=O)[Au]	1.9577487382113787
9-0-13127883-0	C#CCOCCN(CCO[Cu])CCOC(=O)[Au]	0.32390482646013186
9-0-1119509344-0	O=C(CN[Cu])NCCCOCCOC(=O)[Au]	-1.3232248694076172
9-0-1119514606-0	CN(CCNC(=O)[Au])CCOCCN[Cu]	-0.959867334865355
9-0-246342870-0	CCCC(O[Cu])C(=O)NCC(CC)OC(=O)[Au]	1.0107166891555894
9-0-1119521407-0	CCC(CNC(CO[Cu])C(N)=O)OC(=O)[Au]	-0.8646368603184977
9-0-962043603-0	O=C([Au])OCCCOCCCOCCCO[Cu]	1.017194539667313
9-0-33233077-0	C=CC(CNCCOCCOC(=O)[Au])O[Cu]	1.9129246008867327
9-0-246217733-0	CC(CO[Cu])SCCOCCOC(=O)[Au]	1.791988675742041
9-0-962050944-0	O=C([Au])NCCSCCCSCCN[Cu]	-0.48092703064950926
9-0-1119526324-0	COC(=O)C(C)NC(=O)C(CN[Cu])OC(=O)[Au]	-1.2401581336017302
9-0-478224306-0	O=C([Au])NCCNCCNCCCN[Cu]	-0.9489221422865419
9-0-482405557-0	CCOC(=O)C(C)(CO[Cu])NC(=O)[Au]	0.13630830759531598
9-0-413696709-0	CC(CCCO[Cu])NC(=O)CCOC(=O)[Au]	1.4887923059554318
9-0-246211686-0	CC(CCSCCCO[Cu])OC(=O)[Au]	2.2503598467296353
9-0-1119522120-0	COC(CNC(=O)[Au])C(=O)NOCC(C)N[Cu]	-0.18893485873626847
9-0-485132304-0	C=CC(C)(CNCCCCO[Cu])OC(=O)[Au]	1.113947201090869
9-0-413612531-0	COCCCCN(CCO[Cu])CCOC(=O)[Au]	1.5105972561423457
9-0-428455302-0	O=C([Au])OCCOCCNCCOCCO[Cu]	-0.08970280618945425
9-0-1119504362-0	CCOCCNCC(COC(=O)[Au])O[Cu]	-0.039373493055934766
9-0-33210914-0	N#CCCCN(CCO[Cu])CCOC(=O)[Au]	0.6724486614366814
9-0-679143268-0	CCC(O[Cu])C(C)C(CC)OC(=O)[Au]	2.9572198374303356
9-0-413697743-0	O=C([Au])OCCN(CCF)CCOCCO[Cu]	0.9800263660448639
9-0-1119513605-0	COC(C)CC(=O)NC(CO[Cu])COC(=O)[Au]	-0.14735783551738546
9-0-413646786-0	O=C(CCCF)NC(CO[Cu])COC(=O)[Au]	-0.5329941638995994
9-0-1119524049-0	COC(C)(C)CNC(=O)C(COC(=O)[Au])N[Cu]	0.4362602638588838
9-0-246294808-0	CCC(NC(C)C(C)OC(=O)[Au])C(C)(C)O[Cu]	1.5225761519185919
9-0-428453075-0	O=C([Au])OCCS(=O)CCO[Cu]	-0.09075045275861801
9-0-413661319-0	COCCCN(CCNC(=O)[Au])CCO[Cu]	-0.2757362751957445
9-0-413604910-0	CC(C)CNC(=O)C(CO[Cu])NC(=O)[Au]	0.40594756140909477
9-0-485148840-0	CCCCCC(CC(CCC)O[Cu])OC(=O)[Au]	3.3394129064774702
9-0-1119509476-0	COCCOCC(CNCCOC(=O)[Au])O[Cu]	0.025940863451839435
9-0-1119521627-0	COCC(CNC(CO[Cu])C(N)=O)OC(=O)[Au]	-2.1028148694621915
9-0-246333505-0	C=CC=CCCNC(CO[Cu])COC(=O)[Au]	0.9170594215458717
9-0-413618455-0	CC(NC(=O)[Au])C(=O)N(CCO[Cu])CC(F)F	0.777532702846528
9-0-1119514438-0	CN(CCOCCNC(=O)[Au])C(=O)CCN[Cu]	-0.4579811711428786
9-0-1119507050-0	O=C([Au])NCCCCNC(=O)COCCN[Cu]	-1.2315834458266237
9-0-413609244-0	CC(C)(C)NC(=O)C(COC(=O)[Au])N[Cu]	-0.45962638570835496
9-0-1119506920-0	COC(CN(CCO[Cu])CCOC(=O)[Au])OC	-1.2229494995211092
