# Supplementary material for: Accelerating amorphous polymer electrolyte screening by learning to reduce errors in molecular dynamics simulated properties
Source: Nat Commun. 2022 Jun 14;13:3415. doi: 10.1038/s41467-022-30994-1 (PMC9197847; doi:10.1038/s41467-022-30994-1)
Supplement: Supplementary file 4 — Supplementary data 1 [file 41467_2022_30994_MOESM4_ESM.zip › supp_files/logp/noise_0.64/cv_7.csv]

9-0-413677422-0	CCC(COC(=O)[Au])C(=O)NCC(CF)O[Cu]	0.7007112649872194
9-0-413609515-0	CCC(CN(CCOC)CCO[Cu])OC(=O)[Au]	1.4927309252647152
9-0-246305725-0	CC(C)CCC(CO[Cu])NCC(C)OC(=O)[Au]	2.3672161838333676
9-0-485095442-0	C=CC(CO[Cu])NCC(OC(=O)[Au])C(C)(C)C	1.8889183263493545
9-0-33225124-0	CC(C)C#CC(=O)NC(C)(CO[Cu])COC(=O)[Au]	1.2114178143673826
9-0-246231507-0	CC(O[Cu])C(C)SCCOCCOC(=O)[Au]	1.4271787808752312
9-0-1119505325-0	COCCOCCNCC(COC(=O)[Au])O[Cu]	-0.7678636199358547
9-0-413601953-0	COCC(CNCCCCCOC(=O)[Au])O[Cu]	0.7504851253491983
9-0-413699183-0	CC(NC(=O)[Au])C(=O)N(C)CC(C)(C)CO[Cu]	1.7188725655726913
9-0-246239644-0	CN(CCCCNC(=O)[Au])CCCO[Cu]	1.0383251164646319
9-0-413633018-0	CCOCCN(CCO[Cu])CC(C)OC(=O)[Au]	1.2472056623547845
9-0-413694212-0	CCC=C(F)C(=O)NCC(CNC(=O)[Au])O[Cu]	-0.425866894643528
9-0-246295074-0	CN(CCCCCCNC(=O)[Au])CCCO[Cu]	1.1996047344080474
9-0-1119516628-0	CN(CC(COC(=O)[Au])O[Cu])C(C)(C)C(N)=O	-0.2036178965922199
9-0-413649450-0	CC(CC(=O)N(C)CC(C)(C)NC(=O)[Au])N[Cu]	1.3177163030536474
9-0-246316015-0	CN(CCO[Cu])C(COC(=O)[Au])CC(C)(C)C	1.878699860038552
9-0-413595692-0	CN(CCCN[Cu])CCCOC(=O)[Au]	0.20725347278133793
9-0-13127616-0	COCC#CCN(CCO[Cu])CCOC(=O)[Au]	1.0662454499307579
9-0-13130085-0	N#CCN(CC(=O)O)CC(COC(=O)[Au])O[Cu]	-1.2088212325904664
9-0-413609524-0	COCCN(CCO[Cu])CCC(C)OC(=O)[Au]	0.5226758866163668
9-0-246285068-0	CC(CNC(C)(CNC(=O)[Au])C(C)C)N[Cu]	-0.11360952148426606
9-0-246184889-0	CCCCCN(CCN[Cu])CCNC(=O)[Au]	0.43301144532226354
9-0-538226716-0	O=C([Au])NCCCOCCOCCCN[Cu]	-0.44756428895325123
9-0-13129417-0	CC(C)(OC(=O)[Au])C(=O)NC(C#N)CO[Cu]	0.2340713379737368
9-0-1119505204-0	COCCN(C)CC(CN[Cu])OC(=O)[Au]	-1.1735819015296372
9-0-1119520510-0	CNOCCNC(=O)CC(CN[Cu])OC(=O)[Au]	0.24636705574743245
9-0-246231190-0	CCCC(C)(CNCC(C)O[Cu])OC(=O)[Au]	2.308942378838949
9-0-246355034-0	CCN(CCOC(=O)[Au])CC(C)(O[Cu])C(F)F	2.4665793860916714
9-0-33226026-0	C#CCC(CO[Cu])NC(=O)C(C)(C=C)OC(=O)[Au]	0.8399059047784391
9-0-246196685-0	CC(C)(CNCCCCCO[Cu])OC(=O)[Au]	2.7552811023701946
9-0-413636185-0	CCOCCCN(CCNC(=O)[Au])CCO[Cu]	-0.5636154608932278
9-0-1119511822-0	COC(=O)C(CNCCCOC(=O)[Au])O[Cu]	0.2780622634526141
9-0-246265795-0	CCC(C)N(CCCOC(=O)[Au])CCO[Cu]	1.5746728092737392
9-0-13127272-0	COCCN(CC#N)CC(COC(=O)[Au])O[Cu]	-1.0829751368825684
9-0-428453326-0	O=C([Au])NCCOCCOCCN[Cu]	-1.708798898448997
9-0-413652296-0	CN(CCCO[Cu])C(=O)C(C)(C)COC(=O)[Au]	1.7453790800564066
9-0-413651927-0	CCC(C)C(C)(CNC(=O)CO[Cu])OC(=O)[Au]	1.86224724607548
9-0-246405573-0	CCC(CNCCC(C)NC(=O)[Au])O[Cu]	0.692187203122101
9-0-246421411-0	CCCCNCC(CC(C)(C)OC(=O)[Au])O[Cu]	2.713260429274747
9-0-413595874-0	CCN(CCOCCO[Cu])CCOC(=O)[Au]	0.5386458716312325
9-0-428453393-0	O=C([Au])OCCNCCCNCCO[Cu]	-0.8971826089163975
9-0-246239835-0	CN(CCCCCCOC(=O)[Au])CCCO[Cu]	2.3545652035627107
9-0-33222100-0	C=CC(COC(=O)[Au])NCC(COC)O[Cu]	0.5061519939578025
9-0-413602588-0	CN(C)CCSCC(CO[Cu])OC(=O)[Au]	2.3457294167072735
9-0-246177349-0	CCCCN(CCN[Cu])CCOC(=O)[Au]	1.0156650143332755
9-0-413666160-0	CCC(CNC(=O)CCOC(=O)[Au])O[Cu]	0.7948988284942671
9-0-33213548-0	CN(CCC#N)CC(CO[Cu])OC(=O)[Au]	0.8516952981814568
9-0-413648106-0	CC(CN(C)CCOCCNC(=O)[Au])N[Cu]	-1.964826978468661
9-0-1119522592-0	CC(=O)NCCCNC(CO[Cu])COC(=O)[Au]	-1.0764874597586656
9-0-33238175-0	C=C(CO[Cu])C(=O)N(C)CC(C)(C)OC(=O)[Au]	1.627725904091986
9-0-1119523983-0	O=C(CCOC(=O)[Au])NCCCOCCO[Cu]	0.5636042928042794
9-0-33212307-0	C=C(CC)CNC(CO[Cu])COC(=O)[Au]	1.0898538677983463
9-0-413600877-0	CCC(COC(=O)[Au])NCC(COC)O[Cu]	0.25324064016983344
9-0-1119520758-0	CNCCCN(CCN[Cu])CCNC(=O)[Au]	-1.7635070273043678
9-0-1119513469-0	COC(CNC(=O)[Au])C(=O)NC(C)CCN[Cu]	0.16769418078008402
9-0-33233001-0	C=CCCC(CNCCOC(=O)[Au])O[Cu]	0.345686430061961
9-0-413661198-0	CC(C)(CONC(=O)C(C)(C)OC(=O)[Au])O[Cu]	0.17793336928317616
9-0-413667665-0	CSCC(CN(C)CCCN[Cu])OC(=O)[Au]	1.419115897187631
9-0-33236219-0	CN(CCCCOC(=O)[Au])CC(CC#N)O[Cu]	2.112969178056278
9-0-33221849-0	C=CC(O[Cu])C(=O)NCCCOC(=O)[Au]	-0.35909363707673003
9-0-1119505140-0	CN(CCNC(=O)[Au])CCOCCO[Cu]	-1.345564946190589
9-0-428453296-0	CC(OC(=O)[Au])C(NC(=O)CN[Cu])C(=O)O	-1.61462248867271
9-0-246220093-0	CC(C)CCCNC(CO[Cu])COC(=O)[Au]	2.35901161547459
9-0-485089370-0	CC(CO[Cu])(COC(=O)[Au])CSCCC#N	1.4152602458141543
9-0-413634905-0	CC(CN[Cu])N(C)CCOCCNC(=O)[Au]	0.39991151187435287
9-0-246312801-0	CCC(CC)(CCNCC(C)OC(=O)[Au])O[Cu]	1.693856450392997
9-0-413703174-0	C=CC=CCC(=O)N(C)CC(COC(=O)[Au])O[Cu]	1.0191110861422465
9-0-1119520142-0	NOCCNC(=O)CC(CNC(=O)[Au])O[Cu]	-0.9085315694575784
9-0-413696715-0	CC(CCNC(=O)CCO[Cu])OC(=O)[Au]	0.4002678206758577
9-0-246299781-0	CCC(CNCC(CSC)OC(=O)[Au])O[Cu]	1.1900706566594266
9-0-33219501-0	C=CC(O[Cu])C(=O)OCCOCCOC(=O)[Au]	-0.0697251819928586
9-0-246273782-0	CC(C)(CN(CCO[Cu])CC(F)F)NC(=O)[Au]	0.6174496482230929
9-0-413634946-0	CC(CNC(=O)C(N[Cu])C(C)C)NC(=O)[Au]	0.23245703599385203
9-0-1132279253-0	O=C([Au])OCCSCCSCCO[Cu]	2.342317437826229
9-0-413692315-0	CC(CNC(=O)[Au])C(=O)NCCC(C)(C)N[Cu]	-0.8934375931027969
9-0-428454787-0	O=C([Au])NCCCNCCNCCCN[Cu]	-1.5017883037572899
9-0-33218766-0	CC(CN(CCC#N)CCO[Cu])OC(=O)[Au]	1.3699934304842767
9-0-1119518166-0	CCCC(=O)C(=O)NCC(CO[Cu])OC(=O)[Au]	0.6642625941502862
9-0-246201572-0	CC(CCNC(C)C(C)OC(=O)[Au])O[Cu]	1.547677905922339
