# Supplementary material for: Accelerating amorphous polymer electrolyte screening by learning to reduce errors in molecular dynamics simulated properties
Source: Nat Commun. 2022 Jun 14;13:3415. doi: 10.1038/s41467-022-30994-1 (PMC9197847; doi:10.1038/s41467-022-30994-1)
Supplement: Supplementary file 4 — Supplementary data 1 [file 41467_2022_30994_MOESM4_ESM.zip › supp_files/logp/noise_0.64/cv_6.csv]

9-0-1119504891-0	COCC(C)NCC(COC(=O)[Au])O[Cu]	-0.5986365636446269
9-0-710485720-0	C=C(C)C(COC(=O)[Au])SCC(C)O[Cu]	1.6311215915912936
9-0-246427326-0	CCN(CC)CC(O[Cu])C(C)(C)OC(=O)[Au]	2.0346572711008193
9-0-33237832-0	C=CCC(C)NC(=O)C(N[Cu])C(C)OC(=O)[Au]	0.43942887778004064
9-0-1119515166-0	CS(C)(=O)=NC(=O)CC(CNC(=O)[Au])O[Cu]	-0.9188432982123294
9-0-1119516947-0	CC(C)OCC(N[Cu])C(=O)NCCNC(=O)[Au]	-0.8357315916305899
9-0-246291427-0	CC(CO[Cu])NCC(OC(=O)[Au])C(C)(C)C	2.117736149982687
9-0-1119523478-0	O=C(CCNC(=O)CO[Cu])NCCOC(=O)[Au]	-0.40648932864222265
9-0-413644390-0	CC=CC(=O)NCC(C)(CO[Cu])COC(=O)[Au]	0.49724932222314755
9-0-413601957-0	COCC(CNCCCCO[Cu])OC(=O)[Au]	1.0944056717842403
9-0-33229677-0	C=C(COC(=O)[Au])C(=O)NC(CO[Cu])C(C)C	1.589017245716538
9-0-370723983-0	C=C(C)C(=O)OCC(COC(=O)[Au])O[Cu]	0.06171942117150164
9-0-246339240-0	CC(CCOC(=O)[Au])NC(CO[Cu])C(C)C	1.0333736939460867
9-0-246231575-0	O=C([Au])OCCCCN(CCO[Cu])CC(F)F	2.391117759200431
9-0-1119505073-0	CC(CNCCOCCOC(=O)[Au])O[Cu]	-1.3246817352221665
9-0-787202143-0	NC(N)=NN=CC(CO[Cu])OC(=O)[Au]	-1.2480875447610675
9-0-413668768-0	CCC(C)(OC(=O)[Au])C(=O)NCC(C)O[Cu]	1.2043774951625916
9-0-428453552-0	O=C([Au])OCCNCCCO[Cu]	0.48164272573630945
9-0-413603013-0	CC(CCOC(=O)CO[Cu])OC(=O)[Au]	0.311132719382329
9-0-1132282442-0	CCCCCCC(O[Cu])C(NC(=O)[Au])C(=O)O	2.2651961954938185
9-0-33219388-0	C=CCOCCNC(CO[Cu])COC(=O)[Au]	1.2551816757169074
9-0-1119518592-0	CN(CCO[Cu])C(=O)CNCCNC(=O)[Au]	-1.2768532054224895
9-0-413638850-0	CN(CC=CCl)CC(CN[Cu])OC(=O)[Au]	0.35755299042651334
9-0-1132280861-0	CCC(O[Cu])C(C)OC(=O)[Au]	1.0238345507910034
9-0-485118230-0	C=CCCC(CN(CC)CCN[Cu])OC(=O)[Au]	1.3655297147893528
9-0-413687783-0	COCC(C)NC(CO[Cu])C(C)OC(=O)[Au]	0.435997072706959
9-0-413612824-0	CC(CO[Cu])N(C)CCOCCOC(=O)[Au]	0.8371775233944123
9-0-538225833-0	O=C([Au])OCCOCCOCCOCCO[Cu]	-0.05051500441312576
9-0-485135024-0	C=CC(CNC(CCOC(=O)[Au])C(C)C)O[Cu]	1.4227819640837085
9-0-428453407-0	O=C([Au])NCCCNCCO[Cu]	-0.7005900662271363
9-0-413657251-0	O=C(CC(CN[Cu])OC(=O)[Au])NCCC(F)F	0.23125460785206436
9-0-413633068-0	CC(=O)N(C)CC(C)(CO[Cu])COC(=O)[Au]	0.3785409448292354
9-0-1143263504-0	O=C([Au])OCCCCCCCCCCCO[Cu]	4.6625365070036775
9-0-370723779-0	C=CCN(CCO[Cu])CCOC(=O)[Au]	0.4593049697251941
9-0-246220271-0	CC(C)CCCN(CCN[Cu])CCNC(=O)[Au]	0.2776521935912202
9-0-413614608-0	COCCCN(C)CC(CO[Cu])OC(=O)[Au]	-1.0781779800296218
9-0-485054193-0	C=C(Cl)CN(CCO[Cu])CCOC(=O)[Au]	2.408626398816562
9-0-1119522568-0	COC(=O)C(CO[Cu])NC(C)C(C)OC(=O)[Au]	-0.14904761682841386
9-0-33236230-0	C#CC(C)N(C)CC(CO[Cu])OC(=O)[Au]	0.4582358896947882
9-0-428453394-0	CC(OC(=O)[Au])C(O[Cu])C(=O)O	0.3081548284846926
9-0-482402832-0	CCOC(OCC)C(CO[Cu])COC(=O)[Au]	2.161958408736721
9-0-1119519401-0	CCNC(=S)NC(CO[Cu])COC(=O)[Au]	0.22010055784159732
9-0-413598714-0	CC(CN(C)CCOCCO[Cu])OC(=O)[Au]	-0.20122072309081085
9-0-246354334-0	CCC(F)(F)CN(CCN[Cu])CCOC(=O)[Au]	1.4320884656147492
9-0-413665221-0	CCCC(CCOC(=O)[Au])CNC(=O)CO[Cu]	1.3960105854720255
9-0-13130139-0	C=C(COC(=O)[Au])C(=O)NCCOCCO[Cu]	-0.8231196943102274
9-0-478223126-0	COCC(CNCCOC(=O)[Au])O[Cu]	0.0817953647929559
9-0-1119507064-0	NC(=O)CSCC(CO[Cu])OC(=O)[Au]	-0.14696082577182856
9-0-246405741-0	CCCCC(CN(C)CCO[Cu])OC(=O)[Au]	0.11077434047375134
9-0-413700372-0	COCCC(CN(C)CCCOC(=O)[Au])N[Cu]	0.5875414639862736
9-0-33221847-0	C=CC(O[Cu])C(=O)N(CC)CCOC(=O)[Au]	1.9483479384204658
9-0-413665992-0	CC(C)CC(CNC(=O)CCO[Cu])OC(=O)[Au]	0.6406597050341933
9-0-428454782-0	O=C([Au])NCCNCCCNCCN[Cu]	-0.6405357521862941
9-0-413657760-0	CNCC(CN(C)C(C)C(C)O[Cu])OC(=O)[Au]	0.07128501557779693
9-0-1119507424-0	O=C([Au])OCCOCCOC(=O)CO[Cu]	0.26213207832870966
9-0-413596122-0	CCCC(NC(=O)[Au])C(=O)NCCCCN[Cu]	1.0968592421981331
9-0-413617113-0	CC(CCCNC(=O)C(C)NC(=O)[Au])CO[Cu]	-0.32454504947232654
9-0-413595315-0	CN(CCCCN[Cu])CCOC(=O)[Au]	1.0513383347867158
9-0-246415003-0	CCCC(CCC)NCC(CN[Cu])OC(=O)[Au]	0.6191303591668549
9-0-962044710-0	CC(CSCCOC(=O)[Au])SCCO[Cu]	3.914197544188731
9-0-1119518982-0	CC(CC(=O)NC(COC(=O)[Au])C(N)=O)O[Cu]	-2.4817175973300785
9-0-1119509549-0	O=C(COCCN[Cu])NCCCCOC(=O)[Au]	-0.162757906039781
9-0-413610288-0	CC(C)(C)C(CC(=O)NCCOC(=O)[Au])N[Cu]	1.3672602899032804
9-0-413642433-0	CCSCCN(CCN[Cu])CCOC(=O)[Au]	-0.2570654033210451
9-0-13130233-0	N#CCN(CCOCCO[Cu])CCOC(=O)[Au]	-0.05278022341882082
9-0-485094522-0	C=CCC(CNCC(C)OC(=O)[Au])CO[Cu]	1.3850245786090478
9-0-413642153-0	CNCCCN(CCCO[Cu])CCOC(=O)[Au]	-0.11444615910724065
9-0-246360199-0	CCCC(C)(CNC(=O)CCO[Cu])OC(=O)[Au]	1.8416569917327594
9-0-482402473-0	CN(CCCO[Cu])CCCOC(=O)[Au]	1.0745705888902233
9-0-976309537-0	O=C([Au])OCCCCCCSCCCO[Cu]	3.0114107609895107
9-0-413666063-0	CC(CCCNC(=O)CCOC(=O)[Au])CO[Cu]	0.02714038739366975
9-0-33237843-0	CCC(C)(C#N)NC(=O)C(N[Cu])C(C)OC(=O)[Au]	0.44812474371555944
9-0-1143263860-0	O=C([Au])OCCCCCCCCCCO[Cu]	3.1181129077809038
9-0-33213028-0	N#CCCN(CCCOC(=O)[Au])CCO[Cu]	0.5886764246599996
9-0-413664554-0	CN(CCOC(=O)[Au])CC(C)(O[Cu])C(F)F	1.9631545625802238
9-0-13128071-0	CC(CNC(=O)NCC#CCO[Cu])OC(=O)[Au]	0.6264499774115218
9-0-413686806-0	CC(=O)C(C)(C)NCC(CO[Cu])OC(=O)[Au]	1.4744936942189608
9-0-413688742-0	CCC(NC(=O)[Au])C(=O)NOCC(C)N[Cu]	-0.9679352596407338
9-0-246207015-0	CC(CCN(C)CCC(C)OC(=O)[Au])O[Cu]	1.238102796813488
