# Supplementary material for: Accelerating amorphous polymer electrolyte screening by learning to reduce errors in molecular dynamics simulated properties
Source: Nat Commun. 2022 Jun 14;13:3415. doi: 10.1038/s41467-022-30994-1 (PMC9197847; doi:10.1038/s41467-022-30994-1)
Supplement: Supplementary file 4 — Supplementary data 1 [file 41467_2022_30994_MOESM4_ESM.zip › supp_files/logp/noise_0.64/cv_1.csv]

9-0-1119504214-0	CN(C)CCN(C)CC(CO[Cu])OC(=O)[Au]	0.020107305233462255
9-0-1119512197-0	CNCCCN(CCN[Cu])CCOC(=O)[Au]	-0.13472589774457128
9-0-413610273-0	COC(=O)NC(C)(CO[Cu])COC(=O)[Au]	0.28436590418157565
9-0-33223170-0	C=CC(CO[Cu])NCC(C)OC(=O)[Au]	-0.5527378151988189
9-0-246181192-0	CCN(CCCCCOC(=O)[Au])CCO[Cu]	1.6791189267617388
9-0-1119519421-0	C=CS(=O)(=O)NCC(COC(=O)[Au])O[Cu]	0.7200922112920289
9-0-428453273-0	O=C([Au])NCCOCCN[Cu]	-0.9238451974343347
9-0-413642525-0	CCOCCC(CN(C)CCOC(=O)[Au])O[Cu]	0.35694972741586695
9-0-413696109-0	CC(CCOC(=O)[Au])CNC(=O)CO[Cu]	0.700017975549978
9-0-246199088-0	CC(CCO[Cu])SCCOCCOC(=O)[Au]	1.608634070380216
9-0-413611226-0	CSCCN(CCO[Cu])CCOC(=O)[Au]	0.8748486286801068
9-0-413630615-0	CC(CCNC(=O)C(C)O[Cu])OC(=O)[Au]	0.011756108189423187
9-0-485075446-0	CC(CO[Cu])SCC(CC#N)OC(=O)[Au]	0.10367866640954682
9-0-246231194-0	CCCC(C)(CNC(C)C(C)O[Cu])OC(=O)[Au]	3.051103362193274
9-0-413612580-0	CCCC(CNC(=O)C(C)NC(=O)[Au])O[Cu]	1.004971680436257
9-0-413642534-0	CC(CCN[Cu])NC(=O)C(C)(C)NC(=O)[Au]	0.1318236379154421
9-0-413699582-0	CC(NC(=O)C(CNC(=O)[Au])O[Cu])C(F)F	-0.08627738591776922
9-0-485124404-0	N#CCC(CSCCCO[Cu])OC(=O)[Au]	1.0924820194857465
9-0-413671977-0	CCN(OC)C(=O)C(O[Cu])C(C)(C)OC(=O)[Au]	1.1104298073477665
9-0-1119507789-0	CNCCN(CCN[Cu])CCNC(=O)[Au]	-1.3246986273773727
9-0-13128291-0	C#CCNC(=O)C(N[Cu])C(C)(C)OC(=O)[Au]	0.20922545053173702
9-0-33212165-0	C=CCCCNC(CO[Cu])COC(=O)[Au]	1.1512330613012696
9-0-413685093-0	CCC(CN(C)CC(COC)OC(=O)[Au])N[Cu]	0.9314930441804168
9-0-428455150-0	COC(=O)C(C)(COC(=O)[Au])N[Cu]	-0.08240851262133414
9-0-33232831-0	C=CC(C)(CNCCOCCO[Cu])OC(=O)[Au]	1.1987213777963142
9-0-413618352-0	CC(C)(CNCCCOCCOC(=O)[Au])O[Cu]	1.4266540792177604
9-0-428454619-0	COC(CO[Cu])(COC(=O)[Au])OC	-0.4486517938876926
9-0-246319938-0	CN(CC(C)(C)NC(=O)[Au])CC(C)(C)O[Cu]	1.180241151343642
9-0-962047805-0	CC(CCCO[Cu])COC(=O)[Au]	0.8802993735131509
9-0-413671304-0	CCCC(O[Cu])C(=O)NCC(C)NC(=O)[Au]	-0.1014775838942426
9-0-1119525671-0	CCC(OC)C(=O)NCC(CO[Cu])OC(=O)[Au]	0.2655340862015102
9-0-246364002-0	CC(C)=CCCNC(CN[Cu])CNC(=O)[Au]	1.2944284463039977
9-0-413679062-0	CC(CN(C)CCNC(=O)[Au])N[Cu]	-0.5616463857761822
9-0-428455873-0	N=C(O)C(CO[Cu])NC(=O)[Au]	0.3587178329636977
9-0-413686612-0	CC(CNCCCN(C)CCO[Cu])OC(=O)[Au]	0.527829901416797
9-0-485118671-0	C=C(C)CN(CC)CC(CO[Cu])OC(=O)[Au]	1.187001711061217
9-0-1132300083-0	CCC(CC(C)CO[Cu])NC(=O)[Au]	1.4864401946735093
9-0-428454356-0	O=C([Au])OCCNCCO[Cu]	-0.537876450931321
9-0-538230113-0	O=C([Au])NCCCNCCCO[Cu]	0.6817155721563074
9-0-413594746-0	CCC(C)C(NC(=O)[Au])C(=O)NCCCO[Cu]	1.0473187818503908
9-0-1119504342-0	CN(C)CCCNCC(CO[Cu])OC(=O)[Au]	0.4560591834309314
9-0-413609677-0	COCCN(CCOC(=O)[Au])CC(C)O[Cu]	0.21372775894603296
9-0-413621281-0	CN(CCCCOC(=O)[Au])CCOCCO[Cu]	0.2722870205411435
9-0-538226844-0	CN(CCCN[Cu])CCOC(=O)[Au]	-0.6765221946739441
9-0-246226454-0	CCCCCN(CCNC(=O)[Au])CCO[Cu]	1.509739741346761
9-0-413592217-0	CC(CO[Cu])(COC(=O)[Au])NC(=O)C(F)F	0.12183725370050341
9-0-1132279477-0	CCCCCC(CO[Cu])OC(=O)[Au]	2.8120515043488803
9-0-246300068-0	CC(CCSCCOCCOC(=O)[Au])O[Cu]	1.723534856839803
9-0-246200422-0	CC(C)N(CCO[Cu])CCC(C)(C)OC(=O)[Au]	0.22778645211359083
9-0-1119504332-0	CC(=O)NC(C)(CO[Cu])COC(=O)[Au]	0.06683520297166982
9-0-33225992-0	C#CCC(CO[Cu])NC(=O)CC(C)(C)OC(=O)[Au]	0.01820501698344823
9-0-1119511972-0	COCC(NC(=O)[Au])C(=O)NC(C)CN[Cu]	-0.039478763281913354
9-0-33212777-0	C=CCN(CCCO[Cu])CCOC(=O)[Au]	1.5468100248792922
9-0-413630336-0	CC(CNCC(CF)OC(=O)[Au])O[Cu]	0.32858696370249807
9-0-413606210-0	CCCNC(=O)NCC(COC(=O)[Au])O[Cu]	0.9029486390429209
9-0-246213220-0	CN(CCCCN[Cu])CCCCOC(=O)[Au]	0.9316777739323517
9-0-13127562-0	CC(CNCC#CCO[Cu])OC(=O)[Au]	1.2826738227736652
9-0-1119511714-0	COCC(COC(=O)[Au])NC(=O)C(C)O[Cu]	-0.8812020178603863
9-0-246314448-0	CCC(CNC(COC(=O)[Au])CC(F)F)O[Cu]	0.16693887300056875
9-0-1132278029-0	O=C([Au])OCCCSCCO[Cu]	1.6357509522605873
9-0-33238826-0	CN(CC#N)CC(OC(=O)[Au])C(C)(C)O[Cu]	-0.14699609570042016
9-0-13126466-0	N#CCN(CCO[Cu])CCOC(=O)[Au]	-0.2735411643016656
9-0-246239878-0	CCC(CN(C)CCCO[Cu])OC(=O)[Au]	3.0609583636379107
9-0-428454780-0	O=C([Au])NCCNCCNCCN[Cu]	-2.665281209042506
9-0-1119506895-0	CNCC(=O)NCC(CO[Cu])OC(=O)[Au]	-0.2688620331072088
9-0-33211833-0	C=CCCN(CCO[Cu])CCOC(=O)[Au]	1.740990345904748
9-0-413612005-0	O=C([Au])OCCN(CCF)CCCO[Cu]	0.0067429791192648025
9-0-1132291996-0	O=C([Au])NCCSCCSCCN[Cu]	0.16171595390478832
9-0-413606703-0	CC(C)C(CO[Cu])NC(=O)CNC(=O)[Au]	-0.07304469397398891
9-0-482403127-0	O=C([Au])OCCNCCCCN[Cu]	-0.14061868700909527
9-0-246166891-0	CC(C)(COC(=O)[Au])NCC(C)(C)O[Cu]	0.9485104534411339
9-0-246264431-0	CC(CCCN(C)CCCOC(=O)[Au])O[Cu]	2.1952144269342475
9-0-413670095-0	CC(CCCN[Cu])NC(=O)C(C)NC(=O)[Au]	-0.4092061957063859
9-0-413657024-0	CN(CC(F)F)C(=O)CC(CN[Cu])OC(=O)[Au]	1.208452103510441
9-0-1119522818-0	CC(=O)N(CCOCCO[Cu])CCOC(=O)[Au]	-0.3905634580057847
9-0-246318597-0	CC(CCCCOC(=O)[Au])NCC=CCO[Cu]	2.343867278341392
9-0-13127756-0	C#CCN(CCOCCO[Cu])CCOC(=O)[Au]	-0.2565141710382995
9-0-413610767-0	CC(CCOC(=O)[Au])NCCOCCO[Cu]	1.4521202125647243
9-0-976415061-0	CC(CSCC(OC(=O)[Au])C(C)C)O[Cu]	2.23092954873067
