# Supplementary material for: Accelerating amorphous polymer electrolyte screening by learning to reduce errors in molecular dynamics simulated properties
Source: Nat Commun. 2022 Jun 14;13:3415. doi: 10.1038/s41467-022-30994-1 (PMC9197847; doi:10.1038/s41467-022-30994-1)
Supplement: Supplementary file 4 — Supplementary data 1 [file 41467_2022_30994_MOESM4_ESM.zip › supp_files/logp/noise_0.64/cv_0.csv]

9-0-413634818-0	CC(CC(=O)NCC(C)(C)NC(=O)[Au])N[Cu]	-0.16059995451026848
9-0-413640875-0	CC(N[Cu])C(C)C(=O)N(C)CCCNC(=O)[Au]	-0.07701558792494467
9-0-1132295465-0	CC(C)C(CCOC(=O)[Au])O[Cu]	1.0518293569481976
9-0-33232042-0	C#CC(C)(NC(=O)[Au])C(=O)NC(CC)CO[Cu]	-0.9199112748535732
9-0-1119519108-0	O=C(COCCO[Cu])NCC(CF)OC(=O)[Au]	-0.5650295212210661
9-0-413642900-0	CC(CN[Cu])N(C)C(=O)CCNC(=O)[Au]	-0.39807681533260025
9-0-1119520611-0	O=C([Au])NCCCCNC(=O)COCCO[Cu]	-1.092137717481386
9-0-538234369-0	CC(CN[Cu])OCCOC(=O)[Au]	0.9608257341894946
9-0-1119505021-0	CC(O[Cu])C(=O)NCCOCCOC(=O)[Au]	-0.40435774066305263
9-0-413681800-0	CCC(C)NC(=O)C(CCN[Cu])NC(=O)[Au]	-0.7714148792969598
9-0-602367105-0	O=C([Au])OCCCC#CC#CCCCO[Cu]	2.126187849797792
9-0-1119504357-0	COCCN(CCO[Cu])CCOC(=O)[Au]	1.3157419837794668
9-0-413681788-0	N=CNC(=O)CC(CCCCN[Cu])NC(=O)[Au]	0.2040145791440291
9-0-246234922-0	CCCCCN(CCCNC(=O)[Au])CCO[Cu]	1.18130887556458
9-0-33223156-0	C=CC(CO[Cu])NC(C)C(C)OC(=O)[Au]	1.163718360690704
9-0-962051435-0	O=C([Au])OCCC(CN[Cu])C(F)(F)F	2.0807945136090775
9-0-413642454-0	CC(CN[Cu])N(C)C(=O)CCCNC(=O)[Au]	0.018365827363946194
9-0-1119513215-0	CCOCC(=O)NC(CO[Cu])C(C)OC(=O)[Au]	0.24070799821775016
9-0-1119506079-0	CCC(NC(=O)[Au])C(=O)NCC(COC)O[Cu]	-1.5894876106205194
9-0-33218752-0	N#CCN(CCCOC(=O)[Au])CCO[Cu]	-0.6627417432976082
9-0-413607692-0	O=C([Au])OCCN(CCF)CCO[Cu]	0.8893907058025396
9-0-413595859-0	CCN(CCCNC(=O)[Au])CCOCCO[Cu]	-0.21606278964478276
9-0-538238345-0	COCC(NC(=O)[Au])C(C)(C)O[Cu]	0.6768531217251079
9-0-413655608-0	CC(C)N(CCO[Cu])CCOCCNC(=O)[Au]	-0.01875208585978788
9-0-413690201-0	CCC(CNCCOCCCO[Cu])OC(=O)[Au]	0.38251335537069286
9-0-246229002-0	CC(CN(C)CCC(N[Cu])C(C)C)OC(=O)[Au]	0.36354136063753306
9-0-1119512677-0	CN(CCO[Cu])C(=O)COCCOC(=O)[Au]	0.10355264721289281
9-0-1119507892-0	CNC(=O)CCN(C)CC(CN[Cu])OC(=O)[Au]	-1.161074971966321
9-0-413616305-0	CCCC(O[Cu])C(=O)NCC(C)CNC(=O)[Au]	-0.2832934362915944
9-0-428453343-0	NC(=O)C(O[Cu])C(OC(=O)[Au])C(N)=O	-2.1165541834251687
9-0-1132278197-0	O=C([Au])OCCCCCCCO[Cu]	1.054923890103024
9-0-246289371-0	CC(CC(C)(C)O[Cu])NCC(C)OC(=O)[Au]	2.636049653777656
9-0-246265729-0	CC(CCOC(=O)[Au])NC(C)CC(C)O[Cu]	2.298322947076891
9-0-246181191-0	CN(CCCCCOC(=O)[Au])CCO[Cu]	1.5545493295993529
9-0-246233209-0	CN(CCCCCCO[Cu])CCNC(=O)[Au]	1.63850795900065
9-0-246166163-0	O=C([Au])OCCCCNCCCCO[Cu]	1.9523637390287987
9-0-485080326-0	C=CCCC(COC(=O)[Au])NCC(C)O[Cu]	1.4622653712923535
9-0-538226227-0	O=C([Au])NCCSCCN[Cu]	0.046095332344307904
9-0-1119505106-0	O=C(CCN[Cu])NCCOCCOC(=O)[Au]	-1.2320385657140704
9-0-482404819-0	CC(CNCC(C)NC(=O)[Au])N[Cu]	-1.003030381417483
9-0-246362359-0	CCC(C)(O[Cu])C(=O)OCCCOC(=O)[Au]	1.5583642826762185
9-0-538226717-0	O=C([Au])NCCCOCCCN[Cu]	1.1406108305060083
9-0-428454775-0	O=C([Au])NCCNCCNCCNCCN[Cu]	-3.348663620361436
9-0-413641803-0	CN(CC(CNC(=O)[Au])O[Cu])C(=O)C(C)(F)F	-0.24627553957270804
9-0-1119505776-0	CN(CCO[Cu])CCN(C)CCOC(=O)[Au]	-0.7336774516417314
9-0-1119524807-0	O=C([Au])NCC(=O)NCCOCCCN[Cu]	-1.4667104589342597
9-0-413607859-0	CCOCCN(C)CC(CN[Cu])OC(=O)[Au]	-0.5482830198962056
9-0-246284158-0	O=C([Au])OCCCN(CCCF)CCO[Cu]	2.7672507102864166
9-0-413605172-0	CCCCC(=O)NC(CO[Cu])COC(=O)[Au]	-0.4565388042138734
9-0-33227565-0	C=CCC(CNC(=O)CCO[Cu])COC(=O)[Au]	1.159418810741512
9-0-1119513553-0	O=C(CO[Cu])NCCCOCCOC(=O)[Au]	-0.8281794419202726
9-0-413656507-0	CC(F)(F)CNCC(COC(=O)[Au])O[Cu]	1.0999869686336876
9-0-246230491-0	CC(C)C(CNCC(C)(C)O[Cu])OC(=O)[Au]	0.8073272518236123
9-0-1119504876-0	COC(=O)CCNCC(CO[Cu])OC(=O)[Au]	-1.050750343085171
9-0-413596089-0	CC(C)CC(CO[Cu])NC(=O)C(C)NC(=O)[Au]	-0.4248241297561858
9-0-428455258-0	CN(CCOC(=O)[Au])C(=O)CCN[Cu]	-0.21457084135649063
9-0-413603194-0	CN(C)CCCN(C)CC(COC(=O)[Au])O[Cu]	0.9252741156918819
9-0-1132306645-0	C[Si](C)(C)CC(CO[Cu])OC(=O)[Au]	2.9601521724152327
9-0-246300005-0	CC(CSCCOCCO[Cu])OC(=O)[Au]	2.4989808962447952
9-0-413621529-0	CC(CCN(C)CCOCCN[Cu])OC(=O)[Au]	-0.11020646263453343
9-0-13128598-0	CC(C#N)N(C)C(=O)C(CN[Cu])NC(=O)[Au]	-0.17934881148117576
9-0-322586137-0	N#CCCN(CCO[Cu])CCOC(=O)[Au]	-0.4106507030339086
9-0-1119505210-0	COCC(CN(C)CCO[Cu])OC(=O)[Au]	-0.11146161824115905
9-0-33225809-0	C=C(Cl)CN(CCN[Cu])CCOC(=O)[Au]	-0.22862297282330313
9-0-1119506563-0	COC(CNC(CO[Cu])COC(=O)[Au])OC	-1.3699936687268073
9-0-33232797-0	C=CCOCC(CNCCCOC(=O)[Au])O[Cu]	0.42110895496007017
9-0-428453468-0	O=C([Au])NCCOCCOCCOCCN[Cu]	-1.1517832884793437
9-0-538232246-0	CCN(CCO[Cu])C(=O)C(C)NC(=O)[Au]	0.7174075765558658
9-0-413621339-0	CCN(CCN[Cu])CC(COC)OC(=O)[Au]	-0.03768925584152075
9-0-246172184-0	CCC(C)N(C)CC(CN[Cu])OC(=O)[Au]	0.5508237234064267
9-0-1119508603-0	O=C(COCCOC(=O)[Au])NCCN[Cu]	-0.2677408986788383
9-0-428454724-0	O=C([Au])OCCNNCCO[Cu]	-0.803856894250397
9-0-413596104-0	CCCC(NC(=O)[Au])C(=O)NCCN[Cu]	-0.745188823434026
9-0-538231746-0	O=C([Au])NCCCSCC(N[Cu])C(=O)O	-1.0610792604882782
9-0-246209194-0	CCSCCN(CCO[Cu])CCOC(=O)[Au]	1.8657871619706858
9-0-246271634-0	CCC(C)CN(CCN[Cu])CCOC(=O)[Au]	1.425620766289743
9-0-246228184-0	CN(CCCCCCO[Cu])CCCNC(=O)[Au]	1.7587437120623395
9-0-413632828-0	CC(C)(CCCO[Cu])CNC(=O)COC(=O)[Au]	1.211716542551803
9-0-413647667-0	CCN(CCCOC(=O)[Au])C(=O)CO[Cu]	0.4613581410155616
