# Supplementary material for: Accelerating amorphous polymer electrolyte screening by learning to reduce errors in molecular dynamics simulated properties
Source: Nat Commun. 2022 Jun 14;13:3415. doi: 10.1038/s41467-022-30994-1 (PMC9197847; doi:10.1038/s41467-022-30994-1)
Supplement: Supplementary file 4 — Supplementary data 1 [file 41467_2022_30994_MOESM4_ESM.zip › supp_files/li_diff/5ns/cv_8.csv]

9-0-413624011-0	CC(CN(C)CCCNC(=O)[Au])N[Cu]	1.4247367819973057e-08
9-0-33229372-0	C=C(Cl)CNC(CN[Cu])CNC(=O)[Au]	1.993633630599135e-08
9-0-1119525502-0	CC(CONC(=O)COCCNC(=O)[Au])N[Cu]	8.805288497786984e-09
9-0-413696186-0	O=C(CCCCOC(=O)[Au])NOCCO[Cu]	1.833397514722796e-08
9-0-413703257-0	O=C(CCCCCOC(=O)[Au])NOCCO[Cu]	3.2112594161632264e-08
9-0-679142073-0	O=C([Au])NCCCCCOCCCCCN[Cu]	4.850817261773842e-08
9-0-538235765-0	CC(C)(OCCN[Cu])OCCNC(=O)[Au]	1.3920651458650992e-08
9-0-413635818-0	CC(C)CC(N[Cu])C(=O)NCC(C)NC(=O)[Au]	1.3320082221808232e-08
9-0-413596816-0	COCC(CN(C)CCCO[Cu])OC(=O)[Au]	2.4072482123062476e-08
9-0-33211378-0	C#CCCN(CCO[Cu])CCOC(=O)[Au]	2.2731133318619016e-08
9-0-1119507515-0	CC(C)(NCC(CO[Cu])OC(=O)[Au])C(=O)O	1.7157846658045045e-08
9-0-478224351-0	O=C([Au])NCCNCCCCNCCN[Cu]	2.1634342641039137e-08
9-0-478225127-0	O=C([Au])NCCS(=O)(=S)OCCN[Cu]	6.382500304433077e-09
9-0-413595601-0	COCCCN(CCO[Cu])CCOC(=O)[Au]	1.9588549624680174e-08
9-0-33234077-0	C=CCN(CCOC)CC(COC(=O)[Au])O[Cu]	2.9525918460415174e-08
9-0-13130016-0	COCC#CCN(CCN[Cu])CCOC(=O)[Au]	3.003808725541061e-08
9-0-538229793-0	CCOCCOCC(CN[Cu])OC(=O)[Au]	2.0287055122280263e-08
9-0-1119524140-0	CCONC(=O)C(CO[Cu])NC(=O)[Au]	2.184347369087695e-08
9-0-13130015-0	CN(CCC#N)C(=O)C(CNC(=O)[Au])O[Cu]	1.2315189636502057e-08
9-0-413606713-0	CCC(NC(=O)[Au])C(=O)NC(CO[Cu])C(C)C	8.581204347001198e-09
9-0-246266112-0	CCCN(CC(COC(=O)[Au])O[Cu])C(C)(C)C	2.7760397521808492e-08
9-0-413635045-0	CCN(CC(C)(C)OC(=O)[Au])C(=O)C(C)O[Cu]	1.2756445073624901e-08
9-0-246371058-0	CC(CF)NCC(CC(C)(C)O[Cu])OC(=O)[Au]	1.6701484748150378e-08
9-0-962050828-0	CC(C)(C)OC(=O)C(CCN[Cu])NC(=O)[Au]	1.4399523933857656e-08
9-0-246180298-0	O=C([Au])OCCN(CC=CCl)CCO[Cu]	3.871404901584505e-08
9-0-33230553-0	CC(C#N)N(C)C(=O)C(CCCNC(=O)[Au])N[Cu]	7.862760740739168e-09
9-0-413619735-0	O=C([Au])NCCC(=O)NCCCCO[Cu]	1.838468728895609e-08
9-0-413648092-0	CCN(CCN[Cu])CCOCCNC(=O)[Au]	1.9391145445712067e-08
9-0-413599046-0	CC(C)(CNCCOCCO[Cu])OC(=O)[Au]	3.263928714608404e-08
9-0-1119508742-0	COC(=O)CNC(=O)C(COC(=O)[Au])N[Cu]	5.599485993771193e-09
9-0-246174944-0	CN(CCCCCOC(=O)[Au])CCN[Cu]	2.6588271703203593e-08
9-0-1119523446-0	O=C([Au])NCCCOCCNC(=O)CCN[Cu]	1.5491648645558052e-08
9-0-976488019-0	CC(C)C(CCSCCO[Cu])OC(=O)[Au]	2.2521426572001767e-08
9-0-413681975-0	C[Si](C)(C)CNC(=O)C(CN[Cu])NC(=O)[Au]	1.536694213334334e-08
9-0-33211432-0	CC#CCN(CCO[Cu])CCOC(=O)[Au]	1.579055186346766e-08
9-0-33210978-0	N#CCCCCN(CCO[Cu])CCOC(=O)[Au]	3.0782981878299616e-08
9-0-413606700-0	CC(C)C(COC(=O)[Au])NCCOCCO[Cu]	3.250582918050504e-08
9-0-413611903-0	CN(CCCO[Cu])CCOCCOC(=O)[Au]	3.921644010353245e-08
9-0-941865580-0	CC(C)(C)C(OC(=O)[Au])C(C)(C)O[Cu]	1.6611644249267154e-08
9-0-538231396-0	O=C([Au])OCCSCCOCCO[Cu]	4.2899117701377426e-08
9-0-413614629-0	CCCC(CC(=O)NCCOC(=O)[Au])O[Cu]	1.0899604634237392e-08
9-0-33212740-0	C=CCOCCN(CCO[Cu])CCOC(=O)[Au]	3.005147368178854e-08
9-0-246271989-0	CN(CCCCCCCO[Cu])CCOC(=O)[Au]	3.5947790453730554e-08
9-0-538225067-0	CCN(CCO[Cu])CCOC(=O)[Au]	1.7424270343852407e-08
9-0-413611865-0	C=C(C)CNC(=O)C(CCCN[Cu])NC(=O)[Au]	9.44624981697728e-09
9-0-33213577-0	C=CCOCC(CN(C)CCOC(=O)[Au])O[Cu]	2.0716715413601256e-08
9-0-538225958-0	O=C([Au])NCCCNCCCNCCCN[Cu]	2.771032512081633e-08
9-0-538226093-0	O=C([Au])OCCSCCO[Cu]	2.185679959639784e-08
9-0-13127183-0	CC#CC(=O)N(C)CC(CO[Cu])OC(=O)[Au]	4.796281275859247e-09
9-0-33217407-0	C=CC(CO[Cu])NC(=O)C(C)(C)OC(=O)[Au]	1.2935397054167291e-08
9-0-13127343-0	C=CCOCC(=O)NC(CO[Cu])COC(=O)[Au]	1.4598661641481692e-08
9-0-485135116-0	C=CC(CNC(C)C(C)(C)O[Cu])OC(=O)[Au]	1.3685707753117188e-08
9-0-413596178-0	CC(C)(N[Cu])C(=O)NCCCCNC(=O)[Au]	2.341515108914388e-08
9-0-413656623-0	CCC(CN(C)CCOCCN[Cu])OC(=O)[Au]	4.44024085390486e-08
9-0-413621516-0	CC(CN(C)CCOCCN[Cu])OC(=O)[Au]	2.064711919765025e-08
9-0-413604662-0	CN(CCOCCOC(=O)[Au])CC(C)(C)O[Cu]	2.533605504081203e-08
9-0-1132292962-0	CC(CNC(=O)[Au])(N[Cu])C(F)(F)F	9.385360935094597e-09
9-0-413651026-0	CCC(CNC(=O)CC(C)(C)N[Cu])NC(=O)[Au]	7.665704060242926e-09
9-0-413618353-0	O=C([Au])NCC(=O)NCCSCCCO[Cu]	1.5762317471074337e-08
9-0-246403192-0	CCC(CN(C)CCCCO[Cu])NC(=O)[Au]	2.164243197342027e-08
9-0-413687839-0	CCC(COC(=O)[Au])(N[Cu])NC(C)COC	1.5577854075543582e-08
9-0-1119526321-0	COC(=O)CC(N[Cu])C(=O)NCCOC(=O)[Au]	1.5060692483866475e-08
9-0-1119512830-0	COCC(N[Cu])C(=O)NCC(C)NC(=O)[Au]	1.1790337906338103e-08
9-0-428453340-0	O=C([Au])OCCOCCO[Cu]	3.05442844446503e-08
9-0-246289748-0	CCC(NCC(C)OC(=O)[Au])C(C)O[Cu]	1.1938467260066126e-08
9-0-33232743-0	CC(C)CC(C#N)NCC(COC(=O)[Au])O[Cu]	1.5212667830522444e-08
9-0-33223769-0	C#CCCCC(=O)N(C)CC(COC(=O)[Au])O[Cu]	8.477054668933917e-09
9-0-413639396-0	CCCOC(=O)NCC(COC(=O)[Au])O[Cu]	1.3881072471493833e-08
9-0-1119523698-0	CCN(CC(N)=O)CC(OC(=O)[Au])C(C)O[Cu]	2.7563200974529333e-08
9-0-13127885-0	C#CCOCCNC(CO[Cu])COC(=O)[Au]	1.7646720264214877e-08
9-0-413663335-0	CC(CN(C)C(=O)C(C)NC(=O)[Au])N[Cu]	9.69372300235529e-09
9-0-246328926-0	CC(O[Cu])C(C)N(C)CC(C)(C)NC(=O)[Au]	6.752938375594514e-09
9-0-413672292-0	CC(OC(=O)[Au])C(=O)NOC(C)(C)CO[Cu]	1.2095249692801448e-08
9-0-1119506527-0	CN(C)CCCNC(=O)C(CO[Cu])NC(=O)[Au]	1.4539354669865776e-08
9-0-246232983-0	CCC(COC(=O)[Au])NCCCCCCO[Cu]	3.3606632226020445e-08
9-0-787202105-0	O=C([Au])NCCCCC(N[Cu])C(=O)NO	1.254951142950569e-08
9-0-413609835-0	CN(CCOCCOC(=O)[Au])C(C)(C)CO[Cu]	1.857846398153948e-08
9-0-413630449-0	CC(CNC(=O)CC(C)NC(=O)[Au])N[Cu]	9.429517015027854e-09
9-0-1119511727-0	CN(CC(COC(=O)[Au])O[Cu])C(=O)C(=O)O	1.1088173148568314e-08
