# Supplementary material for: Accelerating amorphous polymer electrolyte screening by learning to reduce errors in molecular dynamics simulated properties
Source: Nat Commun. 2022 Jun 14;13:3415. doi: 10.1038/s41467-022-30994-1 (PMC9197847; doi:10.1038/s41467-022-30994-1)
Supplement: Supplementary file 4 — Supplementary data 1 [file 41467_2022_30994_MOESM4_ESM.zip › supp_files/li_diff/5ns/cv_9.csv]

9-0-538225815-0	CN(CCCN[Cu])CCCNC(=O)[Au]	1.8414684377523344e-08
9-0-413616151-0	CC(C)(O[Cu])C(=O)OCCCOC(=O)[Au]	1.5657166314353914e-08
9-0-485082633-0	C=C(Cl)CN(CCCO[Cu])CCOC(=O)[Au]	3.826581541882949e-08
9-0-1119507137-0	O=C([Au])OCC(CNCCF)O[Cu]	1.5645829106108527e-08
9-0-1119513146-0	CCCOCC(=O)NCC(CN[Cu])OC(=O)[Au]	2.047369993112017e-08
9-0-428454361-0	O=C([Au])NCCNCCO[Cu]	1.602958944793006e-08
9-0-413612572-0	CCC(CCNC(=O)CCNC(=O)[Au])O[Cu]	1.5889786151115333e-08
9-0-413611551-0	COCCN(CCCOC(=O)[Au])CCO[Cu]	2.4479598401513065e-08
9-0-13127189-0	C=CCNC(=O)NC(CO[Cu])COC(=O)[Au]	1.3363284025594212e-08
9-0-413687785-0	COCC(C)N(CCNC(=O)[Au])CCO[Cu]	2.0913884975585107e-08
9-0-246364261-0	CC(CCOC(=O)[Au])NC(C)C(C)(C)CO[Cu]	1.7858925589308956e-08
9-0-13126745-0	CN(CC#N)CC(CO[Cu])OC(=O)[Au]	2.711787710453045e-08
9-0-1119513625-0	CNCC(=O)NCC(C)(CO[Cu])COC(=O)[Au]	2.016508976693731e-08
9-0-538225401-0	CCC(C)(OC(=O)[Au])C(O[Cu])C(=O)O	1.035997497048659e-08
9-0-428453553-0	O=C([Au])OCCN(CCO[Cu])CS(=O)(=O)O	8.607025136236935e-09
9-0-428453346-0	O=C([Au])OCCOCCOCCN[Cu]	3.7496708967347295e-08
9-0-1119507049-0	O=C([Au])NCCOCC(=O)NCCN[Cu]	2.5790554233630787e-08
9-0-976279177-0	CC(CO[Cu])CSCCCCCOC(=O)[Au]	3.403308689919903e-08
9-0-413651380-0	CCN(CCNCC(C)OC(=O)[Au])CCO[Cu]	2.182330667531796e-08
9-0-413643045-0	COCCCN(CCCOC(=O)[Au])CCO[Cu]	3.037711018925588e-08
9-0-413610253-0	CC(C)CC(=O)NC(C)(CO[Cu])COC(=O)[Au]	2.1523230616842583e-08
9-0-1119520520-0	CNC(=O)C(C)NC(=O)C(CN[Cu])NC(=O)[Au]	8.42932462849438e-09
9-0-13128806-0	C#CC(C)(N[Cu])C(=O)NCCNC(=O)[Au]	8.969213721254412e-09
9-0-485132857-0	C=CC(C)(CNCC(CC)O[Cu])OC(=O)[Au]	2.236367183988212e-08
9-0-413618053-0	CC(C)C(CNCCOCCOC(=O)[Au])O[Cu]	3.0552529335635635e-08
9-0-1119517931-0	NC(=O)C(=O)NCC(CO[Cu])OC(=O)[Au]	1.110150940679442e-08
9-0-482403780-0	O=C([Au])OCCCSCC(N[Cu])C(=O)O	1.4184526027574683e-08
9-0-413651038-0	CCC(CNC(=O)C(C)(C)CNC(=O)[Au])N[Cu]	8.376557168008079e-09
9-0-246234828-0	CC(C)CCN(CCCOC(=O)[Au])CCO[Cu]	2.895050969851795e-08
9-0-1119508832-0	CC(OC(=O)[Au])C(=O)NC(CO[Cu])C(=O)O	7.113723763458811e-09
9-0-246418828-0	CC(CCOC(=O)C(C)(C)O[Cu])OC(=O)[Au]	1.9565019551849753e-08
9-0-33227585-0	CC#CCC(CO[Cu])NC(=O)CCOC(=O)[Au]	1.8450087790467258e-08
9-0-1132293807-0	O=C([Au])NCCSCCCO[Cu]	2.2704445545364382e-08
9-0-246211696-0	CCN(CCOC(=O)[Au])CCC(C)O[Cu]	2.6518170376453474e-08
9-0-413616236-0	O=C([Au])NCC(=O)NCCCCCCN[Cu]	1.548338815898615e-08
9-0-246289569-0	CCC(CNCCC(C)(C)CO[Cu])OC(=O)[Au]	2.1720153059657256e-08
9-0-1132277624-0	O=C([Au])OCCCCCCO[Cu]	3.724163738566678e-08
9-0-1119515288-0	CCONC(=O)CC(CN[Cu])OC(=O)[Au]	1.0624090545531972e-08
9-0-1119524081-0	CNCCCN(C)C(=O)C(CO[Cu])NC(=O)[Au]	1.612746040669146e-08
9-0-246352457-0	CCCN(C)CC(CC(C)(C)OC(=O)[Au])O[Cu]	1.8681975865302872e-08
9-0-246177350-0	CCCCN(CCCNC(=O)[Au])CCO[Cu]	1.7063515509947008e-08
9-0-413703317-0	CC(C)(COC(=O)[Au])ONC(=O)C(C)(C)O[Cu]	1.0216729701620544e-08
9-0-538231598-0	O=C([Au])NCCNCCCCCNCCN[Cu]	2.5028147320487828e-08
9-0-413633832-0	C=CC(=O)N(C)CC(C)(CO[Cu])COC(=O)[Au]	1.458982437746521e-08
9-0-413639420-0	CCN(CC(C)(C)OC(=O)[Au])C(=O)CO[Cu]	7.3260896488274675e-09
9-0-1119511778-0	CC(C(N)=O)N(C)CC(CNC(=O)[Au])O[Cu]	2.34775207852429e-08
9-0-1119526930-0	CC(CNC(CO[Cu])C(=O)O)OC(=O)[Au]	1.4111639910012285e-08
9-0-1119506608-0	COCCNC(CO[Cu])COC(=O)[Au]	1.9790330533420805e-08
9-0-33218929-0	N#CCCCN(CCCOC(=O)[Au])CCO[Cu]	2.9120575757448748e-08
9-0-246360468-0	CCCC(CCNC(=O)CCO[Cu])OC(=O)[Au]	1.0652125877133216e-08
9-0-1119527473-0	O=C(COC(F)F)NCC(COC(=O)[Au])O[Cu]	1.65727319671875e-08
9-0-413666880-0	CC(C)(CCOC(=O)CO[Cu])OC(=O)[Au]	1.1237561702142959e-08
9-0-33220238-0	CC(OC(=O)[Au])C(CO[Cu])NCCC#N	1.6646793689681132e-08
9-0-33225561-0	CC(C)(C)C(OC(=O)[Au])C(=O)NCC#CCO[Cu]	1.4534009887555067e-08
9-0-538227953-0	O=C([Au])OCCCNCCCO[Cu]	4.673011758177204e-08
9-0-1119506534-0	CCOCCCNC(=O)C(CO[Cu])NC(=O)[Au]	2.2244253992506553e-08
9-0-1119512703-0	CN(CCOCCOC(=O)[Au])C(=O)CO[Cu]	1.588492107024222e-08
9-0-413639798-0	CCN(CCOCCO[Cu])C(C)COC(=O)[Au]	2.8827669995046557e-08
9-0-246282792-0	CCC(C)N(CCN[Cu])CCOC(=O)[Au]	2.47094427978495e-08
9-0-413670082-0	CC(NCCOCCCO[Cu])C(C)OC(=O)[Au]	3.8026669537106924e-08
9-0-413610163-0	CC(CCN(C)CCOCCOC(=O)[Au])O[Cu]	3.0515817079247e-08
9-0-413593950-0	CCC(COC(=O)[Au])NCCO[Cu]	1.8433640674731304e-08
9-0-413636300-0	CCC(CC)(CNC(=O)CCNC(=O)[Au])N[Cu]	5.2818642013477985e-09
9-0-413618350-0	CCC(CNCCCOCCOC(=O)[Au])O[Cu]	2.4435168994564382e-08
9-0-413598056-0	CCOCCCN(CCO[Cu])CCOC(=O)[Au]	3.031966777082082e-08
9-0-1119512025-0	COC(=O)C(C)(C)NCC(CO[Cu])OC(=O)[Au]	1.7515467855796977e-08
9-0-1132280325-0	CCOC(CC(CO[Cu])COC(=O)[Au])OCC	1.9692095045130626e-08
9-0-1119510444-0	CC(CN[Cu])NC(=O)CCNC(=O)[Au]	6.149552915103944e-09
9-0-941867643-0	O=C([Au])OCCCCCCCCO[Cu]	5.609444959846622e-08
9-0-538225777-0	O=C([Au])OCCSCCN[Cu]	3.320418009922282e-08
9-0-1132300091-0	CC(C)CC(CCO[Cu])CNC(=O)[Au]	3.099995077559467e-08
9-0-478225089-0	CN(CCOC(=O)[Au])CO[Cu]	2.311725753836249e-08
9-0-246231315-0	CC(CNCCSCCCO[Cu])OC(=O)[Au]	3.249304191847416e-08
9-0-413651261-0	CC(C)CC(NC(=O)[Au])C(=O)N(C)CCN[Cu]	6.9564668986919035e-09
9-0-485110424-0	C=CC(OC(=O)[Au])C(=O)OCC(O[Cu])C(C)C	1.4239151658832294e-08
9-0-413604494-0	O=C([Au])OCCNCC(O[Cu])C(F)(F)F	2.040723964416129e-08
9-0-482405405-0	CC(C)CC(NC(=O)[Au])C(=O)NCCCO[Cu]	1.763906411800867e-08
9-0-478224761-0	C=CC(=O)NCC(COC(=O)[Au])O[Cu]	1.5322449286833468e-08
