# Supplementary material for: Accelerating amorphous polymer electrolyte screening by learning to reduce errors in molecular dynamics simulated properties
Source: Nat Commun. 2022 Jun 14;13:3415. doi: 10.1038/s41467-022-30994-1 (PMC9197847; doi:10.1038/s41467-022-30994-1)
Supplement: Supplementary file 4 — Supplementary data 1 [file 41467_2022_30994_MOESM4_ESM.zip › supp_files/li_diff/5ns/test.csv]

9-0-246352407-0	CC(C)C(CCN(C)CCO[Cu])OC(=O)[Au]	1.668881175686935e-08
9-0-413632249-0	CCC(CO[Cu])C(=O)N(C)CCOC(=O)[Au]	1.579158867463224e-08
9-0-413652133-0	CC(CCOC(=O)[Au])N(C)C(=O)CO[Cu]	1.455014605501999e-08
9-0-413595319-0	CN(CCCCOC(=O)[Au])CCO[Cu]	3.4444175678718766e-08
9-0-428453452-0	O=C([Au])OCCOCCN[Cu]	3.5345346604841314e-08
9-0-246216257-0	CCC(CCNC(=O)C(CC)N[Cu])OC(=O)[Au]	9.25780212410996e-09
9-0-413671011-0	CC(C)(CNC(=O)CCO[Cu])OC(=O)[Au]	1.2869740962909288e-08
9-0-1119518672-0	CC=C(NC=N)NCC(CO[Cu])OC(=O)[Au]	7.191361446172856e-09
9-0-246427365-0	CC(CN(CCCO[Cu])CC(F)F)OC(=O)[Au]	2.6531461548729423e-08
9-0-413666342-0	CCC(CNCCN(C)CCOC(=O)[Au])O[Cu]	2.5665533165441866e-08
9-0-246233859-0	CC(NCCCCOC(=O)[Au])C(C)O[Cu]	2.7791618276430333e-08
9-0-485132906-0	C=CC(C)(CNCC(C)CO[Cu])OC(=O)[Au]	1.7002190011720987e-08
9-0-246179872-0	CN(CCCCCN[Cu])CCOC(=O)[Au]	1.4299240861859675e-08
9-0-413604935-0	CC(C)CCNC(=O)C(COC(=O)[Au])N[Cu]	1.3385331155310906e-08
9-0-246266723-0	CC(C)(O[Cu])C(=O)NCCCCCOC(=O)[Au]	1.87045189807731e-08
9-0-33213694-0	C=CCN(CCO[Cu])CC(C)OC(=O)[Au]	2.1156543169578337e-08
9-0-413658704-0	CC(NC(=O)[Au])C(=O)NC(CO[Cu])CC(F)F	1.3884396580400102e-08
9-0-1119521086-0	CCC(CNCC(OC(=O)[Au])C(=O)OC)N[Cu]	1.548703600117226e-08
9-0-1119517426-0	CC(CONC(=O)C(C)CNC(=O)[Au])N[Cu]	1.0233800034942964e-08
9-0-413667703-0	CCN(CCNC(=O)[Au])CC(CSC)O[Cu]	2.127824985206241e-08
9-0-413619757-0	O=C([Au])OCC(CO[Cu])NCC=CCl	1.9784646098080365e-08
9-0-1119506097-0	COCC(CNCCCO[Cu])OC(=O)[Au]	2.443628136663112e-08
9-0-428454127-0	CC(NC(=O)[Au])C(=O)NC(C(=O)O)C(C)O[Cu]	6.7511667170297866e-09
9-0-413666863-0	CC(CCCOC(=O)COC(=O)[Au])O[Cu]	1.817825545105352e-08
9-0-33213043-0	C=CCOCC(CNCCO[Cu])OC(=O)[Au]	3.16762620247472e-08
9-0-13129006-0	O=C([Au])OC(CNCCS)CO[Cu]	1.2840212225305128e-08
9-0-413596774-0	CCCN(CCOCCO[Cu])CCOC(=O)[Au]	4.325763162908362e-08
9-0-413688754-0	CC(CONC(=O)CC(C)(C)NC(=O)[Au])N[Cu]	6.217520330672039e-09
9-0-1132282802-0	O=C([Au])OCCCCOCCCCO[Cu]	5.5271972293288875e-08
9-0-413639786-0	COCCCN(CCOC(=O)[Au])CC(C)O[Cu]	2.3122810639574435e-08
9-0-413611681-0	CC(OC(=O)[Au])C(=O)OCC(C)(C)CO[Cu]	7.783422958613421e-09
9-0-33764539-0	C#CCN(CCO[Cu])CCOC(=O)[Au]	2.3953999191345934e-08
9-0-413631811-0	CC(CCNC(=O)[Au])NC(=O)CCN[Cu]	1.0038195484196448e-08
9-0-538232241-0	CC(C)C(NC(=O)[Au])C(=O)N(C)CCO[Cu]	1.5042441798523653e-08
9-0-413699877-0	CCC(F)C(=O)N(CCN[Cu])CCOC(=O)[Au]	9.345833633753457e-09
9-0-370724345-0	C=CC(CO[Cu])NC(=O)[Au]	1.579297109326285e-08
9-0-13127275-0	C=CCNC(=O)NCC(CO[Cu])OC(=O)[Au]	1.506821023024179e-08
9-0-485083616-0	C=CCCN(CC(C)O[Cu])C(C)COC(=O)[Au]	2.6052840863271595e-08
9-0-33222219-0	C=CC(C)(O[Cu])C(=O)NCCOC(=O)[Au]	1.8511202210902672e-08
9-0-1119509643-0	CS(=O)CCNC(=O)C(CN[Cu])OC(=O)[Au]	1.4088096865579774e-08
9-0-33764521-0	O=CC(O[Cu])C(C=O)OC(=O)[Au]	1.0316375840398476e-08
9-0-1132301291-0	CC(CCOC(=O)[Au])C(C)(C)O[Cu]	2.767238143179275e-08
9-0-485085472-0	C=CCCN(CCCOC(=O)[Au])CCO[Cu]	2.3528476020721857e-08
9-0-246354162-0	N=C(CO[Cu])NOCCCCCCOC(=O)[Au]	2.7194605566872362e-08
9-0-1119517140-0	N=C(CO[Cu])NOCCOCCOC(=O)[Au]	1.4127625767666427e-08
9-0-413621273-0	CC(CO[Cu])CN(C)CCOCCOC(=O)[Au]	2.6581779060939572e-08
9-0-413612030-0	CC(O[Cu])C(=O)OCCCNC(=O)[Au]	1.8435202827241573e-08
9-0-478224760-0	CC(C)OC(=O)C(OC(=O)[Au])C(O[Cu])C(=O)O	1.6370955899331362e-08
9-0-413690717-0	CC(C)(CO[Cu])C(=O)NCC=CCOC(=O)[Au]	1.1181159314856373e-08
9-0-13127337-0	N#CCCOCCNC(CO[Cu])COC(=O)[Au]	2.7314417288418473e-08
9-0-33235610-0	CC(C#N)NC(=O)C(O[Cu])C(C)(C)OC(=O)[Au]	1.1495948483160488e-08
9-0-246282573-0	CCN(CC(C)COC(=O)[Au])C(C)CO[Cu]	1.815262096828827e-08
9-0-246173986-0	CCN(CCCCO[Cu])CCOC(=O)[Au]	3.744090562285227e-08
9-0-478223983-0	O=C([Au])OCCNCCOCCO[Cu]	3.0107340872865e-08
9-0-33217321-0	C=C(CO[Cu])C(=O)N(C)C(C)COC(=O)[Au]	1.9604796153200504e-08
9-0-246230425-0	CC(C)C(CNCC(C)(C)COC(=O)[Au])O[Cu]	1.5518744982281255e-08
9-0-413635137-0	COCCN(CC(C)OC(=O)[Au])C(C)CO[Cu]	2.6743817791339574e-08
9-0-1119525793-0	CCN(CC(N)=O)C(=O)C(CO[Cu])NC(=O)[Au]	1.1958244918438166e-08
9-0-246411356-0	CCCN(CC(COC(=O)[Au])O[Cu])C(C)CC	2.744868828100679e-08
9-0-33223168-0	C=CC(CO[Cu])NCC(C)(C)OC(=O)[Au]	1.2574009745786234e-08
9-0-1119506898-0	CNCCC(=O)NCC(CO[Cu])OC(=O)[Au]	1.0889508552420825e-08
9-0-413631415-0	CC(C)C(CNC(=O)CN[Cu])NC(=O)[Au]	1.624772193598999e-08
9-0-538226286-0	O=C([Au])OCCOCCOCCCN[Cu]	3.468299495865974e-08
9-0-428453611-0	O=C([Au])NCCOCCOCCOCCO[Cu]	4.273864640531592e-08
9-0-538233297-0	COCCC(COC(=O)[Au])N[Cu]	2.0055824713373856e-08
9-0-1119524284-0	COCC(NC(=O)[Au])C(=O)NC(C)C(C)N[Cu]	1.1457428069126445e-08
9-0-1132280996-0	CCCC(CCOC(=O)[Au])O[Cu]	2.3241158603392827e-08
9-0-428455754-0	CNC(CO[Cu])COC(=O)[Au]	1.4271167207793886e-08
9-0-413612612-0	CC(CCN(C)C(=O)CN[Cu])OC(=O)[Au]	1.2563574105829177e-08
9-0-413599047-0	CCC(CNCCOCCOC(=O)[Au])O[Cu]	3.486528991361042e-08
9-0-1119509408-0	CC(=CCNC(CO[Cu])COC(=O)[Au])C(=O)O	1.7142263659282205e-08
9-0-482403751-0	COC(=O)C(C)(CO[Cu])COC(=O)[Au]	2.0208768437817753e-08
9-0-482407073-0	CC(C)(CCC(N[Cu])C(=O)O)NC(=O)[Au]	1.1638295831853127e-08
9-0-482404153-0	CC(COCCOC(=O)[Au])OCCO[Cu]	3.144164319012496e-08
9-0-13127202-0	C=CC(CO[Cu])NC(=O)COCCOC(=O)[Au]	1.4962847763458047e-08
9-0-413670091-0	O=C([Au])NCCN(CCF)CCO[Cu]	3.011266676735072e-08
9-0-1119525052-0	CNCC(C)NC(=O)CC(CNC(=O)[Au])O[Cu]	1.4782008994433151e-08
9-0-413618344-0	CC(CNCCCOCCOC(=O)[Au])O[Cu]	4.4857122227766096e-08
9-0-1119507201-0	COC(CNCC(CO[Cu])OC(=O)[Au])OC	2.0930621711203944e-08
9-0-413676422-0	CC(C)C(OC(=O)[Au])C(=O)NCC(CF)O[Cu]	1.6228830087012874e-08
9-0-413621512-0	CCC(CN(C)CCOCCO[Cu])OC(=O)[Au]	2.8460161853671978e-08
9-0-33210662-0	N#CCCN(CCC#N)CC(CO[Cu])OC(=O)[Au]	2.9411871505285283e-08
9-0-1119521614-0	CCCC(CNC(COC(=O)[Au])C(N)=O)O[Cu]	6.3858489204862155e-09
9-0-413687241-0	CC(C)(C)NCC(CNCCOC(=O)[Au])O[Cu]	3.0516415398267384e-08
9-0-246283370-0	CC(C)CN(CCO[Cu])CC(C)OC(=O)[Au]	9.8794032772297e-09
9-0-1119514569-0	CC(CNC(=O)[Au])C(=O)N(C)CCN[Cu]	9.681587178838736e-09
9-0-538226096-0	O=C([Au])OCCOCCCN[Cu]	4.264548903670847e-08
