# Supplementary material for: Accelerating amorphous polymer electrolyte screening by learning to reduce errors in molecular dynamics simulated properties
Source: Nat Commun. 2022 Jun 14;13:3415. doi: 10.1038/s41467-022-30994-1 (PMC9197847; doi:10.1038/s41467-022-30994-1)
Supplement: Supplementary file 4 — Supplementary data 1 [file 41467_2022_30994_MOESM4_ESM.zip › supp_files/li_diff/5ns/cv_4.csv]

9-0-1119506900-0	CCNCC(=O)NCC(COC(=O)[Au])O[Cu]	1.6366906588539413e-08
9-0-538226080-0	O=C([Au])OCCOCCOCCO[Cu]	4.3907612184721e-08
9-0-413595862-0	CCC(COC(=O)[Au])NCCOCCO[Cu]	2.2246179624193578e-08
9-0-13129550-0	C=CC(O[Cu])C(=O)NC(C#N)COC(=O)[Au]	7.45869231238926e-09
9-0-413617562-0	COCC(CCOC(=O)[Au])NCC(C)O[Cu]	2.012151735859487e-08
9-0-246413658-0	CCCCC(C)NCC(CNC(=O)[Au])O[Cu]	1.7769695921220416e-08
9-0-976282215-0	CC(COC(=O)[Au])CSC(C)C(C)O[Cu]	1.506924490447462e-08
9-0-413633144-0	CN(CCCN[Cu])CCOCCNC(=O)[Au]	2.4316374569025403e-08
9-0-1132277810-0	O=C([Au])OCCCCCCN[Cu]	2.555502242291337e-08
9-0-1119509583-0	O=C([Au])OCC(CNC(=O)C(F)F)O[Cu]	2.5603291688875916e-08
9-0-33221458-0	C=CC(OC(=O)[Au])C(=O)N(C)C(C)CCO[Cu]	1.4260220350062326e-08
9-0-413684291-0	CCC(CN(C)CCNC(=O)[Au])N[Cu]	1.79378388668046e-08
9-0-413674434-0	CN(C(=O)C(CCNC(=O)[Au])N[Cu])C(C)(C)C	2.0258644037343213e-08
9-0-538231864-0	CC(NC(=O)[Au])C(=O)NC(C)(C)CO[Cu]	1.2315203280136297e-08
9-0-538225893-0	O=C([Au])NC(C(=O)O)C(O[Cu])C(F)(F)F	1.22414939902791e-08
9-0-962049650-0	CCC(CC)C(COC(=O)[Au])N[Cu]	3.350425733250179e-08
9-0-33229009-0	N#CCCC(C#N)CNCC(COC(=O)[Au])O[Cu]	2.54014842579701e-08
9-0-413617754-0	CC(CN[Cu])C(=O)NCCCCCOC(=O)[Au]	1.5711994492676128e-08
9-0-1132291407-0	CC(C)C(CCOC(=O)[Au])N[Cu]	1.5143630276553446e-08
9-0-413610210-0	CC=CC(=O)NC(C)(CO[Cu])COC(=O)[Au]	8.046243906486145e-09
9-0-246265602-0	CCC(C)N(CCOC(=O)[Au])CC(C)O[Cu]	2.9633242114616517e-08
9-0-428454948-0	O=C([Au])NCCNCCCO[Cu]	2.0572979001598634e-08
9-0-485134706-0	C=CC(CNCCC(C)(C)O[Cu])OC(=O)[Au]	1.736215424695392e-08
9-0-1119509642-0	CS(=O)CCN(CCO[Cu])CCOC(=O)[Au]	2.0423548218266e-08
9-0-1119509343-0	CC(N[Cu])C(=O)NCCCOCCOC(=O)[Au]	1.6301472141143154e-08
9-0-1119505132-0	CC(C)(NC(=O)[Au])C(=O)NCCN[Cu]	1.7530501802861922e-08
9-0-413619908-0	CCOCCN(CCCOC(=O)[Au])CCO[Cu]	3.2061451290581574e-08
9-0-1119507982-0	COCCN(C)CC(CO[Cu])OC(=O)[Au]	2.349830694836179e-08
9-0-246437874-0	CCN(CCCC(C)OC(=O)[Au])C(C)CO[Cu]	2.6012227841131987e-08
9-0-33222123-0	C=CC(CO[Cu])NCCCOC(=O)[Au]	1.6176908544642453e-08
9-0-976488023-0	O=C([Au])OCCSCCCCCCCO[Cu]	8.045511283021239e-08
9-0-413690269-0	CC(CNCCOCCCO[Cu])OC(=O)[Au]	3.6547413978277346e-08
9-0-413639727-0	CCOCCN(CCNC(=O)[Au])CCO[Cu]	2.8644648854215585e-08
9-0-538225808-0	O=C([Au])OCCCOCCCO[Cu]	4.944386949452868e-08
9-0-413618876-0	CCCOCCNCC(COC(=O)[Au])O[Cu]	2.402990878952237e-08
9-0-246307922-0	CC(C)C(CNC(=O)[Au])CN(C)CCN[Cu]	9.552336218569018e-09
9-0-246218411-0	CC(COC(=O)[Au])SCCCCO[Cu]	3.304708316279657e-08
9-0-246210788-0	CC(CCOC(=O)[Au])NCC(C)(C)CO[Cu]	1.6974982154553723e-08
9-0-413639380-0	CCCC(C)(CO[Cu])NC(=O)COC(=O)[Au]	8.88515873944377e-09
9-0-413639824-0	CC(CC(=O)NC(C)CCN[Cu])NC(=O)[Au]	1.2729827870653399e-08
9-0-1119504160-0	CN(CCO[Cu])CCOCCOC(=O)[Au]	4.126968649712634e-08
9-0-246269407-0	CC(C)(C)C(O[Cu])C(=O)OCCCOC(=O)[Au]	2.0860333396165667e-08
9-0-413595636-0	CC(C)(C)OC(=O)C(CNC(=O)[Au])N[Cu]	8.349851151436125e-09
9-0-1119509089-0	COC(CNC(=O)[Au])C(=O)NCCCCN[Cu]	1.2800052655626127e-08
9-0-13128287-0	C=CC(C)NC(=O)C(COC(=O)[Au])N[Cu]	1.5273780464656216e-08
9-0-538225780-0	CC(CO[Cu])NC(=O)[Au]	7.867812728968713e-09
9-0-1119512810-0	CC(OC(=O)[Au])C(=O)NCC(=O)NCCO[Cu]	6.995264273247789e-09
9-0-428455053-0	O=C(CCCO[Cu])NCCOC(=O)[Au]	1.2377573222622187e-08
9-0-413651811-0	CCC(NC(=O)[Au])C(=O)NC(C)(C)CCN[Cu]	6.207233116428664e-09
9-0-33233101-0	C=CC(CNCCCCO[Cu])OC(=O)[Au]	3.455952466452516e-08
9-0-1119506643-0	COCCOCCNC(CO[Cu])COC(=O)[Au]	1.9176483411250944e-08
9-0-482405275-0	O=C([Au])NC(CN[Cu])C(F)(F)F	1.2842288946408895e-08
9-0-246305795-0	CCN(CCN[Cu])CC(C)(C)NC(=O)[Au]	1.0543504454168204e-08
9-0-246299785-0	CSCC(CNCCC(C)OC(=O)[Au])O[Cu]	1.611933527163601e-08
9-0-246234102-0	CC(CN(C)CCCCCCOC(=O)[Au])N[Cu]	2.146969662009871e-08
9-0-413634970-0	CC(N[Cu])C(=O)NCC(F)(F)CNC(=O)[Au]	6.80954538741549e-09
9-0-246200452-0	CC(C)(CNCCC(C)(C)OC(=O)[Au])O[Cu]	2.0430771836470287e-08
9-0-1132292337-0	CCC(CC)(COC(=O)[Au])N[Cu]	1.2754574939351555e-08
9-0-976279323-0	O=C([Au])OCCCSCCCCCO[Cu]	4.237634991329627e-08
9-0-428454789-0	O=C([Au])OCCNCCNCCO[Cu]	2.496353647257967e-08
9-0-962044605-0	CCCCOCCOCC(COC(=O)[Au])O[Cu]	3.301284378814374e-08
9-0-413608679-0	CN(CCO[Cu])CC(C)(C)NC(=O)[Au]	2.0771590117032286e-08
9-0-413666244-0	CN(CCNC(=O)[Au])CC(CC(F)F)N[Cu]	1.6221409648043155e-08
9-0-246200662-0	CCN(CC(C)(C)O[Cu])CC(C)(C)OC(=O)[Au]	1.8526229359124936e-08
9-0-413595687-0	CN(CCCO[Cu])CCNC(=O)[Au]	2.1521792926997125e-08
9-0-413658609-0	CC(C)(CC(=O)NCC=CCO[Cu])NC(=O)[Au]	4.92636266652363e-09
9-0-413670120-0	CN(CCN[Cu])C(=O)C(CC(F)F)NC(=O)[Au]	7.351613342996978e-09
9-0-246210842-0	CC(CCO[Cu])NC(C)C(C)(C)OC(=O)[Au]	1.1643531570540199e-08
9-0-413609493-0	COCCN(CCCCOC(=O)[Au])CCO[Cu]	2.8668554045445015e-08
9-0-413618346-0	CC(NCCCOCCO[Cu])C(C)OC(=O)[Au]	3.124150368202725e-08
9-0-428453496-0	O=C([Au])NCCC(O[Cu])C(=O)O	1.2361503047275905e-08
9-0-246411693-0	CC(C)(CNCCCC(C)(C)OC(=O)[Au])O[Cu]	1.6067655308623536e-08
9-0-1119506075-0	COCC(CNC(=O)CCCNC(=O)[Au])O[Cu]	1.1645855567271525e-08
9-0-246231571-0	CC(CCN(CCOC(=O)[Au])CC(F)F)O[Cu]	1.810863644602817e-08
9-0-413592276-0	CCN(CCCOC(=O)[Au])CCO[Cu]	2.1217287305205204e-08
9-0-33221005-0	C=CC(OC(=O)[Au])C(=O)NCC(CCC)O[Cu]	1.7303517363980588e-08
9-0-246363356-0	CC(CSCCO[Cu])(OC(=O)[Au])C(F)F	1.8231061588784195e-08
9-0-1132279255-0	CCSCC(CO[Cu])OC(=O)[Au]	2.0485201514639112e-08
9-0-413620769-0	CCCCN(C)C(=O)C(COC(=O)[Au])N[Cu]	2.1521176358615424e-08
