# Supplementary material for: Accelerating amorphous polymer electrolyte screening by learning to reduce errors in molecular dynamics simulated properties
Source: Nat Commun. 2022 Jun 14;13:3415. doi: 10.1038/s41467-022-30994-1 (PMC9197847; doi:10.1038/s41467-022-30994-1)
Supplement: Supplementary file 4 — Supplementary data 1 [file 41467_2022_30994_MOESM4_ESM.zip › supp_files/li_diff/5ns/cv_5.csv]

9-0-1132279298-0	CCCN(CCC)CC(CO[Cu])OC(=O)[Au]	2.1966714196528477e-08
9-0-428455059-0	CN(CCNC(=O)[Au])CCO[Cu]	1.2611546798728772e-08
9-0-33218774-0	C=C(CO[Cu])C(=O)N(CC)CCOC(=O)[Au]	1.5811087242442137e-08
9-0-1119509814-0	CN(CCCO[Cu])C(=O)COCCNC(=O)[Au]	1.995918431720216e-08
9-0-246214758-0	CCC(COC(=O)[Au])SC(C)CO[Cu]	3.072683411482993e-08
9-0-246264132-0	CC(CCCCO[Cu])NCC(C)OC(=O)[Au]	3.11553679624489e-08
9-0-413693959-0	CCCN(C)C(=O)C(N[Cu])C(C)(C)OC(=O)[Au]	1.458931112347571e-08
9-0-246295679-0	CC(CCNC(C)C(C)OC(=O)[Au])CCO[Cu]	1.875134681389062e-08
9-0-33223117-0	C=CC(COC(=O)[Au])NC(=O)C(C)CN[Cu]	8.224961416072715e-09
9-0-33231916-0	CC(=O)C=C(C)NC(=O)C(CCN[Cu])NC(=O)[Au]	8.865675877699082e-09
9-0-413696169-0	CC(C)(CNCCOCCCNC(=O)[Au])N[Cu]	1.406759593028517e-08
9-0-478224509-0	O=C([Au])OCCNCNCCO[Cu]	1.8170407850154423e-08
9-0-246265594-0	CCCC(CC(=O)OCCOC(=O)[Au])O[Cu]	1.828249163100957e-08
9-0-246234904-0	CCCCC(CNCC(C)OC(=O)[Au])O[Cu]	2.624559789520051e-08
9-0-413634621-0	CC(C)C(C)(CNC(=O)[Au])NC(=O)CN[Cu]	6.202957354824857e-09
9-0-413652900-0	CN(CCOCCN[Cu])CC(C)(C)NC(=O)[Au]	8.736033778439505e-09
9-0-246307859-0	CC(C)C(CNC(=O)[Au])CN(C)C(C)CN[Cu]	9.292042053503713e-09
9-0-13128268-0	C#CCOCCN(C)CC(COC(=O)[Au])O[Cu]	3.527268518948553e-08
9-0-246177363-0	CCCCN(CCOC(=O)[Au])CC(C)O[Cu]	2.0158173373425556e-08
9-0-246195936-0	CCC(CNCCC(C)O[Cu])OC(=O)[Au]	2.481407614725957e-08
9-0-33219021-0	C=C(COC(=O)[Au])C(=O)N(C)CCC(C)O[Cu]	1.3779786190955908e-08
9-0-370723996-0	C=CC(COC(=O)[Au])O[Cu]	1.3939600028595127e-08
9-0-413651589-0	CCN(CCCO[Cu])CCOCCNC(=O)[Au]	3.647289767956552e-08
9-0-1119527665-0	CC(=O)NCC(COC(=O)[Au])NCCCO[Cu]	1.1293703685194989e-08
9-0-1119524001-0	CCNCCNC(=O)CC(CNC(=O)[Au])O[Cu]	1.6104942565472514e-08
9-0-1119507043-0	O=C([Au])NCCOCC(=O)NCCCO[Cu]	2.1097109776470694e-08
9-0-413632785-0	O=C([Au])OCCNC(=O)C(CC(F)F)N[Cu]	7.546273069602336e-09
9-0-413639933-0	COCC(C)(CNC(C)CCO[Cu])OC(=O)[Au]	1.687217974991031e-08
9-0-1119512752-0	COCC(O[Cu])C(=O)OCCCOC(=O)[Au]	1.695233748619179e-08
9-0-246209274-0	CCN(CCCCCOC(=O)[Au])CCCO[Cu]	3.6193661777853405e-08
9-0-13126692-0	C#CCN(CC(=O)O)CC(COC(=O)[Au])O[Cu]	1.0921504437747344e-08
9-0-413618914-0	CCOCC(CNCCCCOC(=O)[Au])O[Cu]	2.4542025833854098e-08
9-0-413703328-0	CC(CCNC(=O)C(C)OC(=O)[Au])CCO[Cu]	1.5502078160764075e-08
9-0-413651844-0	CCC(N[Cu])C(=O)NC(C)CC(C)NC(=O)[Au]	1.312898553693476e-08
9-0-246197204-0	CC(C)(C)CCNC(CO[Cu])COC(=O)[Au]	1.3160698721789697e-08
9-0-246175870-0	CC(C)CC(CO[Cu])NCC(C)(C)OC(=O)[Au]	1.998755228218251e-08
9-0-428455191-0	CC(CO[Cu])NCCOC(=O)[Au]	2.1431445297860176e-08
9-0-1119508964-0	O=C(COCCOC(=O)[Au])NCCO[Cu]	1.7785695014454313e-08
9-0-413644559-0	CCC(CNC(CO[Cu])COC(=O)[Au])OC	2.4430368676199725e-08
9-0-1119505690-0	CC(CN[Cu])C(=O)NCCOCCOC(=O)[Au]	1.2196420292431063e-08
9-0-246415334-0	CSCCC(C)NC(CO[Cu])COC(=O)[Au]	2.1711693513811394e-08
9-0-13127883-0	C#CCOCCN(CCO[Cu])CCOC(=O)[Au]	4.058820911165952e-08
9-0-1119509344-0	O=C(CN[Cu])NCCCOCCOC(=O)[Au]	2.0044772126642988e-08
9-0-1119514606-0	CN(CCNC(=O)[Au])CCOCCN[Cu]	2.60203150179698e-08
9-0-246342870-0	CCCC(O[Cu])C(=O)NCC(CC)OC(=O)[Au]	1.0068987569619315e-08
9-0-1119521407-0	CCC(CNC(CO[Cu])C(N)=O)OC(=O)[Au]	1.0091372964368001e-08
9-0-962043603-0	O=C([Au])OCCCOCCCOCCCO[Cu]	5.084572317925675e-08
9-0-33233077-0	C=CC(CNCCOCCOC(=O)[Au])O[Cu]	2.6485990553022074e-08
9-0-246217733-0	CC(CO[Cu])SCCOCCOC(=O)[Au]	4.447929863571874e-08
9-0-962050944-0	O=C([Au])NCCSCCCSCCN[Cu]	3.97832005483861e-08
9-0-1119526324-0	COC(=O)C(C)NC(=O)C(CN[Cu])OC(=O)[Au]	1.983576823470808e-08
9-0-478224306-0	O=C([Au])NCCNCCNCCCN[Cu]	2.0983350291893667e-08
9-0-482405557-0	CCOC(=O)C(C)(CO[Cu])NC(=O)[Au]	1.6715304661416945e-08
9-0-413696709-0	CC(CCCO[Cu])NC(=O)CCOC(=O)[Au]	8.63165630777192e-09
9-0-246211686-0	CC(CCSCCCO[Cu])OC(=O)[Au]	3.3894768863204235e-08
9-0-1119522120-0	COC(CNC(=O)[Au])C(=O)NOCC(C)N[Cu]	1.4897158358334158e-08
9-0-485132304-0	C=CC(C)(CNCCCCO[Cu])OC(=O)[Au]	2.505056665920808e-08
9-0-413612531-0	COCCCCN(CCO[Cu])CCOC(=O)[Au]	3.285630723972478e-08
9-0-428455302-0	O=C([Au])OCCOCCNCCOCCO[Cu]	6.269305633780822e-08
9-0-1119504362-0	CCOCCNCC(COC(=O)[Au])O[Cu]	1.9828579584211647e-08
9-0-33210914-0	N#CCCCN(CCO[Cu])CCOC(=O)[Au]	1.936203252194739e-08
9-0-679143268-0	CCC(O[Cu])C(C)C(CC)OC(=O)[Au]	3.136441423811901e-08
9-0-413697743-0	O=C([Au])OCCN(CCF)CCOCCO[Cu]	4.762293742623467e-08
9-0-1119513605-0	COC(C)CC(=O)NC(CO[Cu])COC(=O)[Au]	1.4169097749956416e-08
9-0-413646786-0	O=C(CCCF)NC(CO[Cu])COC(=O)[Au]	1.606687481945551e-08
9-0-1119524049-0	COC(C)(C)CNC(=O)C(COC(=O)[Au])N[Cu]	1.457494880617408e-08
9-0-246294808-0	CCC(NC(C)C(C)OC(=O)[Au])C(C)(C)O[Cu]	1.7011752839474847e-08
9-0-428453075-0	O=C([Au])OCCS(=O)CCO[Cu]	1.3939056330967198e-08
9-0-413661319-0	COCCCN(CCNC(=O)[Au])CCO[Cu]	2.6423005894743464e-08
9-0-413604910-0	CC(C)CNC(=O)C(CO[Cu])NC(=O)[Au]	8.803692204693312e-09
9-0-485148840-0	CCCCCC(CC(CCC)O[Cu])OC(=O)[Au]	4.623617410014967e-08
9-0-1119509476-0	COCCOCC(CNCCOC(=O)[Au])O[Cu]	2.9756644997337546e-08
9-0-1119521627-0	COCC(CNC(CO[Cu])C(N)=O)OC(=O)[Au]	2.1545876381013786e-08
9-0-246333505-0	C=CC=CCCNC(CO[Cu])COC(=O)[Au]	2.4043557164075663e-08
9-0-413618455-0	CC(NC(=O)[Au])C(=O)N(CCO[Cu])CC(F)F	1.176644965206078e-08
9-0-1119514438-0	CN(CCOCCNC(=O)[Au])C(=O)CCN[Cu]	1.8223283020767158e-08
9-0-1119507050-0	O=C([Au])NCCCCNC(=O)COCCN[Cu]	2.195240787453652e-08
9-0-413609244-0	CC(C)(C)NC(=O)C(COC(=O)[Au])N[Cu]	1.0496117642137859e-08
9-0-1119506920-0	COC(CN(CCO[Cu])CCOC(=O)[Au])OC	2.6835933496761525e-08
