# Supplementary material for: Accelerating amorphous polymer electrolyte screening by learning to reduce errors in molecular dynamics simulated properties
Source: Nat Commun. 2022 Jun 14;13:3415. doi: 10.1038/s41467-022-30994-1 (PMC9197847; doi:10.1038/s41467-022-30994-1)
Supplement: Supplementary file 4 — Supplementary data 1 [file 41467_2022_30994_MOESM4_ESM.zip › supp_files/li_diff/5ns/cv_7.csv]

9-0-413677422-0	CCC(COC(=O)[Au])C(=O)NCC(CF)O[Cu]	1.0129696016418049e-08
9-0-413609515-0	CCC(CN(CCOC)CCO[Cu])OC(=O)[Au]	1.866113807334121e-08
9-0-246305725-0	CC(C)CCC(CO[Cu])NCC(C)OC(=O)[Au]	3.5582695320189486e-08
9-0-485095442-0	C=CC(CO[Cu])NCC(OC(=O)[Au])C(C)(C)C	2.535413530305555e-08
9-0-33225124-0	CC(C)C#CC(=O)NC(C)(CO[Cu])COC(=O)[Au]	7.973889003411093e-09
9-0-246231507-0	CC(O[Cu])C(C)SCCOCCOC(=O)[Au]	2.467745475484524e-08
9-0-1119505325-0	COCCOCCNCC(COC(=O)[Au])O[Cu]	3.730040801486119e-08
9-0-413601953-0	COCC(CNCCCCCOC(=O)[Au])O[Cu]	3.1435793182276045e-08
9-0-413699183-0	CC(NC(=O)[Au])C(=O)N(C)CC(C)(C)CO[Cu]	1.0953225759703028e-08
9-0-246239644-0	CN(CCCCNC(=O)[Au])CCCO[Cu]	1.835929333920605e-08
9-0-413633018-0	CCOCCN(CCO[Cu])CC(C)OC(=O)[Au]	2.8896744830778718e-08
9-0-413694212-0	CCC=C(F)C(=O)NCC(CNC(=O)[Au])O[Cu]	9.636719509916764e-09
9-0-246295074-0	CN(CCCCCCNC(=O)[Au])CCCO[Cu]	2.8343553468177403e-08
9-0-1119516628-0	CN(CC(COC(=O)[Au])O[Cu])C(C)(C)C(N)=O	8.774592801928745e-09
9-0-413649450-0	CC(CC(=O)N(C)CC(C)(C)NC(=O)[Au])N[Cu]	1.019620627559129e-08
9-0-246316015-0	CN(CCO[Cu])C(COC(=O)[Au])CC(C)(C)C	1.3977543201877997e-08
9-0-413595692-0	CN(CCCN[Cu])CCCOC(=O)[Au]	2.0318410877598348e-08
9-0-13127616-0	COCC#CCN(CCO[Cu])CCOC(=O)[Au]	3.899360217158934e-08
9-0-13130085-0	N#CCN(CC(=O)O)CC(COC(=O)[Au])O[Cu]	1.739329190908516e-08
9-0-413609524-0	COCCN(CCO[Cu])CCC(C)OC(=O)[Au]	2.982448893830223e-08
9-0-246285068-0	CC(CNC(C)(CNC(=O)[Au])C(C)C)N[Cu]	1.8633448629244467e-08
9-0-246184889-0	CCCCCN(CCN[Cu])CCNC(=O)[Au]	1.4905544007118605e-08
9-0-538226716-0	O=C([Au])NCCCOCCOCCCN[Cu]	3.810145575851596e-08
9-0-13129417-0	CC(C)(OC(=O)[Au])C(=O)NC(C#N)CO[Cu]	2.0479463911673303e-08
9-0-1119505204-0	COCCN(C)CC(CN[Cu])OC(=O)[Au]	2.1429585713215626e-08
9-0-1119520510-0	CNOCCNC(=O)CC(CN[Cu])OC(=O)[Au]	1.8764698990606054e-08
9-0-246231190-0	CCCC(C)(CNCC(C)O[Cu])OC(=O)[Au]	1.957317009250937e-08
9-0-246355034-0	CCN(CCOC(=O)[Au])CC(C)(O[Cu])C(F)F	1.9918931354238674e-08
9-0-33226026-0	C#CCC(CO[Cu])NC(=O)C(C)(C=C)OC(=O)[Au]	1.879605296814034e-08
9-0-246196685-0	CC(C)(CNCCCCCO[Cu])OC(=O)[Au]	2.237703932068271e-08
9-0-413636185-0	CCOCCCN(CCNC(=O)[Au])CCO[Cu]	2.5376343285655487e-08
9-0-1119511822-0	COC(=O)C(CNCCCOC(=O)[Au])O[Cu]	1.2300185193564297e-08
9-0-246265795-0	CCC(C)N(CCCOC(=O)[Au])CCO[Cu]	3.253505342381736e-08
9-0-13127272-0	COCCN(CC#N)CC(COC(=O)[Au])O[Cu]	2.838945560666568e-08
9-0-428453326-0	O=C([Au])NCCOCCOCCN[Cu]	3.6195718765199153e-08
9-0-413652296-0	CN(CCCO[Cu])C(=O)C(C)(C)COC(=O)[Au]	1.6072571554424062e-08
9-0-413651927-0	CCC(C)C(C)(CNC(=O)CO[Cu])OC(=O)[Au]	8.218696852385388e-09
9-0-246405573-0	CCC(CNCCC(C)NC(=O)[Au])O[Cu]	2.5104503274954888e-08
9-0-246421411-0	CCCCNCC(CC(C)(C)OC(=O)[Au])O[Cu]	4.136203783239715e-08
9-0-413595874-0	CCN(CCOCCO[Cu])CCOC(=O)[Au]	2.7104495064594492e-08
9-0-428453393-0	O=C([Au])OCCNCCCNCCO[Cu]	2.2535353645169904e-08
9-0-246239835-0	CN(CCCCCCOC(=O)[Au])CCCO[Cu]	3.760523318588683e-08
9-0-33222100-0	C=CC(COC(=O)[Au])NCC(COC)O[Cu]	2.878428666020324e-08
9-0-413602588-0	CN(C)CCSCC(CO[Cu])OC(=O)[Au]	1.5556929741478433e-08
9-0-246177349-0	CCCCN(CCN[Cu])CCOC(=O)[Au]	1.9554749668284344e-08
9-0-413666160-0	CCC(CNC(=O)CCOC(=O)[Au])O[Cu]	1.0166499215926557e-08
9-0-33213548-0	CN(CCC#N)CC(CO[Cu])OC(=O)[Au]	2.4725006644317624e-08
9-0-413648106-0	CC(CN(C)CCOCCNC(=O)[Au])N[Cu]	2.0716696930417834e-08
9-0-1119522592-0	CC(=O)NCCCNC(CO[Cu])COC(=O)[Au]	7.07422590969502e-09
9-0-33238175-0	C=C(CO[Cu])C(=O)N(C)CC(C)(C)OC(=O)[Au]	2.518658407810693e-08
9-0-1119523983-0	O=C(CCOC(=O)[Au])NCCCOCCO[Cu]	1.1602582004696036e-08
9-0-33212307-0	C=C(CC)CNC(CO[Cu])COC(=O)[Au]	1.6907104119779585e-08
9-0-413600877-0	CCC(COC(=O)[Au])NCC(COC)O[Cu]	1.7274028379220544e-08
9-0-1119520758-0	CNCCCN(CCN[Cu])CCNC(=O)[Au]	1.2078635133131334e-08
9-0-1119513469-0	COC(CNC(=O)[Au])C(=O)NC(C)CCN[Cu]	1.2978895425286497e-08
9-0-33233001-0	C=CCCC(CNCCOC(=O)[Au])O[Cu]	1.862434618369822e-08
9-0-413661198-0	CC(C)(CONC(=O)C(C)(C)OC(=O)[Au])O[Cu]	9.167609332029367e-09
9-0-413667665-0	CSCC(CN(C)CCCN[Cu])OC(=O)[Au]	2.537769103591751e-08
9-0-33236219-0	CN(CCCCOC(=O)[Au])CC(CC#N)O[Cu]	1.5867700152968658e-08
9-0-33221849-0	C=CC(O[Cu])C(=O)NCCCOC(=O)[Au]	1.0024984416639253e-08
9-0-1119505140-0	CN(CCNC(=O)[Au])CCOCCO[Cu]	3.989248063786769e-08
9-0-428453296-0	CC(OC(=O)[Au])C(NC(=O)CN[Cu])C(=O)O	6.977603836694895e-09
9-0-246220093-0	CC(C)CCCNC(CO[Cu])COC(=O)[Au]	2.3819631116208635e-08
9-0-485089370-0	CC(CO[Cu])(COC(=O)[Au])CSCCC#N	2.2999066631184177e-08
9-0-413634905-0	CC(CN[Cu])N(C)CCOCCNC(=O)[Au]	2.0707362304701816e-08
9-0-246312801-0	CCC(CC)(CCNCC(C)OC(=O)[Au])O[Cu]	1.3162009918512921e-08
9-0-413703174-0	C=CC=CCC(=O)N(C)CC(COC(=O)[Au])O[Cu]	1.1307252819183066e-08
9-0-1119520142-0	NOCCNC(=O)CC(CNC(=O)[Au])O[Cu]	3.147682064043129e-08
9-0-413696715-0	CC(CCNC(=O)CCO[Cu])OC(=O)[Au]	1.9717733355450924e-08
9-0-246299781-0	CCC(CNCC(CSC)OC(=O)[Au])O[Cu]	2.1794898985004627e-08
9-0-33219501-0	C=CC(O[Cu])C(=O)OCCOCCOC(=O)[Au]	1.9631996702380425e-08
9-0-246273782-0	CC(C)(CN(CCO[Cu])CC(F)F)NC(=O)[Au]	1.7770105347231915e-08
9-0-413634946-0	CC(CNC(=O)C(N[Cu])C(C)C)NC(=O)[Au]	7.59821076285658e-09
9-0-1132279253-0	O=C([Au])OCCSCCSCCO[Cu]	4.368213572328746e-08
9-0-413692315-0	CC(CNC(=O)[Au])C(=O)NCCC(C)(C)N[Cu]	7.208486424311587e-09
9-0-428454787-0	O=C([Au])NCCCNCCNCCCN[Cu]	2.019314727909181e-08
9-0-33218766-0	CC(CN(CCC#N)CCO[Cu])OC(=O)[Au]	2.5983095262340932e-08
9-0-1119518166-0	CCCC(=O)C(=O)NCC(CO[Cu])OC(=O)[Au]	1.1979753602734032e-08
9-0-246201572-0	CC(CCNC(C)C(C)OC(=O)[Au])O[Cu]	1.288357354040156e-08
