# Supplementary material for: Accelerating amorphous polymer electrolyte screening by learning to reduce errors in molecular dynamics simulated properties
Source: Nat Commun. 2022 Jun 14;13:3415. doi: 10.1038/s41467-022-30994-1 (PMC9197847; doi:10.1038/s41467-022-30994-1)
Supplement: Supplementary file 4 — Supplementary data 1 [file 41467_2022_30994_MOESM4_ESM.zip › supp_files/li_diff/5ns/cv_6.csv]

9-0-1119504891-0	COCC(C)NCC(COC(=O)[Au])O[Cu]	1.862116671605238e-08
9-0-710485720-0	C=C(C)C(COC(=O)[Au])SCC(C)O[Cu]	2.1491525635862927e-08
9-0-246427326-0	CCN(CC)CC(O[Cu])C(C)(C)OC(=O)[Au]	1.8297394594284693e-08
9-0-33237832-0	C=CCC(C)NC(=O)C(N[Cu])C(C)OC(=O)[Au]	1.875985477658045e-08
9-0-1119515166-0	CS(C)(=O)=NC(=O)CC(CNC(=O)[Au])O[Cu]	2.305549785275587e-08
9-0-1119516947-0	CC(C)OCC(N[Cu])C(=O)NCCNC(=O)[Au]	6.21446349202027e-09
9-0-246291427-0	CC(CO[Cu])NCC(OC(=O)[Au])C(C)(C)C	1.2214086756825136e-08
9-0-1119523478-0	O=C(CCNC(=O)CO[Cu])NCCOC(=O)[Au]	1.7338897580942418e-08
9-0-413644390-0	CC=CC(=O)NCC(C)(CO[Cu])COC(=O)[Au]	1.2215025497719503e-08
9-0-413601957-0	COCC(CNCCCCO[Cu])OC(=O)[Au]	1.8864631675232605e-08
9-0-33229677-0	C=C(COC(=O)[Au])C(=O)NC(CO[Cu])C(C)C	1.2917485818924706e-08
9-0-370723983-0	C=C(C)C(=O)OCC(COC(=O)[Au])O[Cu]	2.2555464355995237e-08
9-0-246339240-0	CC(CCOC(=O)[Au])NC(CO[Cu])C(C)C	1.2722687387285566e-08
9-0-246231575-0	O=C([Au])OCCCCN(CCO[Cu])CC(F)F	2.7189024245429107e-08
9-0-1119505073-0	CC(CNCCOCCOC(=O)[Au])O[Cu]	2.6493888339811215e-08
9-0-787202143-0	NC(N)=NN=CC(CO[Cu])OC(=O)[Au]	1.9095437154225387e-08
9-0-413668768-0	CCC(C)(OC(=O)[Au])C(=O)NCC(C)O[Cu]	1.3134897277514344e-08
9-0-428453552-0	O=C([Au])OCCNCCCO[Cu]	2.633613341898249e-08
9-0-413603013-0	CC(CCOC(=O)CO[Cu])OC(=O)[Au]	1.11818913529125e-08
9-0-1132282442-0	CCCCCCC(O[Cu])C(NC(=O)[Au])C(=O)O	1.2679560572913512e-08
9-0-33219388-0	C=CCOCCNC(CO[Cu])COC(=O)[Au]	2.3177323607229996e-08
9-0-1119518592-0	CN(CCO[Cu])C(=O)CNCCNC(=O)[Au]	2.0278748237002388e-08
9-0-413638850-0	CN(CC=CCl)CC(CN[Cu])OC(=O)[Au]	1.9021719553334788e-08
9-0-1132280861-0	CCC(O[Cu])C(C)OC(=O)[Au]	1.2882400472442327e-08
9-0-485118230-0	C=CCCC(CN(CC)CCN[Cu])OC(=O)[Au]	2.4089248477549365e-08
9-0-413687783-0	COCC(C)NC(CO[Cu])C(C)OC(=O)[Au]	1.1889029742187089e-08
9-0-413612824-0	CC(CO[Cu])N(C)CCOCCOC(=O)[Au]	2.758779115878389e-08
9-0-538225833-0	O=C([Au])OCCOCCOCCOCCO[Cu]	6.403820980203015e-08
9-0-485135024-0	C=CC(CNC(CCOC(=O)[Au])C(C)C)O[Cu]	1.9517352932268243e-08
9-0-428453407-0	O=C([Au])NCCCNCCO[Cu]	3.053474294966666e-08
9-0-413657251-0	O=C(CC(CN[Cu])OC(=O)[Au])NCCC(F)F	9.54738099553734e-09
9-0-413633068-0	CC(=O)N(C)CC(C)(CO[Cu])COC(=O)[Au]	1.9809652562874134e-08
9-0-1143263504-0	O=C([Au])OCCCCCCCCCCCO[Cu]	4.561370415941425e-08
9-0-370723779-0	C=CCN(CCO[Cu])CCOC(=O)[Au]	3.10361542800263e-08
9-0-246220271-0	CC(C)CCCN(CCN[Cu])CCNC(=O)[Au]	1.0639990219644611e-08
9-0-413614608-0	COCCCN(C)CC(CO[Cu])OC(=O)[Au]	3.108750459988035e-08
9-0-485054193-0	C=C(Cl)CN(CCO[Cu])CCOC(=O)[Au]	2.495750529458506e-08
9-0-1119522568-0	COC(=O)C(CO[Cu])NC(C)C(C)OC(=O)[Au]	1.2685698275680255e-08
9-0-33236230-0	C#CC(C)N(C)CC(CO[Cu])OC(=O)[Au]	1.5019764016833677e-08
9-0-428453394-0	CC(OC(=O)[Au])C(O[Cu])C(=O)O	1.5341130296700977e-08
9-0-482402832-0	CCOC(OCC)C(CO[Cu])COC(=O)[Au]	1.2124844863803645e-08
9-0-1119519401-0	CCNC(=S)NC(CO[Cu])COC(=O)[Au]	2.4955476233129643e-08
9-0-413598714-0	CC(CN(C)CCOCCO[Cu])OC(=O)[Au]	3.145149604631589e-08
9-0-246354334-0	CCC(F)(F)CN(CCN[Cu])CCOC(=O)[Au]	2.816579704549238e-08
9-0-413665221-0	CCCC(CCOC(=O)[Au])CNC(=O)CO[Cu]	1.502774611816877e-08
9-0-13130139-0	C=C(COC(=O)[Au])C(=O)NCCOCCO[Cu]	3.664754358395107e-08
9-0-478223126-0	COCC(CNCCOC(=O)[Au])O[Cu]	2.045771054345713e-08
9-0-1119507064-0	NC(=O)CSCC(CO[Cu])OC(=O)[Au]	1.9413404225642397e-08
9-0-246405741-0	CCCCC(CN(C)CCO[Cu])OC(=O)[Au]	2.0877567153658332e-08
9-0-413700372-0	COCCC(CN(C)CCCOC(=O)[Au])N[Cu]	2.5415303004605044e-08
9-0-33221847-0	C=CC(O[Cu])C(=O)N(CC)CCOC(=O)[Au]	8.220794142564436e-09
9-0-413665992-0	CC(C)CC(CNC(=O)CCO[Cu])OC(=O)[Au]	1.6096885613736788e-08
9-0-428454782-0	O=C([Au])NCCNCCCNCCN[Cu]	1.3703839880146082e-08
9-0-413657760-0	CNCC(CN(C)C(C)C(C)O[Cu])OC(=O)[Au]	1.820754030324426e-08
9-0-1119507424-0	O=C([Au])OCCOCCOC(=O)CO[Cu]	3.1128624965953904e-08
9-0-413596122-0	CCCC(NC(=O)[Au])C(=O)NCCCCN[Cu]	1.1673160849154845e-08
9-0-413617113-0	CC(CCCNC(=O)C(C)NC(=O)[Au])CO[Cu]	1.050587506832763e-08
9-0-413595315-0	CN(CCCCN[Cu])CCOC(=O)[Au]	3.070419490547715e-08
9-0-246415003-0	CCCC(CCC)NCC(CN[Cu])OC(=O)[Au]	2.6724449064892156e-08
9-0-962044710-0	CC(CSCCOC(=O)[Au])SCCO[Cu]	5.3255138193651624e-08
9-0-1119518982-0	CC(CC(=O)NC(COC(=O)[Au])C(N)=O)O[Cu]	1.4683655261966459e-08
9-0-1119509549-0	O=C(COCCN[Cu])NCCCCOC(=O)[Au]	3.717668082508028e-08
9-0-413610288-0	CC(C)(C)C(CC(=O)NCCOC(=O)[Au])N[Cu]	1.0249313423979945e-08
9-0-413642433-0	CCSCCN(CCN[Cu])CCOC(=O)[Au]	2.9481580517823548e-08
9-0-13130233-0	N#CCN(CCOCCO[Cu])CCOC(=O)[Au]	3.237950449912483e-08
9-0-485094522-0	C=CCC(CNCC(C)OC(=O)[Au])CO[Cu]	2.2001126496766553e-08
9-0-413642153-0	CNCCCN(CCCO[Cu])CCOC(=O)[Au]	2.197628449117511e-08
9-0-246360199-0	CCCC(C)(CNC(=O)CCO[Cu])OC(=O)[Au]	1.1375862715739468e-08
9-0-482402473-0	CN(CCCO[Cu])CCCOC(=O)[Au]	4.215998493661864e-08
9-0-976309537-0	O=C([Au])OCCCCCCSCCCO[Cu]	4.792012339318536e-08
9-0-413666063-0	CC(CCCNC(=O)CCOC(=O)[Au])CO[Cu]	9.804327001750969e-09
9-0-33237843-0	CCC(C)(C#N)NC(=O)C(N[Cu])C(C)OC(=O)[Au]	9.684016300185869e-09
9-0-1143263860-0	O=C([Au])OCCCCCCCCCCO[Cu]	5.487029772106674e-08
9-0-33213028-0	N#CCCN(CCCOC(=O)[Au])CCO[Cu]	3.396540103630354e-08
9-0-413664554-0	CN(CCOC(=O)[Au])CC(C)(O[Cu])C(F)F	7.812304429268598e-09
9-0-13128071-0	CC(CNC(=O)NCC#CCO[Cu])OC(=O)[Au]	6.006307159340678e-09
9-0-413686806-0	CC(=O)C(C)(C)NCC(CO[Cu])OC(=O)[Au]	9.834243869472417e-09
9-0-413688742-0	CCC(NC(=O)[Au])C(=O)NOCC(C)N[Cu]	1.096396791565011e-08
9-0-246207015-0	CC(CCN(C)CCC(C)OC(=O)[Au])O[Cu]	2.0465701438902112e-08
