# Supplementary material for: Accelerating amorphous polymer electrolyte screening by learning to reduce errors in molecular dynamics simulated properties
Source: Nat Commun. 2022 Jun 14;13:3415. doi: 10.1038/s41467-022-30994-1 (PMC9197847; doi:10.1038/s41467-022-30994-1)
Supplement: Supplementary file 4 — Supplementary data 1 [file 41467_2022_30994_MOESM4_ESM.zip › supp_files/li_diff/5ns/cv_2.csv]

9-0-1119506038-0	COCC(CNCCOCCOC(=O)[Au])O[Cu]	4.1876115034989744e-08
9-0-413665628-0	CCC(O[Cu])C(C)C(=O)NCCOC(=O)[Au]	1.6015991859274595e-08
9-0-1119511830-0	CCC(CNCC(OC(=O)[Au])C(=O)O)O[Cu]	9.241081193889963e-09
9-0-13127811-0	C=CC(OC(=O)[Au])C(=O)NCCOCCO[Cu]	2.8740098944590737e-08
9-0-413671017-0	CC(CCO[Cu])NC(=O)CCOC(=O)[Au]	1.5325846839546207e-08
9-0-413596798-0	CC(C)N(CCO[Cu])CCOCCOC(=O)[Au]	3.011320949479475e-08
9-0-246199084-0	CC(CCOC(=O)[Au])SCCO[Cu]	3.629764511581871e-08
9-0-1119513725-0	CS(=O)CCNC(CO[Cu])COC(=O)[Au]	2.6129272399746383e-08
9-0-478223165-0	CC(OC(=O)[Au])C(=O)OCCOCCO[Cu]	1.7795862784221052e-08
9-0-413616844-0	CCC(CO[Cu])(COC(=O)[Au])NC(C)COC	1.4667878637675847e-08
9-0-13129010-0	N#CC(NCC(CO[Cu])OC(=O)[Au])C(N)=O	1.0515104344742628e-08
9-0-246209283-0	CCN(CCCCOC(=O)[Au])CCCO[Cu]	5.3021854894025306e-08
9-0-413701570-0	CC(OC(=O)[Au])C(CN(C)C(C)C(=O)O)O[Cu]	1.9533150380604383e-08
9-0-1119510779-0	CN(CCCO[Cu])C(=O)COC(=O)[Au]	9.624648992290277e-09
9-0-1132289432-0	CC(C)C(NC(=O)[Au])C(O[Cu])C(F)(F)F	8.475665074780611e-09
9-0-482409504-0	O=C([Au])OCC(O)=C(O)C(O)=C(O)CO[Cu]	1.4372087348922855e-08
9-0-485052499-0	C=CCOC(=O)C(CCCCNC(=O)[Au])N[Cu]	1.8436428934476378e-08
9-0-13127703-0	COCC(CNCC#CCOC(=O)[Au])O[Cu]	2.2541096369585857e-08
9-0-413605157-0	CSCCCNC(CO[Cu])COC(=O)[Au]	1.8781087493868746e-08
9-0-1119524547-0	CCNCC(=O)NCC(CN[Cu])OC(=O)[Au]	1.3972055891018885e-08
9-0-33233578-0	C=CC(CNCCCOCCOC(=O)[Au])O[Cu]	4.437158532208929e-08
9-0-413643420-0	CC(C)(OC(=O)[Au])C(=O)OCCOCCO[Cu]	2.2479638030987602e-08
9-0-1119508860-0	NC(=O)CN(CCCO[Cu])CCOC(=O)[Au]	2.0150069772922287e-08
9-0-246228390-0	CCN(CCCCCCOC(=O)[Au])CCO[Cu]	2.6556466014006023e-08
9-0-246431750-0	CCCCN(CCCO[Cu])CC(C)NC(=O)[Au]	1.8728908301771898e-08
9-0-428454180-0	CC(O[Cu])C(NC(=O)[Au])C(N)=O	1.0795612318324262e-08
9-0-33236956-0	C=CC(C)(OC(=O)[Au])C(=O)NC(C)CN[Cu]	2.0773687595506266e-08
9-0-1119521492-0	NOCCNCC(COC(=O)[Au])O[Cu]	2.7409883244282e-08
9-0-13127199-0	NC(CCOC(=O)[Au])=NOCCOCCO[Cu]	3.7921771922056796e-08
9-0-33222107-0	C=CC(COC(=O)[Au])NCCOCCO[Cu]	2.3331423523848884e-08
9-0-246192558-0	CN(CCCCCCO[Cu])CCOC(=O)[Au]	3.051021434001174e-08
9-0-13127647-0	C=CCNC(=O)CC(CNC(=O)[Au])O[Cu]	7.866208306997135e-09
9-0-1119507875-0	CCOC(=O)CN(CCN[Cu])CCNC(=O)[Au]	2.524225515724349e-08
9-0-1119516370-0	CC(CNCCN(C)CCO[Cu])OC(=O)[Au]	2.3010189059007233e-08
9-0-478224332-0	CC(CCNCCNC(=O)[Au])NCCN[Cu]	1.9058887216489107e-08
9-0-413597023-0	CN(CCCCO[Cu])CCNC(=O)[Au]	2.2923108214015187e-08
9-0-1119520029-0	COC(=O)C(CC(=O)NCCN[Cu])NC(=O)[Au]	7.612260397519726e-09
9-0-413659730-0	CC(CCO[Cu])NCCCOCCOC(=O)[Au]	3.04165423081783e-08
9-0-246183967-0	CN(CCCCCCN[Cu])CCOC(=O)[Au]	3.0540364122076795e-08
9-0-482403014-0	O=C([Au])NC(CCCCO[Cu])C(=O)O	1.529491674605313e-08
9-0-246393964-0	CC(O[Cu])C(=O)OCCCC(C)(C)OC(=O)[Au]	1.347156354829749e-08
9-0-370724646-0	C=CCC(CNC(=O)[Au])O[Cu]	1.1804420124776734e-08
9-0-976499451-0	CCC(COC(=O)[Au])SCC(C)CO[Cu]	3.416217210859238e-08
9-0-413655804-0	CCN(CCN(C)C)CC(CO[Cu])OC(=O)[Au]	1.9672196486077988e-08
9-0-33237716-0	C=C(CO[Cu])C(=O)N(C)CCCOC(=O)[Au]	2.378445580520069e-08
9-0-246429729-0	CC(O[Cu])C(C)N(C)CC(C)(C)COC(=O)[Au]	1.562142655117593e-08
9-0-246198160-0	CC(COC(=O)[Au])CSCCOCCO[Cu]	3.4548079542116996e-08
9-0-941868611-0	O=C([Au])OCCCCCCCCCO[Cu]	5.285137243255853e-08
9-0-428455083-0	NC(=O)N(CO[Cu])COC(=O)[Au]	1.0507658512558748e-08
9-0-246284635-0	CCC(C)C(COC(=O)[Au])NCC(C)(C)O[Cu]	2.029022423381716e-08
9-0-1119521504-0	CC(=O)CNCC(COC(=O)[Au])O[Cu]	2.3907981764437575e-08
9-0-246209193-0	CSCCCN(CCO[Cu])CCOC(=O)[Au]	2.4166225962468862e-08
9-0-538237616-0	COC(=O)C(CCN[Cu])CCNC(=O)[Au]	1.3386823931948431e-08
9-0-413652038-0	CC(CCOC(=O)[Au])N(C)CCOCCO[Cu]	2.0518103590257012e-08
9-0-413616244-0	CN(CCCN(C)CCOC(=O)[Au])CCO[Cu]	3.359254137701501e-08
9-0-1119505587-0	CNC(=O)CCN(CCO[Cu])CCOC(=O)[Au]	1.4862476370222395e-08
9-0-246271753-0	O=C([Au])OCCN(CCCCF)CCCO[Cu]	3.142244132998779e-08
9-0-413651852-0	CC(CC(C)NC(=O)CCCNC(=O)[Au])N[Cu]	6.957138594447172e-09
9-0-1119504899-0	CN(C)CCNCC(CO[Cu])OC(=O)[Au]	2.2945736574677657e-08
9-0-1119504935-0	CCNC(=O)CNCC(COC(=O)[Au])O[Cu]	1.0246436416004737e-08
9-0-246211070-0	CCC(CNC(C)CCO[Cu])OC(=O)[Au]	2.177975506865878e-08
9-0-413617554-0	CC(COC(=O)[Au])CN(C)CC(C)O[Cu]	1.7555122793826162e-08
9-0-413663001-0	CC=C(C)C(=O)NCC(OC(=O)[Au])C(C)O[Cu]	1.0975566292992755e-08
9-0-1119522622-0	CC(NC(=O)[Au])C(C)NC(=O)CN[Cu]	7.649671489655228e-09
9-0-246307125-0	CCCC(CCOC(=O)[Au])NC(=O)C(C)O[Cu]	1.569922549932368e-08
9-0-246294817-0	CCC(NCC(C)OC(=O)[Au])C(C)(C)O[Cu]	1.8808895425577208e-08
9-0-33212808-0	C=CCN(CCO[Cu])CCOCCOC(=O)[Au]	2.7087390852810104e-08
9-0-413648108-0	CN(CCOCCN[Cu])CC(C)(C)OC(=O)[Au]	1.6967061407468285e-08
9-0-478224263-0	CN(C)N(CCO[Cu])CCOC(=O)[Au]	2.6133882540238583e-08
9-0-482405764-0	CC(C)CC(N[Cu])C(=O)NCCNC(=O)[Au]	1.0014678397870868e-08
9-0-322586389-0	CC(C#CCOCCO[Cu])OC(=O)[Au]	1.5510962481440326e-08
9-0-33217283-0	C=C(C)CN(C)CC(CO[Cu])OC(=O)[Au]	3.270305791047148e-08
9-0-246412455-0	CCCCCC(CNCC(C)OC(=O)[Au])O[Cu]	2.6047082976870265e-08
9-0-246177859-0	CN(CCCCOC(=O)[Au])CCCN[Cu]	1.8775934333792356e-08
9-0-246315917-0	CC(CCO[Cu])N(C)CCCCCOC(=O)[Au]	4.91296749444324e-08
9-0-33233877-0	CC(CNC(=O)C(CCCC#N)N[Cu])NC(=O)[Au]	1.2169761711881904e-08
9-0-1119524559-0	CNCC(CN(C)C(=O)CNC(=O)[Au])O[Cu]	7.908150626718617e-09
9-0-413607944-0	O=C([Au])OCCN(CCCF)CCO[Cu]	2.517391161333476e-08
9-0-1119518906-0	COCC=CC(=O)NCC(CO[Cu])OC(=O)[Au]	2.381506662992759e-08
