# Supplementary material for: Accelerating amorphous polymer electrolyte screening by learning to reduce errors in molecular dynamics simulated properties
Source: Nat Commun. 2022 Jun 14;13:3415. doi: 10.1038/s41467-022-30994-1 (PMC9197847; doi:10.1038/s41467-022-30994-1)
Supplement: Supplementary file 4 — Supplementary data 1 [file 41467_2022_30994_MOESM4_ESM.zip › supp_files/li_diff/5ns/cv_1.csv]

9-0-1119504214-0	CN(C)CCN(C)CC(CO[Cu])OC(=O)[Au]	2.345191389028559e-08
9-0-1119512197-0	CNCCCN(CCN[Cu])CCOC(=O)[Au]	1.8776010974241314e-08
9-0-413610273-0	COC(=O)NC(C)(CO[Cu])COC(=O)[Au]	1.3046473357474115e-08
9-0-33223170-0	C=CC(CO[Cu])NCC(C)OC(=O)[Au]	2.427399588329416e-08
9-0-246181192-0	CCN(CCCCCOC(=O)[Au])CCO[Cu]	3.359576756158179e-08
9-0-1119519421-0	C=CS(=O)(=O)NCC(COC(=O)[Au])O[Cu]	1.3757333710791737e-08
9-0-428453273-0	O=C([Au])NCCOCCN[Cu]	1.7359822071335656e-08
9-0-413642525-0	CCOCCC(CN(C)CCOC(=O)[Au])O[Cu]	3.208996137992691e-08
9-0-413696109-0	CC(CCOC(=O)[Au])CNC(=O)CO[Cu]	9.14993285463769e-09
9-0-246199088-0	CC(CCO[Cu])SCCOCCOC(=O)[Au]	4.173536548641016e-08
9-0-413611226-0	CSCCN(CCO[Cu])CCOC(=O)[Au]	3.042692338015666e-08
9-0-413630615-0	CC(CCNC(=O)C(C)O[Cu])OC(=O)[Au]	1.2538551989007367e-08
9-0-485075446-0	CC(CO[Cu])SCC(CC#N)OC(=O)[Au]	1.141722515048834e-08
9-0-246231194-0	CCCC(C)(CNC(C)C(C)O[Cu])OC(=O)[Au]	2.3399130741618706e-08
9-0-413612580-0	CCCC(CNC(=O)C(C)NC(=O)[Au])O[Cu]	1.4319151958996441e-08
9-0-413642534-0	CC(CCN[Cu])NC(=O)C(C)(C)NC(=O)[Au]	1.404043090380003e-08
9-0-413699582-0	CC(NC(=O)C(CNC(=O)[Au])O[Cu])C(F)F	5.563261291690468e-09
9-0-485124404-0	N#CCC(CSCCCO[Cu])OC(=O)[Au]	1.2001178881199229e-08
9-0-413671977-0	CCN(OC)C(=O)C(O[Cu])C(C)(C)OC(=O)[Au]	2.4309922188696824e-08
9-0-1119507789-0	CNCCN(CCN[Cu])CCNC(=O)[Au]	1.173730079436056e-08
9-0-13128291-0	C#CCNC(=O)C(N[Cu])C(C)(C)OC(=O)[Au]	1.4285461500239032e-08
9-0-33212165-0	C=CCCCNC(CO[Cu])COC(=O)[Au]	2.3649467593870167e-08
9-0-413685093-0	CCC(CN(C)CC(COC)OC(=O)[Au])N[Cu]	1.3325696349520693e-08
9-0-428455150-0	COC(=O)C(C)(COC(=O)[Au])N[Cu]	9.40472915761596e-09
9-0-33232831-0	C=CC(C)(CNCCOCCO[Cu])OC(=O)[Au]	1.701447577264404e-08
9-0-413618352-0	CC(C)(CNCCCOCCOC(=O)[Au])O[Cu]	2.3843171467788688e-08
9-0-428454619-0	COC(CO[Cu])(COC(=O)[Au])OC	1.134884416997783e-08
9-0-246319938-0	CN(CC(C)(C)NC(=O)[Au])CC(C)(C)O[Cu]	1.5717502149710085e-08
9-0-962047805-0	CC(CCCO[Cu])COC(=O)[Au]	2.7458591590171142e-08
9-0-413671304-0	CCCC(O[Cu])C(=O)NCC(C)NC(=O)[Au]	9.47085006227088e-09
9-0-1119525671-0	CCC(OC)C(=O)NCC(CO[Cu])OC(=O)[Au]	2.2580811432113406e-08
9-0-246364002-0	CC(C)=CCCNC(CN[Cu])CNC(=O)[Au]	1.3384056016960484e-08
9-0-413679062-0	CC(CN(C)CCNC(=O)[Au])N[Cu]	1.3921310852139466e-08
9-0-428455873-0	N=C(O)C(CO[Cu])NC(=O)[Au]	1.2603533906987726e-08
9-0-413686612-0	CC(CNCCCN(C)CCO[Cu])OC(=O)[Au]	2.8740290534314737e-08
9-0-485118671-0	C=C(C)CN(CC)CC(CO[Cu])OC(=O)[Au]	2.607425254667808e-08
9-0-1132300083-0	CCC(CC(C)CO[Cu])NC(=O)[Au]	9.168153385673946e-09
9-0-428454356-0	O=C([Au])OCCNCCO[Cu]	2.2836667076263774e-08
9-0-538230113-0	O=C([Au])NCCCNCCCO[Cu]	3.076090421632883e-08
9-0-413594746-0	CCC(C)C(NC(=O)[Au])C(=O)NCCCO[Cu]	5.670767244597903e-09
9-0-1119504342-0	CN(C)CCCNCC(CO[Cu])OC(=O)[Au]	2.017493538914386e-08
9-0-413609677-0	COCCN(CCOC(=O)[Au])CC(C)O[Cu]	4.916616902907147e-08
9-0-413621281-0	CN(CCCCOC(=O)[Au])CCOCCO[Cu]	4.622174420873288e-08
9-0-538226844-0	CN(CCCN[Cu])CCOC(=O)[Au]	1.9075464248300376e-08
9-0-246226454-0	CCCCCN(CCNC(=O)[Au])CCO[Cu]	2.709180088574952e-08
9-0-413592217-0	CC(CO[Cu])(COC(=O)[Au])NC(=O)C(F)F	1.0362620692059661e-08
9-0-1132279477-0	CCCCCC(CO[Cu])OC(=O)[Au]	1.4601214108141432e-08
9-0-246300068-0	CC(CCSCCOCCOC(=O)[Au])O[Cu]	5.3552947691760065e-08
9-0-246200422-0	CC(C)N(CCO[Cu])CCC(C)(C)OC(=O)[Au]	2.4922835816494238e-08
9-0-1119504332-0	CC(=O)NC(C)(CO[Cu])COC(=O)[Au]	1.2627479133796502e-08
9-0-33225992-0	C#CCC(CO[Cu])NC(=O)CC(C)(C)OC(=O)[Au]	8.985829723988429e-09
9-0-1119511972-0	COCC(NC(=O)[Au])C(=O)NC(C)CN[Cu]	5.241022256557995e-09
9-0-33212777-0	C=CCN(CCCO[Cu])CCOC(=O)[Au]	4.47939746665483e-08
9-0-413630336-0	CC(CNCC(CF)OC(=O)[Au])O[Cu]	1.934544867907754e-08
9-0-413606210-0	CCCNC(=O)NCC(COC(=O)[Au])O[Cu]	1.494974869006371e-08
9-0-246213220-0	CN(CCCCN[Cu])CCCCOC(=O)[Au]	2.4995693514362328e-08
9-0-13127562-0	CC(CNCC#CCO[Cu])OC(=O)[Au]	1.4094457877123376e-08
9-0-1119511714-0	COCC(COC(=O)[Au])NC(=O)C(C)O[Cu]	9.297407123809037e-09
9-0-246314448-0	CCC(CNC(COC(=O)[Au])CC(F)F)O[Cu]	1.711949787582115e-08
9-0-1132278029-0	O=C([Au])OCCCSCCO[Cu]	3.522091930430342e-08
9-0-33238826-0	CN(CC#N)CC(OC(=O)[Au])C(C)(C)O[Cu]	1.007166581891715e-08
9-0-13126466-0	N#CCN(CCO[Cu])CCOC(=O)[Au]	1.556466341193992e-08
9-0-246239878-0	CCC(CN(C)CCCO[Cu])OC(=O)[Au]	3.005588871265973e-08
9-0-428454780-0	O=C([Au])NCCNCCNCCN[Cu]	2.468209645380949e-08
9-0-1119506895-0	CNCC(=O)NCC(CO[Cu])OC(=O)[Au]	1.742859841361034e-08
9-0-33211833-0	C=CCCN(CCO[Cu])CCOC(=O)[Au]	2.903053387737328e-08
9-0-413612005-0	O=C([Au])OCCN(CCF)CCCO[Cu]	3.566648557649874e-08
9-0-1132291996-0	O=C([Au])NCCSCCSCCN[Cu]	3.490314906965141e-08
9-0-413606703-0	CC(C)C(CO[Cu])NC(=O)CNC(=O)[Au]	9.304721206751549e-09
9-0-482403127-0	O=C([Au])OCCNCCCCN[Cu]	1.8811909736631514e-08
9-0-246166891-0	CC(C)(COC(=O)[Au])NCC(C)(C)O[Cu]	1.141148281111947e-08
9-0-246264431-0	CC(CCCN(C)CCCOC(=O)[Au])O[Cu]	2.6407021607593243e-08
9-0-413670095-0	CC(CCCN[Cu])NC(=O)C(C)NC(=O)[Au]	1.686441073229485e-08
9-0-413657024-0	CN(CC(F)F)C(=O)CC(CN[Cu])OC(=O)[Au]	2.2617848201024168e-08
9-0-1119522818-0	CC(=O)N(CCOCCO[Cu])CCOC(=O)[Au]	1.3460090960961148e-08
9-0-246318597-0	CC(CCCCOC(=O)[Au])NCC=CCO[Cu]	3.834266675616561e-08
9-0-13127756-0	C#CCN(CCOCCO[Cu])CCOC(=O)[Au]	3.942327787904126e-08
9-0-413610767-0	CC(CCOC(=O)[Au])NCCOCCO[Cu]	5.484214082476007e-08
9-0-976415061-0	CC(CSCC(OC(=O)[Au])C(C)C)O[Cu]	2.3314565303882785e-08
