# Supplementary material for: Accelerating amorphous polymer electrolyte screening by learning to reduce errors in molecular dynamics simulated properties
Source: Nat Commun. 2022 Jun 14;13:3415. doi: 10.1038/s41467-022-30994-1 (PMC9197847; doi:10.1038/s41467-022-30994-1)
Supplement: Supplementary file 4 — Supplementary data 1 [file 41467_2022_30994_MOESM4_ESM.zip › supp_files/li_diff/5ns/cv_0.csv]

9-0-413634818-0	CC(CC(=O)NCC(C)(C)NC(=O)[Au])N[Cu]	1.1488895843768703e-08
9-0-413640875-0	CC(N[Cu])C(C)C(=O)N(C)CCCNC(=O)[Au]	1.2947317603782894e-08
9-0-1132295465-0	CC(C)C(CCOC(=O)[Au])O[Cu]	1.2749815822818963e-08
9-0-33232042-0	C#CC(C)(NC(=O)[Au])C(=O)NC(CC)CO[Cu]	9.408840843856784e-09
9-0-1119519108-0	O=C(COCCO[Cu])NCC(CF)OC(=O)[Au]	1.9750446174751263e-08
9-0-413642900-0	CC(CN[Cu])N(C)C(=O)CCNC(=O)[Au]	6.963716140856059e-09
9-0-1119520611-0	O=C([Au])NCCCCNC(=O)COCCO[Cu]	3.1328058044939055e-08
9-0-538234369-0	CC(CN[Cu])OCCOC(=O)[Au]	2.0943582748963815e-08
9-0-1119505021-0	CC(O[Cu])C(=O)NCCOCCOC(=O)[Au]	1.422381360030383e-08
9-0-413681800-0	CCC(C)NC(=O)C(CCN[Cu])NC(=O)[Au]	8.583383311375811e-09
9-0-602367105-0	O=C([Au])OCCCC#CC#CCCCO[Cu]	2.3604306005061266e-08
9-0-1119504357-0	COCCN(CCO[Cu])CCOC(=O)[Au]	3.625819461240395e-08
9-0-413681788-0	N=CNC(=O)CC(CCCCN[Cu])NC(=O)[Au]	1.033193236190254e-08
9-0-246234922-0	CCCCCN(CCCNC(=O)[Au])CCO[Cu]	1.559312467831246e-08
9-0-33223156-0	C=CC(CO[Cu])NC(C)C(C)OC(=O)[Au]	1.789537267813791e-08
9-0-962051435-0	O=C([Au])OCCC(CN[Cu])C(F)(F)F	9.683425230503646e-09
9-0-413642454-0	CC(CN[Cu])N(C)C(=O)CCCNC(=O)[Au]	1.2130517370236853e-08
9-0-1119513215-0	CCOCC(=O)NC(CO[Cu])C(C)OC(=O)[Au]	1.614207667214384e-08
9-0-1119506079-0	CCC(NC(=O)[Au])C(=O)NCC(COC)O[Cu]	7.960400337836738e-09
9-0-33218752-0	N#CCN(CCCOC(=O)[Au])CCO[Cu]	1.8791718708943244e-08
9-0-413607692-0	O=C([Au])OCCN(CCF)CCO[Cu]	1.7481360509722916e-08
9-0-413595859-0	CCN(CCCNC(=O)[Au])CCOCCO[Cu]	2.1383170588810938e-08
9-0-538238345-0	COCC(NC(=O)[Au])C(C)(C)O[Cu]	9.17422963821508e-09
9-0-413655608-0	CC(C)N(CCO[Cu])CCOCCNC(=O)[Au]	3.328651788063589e-08
9-0-413690201-0	CCC(CNCCOCCCO[Cu])OC(=O)[Au]	2.8834086120648828e-08
9-0-246229002-0	CC(CN(C)CCC(N[Cu])C(C)C)OC(=O)[Au]	2.1231622783821512e-08
9-0-1119512677-0	CN(CCO[Cu])C(=O)COCCOC(=O)[Au]	1.6457335895198176e-08
9-0-1119507892-0	CNC(=O)CCN(C)CC(CN[Cu])OC(=O)[Au]	1.5091362477229905e-08
9-0-413616305-0	CCCC(O[Cu])C(=O)NCC(C)CNC(=O)[Au]	1.8442854760162987e-08
9-0-428453343-0	NC(=O)C(O[Cu])C(OC(=O)[Au])C(N)=O	1.1912726185381319e-08
9-0-1132278197-0	O=C([Au])OCCCCCCCO[Cu]	5.190226858069294e-08
9-0-246289371-0	CC(CC(C)(C)O[Cu])NCC(C)OC(=O)[Au]	1.994829403125386e-08
9-0-246265729-0	CC(CCOC(=O)[Au])NC(C)CC(C)O[Cu]	2.849300703427642e-08
9-0-246181191-0	CN(CCCCCOC(=O)[Au])CCO[Cu]	2.9095869473723653e-08
9-0-246233209-0	CN(CCCCCCO[Cu])CCNC(=O)[Au]	4.54445533993103e-08
9-0-246166163-0	O=C([Au])OCCCCNCCCCO[Cu]	4.618526795925079e-08
9-0-485080326-0	C=CCCC(COC(=O)[Au])NCC(C)O[Cu]	3.355165087189187e-08
9-0-538226227-0	O=C([Au])NCCSCCN[Cu]	2.2448496622583212e-08
9-0-1119505106-0	O=C(CCN[Cu])NCCOCCOC(=O)[Au]	2.3627903066302788e-08
9-0-482404819-0	CC(CNCC(C)NC(=O)[Au])N[Cu]	4.928745777478604e-09
9-0-246362359-0	CCC(C)(O[Cu])C(=O)OCCCOC(=O)[Au]	1.724018236236877e-08
9-0-538226717-0	O=C([Au])NCCCOCCCN[Cu]	2.7709673630149803e-08
9-0-428454775-0	O=C([Au])NCCNCCNCCNCCN[Cu]	2.33044285306889e-08
9-0-413641803-0	CN(CC(CNC(=O)[Au])O[Cu])C(=O)C(C)(F)F	1.157248837631224e-08
9-0-1119505776-0	CN(CCO[Cu])CCN(C)CCOC(=O)[Au]	4.204885976851896e-08
9-0-1119524807-0	O=C([Au])NCC(=O)NCCOCCCN[Cu]	2.2225627464929887e-08
9-0-413607859-0	CCOCCN(C)CC(CN[Cu])OC(=O)[Au]	1.687640425662478e-08
9-0-246284158-0	O=C([Au])OCCCN(CCCF)CCO[Cu]	3.908963296044865e-08
9-0-413605172-0	CCCCC(=O)NC(CO[Cu])COC(=O)[Au]	1.2836964702085309e-08
9-0-33227565-0	C=CCC(CNC(=O)CCO[Cu])COC(=O)[Au]	1.5553758797886657e-08
9-0-1119513553-0	O=C(CO[Cu])NCCCOCCOC(=O)[Au]	1.74283604168929e-08
9-0-413656507-0	CC(F)(F)CNCC(COC(=O)[Au])O[Cu]	1.508190529095094e-08
9-0-246230491-0	CC(C)C(CNCC(C)(C)O[Cu])OC(=O)[Au]	1.4685721296213376e-08
9-0-1119504876-0	COC(=O)CCNCC(CO[Cu])OC(=O)[Au]	2.379235949327642e-08
9-0-413596089-0	CC(C)CC(CO[Cu])NC(=O)C(C)NC(=O)[Au]	1.3843866085262798e-08
9-0-428455258-0	CN(CCOC(=O)[Au])C(=O)CCN[Cu]	9.596008512911065e-09
9-0-413603194-0	CN(C)CCCN(C)CC(COC(=O)[Au])O[Cu]	2.4311527767666828e-08
9-0-1132306645-0	C[Si](C)(C)CC(CO[Cu])OC(=O)[Au]	2.0974877817484926e-08
9-0-246300005-0	CC(CSCCOCCO[Cu])OC(=O)[Au]	4.115790872293603e-08
9-0-413621529-0	CC(CCN(C)CCOCCN[Cu])OC(=O)[Au]	2.8318934884198194e-08
9-0-13128598-0	CC(C#N)N(C)C(=O)C(CN[Cu])NC(=O)[Au]	5.397525024309499e-09
9-0-322586137-0	N#CCCN(CCO[Cu])CCOC(=O)[Au]	2.6719877494248077e-08
9-0-1119505210-0	COCC(CN(C)CCO[Cu])OC(=O)[Au]	2.2775191804707523e-08
9-0-33225809-0	C=C(Cl)CN(CCN[Cu])CCOC(=O)[Au]	2.6933594293385205e-08
9-0-1119506563-0	COC(CNC(CO[Cu])COC(=O)[Au])OC	2.290220720288622e-08
9-0-33232797-0	C=CCOCC(CNCCCOC(=O)[Au])O[Cu]	3.1787401439136976e-08
9-0-428453468-0	O=C([Au])NCCOCCOCCOCCN[Cu]	3.336649118610084e-08
9-0-538232246-0	CCN(CCO[Cu])C(=O)C(C)NC(=O)[Au]	1.3194300949916633e-08
9-0-413621339-0	CCN(CCN[Cu])CC(COC)OC(=O)[Au]	2.6008794131456997e-08
9-0-246172184-0	CCC(C)N(C)CC(CN[Cu])OC(=O)[Au]	2.3606545983612237e-08
9-0-1119508603-0	O=C(COCCOC(=O)[Au])NCCN[Cu]	1.6264767483430815e-08
9-0-428454724-0	O=C([Au])OCCNNCCO[Cu]	1.686435578993024e-08
9-0-413596104-0	CCCC(NC(=O)[Au])C(=O)NCCN[Cu]	1.8957719023217626e-08
9-0-538231746-0	O=C([Au])NCCCSCC(N[Cu])C(=O)O	1.2822567921711689e-08
9-0-246209194-0	CCSCCN(CCO[Cu])CCOC(=O)[Au]	3.628237134475994e-08
9-0-246271634-0	CCC(C)CN(CCN[Cu])CCOC(=O)[Au]	2.1101022630903447e-08
9-0-246228184-0	CN(CCCCCCO[Cu])CCCNC(=O)[Au]	2.5102867722307068e-08
9-0-413632828-0	CC(C)(CCCO[Cu])CNC(=O)COC(=O)[Au]	1.2120687856896965e-08
9-0-413647667-0	CCN(CCCOC(=O)[Au])C(=O)CO[Cu]	1.148920613727115e-08
