# Supplementary material for: Accelerating amorphous polymer electrolyte screening by learning to reduce errors in molecular dynamics simulated properties
Source: Nat Commun. 2022 Jun 14;13:3415. doi: 10.1038/s41467-022-30994-1 (PMC9197847; doi:10.1038/s41467-022-30994-1)
Supplement: Supplementary file 4 — Supplementary data 1 [file 41467_2022_30994_MOESM4_ESM.zip › supp_files/li_diff/50ns/cv_8.csv]

9-0-413631415-0	CC(C)C(CNC(=O)CN[Cu])NC(=O)[Au]	2.401776627817033e-09
9-0-413632785-0	O=C([Au])OCCNC(=O)C(CC(F)F)N[Cu]	3.109379889954792e-09
9-0-413633832-0	C=CC(=O)N(C)CC(C)(CO[Cu])COC(=O)[Au]	3.576059623163017e-09
9-0-962049650-0	CCC(CC)C(COC(=O)[Au])N[Cu]	4.0052097329509084e-09
9-0-1119507875-0	CCOC(=O)CN(CCN[Cu])CCNC(=O)[Au]	4.692462818030795e-09
9-0-478224260-0	CC(CN(N)CC(C)OC(=O)[Au])O[Cu]	5.406056712976548e-09
9-0-413681975-0	C[Si](C)(C)CNC(=O)C(CN[Cu])NC(=O)[Au]	5.8665849081714564e-09
9-0-246233859-0	CC(NCCCCOC(=O)[Au])C(C)O[Cu]	8.491799064372075e-09
9-0-428453326-0	O=C([Au])NCCOCCOCCN[Cu]	1.0247058596830497e-08
9-0-538225833-0	O=C([Au])OCCOCCOCCOCCO[Cu]	1.4635165741726201e-08
