# Supplementary material for: Accelerating amorphous polymer electrolyte screening by learning to reduce errors in molecular dynamics simulated properties
Source: Nat Commun. 2022 Jun 14;13:3415. doi: 10.1038/s41467-022-30994-1 (PMC9197847; doi:10.1038/s41467-022-30994-1)
Supplement: Supplementary file 4 — Supplementary data 1 [file 41467_2022_30994_MOESM4_ESM.zip › supp_files/li_diff/50ns/cv_9.csv]

9-0-1119514569-0	CC(CNC(=O)[Au])C(=O)N(C)CCN[Cu]	2.2713104248760083e-09
9-0-1132292337-0	CCC(CC)(COC(=O)[Au])N[Cu]	2.811608695681346e-09
9-0-787202143-0	NC(N)=NN=CC(CO[Cu])OC(=O)[Au]	3.328568261924318e-09
9-0-370723983-0	C=C(C)C(=O)OCC(COC(=O)[Au])O[Cu]	3.82303704273269e-09
9-0-413605275-0	CC(C)C(C)(CN[Cu])NCCOC(=O)[Au]	4.54001255634318e-09
9-0-246371058-0	CC(CF)NCC(CC(C)(C)O[Cu])OC(=O)[Au]	4.9947394058200576e-09
9-0-538233297-0	COCCC(COC(=O)[Au])N[Cu]	5.696276911629131e-09
9-0-413596178-0	CC(C)(N[Cu])C(=O)NCCCCNC(=O)[Au]	6.231114418407405e-09
9-0-485094522-0	C=CCC(CNCC(C)OC(=O)[Au])CO[Cu]	1.0320982303666393e-08
9-0-478224760-0	CC(C)OC(=O)C(OC(=O)[Au])C(O[Cu])C(=O)O	1.4301213261056187e-08
