# Supplementary material for: Accelerating amorphous polymer electrolyte screening by learning to reduce errors in molecular dynamics simulated properties
Source: Nat Commun. 2022 Jun 14;13:3415. doi: 10.1038/s41467-022-30994-1 (PMC9197847; doi:10.1038/s41467-022-30994-1)
Supplement: Supplementary file 4 — Supplementary data 1 [file 41467_2022_30994_MOESM4_ESM.zip › supp_files/li_diff/50ns/test.csv]

9-0-1119517426-0	CC(CONC(=O)C(C)CNC(=O)[Au])N[Cu]	2.6766463861109583e-09
9-0-413658704-0	CC(NC(=O)[Au])C(=O)NC(CO[Cu])CC(F)F	2.8232438979479298e-09
9-0-33229677-0	C=C(COC(=O)[Au])C(=O)NC(CO[Cu])C(C)C	3.3625222788770518e-09
9-0-1119505132-0	CC(C)(NC(=O)[Au])C(=O)NCCN[Cu]	3.996188785787176e-09
9-0-413666063-0	CC(CCCNC(=O)CCOC(=O)[Au])CO[Cu]	4.750637977895292e-09
9-0-1119509408-0	CC(=CCNC(CO[Cu])COC(=O)[Au])C(=O)O	5.5718881798261e-09
9-0-413667665-0	CSCC(CN(C)CCCN[Cu])OC(=O)[Au]	5.784536132792649e-09
9-0-246421411-0	CCCCNCC(CC(C)(C)OC(=O)[Au])O[Cu]	8.613557130514092e-09
9-0-246177350-0	CCCCN(CCCNC(=O)[Au])CCO[Cu]	9.344897489116595e-09
9-0-538226084-0	CC(COCCOCCOC(=O)[Au])O[Cu]	1.214627040808757e-08
9-0-428453346-0	O=C([Au])OCCOCCOCCN[Cu]	1.9243903099786476e-08
