# Supplementary material for: Accelerating amorphous polymer electrolyte screening by learning to reduce errors in molecular dynamics simulated properties
Source: Nat Commun. 2022 Jun 14;13:3415. doi: 10.1038/s41467-022-30994-1 (PMC9197847; doi:10.1038/s41467-022-30994-1)
Supplement: Supplementary file 4 — Supplementary data 1 [file 41467_2022_30994_MOESM4_ESM.zip › supp_files/li_diff/50ns/cv_4.csv]

9-0-33222219-0	C=CC(C)(O[Cu])C(=O)NCCOC(=O)[Au]	2.6789019117115715e-09
9-0-428453496-0	O=C([Au])NCCC(O[Cu])C(=O)O	2.9252843891114785e-09
9-0-413696709-0	CC(CCCO[Cu])NC(=O)CCOC(=O)[Au]	3.6165921869201918e-09
9-0-413664554-0	CN(CCOC(=O)[Au])CC(C)(O[Cu])C(F)F	3.811261955249767e-09
9-0-413656507-0	CC(F)(F)CNCC(COC(=O)[Au])O[Cu]	4.971314972897396e-09
9-0-246265594-0	CCCC(CC(=O)OCCOC(=O)[Au])O[Cu]	5.575585916438306e-09
9-0-413665992-0	CC(C)CC(CNC(=O)CCO[Cu])OC(=O)[Au]	5.723073779232863e-09
9-0-413643629-0	CN(CCOCCOC(=O)[Au])CC(C)(C)N[Cu]	7.460402182882954e-09
9-0-538227953-0	O=C([Au])OCCCNCCCO[Cu]	1.0574777697566056e-08
9-0-1119504357-0	COCCN(CCO[Cu])CCOC(=O)[Au]	1.0941708343239613e-08
9-0-941868611-0	O=C([Au])OCCCCCCCCCO[Cu]	1.6440961776902648e-08
