# Supplementary material for: Accelerating amorphous polymer electrolyte screening by learning to reduce errors in molecular dynamics simulated properties
Source: Nat Commun. 2022 Jun 14;13:3415. doi: 10.1038/s41467-022-30994-1 (PMC9197847; doi:10.1038/s41467-022-30994-1)
Supplement: Supplementary file 4 — Supplementary data 1 [file 41467_2022_30994_MOESM4_ESM.zip › supp_files/li_diff/50ns/cv_5.csv]

9-0-538225780-0	CC(CO[Cu])NC(=O)[Au]	2.087664064320141e-09
9-0-413610849-0	CC(CC(=O)NC(C)CCO[Cu])NC(=O)[Au]	3.1901861823733033e-09
9-0-13128291-0	C#CCNC(=O)C(N[Cu])C(C)(C)OC(=O)[Au]	3.604573262895229e-09
9-0-413620769-0	CCCCN(C)C(=O)C(COC(=O)[Au])N[Cu]	4.026334647846148e-09
9-0-538237616-0	COC(=O)C(CCN[Cu])CCNC(=O)[Au]	4.524903213825258e-09
9-0-485095442-0	C=CC(CO[Cu])NCC(OC(=O)[Au])C(C)(C)C	5.313561879017633e-09
9-0-33212329-0	CC(CC#N)NCC(CO[Cu])OC(=O)[Au]	6.1679369211582196e-09
9-0-1119512025-0	COC(=O)C(C)(C)NCC(CO[Cu])OC(=O)[Au]	6.301380545725977e-09
9-0-33217283-0	C=C(C)CN(C)CC(CO[Cu])OC(=O)[Au]	8.885081826943687e-09
9-0-538231396-0	O=C([Au])OCCSCCOCCO[Cu]	1.083467721549653e-08
9-0-428455302-0	O=C([Au])OCCOCCNCCOCCO[Cu]	2.1739926478704248e-08
