# Supplementary material for: Accelerating amorphous polymer electrolyte screening by learning to reduce errors in molecular dynamics simulated properties
Source: Nat Commun. 2022 Jun 14;13:3415. doi: 10.1038/s41467-022-30994-1 (PMC9197847; doi:10.1038/s41467-022-30994-1)
Supplement: Supplementary file 4 — Supplementary data 1 [file 41467_2022_30994_MOESM4_ESM.zip › supp_files/li_diff/50ns/cv_7.csv]

9-0-413618131-0	CCN(CCOC(=O)[Au])C(=O)C(C)(C)O[Cu]	2.500225288384561e-09
9-0-413624011-0	CC(CN(C)CCCNC(=O)[Au])N[Cu]	3.1847315405003374e-09
9-0-413666160-0	CCC(CNC(=O)CCOC(=O)[Au])O[Cu]	3.2115654502676795e-09
9-0-1119516947-0	CC(C)OCC(N[Cu])C(=O)NCCNC(=O)[Au]	4.3165189208601786e-09
9-0-976282215-0	CC(COC(=O)[Au])CSC(C)C(C)O[Cu]	4.790736697624858e-09
9-0-1119525052-0	CNCC(C)NC(=O)CC(CNC(=O)[Au])O[Cu]	5.635896391862797e-09
9-0-413643927-0	CCC(COC(=O)[Au])N(C)CCOCCO[Cu]	6.0352409538340225e-09
9-0-246234904-0	CCCCC(CNCC(C)OC(=O)[Au])O[Cu]	7.81126692879024e-09
9-0-413618344-0	CC(CNCCCOCCOC(=O)[Au])O[Cu]	8.740601443799858e-09
9-0-413609677-0	COCCN(CCOC(=O)[Au])CC(C)O[Cu]	1.1110883186324094e-08
