# Supplementary material for: Accelerating amorphous polymer electrolyte screening by learning to reduce errors in molecular dynamics simulated properties
Source: Nat Commun. 2022 Jun 14;13:3415. doi: 10.1038/s41467-022-30994-1 (PMC9197847; doi:10.1038/s41467-022-30994-1)
Supplement: Supplementary file 4 — Supplementary data 1 [file 41467_2022_30994_MOESM4_ESM.zip › supp_files/li_diff/50ns/cv_6.csv]

9-0-33221458-0	C=CC(OC(=O)[Au])C(=O)N(C)C(C)CCO[Cu]	2.6697417129805885e-09
9-0-413636300-0	CCC(CC)(CNC(=O)CCNC(=O)[Au])N[Cu]	2.8762403167241193e-09
9-0-33232011-0	O=C([Au])NC(CCN[Cu])C(=O)NCCCS	3.554686338096565e-09
9-0-1119524081-0	CNCCCN(C)C(=O)C(CO[Cu])NC(=O)[Au]	3.7025453793637826e-09
9-0-485132906-0	C=CC(C)(CNCC(C)CO[Cu])OC(=O)[Au]	4.71097439834947e-09
9-0-33237843-0	CCC(C)(C#N)NC(=O)C(N[Cu])C(C)OC(=O)[Au]	5.442604723803397e-09
9-0-246364261-0	CC(CCOC(=O)[Au])NC(C)C(C)(C)CO[Cu]	6.154326220709659e-09
9-0-679143268-0	CCC(O[Cu])C(C)C(CC)OC(=O)[Au]	8.355020063915673e-09
9-0-33233101-0	C=CC(CNCCCCO[Cu])OC(=O)[Au]	9.165006932073144e-09
9-0-538226080-0	O=C([Au])OCCOCCOCCO[Cu]	1.2012007175633654e-08
