# Supplementary material for: Accelerating amorphous polymer electrolyte screening by learning to reduce errors in molecular dynamics simulated properties
Source: Nat Commun. 2022 Jun 14;13:3415. doi: 10.1038/s41467-022-30994-1 (PMC9197847; doi:10.1038/s41467-022-30994-1)
Supplement: Supplementary file 4 — Supplementary data 1 [file 41467_2022_30994_MOESM4_ESM.zip › supp_files/li_diff/50ns/cv_2.csv]

9-0-1119524559-0	CNCC(CN(C)C(=O)CNC(=O)[Au])O[Cu]	2.163533544212939e-09
9-0-413611681-0	CC(OC(=O)[Au])C(=O)OCC(C)(C)CO[Cu]	3.058803561340153e-09
9-0-246284635-0	CCC(C)C(COC(=O)[Au])NCC(C)(C)O[Cu]	3.2112433063071934e-09
9-0-413608679-0	CN(CCO[Cu])CC(C)(C)NC(=O)[Au]	4.075807943747054e-09
9-0-413632249-0	CCC(CO[Cu])C(=O)N(C)CCOC(=O)[Au]	4.575091836440295e-09
9-0-1132292962-0	CC(CNC(=O)[Au])(N[Cu])C(F)(F)F	4.9732586575074365e-09
9-0-246411693-0	CC(C)(CNCCCC(C)(C)OC(=O)[Au])O[Cu]	5.958426931938064e-09
9-0-246363356-0	CC(CSCCO[Cu])(OC(=O)[Au])C(F)F	8.158586798822516e-09
9-0-1119505140-0	CN(CCNC(=O)[Au])CCOCCO[Cu]	1.0702045115888942e-08
9-0-33233578-0	C=CC(CNCCCOCCOC(=O)[Au])O[Cu]	1.3514900344093834e-08
9-0-538226286-0	O=C([Au])OCCOCCOCCCN[Cu]	2.251339172208581e-08
