# Supplementary material for: Accelerating amorphous polymer electrolyte screening by learning to reduce errors in molecular dynamics simulated properties
Source: Nat Commun. 2022 Jun 14;13:3415. doi: 10.1038/s41467-022-30994-1 (PMC9197847; doi:10.1038/s41467-022-30994-1)
Supplement: Supplementary file 4 — Supplementary data 1 [file 41467_2022_30994_MOESM4_ESM.zip › supp_files/li_diff/50ns/cv_3.csv]

9-0-478225127-0	O=C([Au])NCCS(=O)(=S)OCCN[Cu]	2.6178012289098253e-09
9-0-413614629-0	CCCC(CC(=O)NCCOC(=O)[Au])O[Cu]	2.7147524099834143e-09
9-0-413596089-0	CC(C)CC(CO[Cu])NC(=O)C(C)NC(=O)[Au]	3.3536966618381175e-09
9-0-1119518672-0	CC=C(NC=N)NCC(CO[Cu])OC(=O)[Au]	3.8661250266290175e-09
9-0-1119512883-0	COCC(C)(O[Cu])C(=O)N(C)CCOC(=O)[Au]	4.651276726256836e-09
9-0-246282792-0	CCC(C)N(CCN[Cu])CCOC(=O)[Au]	5.610074492896863e-09
9-0-1119521504-0	CC(=O)CNCC(COC(=O)[Au])O[Cu]	6.155345200497876e-09
9-0-246412455-0	CCCCCC(CNCC(C)OC(=O)[Au])O[Cu]	7.1538982787784305e-09
9-0-413596774-0	CCCN(CCOCCO[Cu])CCOC(=O)[Au]	1.070194582825935e-08
9-0-413632580-0	CCN(CCOCCO[Cu])CC(C)OC(=O)[Au]	1.102296303589492e-08
9-0-1132282802-0	O=C([Au])OCCCCOCCCCO[Cu]	1.7458560313560837e-08
