# Supplementary material for: Accelerating amorphous polymer electrolyte screening by learning to reduce errors in molecular dynamics simulated properties
Source: Nat Commun. 2022 Jun 14;13:3415. doi: 10.1038/s41467-022-30994-1 (PMC9197847; doi:10.1038/s41467-022-30994-1)
Supplement: Supplementary file 4 — Supplementary data 1 [file 41467_2022_30994_MOESM4_ESM.zip › supp_files/li_diff/50ns/cv_1.csv]

9-0-413688754-0	CC(CONC(=O)CC(C)(C)NC(=O)[Au])N[Cu]	1.4459889646973947e-09
9-0-413692315-0	CC(CNC(=O)[Au])C(=O)NCCC(C)(C)N[Cu]	2.7859149742281485e-09
9-0-413677422-0	CCC(COC(=O)[Au])C(=O)NCC(CF)O[Cu]	3.4224411205137896e-09
9-0-246269407-0	CC(C)(C)C(O[Cu])C(=O)OCCCOC(=O)[Au]	4.280240185941198e-09
9-0-246413658-0	CCCCC(C)NCC(CNC(=O)[Au])O[Cu]	4.843715470323623e-09
9-0-13128972-0	C#CCOCC(CNCCO[Cu])OC(=O)[Au]	5.562867975368471e-09
9-0-413685093-0	CCC(CN(C)CC(COC)OC(=O)[Au])N[Cu]	5.747235546856312e-09
9-0-33223170-0	C=CC(CO[Cu])NCC(C)OC(=O)[Au]	7.377838932703236e-09
9-0-13130233-0	N#CCN(CCOCCO[Cu])CCOC(=O)[Au]	1.0326920556361953e-08
9-0-976309537-0	O=C([Au])OCCCCCCSCCCO[Cu]	1.0909680162548927e-08
9-0-976488023-0	O=C([Au])OCCSCCCCCCCO[Cu]	1.877381161101594e-08
