# Supplementary material for: Accelerating amorphous polymer electrolyte screening by learning to reduce errors in molecular dynamics simulated properties
Source: Nat Commun. 2022 Jun 14;13:3415. doi: 10.1038/s41467-022-30994-1 (PMC9197847; doi:10.1038/s41467-022-30994-1)
Supplement: Supplementary file 4 — Supplementary data 1 [file 41467_2022_30994_MOESM4_ESM.zip › supp_files/li_diff/50ns/cv_0.csv]

9-0-538232246-0	CCN(CCO[Cu])C(=O)C(C)NC(=O)[Au]	1.7142237663310581e-09
9-0-413681800-0	CCC(C)NC(=O)C(CCN[Cu])NC(=O)[Au]	2.822862263804047e-09
9-0-246216257-0	CCC(CCNC(=O)C(CC)N[Cu])OC(=O)[Au]	3.418940884773738e-09
9-0-482409504-0	O=C([Au])OCC(O)=C(O)C(O)=C(O)CO[Cu]	3.854775160977407e-09
9-0-413678226-0	CCNC(=S)NC(COC(=O)[Au])C(C)O[Cu]	4.937533899135192e-09
9-0-1119524547-0	CCNCC(=O)NCC(CN[Cu])OC(=O)[Au]	5.2217747177296855e-09
9-0-246231194-0	CCCC(C)(CNC(C)C(C)O[Cu])OC(=O)[Au]	6.133443787079098e-09
9-0-1119513215-0	CCOCC(=O)NC(CO[Cu])C(C)OC(=O)[Au]	7.267967178316287e-09
9-0-413697743-0	O=C([Au])OCCN(CCF)CCOCCO[Cu]	1.0700368811234191e-08
9-0-246315917-0	CC(CCO[Cu])N(C)CCCCCOC(=O)[Au]	1.1192741745241327e-08
9-0-538227682-0	O=C([Au])OCCOCCCOCCO[Cu]	1.5619168741082072e-08
