# Supplementary material for: Accelerating amorphous polymer electrolyte screening by learning to reduce errors in molecular dynamics simulated properties
Source: Nat Commun. 2022 Jun 14;13:3415. doi: 10.1038/s41467-022-30994-1 (PMC9197847; doi:10.1038/s41467-022-30994-1)
Supplement: Supplementary file 4 — Supplementary data 1 [file 41467_2022_30994_MOESM4_ESM.zip › supp_files/li_diff/50ns_extrapolate/cv_8.csv]

9-0-413631415-0	CC(C)C(CNC(=O)CN[Cu])NC(=O)[Au]	2.401776627817033e-09
9-0-413658704-0	CC(NC(=O)[Au])C(=O)NC(CO[Cu])CC(F)F	2.8232438979479298e-09
9-0-413596089-0	CC(C)CC(CO[Cu])NC(=O)C(C)NC(=O)[Au]	3.3536966618381175e-09
9-0-1119524081-0	CNCCCN(C)C(=O)C(CO[Cu])NC(=O)[Au]	3.7025453793637826e-09
9-0-485132906-0	C=CC(C)(CNCC(C)CO[Cu])OC(=O)[Au]	4.71097439834947e-09
9-0-478224260-0	CC(CN(N)CC(C)OC(=O)[Au])O[Cu]	5.406056712976548e-09
9-0-413685093-0	CCC(CN(C)CC(COC)OC(=O)[Au])N[Cu]	5.747235546856312e-09
9-0-1119512025-0	COC(=O)C(C)(C)NCC(CO[Cu])OC(=O)[Au]	6.301380545725977e-09
9-0-246233859-0	CC(NCCCCOC(=O)[Au])C(C)O[Cu]	8.491799064372075e-09
9-0-413596774-0	CCCN(CCOCCO[Cu])CCOC(=O)[Au]	1.070194582825935e-08
