# Supplementary material for: Accelerating amorphous polymer electrolyte screening by learning to reduce errors in molecular dynamics simulated properties
Source: Nat Commun. 2022 Jun 14;13:3415. doi: 10.1038/s41467-022-30994-1 (PMC9197847; doi:10.1038/s41467-022-30994-1)
Supplement: Supplementary file 4 — Supplementary data 1 [file 41467_2022_30994_MOESM4_ESM.zip › supp_files/li_diff/50ns_extrapolate/cv_9.csv]

9-0-413618131-0	CCN(CCOC(=O)[Au])C(=O)C(C)(C)O[Cu]	2.500225288384561e-09
9-0-33222219-0	C=CC(C)(O[Cu])C(=O)NCCOC(=O)[Au]	2.6789019117115715e-09
9-0-246284635-0	CCC(C)C(COC(=O)[Au])NCC(C)(C)O[Cu]	3.2112433063071934e-09
9-0-413633832-0	C=CC(=O)N(C)CC(C)(CO[Cu])COC(=O)[Au]	3.576059623163017e-09
9-0-246269407-0	CC(C)(C)C(O[Cu])C(=O)OCCCOC(=O)[Au]	4.280240185941198e-09
9-0-976282215-0	CC(COC(=O)[Au])CSC(C)C(C)O[Cu]	4.790736697624858e-09
9-0-413667665-0	CSCC(CN(C)CCCN[Cu])OC(=O)[Au]	5.784536132792649e-09
9-0-246411693-0	CC(C)(CNCCCC(C)(C)OC(=O)[Au])O[Cu]	5.958426931938064e-09
9-0-1119513215-0	CCOCC(=O)NC(CO[Cu])C(C)OC(=O)[Au]	7.267967178316287e-09
9-0-1119505140-0	CN(CCNC(=O)[Au])CCOCCO[Cu]	1.0702045115888942e-08
