# Supplementary material for: Accelerating amorphous polymer electrolyte screening by learning to reduce errors in molecular dynamics simulated properties
Source: Nat Commun. 2022 Jun 14;13:3415. doi: 10.1038/s41467-022-30994-1 (PMC9197847; doi:10.1038/s41467-022-30994-1)
Supplement: Supplementary file 4 — Supplementary data 1 [file 41467_2022_30994_MOESM4_ESM.zip › supp_files/li_diff/50ns_extrapolate/test.csv]

9-0-33233578-0	C=CC(CNCCCOCCOC(=O)[Au])O[Cu]	1.3514900344093834e-08
9-0-478224760-0	CC(C)OC(=O)C(OC(=O)[Au])C(O[Cu])C(=O)O	1.4301213261056187e-08
9-0-538225833-0	O=C([Au])OCCOCCOCCOCCO[Cu]	1.4635165741726201e-08
9-0-538227682-0	O=C([Au])OCCOCCCOCCO[Cu]	1.5619168741082072e-08
9-0-941868611-0	O=C([Au])OCCCCCCCCCO[Cu]	1.6440961776902648e-08
9-0-1132282802-0	O=C([Au])OCCCCOCCCCO[Cu]	1.7458560313560837e-08
9-0-976488023-0	O=C([Au])OCCSCCCCCCCO[Cu]	1.877381161101594e-08
9-0-428453346-0	O=C([Au])OCCOCCOCCN[Cu]	1.9243903099786476e-08
9-0-428455302-0	O=C([Au])OCCOCCNCCOCCO[Cu]	2.1739926478704248e-08
9-0-538226286-0	O=C([Au])OCCOCCOCCCN[Cu]	2.251339172208581e-08
