# Supplementary material for: Accelerating amorphous polymer electrolyte screening by learning to reduce errors in molecular dynamics simulated properties
Source: Nat Commun. 2022 Jun 14;13:3415. doi: 10.1038/s41467-022-30994-1 (PMC9197847; doi:10.1038/s41467-022-30994-1)
Supplement: Supplementary file 4 — Supplementary data 1 [file 41467_2022_30994_MOESM4_ESM.zip › supp_files/li_diff/50ns_extrapolate/cv_4.csv]

9-0-538225780-0	CC(CO[Cu])NC(=O)[Au]	2.087664064320141e-09
9-0-413692315-0	CC(CNC(=O)[Au])C(=O)NCCC(C)(C)N[Cu]	2.7859149742281485e-09
9-0-33232011-0	O=C([Au])NC(CCN[Cu])C(=O)NCCCS	3.554686338096565e-09
9-0-1119518672-0	CC=C(NC=N)NCC(CO[Cu])OC(=O)[Au]	3.8661250266290175e-09
9-0-413632249-0	CCC(CO[Cu])C(=O)N(C)CCOC(=O)[Au]	4.575091836440295e-09
9-0-1132292962-0	CC(CNC(=O)[Au])(N[Cu])C(F)(F)F	4.9732586575074365e-09
9-0-246265594-0	CCCC(CC(=O)OCCOC(=O)[Au])O[Cu]	5.575585916438306e-09
9-0-33212329-0	CC(CC#N)NCC(CO[Cu])OC(=O)[Au]	6.1679369211582196e-09
9-0-413643629-0	CN(CCOCCOC(=O)[Au])CC(C)(C)N[Cu]	7.460402182882954e-09
9-0-485094522-0	C=CCC(CNCC(C)OC(=O)[Au])CO[Cu]	1.0320982303666393e-08
9-0-1119504357-0	COCCN(CCO[Cu])CCOC(=O)[Au]	1.0941708343239613e-08
