# Supplementary material for: Accelerating amorphous polymer electrolyte screening by learning to reduce errors in molecular dynamics simulated properties
Source: Nat Commun. 2022 Jun 14;13:3415. doi: 10.1038/s41467-022-30994-1 (PMC9197847; doi:10.1038/s41467-022-30994-1)
Supplement: Supplementary file 4 — Supplementary data 1 [file 41467_2022_30994_MOESM4_ESM.zip › supp_files/li_diff/50ns_extrapolate/cv_5.csv]

9-0-1119524559-0	CNCC(CN(C)C(=O)CNC(=O)[Au])O[Cu]	2.163533544212939e-09
9-0-413611681-0	CC(OC(=O)[Au])C(=O)OCC(C)(C)CO[Cu]	3.058803561340153e-09
9-0-413610849-0	CC(CC(=O)NC(C)CCO[Cu])NC(=O)[Au]	3.1901861823733033e-09
9-0-482409504-0	O=C([Au])OCC(O)=C(O)C(O)=C(O)CO[Cu]	3.854775160977407e-09
9-0-1119507875-0	CCOC(=O)CN(CCN[Cu])CCNC(=O)[Au]	4.692462818030795e-09
9-0-413656507-0	CC(F)(F)CNCC(COC(=O)[Au])O[Cu]	4.971314972897396e-09
9-0-246282792-0	CCC(C)N(CCN[Cu])CCOC(=O)[Au]	5.610074492896863e-09
9-0-246364261-0	CC(CCOC(=O)[Au])NC(C)C(C)(C)CO[Cu]	6.154326220709659e-09
9-0-413618344-0	CC(CNCCCOCCOC(=O)[Au])O[Cu]	8.740601443799858e-09
9-0-13130233-0	N#CCN(CCOCCO[Cu])CCOC(=O)[Au]	1.0326920556361953e-08
9-0-413609677-0	COCCN(CCOC(=O)[Au])CC(C)O[Cu]	1.1110883186324094e-08
