# Supplementary material for: Accelerating amorphous polymer electrolyte screening by learning to reduce errors in molecular dynamics simulated properties
Source: Nat Commun. 2022 Jun 14;13:3415. doi: 10.1038/s41467-022-30994-1 (PMC9197847; doi:10.1038/s41467-022-30994-1)
Supplement: Supplementary file 4 — Supplementary data 1 [file 41467_2022_30994_MOESM4_ESM.zip › supp_files/li_diff/50ns_extrapolate/cv_7.csv]

9-0-538232246-0	CCN(CCO[Cu])C(=O)C(C)NC(=O)[Au]	1.7142237663310581e-09
9-0-428453496-0	O=C([Au])NCCC(O[Cu])C(=O)O	2.9252843891114785e-09
9-0-413677422-0	CCC(COC(=O)[Au])C(=O)NCC(CF)O[Cu]	3.4224411205137896e-09
9-0-13128291-0	C#CCNC(=O)C(N[Cu])C(C)(C)OC(=O)[Au]	3.604573262895229e-09
9-0-1119512883-0	COCC(C)(O[Cu])C(=O)N(C)CCOC(=O)[Au]	4.651276726256836e-09
9-0-413678226-0	CCNC(=S)NC(COC(=O)[Au])C(C)O[Cu]	4.937533899135192e-09
9-0-1119509408-0	CC(=CCNC(CO[Cu])COC(=O)[Au])C(=O)O	5.5718881798261e-09
9-0-246412455-0	CCCCCC(CNCC(C)OC(=O)[Au])O[Cu]	7.1538982787784305e-09
9-0-246234904-0	CCCCC(CNCC(C)OC(=O)[Au])O[Cu]	7.81126692879024e-09
9-0-413697743-0	O=C([Au])OCCN(CCF)CCOCCO[Cu]	1.0700368811234191e-08
