# Supplementary material for: Accelerating amorphous polymer electrolyte screening by learning to reduce errors in molecular dynamics simulated properties
Source: Nat Commun. 2022 Jun 14;13:3415. doi: 10.1038/s41467-022-30994-1 (PMC9197847; doi:10.1038/s41467-022-30994-1)
Supplement: Supplementary file 4 — Supplementary data 1 [file 41467_2022_30994_MOESM4_ESM.zip › supp_files/li_diff/50ns_extrapolate/cv_6.csv]

9-0-1119517426-0	CC(CONC(=O)C(C)CNC(=O)[Au])N[Cu]	2.6766463861109583e-09
9-0-413681800-0	CCC(C)NC(=O)C(CCN[Cu])NC(=O)[Au]	2.822862263804047e-09
9-0-246216257-0	CCC(CCNC(=O)C(CC)N[Cu])OC(=O)[Au]	3.418940884773738e-09
9-0-413696709-0	CC(CCCO[Cu])NC(=O)CCOC(=O)[Au]	3.6165921869201918e-09
9-0-413608679-0	CN(CCO[Cu])CC(C)(C)NC(=O)[Au]	4.075807943747054e-09
9-0-1119524547-0	CCNCC(=O)NCC(CN[Cu])OC(=O)[Au]	5.2217747177296855e-09
9-0-413665992-0	CC(C)CC(CNC(=O)CCO[Cu])OC(=O)[Au]	5.723073779232863e-09
9-0-246231194-0	CCCC(C)(CNC(C)C(C)O[Cu])OC(=O)[Au]	6.133443787079098e-09
9-0-33217283-0	C=C(C)CN(C)CC(CO[Cu])OC(=O)[Au]	8.885081826943687e-09
9-0-538227953-0	O=C([Au])OCCCNCCCO[Cu]	1.0574777697566056e-08
9-0-413632580-0	CCN(CCOCCO[Cu])CC(C)OC(=O)[Au]	1.102296303589492e-08
