# Supplementary material for: Accelerating amorphous polymer electrolyte screening by learning to reduce errors in molecular dynamics simulated properties
Source: Nat Commun. 2022 Jun 14;13:3415. doi: 10.1038/s41467-022-30994-1 (PMC9197847; doi:10.1038/s41467-022-30994-1)
Supplement: Supplementary file 4 — Supplementary data 1 [file 41467_2022_30994_MOESM4_ESM.zip › supp_files/li_diff/50ns_extrapolate/cv_2.csv]

9-0-478225127-0	O=C([Au])NCCS(=O)(=S)OCCN[Cu]	2.6178012289098253e-09
9-0-413632785-0	O=C([Au])OCCNC(=O)C(CC(F)F)N[Cu]	3.109379889954792e-09
9-0-787202143-0	NC(N)=NN=CC(CO[Cu])OC(=O)[Au]	3.328568261924318e-09
9-0-1119505132-0	CC(C)(NC(=O)[Au])C(=O)NCCN[Cu]	3.996188785787176e-09
9-0-413605275-0	CC(C)C(C)(CN[Cu])NCCOC(=O)[Au]	4.54001255634318e-09
9-0-413666063-0	CC(CCCNC(=O)CCOC(=O)[Au])CO[Cu]	4.750637977895292e-09
9-0-33237843-0	CCC(C)(C#N)NC(=O)C(N[Cu])C(C)OC(=O)[Au]	5.442604723803397e-09
9-0-1119521504-0	CC(=O)CNCC(COC(=O)[Au])O[Cu]	6.155345200497876e-09
9-0-679143268-0	CCC(O[Cu])C(C)C(CC)OC(=O)[Au]	8.355020063915673e-09
9-0-33233101-0	C=CC(CNCCCCO[Cu])OC(=O)[Au]	9.165006932073144e-09
9-0-538226084-0	CC(COCCOCCOC(=O)[Au])O[Cu]	1.214627040808757e-08
