# Supplementary material for: Accelerating amorphous polymer electrolyte screening by learning to reduce errors in molecular dynamics simulated properties
Source: Nat Commun. 2022 Jun 14;13:3415. doi: 10.1038/s41467-022-30994-1 (PMC9197847; doi:10.1038/s41467-022-30994-1)
Supplement: Supplementary file 4 — Supplementary data 1 [file 41467_2022_30994_MOESM4_ESM.zip › supp_files/li_diff/50ns_extrapolate/cv_3.csv]

9-0-413688754-0	CC(CONC(=O)CC(C)(C)NC(=O)[Au])N[Cu]	1.4459889646973947e-09
9-0-413636300-0	CCC(CC)(CNC(=O)CCNC(=O)[Au])N[Cu]	2.8762403167241193e-09
9-0-33229677-0	C=C(COC(=O)[Au])C(=O)NC(CO[Cu])C(C)C	3.3625222788770518e-09
9-0-413664554-0	CN(CCOC(=O)[Au])CC(C)(O[Cu])C(F)F	3.811261955249767e-09
9-0-538237616-0	COC(=O)C(CCN[Cu])CCNC(=O)[Au]	4.524903213825258e-09
9-0-485095442-0	C=CC(CO[Cu])NCC(OC(=O)[Au])C(C)(C)C	5.313561879017633e-09
9-0-1119525052-0	CNCC(C)NC(=O)CC(CNC(=O)[Au])O[Cu]	5.635896391862797e-09
9-0-413681975-0	C[Si](C)(C)CNC(=O)C(CN[Cu])NC(=O)[Au]	5.8665849081714564e-09
9-0-246363356-0	CC(CSCCO[Cu])(OC(=O)[Au])C(F)F	8.158586798822516e-09
9-0-246177350-0	CCCCN(CCCNC(=O)[Au])CCO[Cu]	9.344897489116595e-09
9-0-538226080-0	O=C([Au])OCCOCCOCCO[Cu]	1.2012007175633654e-08
