# Supplementary material for: Accelerating amorphous polymer electrolyte screening by learning to reduce errors in molecular dynamics simulated properties
Source: Nat Commun. 2022 Jun 14;13:3415. doi: 10.1038/s41467-022-30994-1 (PMC9197847; doi:10.1038/s41467-022-30994-1)
Supplement: Supplementary file 4 — Supplementary data 1 [file 41467_2022_30994_MOESM4_ESM.zip › supp_files/li_diff/50ns_extrapolate/cv_1.csv]

9-0-33221458-0	C=CC(OC(=O)[Au])C(=O)N(C)C(C)CCO[Cu]	2.6697417129805885e-09
9-0-1132292337-0	CCC(CC)(COC(=O)[Au])N[Cu]	2.811608695681346e-09
9-0-413666160-0	CCC(CNC(=O)CCOC(=O)[Au])O[Cu]	3.2115654502676795e-09
9-0-962049650-0	CCC(CC)C(COC(=O)[Au])N[Cu]	4.0052097329509084e-09
9-0-1119516947-0	CC(C)OCC(N[Cu])C(=O)NCCNC(=O)[Au]	4.3165189208601786e-09
9-0-246371058-0	CC(CF)NCC(CC(C)(C)O[Cu])OC(=O)[Au]	4.9947394058200576e-09
9-0-13128972-0	C#CCOCC(CNCCO[Cu])OC(=O)[Au]	5.562867975368471e-09
9-0-413596178-0	CC(C)(N[Cu])C(=O)NCCCCNC(=O)[Au]	6.231114418407405e-09
9-0-33223170-0	C=CC(CO[Cu])NCC(C)OC(=O)[Au]	7.377838932703236e-09
9-0-428453326-0	O=C([Au])NCCOCCOCCN[Cu]	1.0247058596830497e-08
9-0-246315917-0	CC(CCO[Cu])N(C)CCCCCOC(=O)[Au]	1.1192741745241327e-08
