# Supplementary material for: Accelerating amorphous polymer electrolyte screening by learning to reduce errors in molecular dynamics simulated properties
Source: Nat Commun. 2022 Jun 14;13:3415. doi: 10.1038/s41467-022-30994-1 (PMC9197847; doi:10.1038/s41467-022-30994-1)
Supplement: Supplementary file 4 — Supplementary data 1 [file 41467_2022_30994_MOESM4_ESM.zip › supp_files/li_diff/50ns_extrapolate/cv_0.csv]

9-0-1119514569-0	CC(CNC(=O)[Au])C(=O)N(C)CCN[Cu]	2.2713104248760083e-09
9-0-413614629-0	CCCC(CC(=O)NCCOC(=O)[Au])O[Cu]	2.7147524099834143e-09
9-0-413624011-0	CC(CN(C)CCCNC(=O)[Au])N[Cu]	3.1847315405003374e-09
9-0-370723983-0	C=C(C)C(=O)OCC(COC(=O)[Au])O[Cu]	3.82303704273269e-09
9-0-413620769-0	CCCCN(C)C(=O)C(COC(=O)[Au])N[Cu]	4.026334647846148e-09
9-0-246413658-0	CCCCC(C)NCC(CNC(=O)[Au])O[Cu]	4.843715470323623e-09
9-0-538233297-0	COCCC(COC(=O)[Au])N[Cu]	5.696276911629131e-09
9-0-413643927-0	CCC(COC(=O)[Au])N(C)CCOCCO[Cu]	6.0352409538340225e-09
9-0-246421411-0	CCCCNCC(CC(C)(C)OC(=O)[Au])O[Cu]	8.613557130514092e-09
9-0-538231396-0	O=C([Au])OCCSCCOCCO[Cu]	1.083467721549653e-08
9-0-976309537-0	O=C([Au])OCCCCCCSCCCO[Cu]	1.0909680162548927e-08
