# Supplementary material for: Accelerating amorphous polymer electrolyte screening by learning to reduce errors in molecular dynamics simulated properties
Source: Nat Commun. 2022 Jun 14;13:3415. doi: 10.1038/s41467-022-30994-1 (PMC9197847; doi:10.1038/s41467-022-30994-1)
Supplement: Supplementary file 4 — Supplementary data 1 [file 41467_2022_30994_MOESM4_ESM.zip › supp_files/poly_diff/5ns/cv_8.csv]

9-0-413624011-0	CC(CN(C)CCCNC(=O)[Au])N[Cu]	1.4057437743331164e-08
9-0-33229372-0	C=C(Cl)CNC(CN[Cu])CNC(=O)[Au]	1.1188595851656773e-08
9-0-1119525502-0	CC(CONC(=O)COCCNC(=O)[Au])N[Cu]	1.0035251177088028e-08
9-0-413696186-0	O=C(CCCCOC(=O)[Au])NOCCO[Cu]	2.433605654454671e-08
9-0-413703257-0	O=C(CCCCCOC(=O)[Au])NOCCO[Cu]	2.9334676744736203e-08
9-0-679142073-0	O=C([Au])NCCCCCOCCCCCN[Cu]	4.694082630565541e-08
9-0-538235765-0	CC(C)(OCCN[Cu])OCCNC(=O)[Au]	1.3402785554048486e-08
9-0-413635818-0	CC(C)CC(N[Cu])C(=O)NCC(C)NC(=O)[Au]	9.576951083764125e-09
9-0-413596816-0	COCC(CN(C)CCCO[Cu])OC(=O)[Au]	3.812712125268786e-08
9-0-33211378-0	C#CCCN(CCO[Cu])CCOC(=O)[Au]	2.95754831340188e-08
9-0-1119507515-0	CC(C)(NCC(CO[Cu])OC(=O)[Au])C(=O)O	1.6961603158105237e-08
9-0-478224351-0	O=C([Au])NCCNCCCCNCCN[Cu]	1.7870810909599338e-08
9-0-478225127-0	O=C([Au])NCCS(=O)(=S)OCCN[Cu]	7.57059160030229e-09
9-0-413595601-0	COCCCN(CCO[Cu])CCOC(=O)[Au]	3.82334746398199e-08
9-0-33234077-0	C=CCN(CCOC)CC(COC(=O)[Au])O[Cu]	3.132543405065047e-08
9-0-13130016-0	COCC#CCN(CCN[Cu])CCOC(=O)[Au]	3.237833146666931e-08
9-0-538229793-0	CCOCCOCC(CN[Cu])OC(=O)[Au]	2.519403869091736e-08
9-0-1119524140-0	CCONC(=O)C(CO[Cu])NC(=O)[Au]	1.1421932434069322e-08
9-0-13130015-0	CN(CCC#N)C(=O)C(CNC(=O)[Au])O[Cu]	5.664718208188057e-09
9-0-413606713-0	CCC(NC(=O)[Au])C(=O)NC(CO[Cu])C(C)C	6.6955498183050285e-09
9-0-246266112-0	CCCN(CC(COC(=O)[Au])O[Cu])C(C)(C)C	2.4086544699972853e-08
9-0-413635045-0	CCN(CC(C)(C)OC(=O)[Au])C(=O)C(C)O[Cu]	8.614149655619123e-09
9-0-246371058-0	CC(CF)NCC(CC(C)(C)O[Cu])OC(=O)[Au]	1.1169893960167964e-08
9-0-962050828-0	CC(C)(C)OC(=O)C(CCN[Cu])NC(=O)[Au]	7.198414822734986e-09
9-0-246180298-0	O=C([Au])OCCN(CC=CCl)CCO[Cu]	3.8836664974103445e-08
9-0-33230553-0	CC(C#N)N(C)C(=O)C(CCCNC(=O)[Au])N[Cu]	5.59940008576191e-09
9-0-413619735-0	O=C([Au])NCCC(=O)NCCCCO[Cu]	1.4959541760727515e-08
9-0-413648092-0	CCN(CCN[Cu])CCOCCNC(=O)[Au]	2.1732254896358717e-08
9-0-413599046-0	CC(C)(CNCCOCCO[Cu])OC(=O)[Au]	3.618057460798641e-08
9-0-1119508742-0	COC(=O)CNC(=O)C(COC(=O)[Au])N[Cu]	6.699009133358258e-09
9-0-246174944-0	CN(CCCCCOC(=O)[Au])CCN[Cu]	3.6081303595665866e-08
9-0-1119523446-0	O=C([Au])NCCCOCCNC(=O)CCN[Cu]	1.3216375860247149e-08
9-0-976488019-0	CC(C)C(CCSCCO[Cu])OC(=O)[Au]	2.3511726234451945e-08
9-0-413681975-0	C[Si](C)(C)CNC(=O)C(CN[Cu])NC(=O)[Au]	6.756765256783699e-09
9-0-33211432-0	CC#CCN(CCO[Cu])CCOC(=O)[Au]	2.500978123191656e-08
9-0-33210978-0	N#CCCCCN(CCO[Cu])CCOC(=O)[Au]	3.987178261814174e-08
9-0-413606700-0	CC(C)C(COC(=O)[Au])NCCOCCO[Cu]	4.2022567582873926e-08
9-0-413611903-0	CN(CCCO[Cu])CCOCCOC(=O)[Au]	6.84062701451338e-08
9-0-941865580-0	CC(C)(C)C(OC(=O)[Au])C(C)(C)O[Cu]	1.2121372352306443e-08
9-0-538231396-0	O=C([Au])OCCSCCOCCO[Cu]	7.021888483696023e-08
9-0-413614629-0	CCCC(CC(=O)NCCOC(=O)[Au])O[Cu]	1.2656238463891284e-08
9-0-33212740-0	C=CCOCCN(CCO[Cu])CCOC(=O)[Au]	4.578023924134344e-08
9-0-246271989-0	CN(CCCCCCCO[Cu])CCOC(=O)[Au]	5.49280436518336e-08
9-0-538225067-0	CCN(CCO[Cu])CCOC(=O)[Au]	2.805885236161335e-08
9-0-413611865-0	C=C(C)CNC(=O)C(CCCN[Cu])NC(=O)[Au]	7.735135713416937e-09
9-0-33213577-0	C=CCOCC(CN(C)CCOC(=O)[Au])O[Cu]	3.0029011795476617e-08
9-0-538225958-0	O=C([Au])NCCCNCCCNCCCN[Cu]	1.9561357840090735e-08
9-0-538226093-0	O=C([Au])OCCSCCO[Cu]	3.9440216118548194e-08
9-0-13127183-0	CC#CC(=O)N(C)CC(CO[Cu])OC(=O)[Au]	7.0076048924229185e-09
9-0-33217407-0	C=CC(CO[Cu])NC(=O)C(C)(C)OC(=O)[Au]	7.736604434636507e-09
9-0-13127343-0	C=CCOCC(=O)NC(CO[Cu])COC(=O)[Au]	1.3178722640257345e-08
9-0-485135116-0	C=CC(CNC(C)C(C)(C)O[Cu])OC(=O)[Au]	1.7278964077579086e-08
9-0-413596178-0	CC(C)(N[Cu])C(=O)NCCCCNC(=O)[Au]	1.0657460402301154e-08
9-0-413656623-0	CCC(CN(C)CCOCCN[Cu])OC(=O)[Au]	5.064009050718682e-08
9-0-413621516-0	CC(CN(C)CCOCCN[Cu])OC(=O)[Au]	3.557044802354858e-08
9-0-413604662-0	CN(CCOCCOC(=O)[Au])CC(C)(C)O[Cu]	3.8233877225464925e-08
9-0-1132292962-0	CC(CNC(=O)[Au])(N[Cu])C(F)(F)F	6.6316507314672944e-09
9-0-413651026-0	CCC(CNC(=O)CC(C)(C)N[Cu])NC(=O)[Au]	8.864224992467748e-09
9-0-413618353-0	O=C([Au])NCC(=O)NCCSCCCO[Cu]	1.807566393840853e-08
9-0-246403192-0	CCC(CN(C)CCCCO[Cu])NC(=O)[Au]	2.6332889386853386e-08
9-0-413687839-0	CCC(COC(=O)[Au])(N[Cu])NC(C)COC	1.2709934192642203e-08
9-0-1119526321-0	COC(=O)CC(N[Cu])C(=O)NCCOC(=O)[Au]	1.1466269075507663e-08
9-0-1119512830-0	COCC(N[Cu])C(=O)NCC(C)NC(=O)[Au]	9.388890500685394e-09
9-0-428453340-0	O=C([Au])OCCOCCO[Cu]	4.495578354618309e-08
9-0-246289748-0	CCC(NCC(C)OC(=O)[Au])C(C)O[Cu]	1.485441403293716e-08
9-0-33232743-0	CC(C)CC(C#N)NCC(COC(=O)[Au])O[Cu]	1.4277750923380914e-08
9-0-33223769-0	C#CCCCC(=O)N(C)CC(COC(=O)[Au])O[Cu]	8.979903293974071e-09
9-0-413639396-0	CCCOC(=O)NCC(COC(=O)[Au])O[Cu]	1.1352846728776816e-08
9-0-1119523698-0	CCN(CC(N)=O)CC(OC(=O)[Au])C(C)O[Cu]	1.641881054326456e-08
9-0-13127885-0	C#CCOCCNC(CO[Cu])COC(=O)[Au]	2.2362422252060707e-08
9-0-413663335-0	CC(CN(C)C(=O)C(C)NC(=O)[Au])N[Cu]	7.303263261445289e-09
9-0-246328926-0	CC(O[Cu])C(C)N(C)CC(C)(C)NC(=O)[Au]	7.571734446020567e-09
9-0-413672292-0	CC(OC(=O)[Au])C(=O)NOC(C)(C)CO[Cu]	8.268553811994166e-09
9-0-1119506527-0	CN(C)CCCNC(=O)C(CO[Cu])NC(=O)[Au]	7.701763396026698e-09
9-0-246232983-0	CCC(COC(=O)[Au])NCCCCCCO[Cu]	4.818484060376021e-08
9-0-787202105-0	O=C([Au])NCCCCC(N[Cu])C(=O)NO	1.0098144518712434e-08
9-0-413609835-0	CN(CCOCCOC(=O)[Au])C(C)(C)CO[Cu]	3.202072558975816e-08
9-0-413630449-0	CC(CNC(=O)CC(C)NC(=O)[Au])N[Cu]	6.053319667660671e-09
9-0-1119511727-0	CN(CC(COC(=O)[Au])O[Cu])C(=O)C(=O)O	9.856654925165752e-09
