# Supplementary material for: Accelerating amorphous polymer electrolyte screening by learning to reduce errors in molecular dynamics simulated properties
Source: Nat Commun. 2022 Jun 14;13:3415. doi: 10.1038/s41467-022-30994-1 (PMC9197847; doi:10.1038/s41467-022-30994-1)
Supplement: Supplementary file 4 — Supplementary data 1 [file 41467_2022_30994_MOESM4_ESM.zip › supp_files/poly_diff/5ns/cv_9.csv]

9-0-538225815-0	CN(CCCN[Cu])CCCNC(=O)[Au]	1.6612234465318372e-08
9-0-413616151-0	CC(C)(O[Cu])C(=O)OCCCOC(=O)[Au]	2.3005167625849246e-08
9-0-485082633-0	C=C(Cl)CN(CCCO[Cu])CCOC(=O)[Au]	4.0665980971976675e-08
9-0-1119507137-0	O=C([Au])OCC(CNCCF)O[Cu]	1.5720120787643543e-08
9-0-1119513146-0	CCCOCC(=O)NCC(CN[Cu])OC(=O)[Au]	1.8201185208491027e-08
9-0-428454361-0	O=C([Au])NCCNCCO[Cu]	1.8335299390889778e-08
9-0-413612572-0	CCC(CCNC(=O)CCNC(=O)[Au])O[Cu]	1.6007640597058997e-08
9-0-413611551-0	COCCN(CCCOC(=O)[Au])CCO[Cu]	4.268367092381158e-08
9-0-13127189-0	C=CCNC(=O)NC(CO[Cu])COC(=O)[Au]	1.1636260875035553e-08
9-0-413687785-0	COCC(C)N(CCNC(=O)[Au])CCO[Cu]	2.7484223915708633e-08
9-0-246364261-0	CC(CCOC(=O)[Au])NC(C)C(C)(C)CO[Cu]	1.8585439149865372e-08
9-0-13126745-0	CN(CC#N)CC(CO[Cu])OC(=O)[Au]	1.9073665968504094e-08
9-0-1119513625-0	CNCC(=O)NCC(C)(CO[Cu])COC(=O)[Au]	1.3802874091760228e-08
9-0-538225401-0	CCC(C)(OC(=O)[Au])C(O[Cu])C(=O)O	7.548551282208708e-09
9-0-428453553-0	O=C([Au])OCCN(CCO[Cu])CS(=O)(=O)O	1.383132198287394e-08
9-0-428453346-0	O=C([Au])OCCOCCOCCN[Cu]	5.465909019527895e-08
9-0-1119507049-0	O=C([Au])NCCOCC(=O)NCCN[Cu]	1.643068842266806e-08
9-0-976279177-0	CC(CO[Cu])CSCCCCCOC(=O)[Au]	5.021583692518742e-08
9-0-413651380-0	CCN(CCNCC(C)OC(=O)[Au])CCO[Cu]	3.178888927756068e-08
9-0-413643045-0	COCCCN(CCCOC(=O)[Au])CCO[Cu]	3.8404600004012974e-08
9-0-413610253-0	CC(C)CC(=O)NC(C)(CO[Cu])COC(=O)[Au]	1.2184588966085728e-08
9-0-1119520520-0	CNC(=O)C(C)NC(=O)C(CN[Cu])NC(=O)[Au]	4.213024315823007e-09
9-0-13128806-0	C#CC(C)(N[Cu])C(=O)NCCNC(=O)[Au]	7.826347809298405e-09
9-0-485132857-0	C=CC(C)(CNCC(CC)O[Cu])OC(=O)[Au]	2.5550898094517987e-08
9-0-413618053-0	CC(C)C(CNCCOCCOC(=O)[Au])O[Cu]	3.3519064038745555e-08
9-0-1119517931-0	NC(=O)C(=O)NCC(CO[Cu])OC(=O)[Au]	6.147056901938978e-09
9-0-482403780-0	O=C([Au])OCCCSCC(N[Cu])C(=O)O	1.2916750767620413e-08
9-0-413651038-0	CCC(CNC(=O)C(C)(C)CNC(=O)[Au])N[Cu]	7.9220123807276e-09
9-0-246234828-0	CC(C)CCN(CCCOC(=O)[Au])CCO[Cu]	4.5065901829052866e-08
9-0-1119508832-0	CC(OC(=O)[Au])C(=O)NC(CO[Cu])C(=O)O	4.2030187325913395e-09
9-0-246418828-0	CC(CCOC(=O)C(C)(C)O[Cu])OC(=O)[Au]	1.9877492664040632e-08
9-0-33227585-0	CC#CCC(CO[Cu])NC(=O)CCOC(=O)[Au]	1.4651910369572632e-08
9-0-1132293807-0	O=C([Au])NCCSCCCO[Cu]	3.2224408133630726e-08
9-0-246211696-0	CCN(CCOC(=O)[Au])CCC(C)O[Cu]	3.736741076899035e-08
9-0-413616236-0	O=C([Au])NCC(=O)NCCCCCCN[Cu]	1.3182064906658534e-08
9-0-246289569-0	CCC(CNCCC(C)(C)CO[Cu])OC(=O)[Au]	2.522972776269207e-08
9-0-1132277624-0	O=C([Au])OCCCCCCO[Cu]	5.921265792181722e-08
9-0-1119515288-0	CCONC(=O)CC(CN[Cu])OC(=O)[Au]	7.739415054315666e-09
9-0-1119524081-0	CNCCCN(C)C(=O)C(CO[Cu])NC(=O)[Au]	8.473369088379025e-09
9-0-246352457-0	CCCN(C)CC(CC(C)(C)OC(=O)[Au])O[Cu]	1.48009593113222e-08
9-0-246177350-0	CCCCN(CCCNC(=O)[Au])CCO[Cu]	1.9585100531915954e-08
9-0-413703317-0	CC(C)(COC(=O)[Au])ONC(=O)C(C)(C)O[Cu]	1.1445021232563619e-08
9-0-538231598-0	O=C([Au])NCCNCCCCCNCCN[Cu]	2.7198679488977103e-08
9-0-413633832-0	C=CC(=O)N(C)CC(C)(CO[Cu])COC(=O)[Au]	1.289213030576955e-08
9-0-413639420-0	CCN(CC(C)(C)OC(=O)[Au])C(=O)CO[Cu]	9.44962237852189e-09
9-0-1119511778-0	CC(C(N)=O)N(C)CC(CNC(=O)[Au])O[Cu]	9.393682545790963e-09
9-0-1119526930-0	CC(CNC(CO[Cu])C(=O)O)OC(=O)[Au]	1.0278482003993417e-08
9-0-1119506608-0	COCCNC(CO[Cu])COC(=O)[Au]	2.8147029363883276e-08
9-0-33218929-0	N#CCCCN(CCCOC(=O)[Au])CCO[Cu]	3.94433816237923e-08
9-0-246360468-0	CCCC(CCNC(=O)CCO[Cu])OC(=O)[Au]	1.1581605789706006e-08
9-0-1119527473-0	O=C(COC(F)F)NCC(COC(=O)[Au])O[Cu]	1.4804566581965256e-08
9-0-413666880-0	CC(C)(CCOC(=O)CO[Cu])OC(=O)[Au]	1.4433846937264412e-08
9-0-33220238-0	CC(OC(=O)[Au])C(CO[Cu])NCCC#N	1.7498544329427978e-08
9-0-33225561-0	CC(C)(C)C(OC(=O)[Au])C(=O)NCC#CCO[Cu]	8.35162476636497e-09
9-0-538227953-0	O=C([Au])OCCCNCCCO[Cu]	4.7260416479222636e-08
9-0-1119506534-0	CCOCCCNC(=O)C(CO[Cu])NC(=O)[Au]	1.6514213267936493e-08
9-0-1119512703-0	CN(CCOCCOC(=O)[Au])C(=O)CO[Cu]	1.977805974038054e-08
9-0-413639798-0	CCN(CCOCCO[Cu])C(C)COC(=O)[Au]	4.756691827156335e-08
9-0-246282792-0	CCC(C)N(CCN[Cu])CCOC(=O)[Au]	2.3226757526008968e-08
9-0-413670082-0	CC(NCCOCCCO[Cu])C(C)OC(=O)[Au]	6.181905808740005e-08
9-0-413610163-0	CC(CCN(C)CCOCCOC(=O)[Au])O[Cu]	4.736069947990418e-08
9-0-413593950-0	CCC(COC(=O)[Au])NCCO[Cu]	2.4772538364038572e-08
9-0-413636300-0	CCC(CC)(CNC(=O)CCNC(=O)[Au])N[Cu]	7.536392602081926e-09
9-0-413618350-0	CCC(CNCCCOCCOC(=O)[Au])O[Cu]	4.2198044103026066e-08
9-0-413598056-0	CCOCCCN(CCO[Cu])CCOC(=O)[Au]	4.829899358633409e-08
9-0-1119512025-0	COC(=O)C(C)(C)NCC(CO[Cu])OC(=O)[Au]	2.0046270691441687e-08
9-0-1132280325-0	CCOC(CC(CO[Cu])COC(=O)[Au])OCC	2.0098518598819182e-08
9-0-1119510444-0	CC(CN[Cu])NC(=O)CCNC(=O)[Au]	6.083036462350351e-09
9-0-941867643-0	O=C([Au])OCCCCCCCCO[Cu]	8.059513797377015e-08
9-0-538225777-0	O=C([Au])OCCSCCN[Cu]	2.6811321876810077e-08
9-0-1132300091-0	CC(C)CC(CCO[Cu])CNC(=O)[Au]	1.9534742458579257e-08
9-0-478225089-0	CN(CCOC(=O)[Au])CO[Cu]	3.914006057552962e-08
9-0-246231315-0	CC(CNCCSCCCO[Cu])OC(=O)[Au]	5.4322163599963446e-08
9-0-413651261-0	CC(C)CC(NC(=O)[Au])C(=O)N(C)CCN[Cu]	6.472038312474643e-09
9-0-485110424-0	C=CC(OC(=O)[Au])C(=O)OCC(O[Cu])C(C)C	1.9232118949611527e-08
9-0-413604494-0	O=C([Au])OCCNCC(O[Cu])C(F)(F)F	2.1170495838505856e-08
9-0-482405405-0	CC(C)CC(NC(=O)[Au])C(=O)NCCCO[Cu]	1.5781725455167885e-08
9-0-478224761-0	C=CC(=O)NCC(COC(=O)[Au])O[Cu]	1.3901043285423558e-08
