# Supplementary material for: Accelerating amorphous polymer electrolyte screening by learning to reduce errors in molecular dynamics simulated properties
Source: Nat Commun. 2022 Jun 14;13:3415. doi: 10.1038/s41467-022-30994-1 (PMC9197847; doi:10.1038/s41467-022-30994-1)
Supplement: Supplementary file 4 — Supplementary data 1 [file 41467_2022_30994_MOESM4_ESM.zip › supp_files/poly_diff/5ns/test.csv]

9-0-246352407-0	CC(C)C(CCN(C)CCO[Cu])OC(=O)[Au]	2.3544837116650986e-08
9-0-413632249-0	CCC(CO[Cu])C(=O)N(C)CCOC(=O)[Au]	1.3440206865883738e-08
9-0-413652133-0	CC(CCOC(=O)[Au])N(C)C(=O)CO[Cu]	1.51936582313565e-08
9-0-413595319-0	CN(CCCCOC(=O)[Au])CCO[Cu]	5.815146795327156e-08
9-0-428453452-0	O=C([Au])OCCOCCN[Cu]	3.3387089358535995e-08
9-0-246216257-0	CCC(CCNC(=O)C(CC)N[Cu])OC(=O)[Au]	9.212136275779656e-09
9-0-413671011-0	CC(C)(CNC(=O)CCO[Cu])OC(=O)[Au]	1.289256177306696e-08
9-0-1119518672-0	CC=C(NC=N)NCC(CO[Cu])OC(=O)[Au]	4.588781683761206e-09
9-0-246427365-0	CC(CN(CCCO[Cu])CC(F)F)OC(=O)[Au]	3.5802589101172505e-08
9-0-413666342-0	CCC(CNCCN(C)CCOC(=O)[Au])O[Cu]	4.9324129974179095e-08
9-0-246233859-0	CC(NCCCCOC(=O)[Au])C(C)O[Cu]	3.7144727670618313e-08
9-0-485132906-0	C=CC(C)(CNCC(C)CO[Cu])OC(=O)[Au]	1.7091862713713797e-08
9-0-246179872-0	CN(CCCCCN[Cu])CCOC(=O)[Au]	2.8711550486123827e-08
9-0-413604935-0	CC(C)CCNC(=O)C(COC(=O)[Au])N[Cu]	6.0528775357693075e-09
9-0-246266723-0	CC(C)(O[Cu])C(=O)NCCCCCOC(=O)[Au]	1.4597392412363223e-08
9-0-33213694-0	C=CCN(CCO[Cu])CC(C)OC(=O)[Au]	3.063510250347363e-08
9-0-413658704-0	CC(NC(=O)[Au])C(=O)NC(CO[Cu])CC(F)F	7.836210373073867e-09
9-0-1119521086-0	CCC(CNCC(OC(=O)[Au])C(=O)OC)N[Cu]	1.4460212577641831e-08
9-0-1119517426-0	CC(CONC(=O)C(C)CNC(=O)[Au])N[Cu]	8.976013911438636e-09
9-0-413667703-0	CCN(CCNC(=O)[Au])CC(CSC)O[Cu]	2.498677723470658e-08
9-0-413619757-0	O=C([Au])OCC(CO[Cu])NCC=CCl	2.1455013045852474e-08
9-0-1119506097-0	COCC(CNCCCO[Cu])OC(=O)[Au]	3.9256509097226397e-08
9-0-428454127-0	CC(NC(=O)[Au])C(=O)NC(C(=O)O)C(C)O[Cu]	5.4155265305812675e-09
9-0-413666863-0	CC(CCCOC(=O)COC(=O)[Au])O[Cu]	3.393211066196903e-08
9-0-33213043-0	C=CCOCC(CNCCO[Cu])OC(=O)[Au]	3.134857997294204e-08
9-0-13129006-0	O=C([Au])OC(CNCCS)CO[Cu]	2.240238890760418e-08
9-0-413596774-0	CCCN(CCOCCO[Cu])CCOC(=O)[Au]	5.471111677457704e-08
9-0-413688754-0	CC(CONC(=O)CC(C)(C)NC(=O)[Au])N[Cu]	6.522674770866895e-09
9-0-1132282802-0	O=C([Au])OCCCCOCCCCO[Cu]	7.988762018550677e-08
9-0-413639786-0	COCCCN(CCOC(=O)[Au])CC(C)O[Cu]	2.8535541494486907e-08
9-0-413611681-0	CC(OC(=O)[Au])C(=O)OCC(C)(C)CO[Cu]	1.0468514904052193e-08
9-0-33764539-0	C#CCN(CCO[Cu])CCOC(=O)[Au]	2.746301570503681e-08
9-0-413631811-0	CC(CCNC(=O)[Au])NC(=O)CCN[Cu]	1.0873346306094669e-08
9-0-538232241-0	CC(C)C(NC(=O)[Au])C(=O)N(C)CCO[Cu]	1.020957419120372e-08
9-0-413699877-0	CCC(F)C(=O)N(CCN[Cu])CCOC(=O)[Au]	8.100741222073607e-09
9-0-370724345-0	C=CC(CO[Cu])NC(=O)[Au]	9.006351652440663e-09
9-0-13127275-0	C=CCNC(=O)NCC(CO[Cu])OC(=O)[Au]	9.227519369701984e-09
9-0-485083616-0	C=CCCN(CC(C)O[Cu])C(C)COC(=O)[Au]	2.8514818900382284e-08
9-0-33222219-0	C=CC(C)(O[Cu])C(=O)NCCOC(=O)[Au]	1.4737001244460025e-08
9-0-1119509643-0	CS(=O)CCNC(=O)C(CN[Cu])OC(=O)[Au]	9.902920602500799e-09
9-0-33764521-0	O=CC(O[Cu])C(C=O)OC(=O)[Au]	1.0181683303267919e-08
9-0-1132301291-0	CC(CCOC(=O)[Au])C(C)(C)O[Cu]	2.537094136047274e-08
9-0-485085472-0	C=CCCN(CCCOC(=O)[Au])CCO[Cu]	3.2276060024327167e-08
9-0-246354162-0	N=C(CO[Cu])NOCCCCCCOC(=O)[Au]	3.817930673689911e-08
9-0-1119517140-0	N=C(CO[Cu])NOCCOCCOC(=O)[Au]	1.921631943826946e-08
9-0-413621273-0	CC(CO[Cu])CN(C)CCOCCOC(=O)[Au]	5.665293104834225e-08
9-0-413612030-0	CC(O[Cu])C(=O)OCCCNC(=O)[Au]	1.7707374082041386e-08
9-0-478224760-0	CC(C)OC(=O)C(OC(=O)[Au])C(O[Cu])C(=O)O	6.718387081778273e-09
9-0-413690717-0	CC(C)(CO[Cu])C(=O)NCC=CCOC(=O)[Au]	1.2331150268441005e-08
9-0-13127337-0	N#CCCOCCNC(CO[Cu])COC(=O)[Au]	3.177807494365284e-08
9-0-33235610-0	CC(C#N)NC(=O)C(O[Cu])C(C)(C)OC(=O)[Au]	9.618953238230425e-09
9-0-246282573-0	CCN(CC(C)COC(=O)[Au])C(C)CO[Cu]	2.621995977560796e-08
9-0-246173986-0	CCN(CCCCO[Cu])CCOC(=O)[Au]	4.735094392563831e-08
9-0-478223983-0	O=C([Au])OCCNCCOCCO[Cu]	4.428427637976067e-08
9-0-33217321-0	C=C(CO[Cu])C(=O)N(C)C(C)COC(=O)[Au]	1.5368190450382466e-08
9-0-246230425-0	CC(C)C(CNCC(C)(C)COC(=O)[Au])O[Cu]	1.4331125245108506e-08
9-0-413635137-0	COCCN(CC(C)OC(=O)[Au])C(C)CO[Cu]	2.9649222776345842e-08
9-0-1119525793-0	CCN(CC(N)=O)C(=O)C(CO[Cu])NC(=O)[Au]	6.460657904944526e-09
9-0-246411356-0	CCCN(CC(COC(=O)[Au])O[Cu])C(C)CC	1.5946973919837314e-08
9-0-33223168-0	C=CC(CO[Cu])NCC(C)(C)OC(=O)[Au]	1.4577655853186034e-08
9-0-1119506898-0	CNCCC(=O)NCC(CO[Cu])OC(=O)[Au]	1.2936174047546585e-08
9-0-413631415-0	CC(C)C(CNC(=O)CN[Cu])NC(=O)[Au]	8.617059534387377e-09
9-0-538226286-0	O=C([Au])OCCOCCOCCCN[Cu]	5.9164677028891765e-08
9-0-428453611-0	O=C([Au])NCCOCCOCCOCCO[Cu]	6.623736659257854e-08
9-0-538233297-0	COCCC(COC(=O)[Au])N[Cu]	2.1198450620164616e-08
9-0-1119524284-0	COCC(NC(=O)[Au])C(=O)NC(C)C(C)N[Cu]	7.473850426730439e-09
9-0-1132280996-0	CCCC(CCOC(=O)[Au])O[Cu]	3.116188377684797e-08
9-0-428455754-0	CNC(CO[Cu])COC(=O)[Au]	1.6566517179037136e-08
9-0-413612612-0	CC(CCN(C)C(=O)CN[Cu])OC(=O)[Au]	1.3159698653578333e-08
9-0-413599047-0	CCC(CNCCOCCOC(=O)[Au])O[Cu]	5.396177489218831e-08
9-0-1119509408-0	CC(=CCNC(CO[Cu])COC(=O)[Au])C(=O)O	1.843772366961529e-08
9-0-482403751-0	COC(=O)C(C)(CO[Cu])COC(=O)[Au]	2.206477184292864e-08
9-0-482407073-0	CC(C)(CCC(N[Cu])C(=O)O)NC(=O)[Au]	8.750639572248905e-09
9-0-482404153-0	CC(COCCOC(=O)[Au])OCCO[Cu]	4.5423574763271567e-08
9-0-13127202-0	C=CC(CO[Cu])NC(=O)COCCOC(=O)[Au]	1.7764056609353587e-08
9-0-413670091-0	O=C([Au])NCCN(CCF)CCO[Cu]	3.764941350763484e-08
9-0-1119525052-0	CNCC(C)NC(=O)CC(CNC(=O)[Au])O[Cu]	1.0139530397558745e-08
9-0-413618344-0	CC(CNCCCOCCOC(=O)[Au])O[Cu]	5.0686961994377935e-08
9-0-1119507201-0	COC(CNCC(CO[Cu])OC(=O)[Au])OC	2.097895395107458e-08
9-0-413676422-0	CC(C)C(OC(=O)[Au])C(=O)NCC(CF)O[Cu]	8.528930183731732e-09
9-0-413621512-0	CCC(CN(C)CCOCCO[Cu])OC(=O)[Au]	4.9470350912538086e-08
9-0-33210662-0	N#CCCN(CCC#N)CC(CO[Cu])OC(=O)[Au]	2.313083664867205e-08
9-0-1119521614-0	CCCC(CNC(COC(=O)[Au])C(N)=O)O[Cu]	8.026726542010029e-09
9-0-413687241-0	CC(C)(C)NCC(CNCCOC(=O)[Au])O[Cu]	3.153397797192159e-08
9-0-246283370-0	CC(C)CN(CCO[Cu])CC(C)OC(=O)[Au]	1.4195719451532436e-08
9-0-1119514569-0	CC(CNC(=O)[Au])C(=O)N(C)CCN[Cu]	8.001537410399729e-09
9-0-538226096-0	O=C([Au])OCCOCCCN[Cu]	4.868821284602399e-08
