# Supplementary material for: Accelerating amorphous polymer electrolyte screening by learning to reduce errors in molecular dynamics simulated properties
Source: Nat Commun. 2022 Jun 14;13:3415. doi: 10.1038/s41467-022-30994-1 (PMC9197847; doi:10.1038/s41467-022-30994-1)
Supplement: Supplementary file 4 — Supplementary data 1 [file 41467_2022_30994_MOESM4_ESM.zip › supp_files/poly_diff/5ns/cv_4.csv]

9-0-1119506900-0	CCNCC(=O)NCC(COC(=O)[Au])O[Cu]	1.1145118333400818e-08
9-0-538226080-0	O=C([Au])OCCOCCOCCO[Cu]	6.251254356350428e-08
9-0-413595862-0	CCC(COC(=O)[Au])NCCOCCO[Cu]	3.282680000960168e-08
9-0-13129550-0	C=CC(O[Cu])C(=O)NC(C#N)COC(=O)[Au]	7.441281673337462e-09
9-0-413617562-0	COCC(CCOC(=O)[Au])NCC(C)O[Cu]	2.9151898354194625e-08
9-0-246413658-0	CCCCC(C)NCC(CNC(=O)[Au])O[Cu]	1.6414487742209904e-08
9-0-976282215-0	CC(COC(=O)[Au])CSC(C)C(C)O[Cu]	2.199520170950987e-08
9-0-413633144-0	CN(CCCN[Cu])CCOCCNC(=O)[Au]	3.32976933705244e-08
9-0-1132277810-0	O=C([Au])OCCCCCCN[Cu]	3.014442686947695e-08
9-0-1119509583-0	O=C([Au])OCC(CNC(=O)C(F)F)O[Cu]	1.3498352516472696e-08
9-0-33221458-0	C=CC(OC(=O)[Au])C(=O)N(C)C(C)CCO[Cu]	1.3036873376635948e-08
9-0-413684291-0	CCC(CN(C)CCNC(=O)[Au])N[Cu]	1.6169818601946383e-08
9-0-413674434-0	CN(C(=O)C(CCNC(=O)[Au])N[Cu])C(C)(C)C	6.556493541571485e-09
9-0-538231864-0	CC(NC(=O)[Au])C(=O)NC(C)(C)CO[Cu]	9.225392217540093e-09
9-0-538225893-0	O=C([Au])NC(C(=O)O)C(O[Cu])C(F)(F)F	5.855987415467139e-09
9-0-962049650-0	CCC(CC)C(COC(=O)[Au])N[Cu]	1.015612004241216e-08
9-0-33229009-0	N#CCCC(C#N)CNCC(COC(=O)[Au])O[Cu]	2.2146655602551226e-08
9-0-413617754-0	CC(CN[Cu])C(=O)NCCCCCOC(=O)[Au]	1.8124682934421766e-08
9-0-1132291407-0	CC(C)C(CCOC(=O)[Au])N[Cu]	1.0183722404381086e-08
9-0-413610210-0	CC=CC(=O)NC(C)(CO[Cu])COC(=O)[Au]	7.298732788557659e-09
9-0-246265602-0	CCC(C)N(CCOC(=O)[Au])CC(C)O[Cu]	2.7687928159360534e-08
9-0-428454948-0	O=C([Au])NCCNCCCO[Cu]	1.9611061576639515e-08
9-0-485134706-0	C=CC(CNCCC(C)(C)O[Cu])OC(=O)[Au]	1.595210659534445e-08
9-0-1119509642-0	CS(=O)CCN(CCO[Cu])CCOC(=O)[Au]	2.9595844739478873e-08
9-0-1119509343-0	CC(N[Cu])C(=O)NCCCOCCOC(=O)[Au]	1.241708409567735e-08
9-0-1119505132-0	CC(C)(NC(=O)[Au])C(=O)NCCN[Cu]	9.688450248349137e-09
9-0-413619908-0	CCOCCN(CCCOC(=O)[Au])CCO[Cu]	5.1349552374774376e-08
9-0-1119507982-0	COCCN(C)CC(CO[Cu])OC(=O)[Au]	2.460679791242968e-08
9-0-246437874-0	CCN(CCCC(C)OC(=O)[Au])C(C)CO[Cu]	3.2401873771820727e-08
9-0-33222123-0	C=CC(CO[Cu])NCCCOC(=O)[Au]	3.094097161438865e-08
9-0-976488023-0	O=C([Au])OCCSCCCCCCCO[Cu]	8.703529228949488e-08
9-0-413690269-0	CC(CNCCOCCCO[Cu])OC(=O)[Au]	5.160214223838152e-08
9-0-413639727-0	CCOCCN(CCNC(=O)[Au])CCO[Cu]	3.35502526938587e-08
9-0-538225808-0	O=C([Au])OCCCOCCCO[Cu]	7.710199397360332e-08
9-0-413618876-0	CCCOCCNCC(COC(=O)[Au])O[Cu]	3.442700914535972e-08
9-0-246307922-0	CC(C)C(CNC(=O)[Au])CN(C)CCN[Cu]	9.428043624092374e-09
9-0-246218411-0	CC(COC(=O)[Au])SCCCCO[Cu]	4.503245438535693e-08
9-0-246210788-0	CC(CCOC(=O)[Au])NCC(C)(C)CO[Cu]	2.2517872477930154e-08
9-0-413639380-0	CCCC(C)(CO[Cu])NC(=O)COC(=O)[Au]	8.082992505980057e-09
9-0-413639824-0	CC(CC(=O)NC(C)CCN[Cu])NC(=O)[Au]	6.1175036222713875e-09
9-0-1119504160-0	CN(CCO[Cu])CCOCCOC(=O)[Au]	4.865107732808445e-08
9-0-246269407-0	CC(C)(C)C(O[Cu])C(=O)OCCCOC(=O)[Au]	2.0218566722797925e-08
9-0-413595636-0	CC(C)(C)OC(=O)C(CNC(=O)[Au])N[Cu]	6.073062362868452e-09
9-0-1119509089-0	COC(CNC(=O)[Au])C(=O)NCCCCN[Cu]	1.0898261300726538e-08
9-0-13128287-0	C=CC(C)NC(=O)C(COC(=O)[Au])N[Cu]	7.420576639316549e-09
9-0-538225780-0	CC(CO[Cu])NC(=O)[Au]	8.612598862514967e-09
9-0-1119512810-0	CC(OC(=O)[Au])C(=O)NCC(=O)NCCO[Cu]	6.386656739080687e-09
9-0-428455053-0	O=C(CCCO[Cu])NCCOC(=O)[Au]	1.509092376622518e-08
9-0-413651811-0	CCC(NC(=O)[Au])C(=O)NC(C)(C)CCN[Cu]	5.899010060732553e-09
9-0-33233101-0	C=CC(CNCCCCO[Cu])OC(=O)[Au]	4.582890136473846e-08
9-0-1119506643-0	COCCOCCNC(CO[Cu])COC(=O)[Au]	3.3666473576921116e-08
9-0-482405275-0	O=C([Au])NC(CN[Cu])C(F)(F)F	5.57675686282946e-09
9-0-246305795-0	CCN(CCN[Cu])CC(C)(C)NC(=O)[Au]	9.626181263579292e-09
9-0-246299785-0	CSCC(CNCCC(C)OC(=O)[Au])O[Cu]	2.6612214396124168e-08
9-0-246234102-0	CC(CN(C)CCCCCCOC(=O)[Au])N[Cu]	3.148079292662141e-08
9-0-413634970-0	CC(N[Cu])C(=O)NCC(F)(F)CNC(=O)[Au]	7.51052969697724e-09
9-0-246200452-0	CC(C)(CNCCC(C)(C)OC(=O)[Au])O[Cu]	1.2654217637594069e-08
9-0-1132292337-0	CCC(CC)(COC(=O)[Au])N[Cu]	1.3830681757543255e-08
9-0-976279323-0	O=C([Au])OCCCSCCCCCO[Cu]	5.71103538989346e-08
9-0-428454789-0	O=C([Au])OCCNCCNCCO[Cu]	3.644939166770997e-08
9-0-962044605-0	CCCCOCCOCC(COC(=O)[Au])O[Cu]	3.48100430340223e-08
9-0-413608679-0	CN(CCO[Cu])CC(C)(C)NC(=O)[Au]	1.7321575067790252e-08
9-0-413666244-0	CN(CCNC(=O)[Au])CC(CC(F)F)N[Cu]	1.325070828847274e-08
9-0-246200662-0	CCN(CC(C)(C)O[Cu])CC(C)(C)OC(=O)[Au]	1.5376154696539966e-08
9-0-413595687-0	CN(CCCO[Cu])CCNC(=O)[Au]	2.7439516930011988e-08
9-0-413658609-0	CC(C)(CC(=O)NCC=CCO[Cu])NC(=O)[Au]	6.110547489875626e-09
9-0-413670120-0	CN(CCN[Cu])C(=O)C(CC(F)F)NC(=O)[Au]	5.055730336375125e-09
9-0-246210842-0	CC(CCO[Cu])NC(C)C(C)(C)OC(=O)[Au]	1.9248414659460804e-08
9-0-413609493-0	COCCN(CCCCOC(=O)[Au])CCO[Cu]	5.722446495962258e-08
9-0-413618346-0	CC(NCCCOCCO[Cu])C(C)OC(=O)[Au]	3.874343892515222e-08
9-0-428453496-0	O=C([Au])NCCC(O[Cu])C(=O)O	8.93650630119495e-09
9-0-246411693-0	CC(C)(CNCCCC(C)(C)OC(=O)[Au])O[Cu]	2.0499541318471485e-08
9-0-1119506075-0	COCC(CNC(=O)CCCNC(=O)[Au])O[Cu]	8.978641233781674e-09
9-0-246231571-0	CC(CCN(CCOC(=O)[Au])CC(F)F)O[Cu]	2.8653568552168405e-08
9-0-413592276-0	CCN(CCCOC(=O)[Au])CCO[Cu]	4.092687756350536e-08
9-0-33221005-0	C=CC(OC(=O)[Au])C(=O)NCC(CCC)O[Cu]	1.6935896884816814e-08
9-0-246363356-0	CC(CSCCO[Cu])(OC(=O)[Au])C(F)F	1.7225301614295157e-08
9-0-1132279255-0	CCSCC(CO[Cu])OC(=O)[Au]	2.227162357673644e-08
9-0-413620769-0	CCCCN(C)C(=O)C(COC(=O)[Au])N[Cu]	1.3021090313804818e-08
