# Supplementary material for: Accelerating amorphous polymer electrolyte screening by learning to reduce errors in molecular dynamics simulated properties
Source: Nat Commun. 2022 Jun 14;13:3415. doi: 10.1038/s41467-022-30994-1 (PMC9197847; doi:10.1038/s41467-022-30994-1)
Supplement: Supplementary file 4 — Supplementary data 1 [file 41467_2022_30994_MOESM4_ESM.zip › supp_files/poly_diff/5ns/cv_5.csv]

9-0-1132279298-0	CCCN(CCC)CC(CO[Cu])OC(=O)[Au]	1.9777355412174755e-08
9-0-428455059-0	CN(CCNC(=O)[Au])CCO[Cu]	2.1324802759050692e-08
9-0-33218774-0	C=C(CO[Cu])C(=O)N(CC)CCOC(=O)[Au]	1.8427213990900165e-08
9-0-1119509814-0	CN(CCCO[Cu])C(=O)COCCNC(=O)[Au]	1.8824453338523264e-08
9-0-246214758-0	CCC(COC(=O)[Au])SC(C)CO[Cu]	3.411451814303984e-08
9-0-246264132-0	CC(CCCCO[Cu])NCC(C)OC(=O)[Au]	4.999217907374945e-08
9-0-413693959-0	CCCN(C)C(=O)C(N[Cu])C(C)(C)OC(=O)[Au]	8.349682496540176e-09
9-0-246295679-0	CC(CCNC(C)C(C)OC(=O)[Au])CCO[Cu]	2.7339721156253057e-08
9-0-33223117-0	C=CC(COC(=O)[Au])NC(=O)C(C)CN[Cu]	7.685014215093669e-09
9-0-33231916-0	CC(=O)C=C(C)NC(=O)C(CCN[Cu])NC(=O)[Au]	7.379451039063811e-09
9-0-413696169-0	CC(C)(CNCCOCCCNC(=O)[Au])N[Cu]	1.6431408099756385e-08
9-0-478224509-0	O=C([Au])OCCNCNCCO[Cu]	3.0593969296711065e-08
9-0-246265594-0	CCCC(CC(=O)OCCOC(=O)[Au])O[Cu]	3.329702859640559e-08
9-0-246234904-0	CCCCC(CNCC(C)OC(=O)[Au])O[Cu]	2.3478505376321858e-08
9-0-413634621-0	CC(C)C(C)(CNC(=O)[Au])NC(=O)CN[Cu]	5.8690501881503215e-09
9-0-413652900-0	CN(CCOCCN[Cu])CC(C)(C)NC(=O)[Au]	1.2953239661840031e-08
9-0-246307859-0	CC(C)C(CNC(=O)[Au])CN(C)C(C)CN[Cu]	9.083245478950498e-09
9-0-13128268-0	C#CCOCCN(C)CC(COC(=O)[Au])O[Cu]	3.7344612873345824e-08
9-0-246177363-0	CCCCN(CCOC(=O)[Au])CC(C)O[Cu]	2.849676467600558e-08
9-0-246195936-0	CCC(CNCCC(C)O[Cu])OC(=O)[Au]	3.231957853902684e-08
9-0-33219021-0	C=C(COC(=O)[Au])C(=O)N(C)CCC(C)O[Cu]	2.3675015398587437e-08
9-0-370723996-0	C=CC(COC(=O)[Au])O[Cu]	1.8844540072042084e-08
9-0-413651589-0	CCN(CCCO[Cu])CCOCCNC(=O)[Au]	3.6474036820348284e-08
9-0-1119527665-0	CC(=O)NCC(COC(=O)[Au])NCCCO[Cu]	1.2582510722900347e-08
9-0-1119524001-0	CCNCCNC(=O)CC(CNC(=O)[Au])O[Cu]	1.2535558096336995e-08
9-0-1119507043-0	O=C([Au])NCCOCC(=O)NCCCO[Cu]	1.793169309094573e-08
9-0-413632785-0	O=C([Au])OCCNC(=O)C(CC(F)F)N[Cu]	6.248910017645324e-09
9-0-413639933-0	COCC(C)(CNC(C)CCO[Cu])OC(=O)[Au]	2.123919609907579e-08
9-0-1119512752-0	COCC(O[Cu])C(=O)OCCCOC(=O)[Au]	2.1893061690816248e-08
9-0-246209274-0	CCN(CCCCCOC(=O)[Au])CCCO[Cu]	5.997346167706857e-08
9-0-13126692-0	C#CCN(CC(=O)O)CC(COC(=O)[Au])O[Cu]	1.4631626638334544e-08
9-0-413618914-0	CCOCC(CNCCCCOC(=O)[Au])O[Cu]	4.33575036844528e-08
9-0-413703328-0	CC(CCNC(=O)C(C)OC(=O)[Au])CCO[Cu]	1.8630233819284747e-08
9-0-413651844-0	CCC(N[Cu])C(=O)NC(C)CC(C)NC(=O)[Au]	7.2935356111085044e-09
9-0-246197204-0	CC(C)(C)CCNC(CO[Cu])COC(=O)[Au]	1.1745321357683589e-08
9-0-246175870-0	CC(C)CC(CO[Cu])NCC(C)(C)OC(=O)[Au]	1.610150142342657e-08
9-0-428455191-0	CC(CO[Cu])NCCOC(=O)[Au]	3.179612610353135e-08
9-0-1119508964-0	O=C(COCCOC(=O)[Au])NCCO[Cu]	1.867703177902226e-08
9-0-413644559-0	CCC(CNC(CO[Cu])COC(=O)[Au])OC	2.6874005677502828e-08
9-0-1119505690-0	CC(CN[Cu])C(=O)NCCOCCOC(=O)[Au]	1.2454309771543041e-08
9-0-246415334-0	CSCCC(C)NC(CO[Cu])COC(=O)[Au]	3.24149056861316e-08
9-0-13127883-0	C#CCOCCN(CCO[Cu])CCOC(=O)[Au]	4.3198088174576127e-08
9-0-1119509344-0	O=C(CN[Cu])NCCCOCCOC(=O)[Au]	2.334429117717134e-08
9-0-1119514606-0	CN(CCNC(=O)[Au])CCOCCN[Cu]	2.5488264399217204e-08
9-0-246342870-0	CCCC(O[Cu])C(=O)NCC(CC)OC(=O)[Au]	9.933169629855445e-09
9-0-1119521407-0	CCC(CNC(CO[Cu])C(N)=O)OC(=O)[Au]	1.0802724838691854e-08
9-0-962043603-0	O=C([Au])OCCCOCCCOCCCO[Cu]	7.669593241676883e-08
9-0-33233077-0	C=CC(CNCCOCCOC(=O)[Au])O[Cu]	3.717617718824777e-08
9-0-246217733-0	CC(CO[Cu])SCCOCCOC(=O)[Au]	5.992192028183911e-08
9-0-962050944-0	O=C([Au])NCCSCCCSCCN[Cu]	4.138364078086314e-08
9-0-1119526324-0	COC(=O)C(C)NC(=O)C(CN[Cu])OC(=O)[Au]	1.0191660802716596e-08
9-0-478224306-0	O=C([Au])NCCNCCNCCCN[Cu]	1.741829110080569e-08
9-0-482405557-0	CCOC(=O)C(C)(CO[Cu])NC(=O)[Au]	1.0599349727141919e-08
9-0-413696709-0	CC(CCCO[Cu])NC(=O)CCOC(=O)[Au]	1.506262749972998e-08
9-0-246211686-0	CC(CCSCCCO[Cu])OC(=O)[Au]	4.467064752855992e-08
9-0-1119522120-0	COC(CNC(=O)[Au])C(=O)NOCC(C)N[Cu]	6.545918102315504e-09
9-0-485132304-0	C=CC(C)(CNCCCCO[Cu])OC(=O)[Au]	3.046503125888406e-08
9-0-413612531-0	COCCCCN(CCO[Cu])CCOC(=O)[Au]	5.5054243063652394e-08
9-0-428455302-0	O=C([Au])OCCOCCNCCOCCO[Cu]	9.476229036510294e-08
9-0-1119504362-0	CCOCCNCC(COC(=O)[Au])O[Cu]	3.4521456545753315e-08
9-0-33210914-0	N#CCCCN(CCO[Cu])CCOC(=O)[Au]	2.791648353872286e-08
9-0-679143268-0	CCC(O[Cu])C(C)C(CC)OC(=O)[Au]	2.1308683064982443e-08
9-0-413697743-0	O=C([Au])OCCN(CCF)CCOCCO[Cu]	6.048722607775464e-08
9-0-1119513605-0	COC(C)CC(=O)NC(CO[Cu])COC(=O)[Au]	1.1693137521909865e-08
9-0-413646786-0	O=C(CCCF)NC(CO[Cu])COC(=O)[Au]	1.3181954431345373e-08
9-0-1119524049-0	COC(C)(C)CNC(=O)C(COC(=O)[Au])N[Cu]	7.125934487186613e-09
9-0-246294808-0	CCC(NC(C)C(C)OC(=O)[Au])C(C)(C)O[Cu]	1.6236790351797828e-08
9-0-428453075-0	O=C([Au])OCCS(=O)CCO[Cu]	1.5217579114678046e-08
9-0-413661319-0	COCCCN(CCNC(=O)[Au])CCO[Cu]	3.50101666207842e-08
9-0-413604910-0	CC(C)CNC(=O)C(CO[Cu])NC(=O)[Au]	8.811044925944796e-09
9-0-485148840-0	CCCCCC(CC(CCC)O[Cu])OC(=O)[Au]	3.219390115384543e-08
9-0-1119509476-0	COCCOCC(CNCCOC(=O)[Au])O[Cu]	4.2314637280724796e-08
9-0-1119521627-0	COCC(CNC(CO[Cu])C(N)=O)OC(=O)[Au]	1.1613494844139057e-08
9-0-246333505-0	C=CC=CCCNC(CO[Cu])COC(=O)[Au]	2.6313747219021017e-08
9-0-413618455-0	CC(NC(=O)[Au])C(=O)N(CCO[Cu])CC(F)F	9.445433292250746e-09
9-0-1119514438-0	CN(CCOCCNC(=O)[Au])C(=O)CCN[Cu]	1.6349979256400957e-08
9-0-1119507050-0	O=C([Au])NCCCCNC(=O)COCCN[Cu]	1.5747926147113817e-08
9-0-413609244-0	CC(C)(C)NC(=O)C(COC(=O)[Au])N[Cu]	3.904084786982298e-09
9-0-1119506920-0	COC(CN(CCO[Cu])CCOC(=O)[Au])OC	3.9476868839684157e-08
