# Supplementary material for: Accelerating amorphous polymer electrolyte screening by learning to reduce errors in molecular dynamics simulated properties
Source: Nat Commun. 2022 Jun 14;13:3415. doi: 10.1038/s41467-022-30994-1 (PMC9197847; doi:10.1038/s41467-022-30994-1)
Supplement: Supplementary file 4 — Supplementary data 1 [file 41467_2022_30994_MOESM4_ESM.zip › supp_files/poly_diff/5ns/cv_7.csv]

9-0-413677422-0	CCC(COC(=O)[Au])C(=O)NCC(CF)O[Cu]	7.921362507611001e-09
9-0-413609515-0	CCC(CN(CCOC)CCO[Cu])OC(=O)[Au]	3.675360482696935e-08
9-0-246305725-0	CC(C)CCC(CO[Cu])NCC(C)OC(=O)[Au]	3.078939932197494e-08
9-0-485095442-0	C=CC(CO[Cu])NCC(OC(=O)[Au])C(C)(C)C	1.7514161630337702e-08
9-0-33225124-0	CC(C)C#CC(=O)NC(C)(CO[Cu])COC(=O)[Au]	8.226528440690335e-09
9-0-246231507-0	CC(O[Cu])C(C)SCCOCCOC(=O)[Au]	4.015952820209683e-08
9-0-1119505325-0	COCCOCCNCC(COC(=O)[Au])O[Cu]	4.834920997612612e-08
9-0-413601953-0	COCC(CNCCCCCOC(=O)[Au])O[Cu]	5.059453437964399e-08
9-0-413699183-0	CC(NC(=O)[Au])C(=O)N(C)CC(C)(C)CO[Cu]	1.032257246066251e-08
9-0-246239644-0	CN(CCCCNC(=O)[Au])CCCO[Cu]	3.1103399721401115e-08
9-0-413633018-0	CCOCCN(CCO[Cu])CC(C)OC(=O)[Au]	3.944512414762078e-08
9-0-413694212-0	CCC=C(F)C(=O)NCC(CNC(=O)[Au])O[Cu]	8.66883459325931e-09
9-0-246295074-0	CN(CCCCCCNC(=O)[Au])CCCO[Cu]	3.867912767883142e-08
9-0-1119516628-0	CN(CC(COC(=O)[Au])O[Cu])C(C)(C)C(N)=O	9.585233032095264e-09
9-0-413649450-0	CC(CC(=O)N(C)CC(C)(C)NC(=O)[Au])N[Cu]	8.719078337501704e-09
9-0-246316015-0	CN(CCO[Cu])C(COC(=O)[Au])CC(C)(C)C	1.6841593738265465e-08
9-0-413595692-0	CN(CCCN[Cu])CCCOC(=O)[Au]	3.013535782699218e-08
9-0-13127616-0	COCC#CCN(CCO[Cu])CCOC(=O)[Au]	4.745697975067922e-08
9-0-13130085-0	N#CCN(CC(=O)O)CC(COC(=O)[Au])O[Cu]	1.4203141496785537e-08
9-0-413609524-0	COCCN(CCO[Cu])CCC(C)OC(=O)[Au]	4.199684731291322e-08
9-0-246285068-0	CC(CNC(C)(CNC(=O)[Au])C(C)C)N[Cu]	8.10310180076207e-09
9-0-246184889-0	CCCCCN(CCN[Cu])CCNC(=O)[Au]	1.9569847066380245e-08
9-0-538226716-0	O=C([Au])NCCCOCCOCCCN[Cu]	3.441633827301026e-08
9-0-13129417-0	CC(C)(OC(=O)[Au])C(=O)NC(C#N)CO[Cu]	7.185117815651022e-09
9-0-1119505204-0	COCCN(C)CC(CN[Cu])OC(=O)[Au]	1.8752134385486174e-08
9-0-1119520510-0	CNOCCNC(=O)CC(CN[Cu])OC(=O)[Au]	1.263313608538716e-08
9-0-246231190-0	CCCC(C)(CNCC(C)O[Cu])OC(=O)[Au]	2.0875163238789952e-08
9-0-246355034-0	CCN(CCOC(=O)[Au])CC(C)(O[Cu])C(F)F	1.7663532165997723e-08
9-0-33226026-0	C#CCC(CO[Cu])NC(=O)C(C)(C=C)OC(=O)[Au]	1.200190336635129e-08
9-0-246196685-0	CC(C)(CNCCCCCO[Cu])OC(=O)[Au]	2.5067011093201168e-08
9-0-413636185-0	CCOCCCN(CCNC(=O)[Au])CCO[Cu]	4.049161608408164e-08
9-0-1119511822-0	COC(=O)C(CNCCCOC(=O)[Au])O[Cu]	1.7062184284513606e-08
9-0-246265795-0	CCC(C)N(CCCOC(=O)[Au])CCO[Cu]	3.142886885750136e-08
9-0-13127272-0	COCCN(CC#N)CC(COC(=O)[Au])O[Cu]	1.9103576599339904e-08
9-0-428453326-0	O=C([Au])NCCOCCOCCN[Cu]	3.765903884341801e-08
9-0-413652296-0	CN(CCCO[Cu])C(=O)C(C)(C)COC(=O)[Au]	1.2574156957588079e-08
9-0-413651927-0	CCC(C)C(C)(CNC(=O)CO[Cu])OC(=O)[Au]	6.749456542035986e-09
9-0-246405573-0	CCC(CNCCC(C)NC(=O)[Au])O[Cu]	1.922638620308426e-08
9-0-246421411-0	CCCCNCC(CC(C)(C)OC(=O)[Au])O[Cu]	3.043498875267386e-08
9-0-413595874-0	CCN(CCOCCO[Cu])CCOC(=O)[Au]	5.346879876101089e-08
9-0-428453393-0	O=C([Au])OCCNCCCNCCO[Cu]	3.359241880469611e-08
9-0-246239835-0	CN(CCCCCCOC(=O)[Au])CCCO[Cu]	6.16860584061851e-08
9-0-33222100-0	C=CC(COC(=O)[Au])NCC(COC)O[Cu]	2.4314244464048016e-08
9-0-413602588-0	CN(C)CCSCC(CO[Cu])OC(=O)[Au]	1.9142658507242092e-08
9-0-246177349-0	CCCCN(CCN[Cu])CCOC(=O)[Au]	2.0682225463656454e-08
9-0-413666160-0	CCC(CNC(=O)CCOC(=O)[Au])O[Cu]	1.1328329958125106e-08
9-0-33213548-0	CN(CCC#N)CC(CO[Cu])OC(=O)[Au]	1.8432082314428003e-08
9-0-413648106-0	CC(CN(C)CCOCCNC(=O)[Au])N[Cu]	2.2402768022120458e-08
9-0-1119522592-0	CC(=O)NCCCNC(CO[Cu])COC(=O)[Au]	7.56796842172383e-09
9-0-33238175-0	C=C(CO[Cu])C(=O)N(C)CC(C)(C)OC(=O)[Au]	2.0238910325319906e-08
9-0-1119523983-0	O=C(CCOC(=O)[Au])NCCCOCCO[Cu]	1.995535496331707e-08
9-0-33212307-0	C=C(CC)CNC(CO[Cu])COC(=O)[Au]	2.3590358407466026e-08
9-0-413600877-0	CCC(COC(=O)[Au])NCC(COC)O[Cu]	2.2557941758612558e-08
9-0-1119520758-0	CNCCCN(CCN[Cu])CCNC(=O)[Au]	1.2582336928428394e-08
9-0-1119513469-0	COC(CNC(=O)[Au])C(=O)NC(C)CCN[Cu]	1.2886364910035586e-08
9-0-33233001-0	C=CCCC(CNCCOC(=O)[Au])O[Cu]	2.751224034701064e-08
9-0-413661198-0	CC(C)(CONC(=O)C(C)(C)OC(=O)[Au])O[Cu]	8.895737894890778e-09
9-0-413667665-0	CSCC(CN(C)CCCN[Cu])OC(=O)[Au]	2.262871061866896e-08
9-0-33236219-0	CN(CCCCOC(=O)[Au])CC(CC#N)O[Cu]	2.4472697252210227e-08
9-0-33221849-0	C=CC(O[Cu])C(=O)NCCCOC(=O)[Au]	1.1788791753071159e-08
9-0-1119505140-0	CN(CCNC(=O)[Au])CCOCCO[Cu]	4.975798033366926e-08
9-0-428453296-0	CC(OC(=O)[Au])C(NC(=O)CN[Cu])C(=O)O	4.2860442415710175e-09
9-0-246220093-0	CC(C)CCCNC(CO[Cu])COC(=O)[Au]	2.2957194975964273e-08
9-0-485089370-0	CC(CO[Cu])(COC(=O)[Au])CSCCC#N	2.799346580896317e-08
9-0-413634905-0	CC(CN[Cu])N(C)CCOCCNC(=O)[Au]	2.1715215761486453e-08
9-0-246312801-0	CCC(CC)(CCNCC(C)OC(=O)[Au])O[Cu]	2.082836525748865e-08
9-0-413703174-0	C=CC=CCC(=O)N(C)CC(COC(=O)[Au])O[Cu]	1.0401043648447114e-08
9-0-1119520142-0	NOCCNC(=O)CC(CNC(=O)[Au])O[Cu]	1.5912778642800565e-08
9-0-413696715-0	CC(CCNC(=O)CCO[Cu])OC(=O)[Au]	1.439888744597541e-08
9-0-246299781-0	CCC(CNCC(CSC)OC(=O)[Au])O[Cu]	3.0554751835625135e-08
9-0-33219501-0	C=CC(O[Cu])C(=O)OCCOCCOC(=O)[Au]	2.9250189631777564e-08
9-0-246273782-0	CC(C)(CN(CCO[Cu])CC(F)F)NC(=O)[Au]	2.2942165026711797e-08
9-0-413634946-0	CC(CNC(=O)C(N[Cu])C(C)C)NC(=O)[Au]	6.5010722702638195e-09
9-0-1132279253-0	O=C([Au])OCCSCCSCCO[Cu]	6.052461304117509e-08
9-0-413692315-0	CC(CNC(=O)[Au])C(=O)NCCC(C)(C)N[Cu]	6.396788108611569e-09
9-0-428454787-0	O=C([Au])NCCCNCCNCCCN[Cu]	1.6159230219863535e-08
9-0-33218766-0	CC(CN(CCC#N)CCO[Cu])OC(=O)[Au]	2.4690675954988628e-08
9-0-1119518166-0	CCCC(=O)C(=O)NCC(CO[Cu])OC(=O)[Au]	1.1392085987931224e-08
9-0-246201572-0	CC(CCNC(C)C(C)OC(=O)[Au])O[Cu]	2.1064077052520646e-08
