# Supplementary material for: Accelerating amorphous polymer electrolyte screening by learning to reduce errors in molecular dynamics simulated properties
Source: Nat Commun. 2022 Jun 14;13:3415. doi: 10.1038/s41467-022-30994-1 (PMC9197847; doi:10.1038/s41467-022-30994-1)
Supplement: Supplementary file 4 — Supplementary data 1 [file 41467_2022_30994_MOESM4_ESM.zip › supp_files/poly_diff/5ns/cv_6.csv]

9-0-1119504891-0	COCC(C)NCC(COC(=O)[Au])O[Cu]	2.311325020911398e-08
9-0-710485720-0	C=C(C)C(COC(=O)[Au])SCC(C)O[Cu]	2.1842286019027268e-08
9-0-246427326-0	CCN(CC)CC(O[Cu])C(C)(C)OC(=O)[Au]	9.582978582525874e-09
9-0-33237832-0	C=CCC(C)NC(=O)C(N[Cu])C(C)OC(=O)[Au]	8.282559007058781e-09
9-0-1119515166-0	CS(C)(=O)=NC(=O)CC(CNC(=O)[Au])O[Cu]	8.602251097347242e-09
9-0-1119516947-0	CC(C)OCC(N[Cu])C(=O)NCCNC(=O)[Au]	7.903593731503071e-09
9-0-246291427-0	CC(CO[Cu])NCC(OC(=O)[Au])C(C)(C)C	1.654847551191329e-08
9-0-1119523478-0	O=C(CCNC(=O)CO[Cu])NCCOC(=O)[Au]	7.3940413185449615e-09
9-0-413644390-0	CC=CC(=O)NCC(C)(CO[Cu])COC(=O)[Au]	1.0456833973664636e-08
9-0-413601957-0	COCC(CNCCCCO[Cu])OC(=O)[Au]	2.9655069542226512e-08
9-0-33229677-0	C=C(COC(=O)[Au])C(=O)NC(CO[Cu])C(C)C	1.1305686295228357e-08
9-0-370723983-0	C=C(C)C(=O)OCC(COC(=O)[Au])O[Cu]	2.4154096210629804e-08
9-0-246339240-0	CC(CCOC(=O)[Au])NC(CO[Cu])C(C)C	2.3802146160486086e-08
9-0-246231575-0	O=C([Au])OCCCCN(CCO[Cu])CC(F)F	4.146168736486036e-08
9-0-1119505073-0	CC(CNCCOCCOC(=O)[Au])O[Cu]	5.075432625185908e-08
9-0-787202143-0	NC(N)=NN=CC(CO[Cu])OC(=O)[Au]	7.196260141908088e-09
9-0-413668768-0	CCC(C)(OC(=O)[Au])C(=O)NCC(C)O[Cu]	1.1479703564607019e-08
9-0-428453552-0	O=C([Au])OCCNCCCO[Cu]	3.915899916830459e-08
9-0-413603013-0	CC(CCOC(=O)CO[Cu])OC(=O)[Au]	1.7146125185930793e-08
9-0-1132282442-0	CCCCCCC(O[Cu])C(NC(=O)[Au])C(=O)O	7.457435827531787e-09
9-0-33219388-0	C=CCOCCNC(CO[Cu])COC(=O)[Au]	3.0142168832745136e-08
9-0-1119518592-0	CN(CCO[Cu])C(=O)CNCCNC(=O)[Au]	1.6991375897745928e-08
9-0-413638850-0	CN(CC=CCl)CC(CN[Cu])OC(=O)[Au]	1.2850685167033983e-08
9-0-1132280861-0	CCC(O[Cu])C(C)OC(=O)[Au]	1.7701504424411532e-08
9-0-485118230-0	C=CCCC(CN(CC)CCN[Cu])OC(=O)[Au]	2.536469932055933e-08
9-0-413687783-0	COCC(C)NC(CO[Cu])C(C)OC(=O)[Au]	1.2882170057792352e-08
9-0-413612824-0	CC(CO[Cu])N(C)CCOCCOC(=O)[Au]	5.083109226341098e-08
9-0-538225833-0	O=C([Au])OCCOCCOCCOCCO[Cu]	8.331787924160747e-08
9-0-485135024-0	C=CC(CNC(CCOC(=O)[Au])C(C)C)O[Cu]	2.8681753444757693e-08
9-0-428453407-0	O=C([Au])NCCCNCCO[Cu]	2.9061575705404538e-08
9-0-413657251-0	O=C(CC(CN[Cu])OC(=O)[Au])NCCC(F)F	7.646460942879355e-09
9-0-413633068-0	CC(=O)N(C)CC(C)(CO[Cu])COC(=O)[Au]	1.0254231986535974e-08
9-0-1143263504-0	O=C([Au])OCCCCCCCCCCCO[Cu]	8.465401020027516e-08
9-0-370723779-0	C=CCN(CCO[Cu])CCOC(=O)[Au]	4.522701954697981e-08
9-0-246220271-0	CC(C)CCCN(CCN[Cu])CCNC(=O)[Au]	1.2948161414379413e-08
9-0-413614608-0	COCCCN(C)CC(CO[Cu])OC(=O)[Au]	3.876094015104041e-08
9-0-485054193-0	C=C(Cl)CN(CCO[Cu])CCOC(=O)[Au]	3.426482575842177e-08
9-0-1119522568-0	COC(=O)C(CO[Cu])NC(C)C(C)OC(=O)[Au]	1.452679574410628e-08
9-0-33236230-0	C#CC(C)N(C)CC(CO[Cu])OC(=O)[Au]	1.3812798742748287e-08
9-0-428453394-0	CC(OC(=O)[Au])C(O[Cu])C(=O)O	1.0929130285352822e-08
9-0-482402832-0	CCOC(OCC)C(CO[Cu])COC(=O)[Au]	1.3591819838645192e-08
9-0-1119519401-0	CCNC(=S)NC(CO[Cu])COC(=O)[Au]	1.626854325357155e-08
9-0-413598714-0	CC(CN(C)CCOCCO[Cu])OC(=O)[Au]	4.4214667687618957e-08
9-0-246354334-0	CCC(F)(F)CN(CCN[Cu])CCOC(=O)[Au]	2.984807871055844e-08
9-0-413665221-0	CCCC(CCOC(=O)[Au])CNC(=O)CO[Cu]	1.7457883655919463e-08
9-0-13130139-0	C=C(COC(=O)[Au])C(=O)NCCOCCO[Cu]	3.52561303449257e-08
9-0-478223126-0	COCC(CNCCOC(=O)[Au])O[Cu]	3.492717130441606e-08
9-0-1119507064-0	NC(=O)CSCC(CO[Cu])OC(=O)[Au]	1.6111467442584943e-08
9-0-246405741-0	CCCCC(CN(C)CCO[Cu])OC(=O)[Au]	2.9028331918682862e-08
9-0-413700372-0	COCCC(CN(C)CCCOC(=O)[Au])N[Cu]	3.4532603974937865e-08
9-0-33221847-0	C=CC(O[Cu])C(=O)N(CC)CCOC(=O)[Au]	1.0360056188689759e-08
9-0-413665992-0	CC(C)CC(CNC(=O)CCO[Cu])OC(=O)[Au]	1.7233963276760414e-08
9-0-428454782-0	O=C([Au])NCCNCCCNCCN[Cu]	1.6761087266524695e-08
9-0-413657760-0	CNCC(CN(C)C(C)C(C)O[Cu])OC(=O)[Au]	1.8324836456624177e-08
9-0-1119507424-0	O=C([Au])OCCOCCOC(=O)CO[Cu]	4.7268644866945054e-08
9-0-413596122-0	CCCC(NC(=O)[Au])C(=O)NCCCCN[Cu]	7.964918231808457e-09
9-0-413617113-0	CC(CCCNC(=O)C(C)NC(=O)[Au])CO[Cu]	1.0964266554136806e-08
9-0-413595315-0	CN(CCCCN[Cu])CCOC(=O)[Au]	3.012461401734326e-08
9-0-246415003-0	CCCC(CCC)NCC(CN[Cu])OC(=O)[Au]	1.6273598952605206e-08
9-0-962044710-0	CC(CSCCOC(=O)[Au])SCCO[Cu]	6.573747543260095e-08
9-0-1119518982-0	CC(CC(=O)NC(COC(=O)[Au])C(N)=O)O[Cu]	1.079940659436952e-08
9-0-1119509549-0	O=C(COCCN[Cu])NCCCCOC(=O)[Au]	3.3770586676787986e-08
9-0-413610288-0	CC(C)(C)C(CC(=O)NCCOC(=O)[Au])N[Cu]	1.0012029502075406e-08
9-0-413642433-0	CCSCCN(CCN[Cu])CCOC(=O)[Au]	4.5787803076881726e-08
9-0-13130233-0	N#CCN(CCOCCO[Cu])CCOC(=O)[Au]	5.0768988752569e-08
9-0-485094522-0	C=CCC(CNCC(C)OC(=O)[Au])CO[Cu]	2.8691972270852725e-08
9-0-413642153-0	CNCCCN(CCCO[Cu])CCOC(=O)[Au]	3.4672790603441956e-08
9-0-246360199-0	CCCC(C)(CNC(=O)CCO[Cu])OC(=O)[Au]	9.806669795510105e-09
9-0-482402473-0	CN(CCCO[Cu])CCCOC(=O)[Au]	5.774689158669213e-08
9-0-976309537-0	O=C([Au])OCCCCCCSCCCO[Cu]	6.678757264560295e-08
9-0-413666063-0	CC(CCCNC(=O)CCOC(=O)[Au])CO[Cu]	1.0888011666472348e-08
9-0-33237843-0	CCC(C)(C#N)NC(=O)C(N[Cu])C(C)OC(=O)[Au]	9.60427922963679e-09
9-0-1143263860-0	O=C([Au])OCCCCCCCCCCO[Cu]	8.162335311552493e-08
9-0-33213028-0	N#CCCN(CCCOC(=O)[Au])CCO[Cu]	3.8670572663752824e-08
9-0-413664554-0	CN(CCOC(=O)[Au])CC(C)(O[Cu])C(F)F	1.1289216067715439e-08
9-0-13128071-0	CC(CNC(=O)NCC#CCO[Cu])OC(=O)[Au]	6.165554042075706e-09
9-0-413686806-0	CC(=O)C(C)(C)NCC(CO[Cu])OC(=O)[Au]	1.544661614299714e-08
9-0-413688742-0	CCC(NC(=O)[Au])C(=O)NOCC(C)N[Cu]	9.50274518604523e-09
9-0-246207015-0	CC(CCN(C)CCC(C)OC(=O)[Au])O[Cu]	4.190588755841124e-08
