# Supplementary material for: Accelerating amorphous polymer electrolyte screening by learning to reduce errors in molecular dynamics simulated properties
Source: Nat Commun. 2022 Jun 14;13:3415. doi: 10.1038/s41467-022-30994-1 (PMC9197847; doi:10.1038/s41467-022-30994-1)
Supplement: Supplementary file 4 — Supplementary data 1 [file 41467_2022_30994_MOESM4_ESM.zip › supp_files/poly_diff/5ns/cv_2.csv]

9-0-1119506038-0	COCC(CNCCOCCOC(=O)[Au])O[Cu]	5.8221878515809995e-08
9-0-413665628-0	CCC(O[Cu])C(C)C(=O)NCCOC(=O)[Au]	1.1726752361718354e-08
9-0-1119511830-0	CCC(CNCC(OC(=O)[Au])C(=O)O)O[Cu]	1.0121723222189447e-08
9-0-13127811-0	C=CC(OC(=O)[Au])C(=O)NCCOCCO[Cu]	2.192304429819913e-08
9-0-413671017-0	CC(CCO[Cu])NC(=O)CCOC(=O)[Au]	1.3704467809556704e-08
9-0-413596798-0	CC(C)N(CCO[Cu])CCOCCOC(=O)[Au]	4.0050262167881456e-08
9-0-246199084-0	CC(CCOC(=O)[Au])SCCO[Cu]	4.924656164193487e-08
9-0-1119513725-0	CS(=O)CCNC(CO[Cu])COC(=O)[Au]	1.889188245992741e-08
9-0-478223165-0	CC(OC(=O)[Au])C(=O)OCCOCCO[Cu]	2.708961495980861e-08
9-0-413616844-0	CCC(CO[Cu])(COC(=O)[Au])NC(C)COC	1.778056396688312e-08
9-0-13129010-0	N#CC(NCC(CO[Cu])OC(=O)[Au])C(N)=O	7.239871881387566e-09
9-0-246209283-0	CCN(CCCCOC(=O)[Au])CCCO[Cu]	8.821508972238226e-08
9-0-413701570-0	CC(OC(=O)[Au])C(CN(C)C(C)C(=O)O)O[Cu]	1.1616740348681335e-08
9-0-1119510779-0	CN(CCCO[Cu])C(=O)COC(=O)[Au]	1.4867194283499996e-08
9-0-1132289432-0	CC(C)C(NC(=O)[Au])C(O[Cu])C(F)(F)F	7.156583421189451e-09
9-0-482409504-0	O=C([Au])OCC(O)=C(O)C(O)=C(O)CO[Cu]	9.009266231582446e-09
9-0-485052499-0	C=CCOC(=O)C(CCCCNC(=O)[Au])N[Cu]	1.0608342008394814e-08
9-0-13127703-0	COCC(CNCC#CCOC(=O)[Au])O[Cu]	2.7943089429413397e-08
9-0-413605157-0	CSCCCNC(CO[Cu])COC(=O)[Au]	2.9568498093671055e-08
9-0-1119524547-0	CCNCC(=O)NCC(CN[Cu])OC(=O)[Au]	7.462675730768574e-09
9-0-33233578-0	C=CC(CNCCCOCCOC(=O)[Au])O[Cu]	5.615896372943817e-08
9-0-413643420-0	CC(C)(OC(=O)[Au])C(=O)OCCOCCO[Cu]	2.1601026658944822e-08
9-0-1119508860-0	NC(=O)CN(CCCO[Cu])CCOC(=O)[Au]	2.4066153676999803e-08
9-0-246228390-0	CCN(CCCCCCOC(=O)[Au])CCO[Cu]	3.9742523886084916e-08
9-0-246431750-0	CCCCN(CCCO[Cu])CC(C)NC(=O)[Au]	1.923211609814331e-08
9-0-428454180-0	CC(O[Cu])C(NC(=O)[Au])C(N)=O	5.943462891932475e-09
9-0-33236956-0	C=CC(C)(OC(=O)[Au])C(=O)NC(C)CN[Cu]	1.317428383759672e-08
9-0-1119521492-0	NOCCNCC(COC(=O)[Au])O[Cu]	2.52001262649014e-08
9-0-13127199-0	NC(CCOC(=O)[Au])=NOCCOCCO[Cu]	4.271424111800156e-08
9-0-33222107-0	C=CC(COC(=O)[Au])NCCOCCO[Cu]	3.932644024785858e-08
9-0-246192558-0	CN(CCCCCCO[Cu])CCOC(=O)[Au]	4.175010639229879e-08
9-0-13127647-0	C=CCNC(=O)CC(CNC(=O)[Au])O[Cu]	6.216625620385535e-09
9-0-1119507875-0	CCOC(=O)CN(CCN[Cu])CCNC(=O)[Au]	1.7958951608730478e-08
9-0-1119516370-0	CC(CNCCN(C)CCO[Cu])OC(=O)[Au]	3.6645072221753396e-08
9-0-478224332-0	CC(CCNCCNC(=O)[Au])NCCN[Cu]	1.5273404359961964e-08
9-0-413597023-0	CN(CCCCO[Cu])CCNC(=O)[Au]	2.5702790198573747e-08
9-0-1119520029-0	COC(=O)C(CC(=O)NCCN[Cu])NC(=O)[Au]	4.875134065469223e-09
9-0-413659730-0	CC(CCO[Cu])NCCCOCCOC(=O)[Au]	4.880315000658018e-08
9-0-246183967-0	CN(CCCCCCN[Cu])CCOC(=O)[Au]	4.564674025370336e-08
9-0-482403014-0	O=C([Au])NC(CCCCO[Cu])C(=O)O	1.2732031243378752e-08
9-0-246393964-0	CC(O[Cu])C(=O)OCCCC(C)(C)OC(=O)[Au]	1.4786671008853789e-08
9-0-370724646-0	C=CCC(CNC(=O)[Au])O[Cu]	1.3882322309486504e-08
9-0-976499451-0	CCC(COC(=O)[Au])SCC(C)CO[Cu]	4.220037069653505e-08
9-0-413655804-0	CCN(CCN(C)C)CC(CO[Cu])OC(=O)[Au]	2.8002970611289424e-08
9-0-33237716-0	C=C(CO[Cu])C(=O)N(C)CCCOC(=O)[Au]	2.8264258127760197e-08
9-0-246429729-0	CC(O[Cu])C(C)N(C)CC(C)(C)COC(=O)[Au]	2.0196423235842266e-08
9-0-246198160-0	CC(COC(=O)[Au])CSCCOCCO[Cu]	5.297406409856296e-08
9-0-941868611-0	O=C([Au])OCCCCCCCCCO[Cu]	7.861194082294662e-08
9-0-428455083-0	NC(=O)N(CO[Cu])COC(=O)[Au]	8.776544407555374e-09
9-0-246284635-0	CCC(C)C(COC(=O)[Au])NCC(C)(C)O[Cu]	1.906626380170705e-08
9-0-1119521504-0	CC(=O)CNCC(COC(=O)[Au])O[Cu]	1.8358092183774354e-08
9-0-246209193-0	CSCCCN(CCO[Cu])CCOC(=O)[Au]	3.9377573488613546e-08
9-0-538237616-0	COC(=O)C(CCN[Cu])CCNC(=O)[Au]	1.3009345454308323e-08
9-0-413652038-0	CC(CCOC(=O)[Au])N(C)CCOCCO[Cu]	3.716748376552217e-08
9-0-413616244-0	CN(CCCN(C)CCOC(=O)[Au])CCO[Cu]	4.736850318499871e-08
9-0-1119505587-0	CNC(=O)CCN(CCO[Cu])CCOC(=O)[Au]	1.6493536905395638e-08
9-0-246271753-0	O=C([Au])OCCN(CCCCF)CCCO[Cu]	3.53691282649258e-08
9-0-413651852-0	CC(CC(C)NC(=O)CCCNC(=O)[Au])N[Cu]	6.0100897318192304e-09
9-0-1119504899-0	CN(C)CCNCC(CO[Cu])OC(=O)[Au]	2.3418547809513825e-08
9-0-1119504935-0	CCNC(=O)CNCC(COC(=O)[Au])O[Cu]	1.1889677736148993e-08
9-0-246211070-0	CCC(CNC(C)CCO[Cu])OC(=O)[Au]	3.297330299196857e-08
9-0-413617554-0	CC(COC(=O)[Au])CN(C)CC(C)O[Cu]	3.129117863441105e-08
9-0-413663001-0	CC=C(C)C(=O)NCC(OC(=O)[Au])C(C)O[Cu]	6.842185056777917e-09
9-0-1119522622-0	CC(NC(=O)[Au])C(C)NC(=O)CN[Cu]	5.431221785964081e-09
9-0-246307125-0	CCCC(CCOC(=O)[Au])NC(=O)C(C)O[Cu]	1.6991159782612274e-08
9-0-246294817-0	CCC(NCC(C)OC(=O)[Au])C(C)(C)O[Cu]	1.4463007700076528e-08
9-0-33212808-0	C=CCN(CCO[Cu])CCOCCOC(=O)[Au]	5.1116282170738836e-08
9-0-413648108-0	CN(CCOCCN[Cu])CC(C)(C)OC(=O)[Au]	2.374681664337492e-08
9-0-478224263-0	CN(C)N(CCO[Cu])CCOC(=O)[Au]	2.3236264055148653e-08
9-0-482405764-0	CC(C)CC(N[Cu])C(=O)NCCNC(=O)[Au]	6.551233136108558e-09
9-0-322586389-0	CC(C#CCOCCO[Cu])OC(=O)[Au]	2.943032994129955e-08
9-0-33217283-0	C=C(C)CN(C)CC(CO[Cu])OC(=O)[Au]	2.8129281332724362e-08
9-0-246412455-0	CCCCCC(CNCC(C)OC(=O)[Au])O[Cu]	3.96632638640594e-08
9-0-246177859-0	CN(CCCCOC(=O)[Au])CCCN[Cu]	2.7220877916011618e-08
9-0-246315917-0	CC(CCO[Cu])N(C)CCCCCOC(=O)[Au]	6.113727976266056e-08
9-0-33233877-0	CC(CNC(=O)C(CCCC#N)N[Cu])NC(=O)[Au]	9.068145120024419e-09
9-0-1119524559-0	CNCC(CN(C)C(=O)CNC(=O)[Au])O[Cu]	1.0916825253168567e-08
9-0-413607944-0	O=C([Au])OCCN(CCCF)CCO[Cu]	2.900499603549029e-08
9-0-1119518906-0	COCC=CC(=O)NCC(CO[Cu])OC(=O)[Au]	1.7743302007467193e-08
